# Supplementary material for: Dynamic Transcriptomic and Phosphoproteomic Analysis During Cell Wall Stress in Aspergillus nidulans
Source: Mol Cell Proteomics. 2020 Nov 23;19(8):1310–29. doi: 10.1074/mcp.RA119.001769 (PMC8014999; doi:10.1074/mcp.RA119.001769)
Supplement: Supplementary file 1 [file mmc1.zip]

Archive with 10 entries (10 files):
- 155660_2_supp_501704_q80c2t.xlsx
- 155660_2_supp_501705_q80c2t.xlsx
- 155660_2_supp_501706_q80cpt.xlsx
- 155660_2_supp_501707_q80c9t.xlsx
- 155660_2_supp_501708_q80css.xlsx
- 155660_2_supp_501709_q80c66.xlsx
- 155660_2_supp_501710_q80c88.xlsx
- 155660_2_supp_501711_q80cpp.xlsx
- 155660_2_supp_501712_q80ccc.xlsx
- 155660_2_supp_501717_q80chv.pdf
