# Supplementary material for: Dynamic Transcriptomic and Phosphoproteomic Analysis During Cell Wall Stress in Aspergillus nidulans
Source: Mol Cell Proteomics. 2020 Nov 23;19(8):1310–29. doi: 10.1074/mcp.RA119.001769 (PMC8014999; doi:10.1074/mcp.RA119.001769)
Supplement: Supplementary file 1 [file mmc1.zip › 155660_2_supp_501704_q80c2t.xlsx]

## Sheet: Protein Annotation
#node	identifier	domain_summary_url	annotation
AN7350.2	162425.CADANIAP00000083	https://smart.embl.de/smart/DDvec.cgi?smart=497:RRM(83|154)+COIL(354|397)+	Translation initiation factor 4B (AFU_orthologue; AFUA_2G16400)
AN7335.2	162425.CADANIAP00000099	https://smart.embl.de/smart/DDvec.cgi?smart=677:Pfam_Kinetochor_Ybp2(6|637)+	Uncharacterized protein
AN7303.2	162425.CADANIAP00000134	https://smart.embl.de/smart/DDvec.cgi?smart=950:Pfam_DDT(340|399)+Pfam_WHIM1(532|576)+COIL(654|722)+Pfam_WSD(724|851)+	DDT domain protein (AFU_orthologue; AFUA_2G16780)
AN7300.2	162425.CADANIAP00000138	https://smart.embl.de/smart/DDvec.cgi?smart=841:PHD(452|497)+PHD(577|633)+	PHD finger domain protein, putative (AFU_orthologue; AFUA_2G16810)
AN7297.2	162425.CADANIAP00000141	https://smart.embl.de/smart/DDvec.cgi?smart=798:Pfam_SNF5(229|455)+	SWI-SNF complex subunit (Snf5), putative (AFU_orthologue; AFUA_2G16840)
AN7296.2	162425.CADANIAP00000142	https://smart.embl.de/smart/DDvec.cgi?smart=1506:COIL(45|82)+	Hypothetical protein similar to bimD (Eurofung)
AN7262.2	162425.CADANIAP00000180	http://smart.embl.de/smart/DDt.cgi?smart=1592:	Uncharacterized protein
AN7252.2	162425.CADANIAP00000190	https://smart.embl.de/smart/DDvec.cgi?smart=494:SAM(63|129)+COIL(168|192)+RA(370|459)+	MAPKKK cascade protein kinase regulator Ste50 (AFU_orthologue; AFUA_2G17130)
ANIA_10918	162425.CADANIAP00000193	https://smart.embl.de/smart/DDvec.cgi?smart=738:PX(362|470)+COIL(624|650)+	Sorting nexin Mvp1 (AFU_orthologue; AFUA_2G17180)
AN7177.2	162425.CADANIAP00000278	http://smart.embl.de/smart/DDt.cgi?smart=231:	WW domain protein (AFU_orthologue; AFUA_4G03322)
AN7143.2	162425.CADANIAP00000314	https://smart.embl.de/smart/DDvec.cgi?smart=447:DnaJ(100|164)+Pfam_RAC_head(347|445)+	Ribosome associated DnaJ chaperone Zuotin, putative (AFU_orthologue; AFUA_4G03650)
AN7105.2	162425.CADANIAP00000360	https://smart.embl.de/smart/DDvec.cgi?smart=860:Pfam_eIF-3c_N(59|630)+PINT(702|784)+	Eukaryotic translation initiation factor 3 subunit C; Component of the eukaryotic translation initiation factor 3 (eIF-3) complex, which is involved in protein synthesis of a specialized repertoire of mRNAs and, together with other initiation factors, stimulates binding of mRNA and methionyl-tRNAi to the 40S ribosome. The eIF-3 complex specifically targets and initiates translation of a subset of…
AN7104.2	162425.CADANIAP00000361	https://smart.embl.de/smart/DDvec.cgi?smart=885:S_TKc(341|672)+	Protein kinase Yak1, putative (AFU_orthologue; AFUA_4G03850)
AN7051.2	162425.CADANIAP00000420	https://smart.embl.de/smart/DDvec.cgi?smart=458:Pfam_Cys_Met_Meta_PP(39|410)+TRANS(417|439)+	Cystathionine beta-lyase (EC 4.4.1.8) [Source:UniProtKB/TrEMBLAcc:Q12607]; Cystathionine beta-lyase (Eurofung)
AN7048.2	162425.CADANIAP00000423	https://smart.embl.de/smart/DDvec.cgi?smart=522:AT_hook(38|50)+AT_hook(73|85)+COIL(249|379)+Pfam_Csm1(408|501)+	Chromosome segregation protein (Pcs1), putative (AFU_orthologue; AFUA_4G03980)
AN7030.2	162425.CADANIAP00000443	https://smart.embl.de/smart/DDvec.cgi?smart=616:SH3(45|106)+SH3(169|227)+PX(332|446)+Pfam_PB1(539|613)+	Protein kinase activator Bem1, putative (AFU_orthologue; AFUA_4G04120)
AN7005.2	162425.CADANIAP00000471	https://smart.embl.de/smart/DDvec.cgi?smart=972:LRR(441|463)+LRR(464|488)+LRR(512|534)+LRR(535|558)+LRR(583|603)+LRR(605|628)+LRR(650|673)+LRR(816|839)+LRR(886|909)+	Conserved leucine-rich repeat protein (AFU_orthologue; AFUA_4G04440)
AN7440.2	162425.CADANIAP00000531	https://smart.embl.de/smart/DDvec.cgi?smart=454:Pfam_SHNi-TPR(222|259)+COIL(331|361)+	Uncharacterized protein
AN7451.2	162425.CADANIAP00000543	https://smart.embl.de/smart/DDvec.cgi?smart=1096:Pfam_Bac_GDH(437|718)+ELFV_dehydrog(731|995)+	NAD-specific glutamate dehydrogenase; NAD(+)-dependent glutamate dehydrogenase which degrades glutamate to ammonia and alpha-ketoglutarate
AN7455.2	162425.CADANIAP00000548	https://smart.embl.de/smart/DDvec.cgi?smart=1407:PHD(325|380)+JmjC(578|735)+	JmjC domain-containing histone demethylation protein 1; Histone demethylase that specifically demethylates 'Lys- 36' of histone H3, thereby playing a central role in histone code
AN7465.2	162425.CADANIAP00000558	https://smart.embl.de/smart/DDvec.cgi?smart=584:Pfam_Rad21_Rec8_N(1|104)+Pfam_Rad21_Rec8(507|563)+	Double-strand-break repair protein rad21 (AFU_orthologue; AFUA_2G05850)
AN7474.2	162425.CADANIAP00000567	https://smart.embl.de/smart/DDvec.cgi?smart=1175:RRM(480|549)+Pumilio(680|715)+Pumilio(716|752)+Pumilio(753|787)+Pumilio(788|824)+Pumilio(826|861)+Pumilio(863|898)+	RNA binding protein Jsn1, putative (AFU_orthologue; AFUA_2G05610)
AN7481.2	162425.CADANIAP00000574	https://smart.embl.de/smart/DDvec.cgi?smart=532:Pfam_Iwr1(367|448)+	Uncharacterized protein
AN7491.2	162425.CADANIAP00000585	https://smart.embl.de/smart/DDvec.cgi?smart=249:Pfam_Peptidase_C12(13|226)+	Ubiquitin C-terminal hydrolase L3 (AFU_orthologue; AFUA_2G05590)
AN7496.2	162425.CADANIAP00000592	https://smart.embl.de/smart/DDvec.cgi?smart=1309:COIL(624|664)+	Uncharacterized protein
ANIA_10946	162425.CADANIAP00000616	https://smart.embl.de/smart/DDvec.cgi?smart=704:Pfam_DUF2433(282|411)+	Uncharacterized protein
AN7526.2	162425.CADANIAP00000629	https://smart.embl.de/smart/DDvec.cgi?smart=576:COIL(172|210)+Pfam_AATF-Che1(254|376)+Pfam_TRAUB(445|540)+	Protein bfr2; Vesicle-mediated transport protein Bfr2/Che-1, putative (AFU_orthologue; AFUA_6G09820)
AN7563.2	162425.CADANIAP00000670	https://smart.embl.de/smart/DDvec.cgi?smart=1007:FHA(90|145)+S_TKc(237|520)+	Protein kinase (Eurofung)
AN7565.2	162425.CADANIAP00000672	https://smart.embl.de/smart/DDvec.cgi?smart=544:COIL(226|263)+	Uncharacterized protein
AN7572.2	162425.CADANIAP00000679	https://smart.embl.de/smart/DDvec.cgi?smart=2104:PAS(47|112)+COIL(271|300)+S_TKc(741|1174)+S_TK_X(1175|1236)+REC(1544|1655)+	Glucose-repressible protein kinase (Eurofung)
AN7576.2	162425.CADANIAP00000684	https://smart.embl.de/smart/DDvec.cgi?smart=1201:LIM(127|183)+ZnF_C2H2(216|241)+LIM(502|559)+RhoGAP(881|1058)+	Conserved hypothetical protein similar to Rho GTPase activating proteins (Eurofung)
AN7578.2	162425.CADANIAP00000686	https://smart.embl.de/smart/DDvec.cgi?smart=376:Pfam_Nbl1_Borealin_N(39|95)+	Uncharacterized protein
AN7621.2	162425.CADANIAP00000737	https://smart.embl.de/smart/DDvec.cgi?smart=459:Pfam_Aldo_ket_red(16|338)+	L-galactose dehydrogenase (L-GalDH), putative (AFU_orthologue; AFUA_7G04140)
AN7650.2	162425.CADANIAP00000770	https://smart.embl.de/smart/DDvec.cgi?smart=1236:RhoGAP(86|277)+Pfam_PIG-F(992|1213)+	Conserved hypothetical protein similar to Rho GTPase activating proteins (Eurofung)
AN7659.2	162425.CADANIAP00000783	https://smart.embl.de/smart/DDvec.cgi?smart=477:DEXDc(88|290)+HELICc(327|419)+	ATP-dependent RNA helicase dbp5; ATP-dependent RNA helicase associated with the nuclear pore complex and essential for mRNA export from the nucleus. May participate in a terminal step of mRNA export through the removal of proteins that accompany mRNA through the nucleopore complex. May also be involved in early transcription (By similarity)
AN7674.2	162425.CADANIAP00000801	https://smart.embl.de/smart/DDvec.cgi?smart=248:Pfam_Nop16(5|228)+	Nucleolar protein 16; Involved in the biogenesis of the 60S ribosomal subunit
AN7680.2	162425.CADANIAP00000807	https://smart.embl.de/smart/DDvec.cgi?smart=690:COIL(198|512)+	Uncharacterized protein
AN7686.2	162425.CADANIAP00000814	https://smart.embl.de/smart/DDvec.cgi?smart=695:FHA(32|94)+COIL(297|344)+	FHA domain protein (AFU_orthologue; AFUA_2G01670)
AN7706.2	162425.CADANIAP00000838	https://smart.embl.de/smart/DDvec.cgi?smart=328:RRM(87|159)+FoP_duplication(210|298)+	RNA binding protein, putative (AFU_orthologue; AFUA_5G08310)
AN7710.2	162425.CADANIAP00000842	https://smart.embl.de/smart/DDvec.cgi?smart=251:Pfam_HAD_2(7|202)+	HAD-superfamily hydrolase (Eurofung)
AN7714.2	162425.CADANIAP00000846	https://smart.embl.de/smart/DDvec.cgi?smart=787:Pfam_EST1_DNA_bind(405|510)+	Uncharacterized protein
AN7718.2	162425.CADANIAP00000851	https://smart.embl.de/smart/DDvec.cgi?smart=365:Pfam_Autophagy_N(4|163)+Pfam_Autophagy_act_C(186|248)+Pfam_Autophagy_C(339|363)+	Autophagy-related protein 3; E2 conjugating enzyme required for the cytoplasm to vacuole transport (Cvt) and autophagy. Required for selective autophagic degradation of the nucleus (nucleophagy) as well as for mitophagy which contributes to regulate mitochondrial quantity and quality by eliminating the mitochondria to a basal level to fulfill cellular energy requirements and preventing excess ROS…
AN7727.2	162425.CADANIAP00000860	https://smart.embl.de/smart/DDvec.cgi?smart=632:Pfam_DUF2841(270|405)+	Uncharacterized protein
AN7749.2	162425.CADANIAP00000885	http://smart.embl.de/smart/DDt.cgi?smart=427:	Uncharacterized protein
AN7757.2	162425.CADANIAP00000894	https://smart.embl.de/smart/DDvec.cgi?smart=1676:COIL(51|122)+COIL(194|352)+COIL(411|452)+PH(1394|1506)+	Anucleate primary sterigmata protein A; Required for nuclear positioning and completion of asexual development
AN9358.2	162425.CADANIAP00001145	https://smart.embl.de/smart/DDvec.cgi?smart=145:Pfam_CBFD_NFYB_HMF(12|79)+	Putative CCAAT-box-binding transcription factor (Eurofung)
ANIA_10186	162425.CADANIAP00001210	https://smart.embl.de/smart/DDvec.cgi?smart=510:COIL(86|355)+Pfam_GRAB(393|411)+	Golgi matrix protein, putative (AFU_orthologue; AFUA_1G08830)
AN1394.2	162425.CADANIAP00001212	https://smart.embl.de/smart/DDvec.cgi?smart=342:Pfam_MMR_HSR1(38|238)+	Uncharacterized protein; Septin CDC10, putative (Eurofung); Belongs to the TRAFAC class TrmE-Era-EngA-EngB-Septin- like GTPase superfamily. Septin GTPase family
AN1389.2	162425.CADANIAP00001217	https://smart.embl.de/smart/DDvec.cgi?smart=905:Pfam_DUF2293(159|242)+	Uncharacterized protein
AN1384.2	162425.CADANIAP00001223	https://smart.embl.de/smart/DDvec.cgi?smart=631:Pfam_Peptidase_S10(48|469)+TRANS(524|541)+	Pheromone-processing carboxypeptidase kex1; Protease with a carboxypeptidase B-like function involved in the C-terminal processing of the lysine and arginine residues from protein precursors. Promotes cell fusion and is involved in the programmed cell death (By similarity)
AN1383.2	162425.CADANIAP00001225	https://smart.embl.de/smart/DDvec.cgi?smart=166:Pfam_Endosulfine(10|88)+	mRNA stability protein; Plays an essential role in initiation of the G0 program by preventing the degradation of specific nutrient-regulated mRNAs via the 5'-3' mRNA decay pathway
AN1375.2	162425.CADANIAP00001233	https://smart.embl.de/smart/DDvec.cgi?smart=522:Pfam_RXT2_N(36|174)+	Uncharacterized protein
AN1369.2	162425.CADANIAP00001242	https://smart.embl.de/smart/DDvec.cgi?smart=459:Pfam_Leo1(128|296)+	Uncharacterized protein
AN1367.2	162425.CADANIAP00001244	https://smart.embl.de/smart/DDvec.cgi?smart=799:BOP1NT(168|428)+WD40(428|467)+WD40(654|699)+WD40(703|744)+WD40(756|799)+	Ribosome biogenesis protein erb1; Component of the NOP7 complex, which is required for maturation of the 25S and 5.8S ribosomal RNAs and formation of the 60S ribosome
AN1366.2	162425.CADANIAP00001245	https://smart.embl.de/smart/DDvec.cgi?smart=729:AAA(198|338)+AAA(502|639)+	AAA family ATPase/60S ribosome export protein Rix7, putative (AFU_orthologue; AFUA_1G09210)
ANIA_01362	162425.CADANIAP00001249	https://smart.embl.de/smart/DDvec.cgi?smart=399:CUE(66|108)+	CUE domain protein, putative (AFU_orthologue; AFUA_1G09250)
AN1358.2	162425.CADANIAP00001253	https://smart.embl.de/smart/DDvec.cgi?smart=420:PP2C_SIG(49|298)+	Type 2C protein phosphatase (Eurofung)
AN1357.2	162425.CADANIAP00001254	https://smart.embl.de/smart/DDvec.cgi?smart=451:Pfam_CTP_transf_like(153|281)+	Cholinephosphate cytidylyltransferase (AFU_orthologue; AFUA_1G09290)
AN1340.2	162425.CADANIAP00001272	https://smart.embl.de/smart/DDvec.cgi?smart=187:COIL(18|67)+RRM(69|141)+	RNP domain protein (AFU_orthologue; AFUA_1G09490)
AN1325.2	162425.CADANIAP00001288	https://smart.embl.de/smart/DDvec.cgi?smart=1027:Pfam_SM-ATX(103|170)+LsmAD(242|312)+	PAB1 binding protein (Pbp1), putative (AFU_orthologue; AFUA_1G09630)
AN1288.2	162425.CADANIAP00001332	https://smart.embl.de/smart/DDvec.cgi?smart=734:LA(570|651)+	La domain family (AFU_orthologue; AFUA_1G09770)
AN1266.2	162425.CADANIAP00001356	https://smart.embl.de/smart/DDvec.cgi?smart=1173:COIL(371|392)+DEXDc(560|765)+HELICc(807|888)+COIL(973|1007)+	Pre-mRNA-processing ATP-dependent RNA helicase prp5; ATP-dependent RNA helicase involved spliceosome assembly and in nuclear splicing. Catalyzes an ATP-dependent conformational change of U2 snRNP. Bridges U1 and U2 snRNPs and enables stable U2 snRNP association with intron RNA (By similarity); Belongs to the DEAD box helicase family. DDX46/PRP5 subfamily
AN1255.2	162425.CADANIAP00001368	https://smart.embl.de/smart/DDvec.cgi?smart=1517:CHROMO(259|325)+CHROMO(358|413)+DEXDc(442|636)+HELICc(786|870)+DUF4208(1391|1500)+	Chromodomain helicase (Chd1), putative (AFU_orthologue; AFUA_1G10290)
AN1249.2	162425.CADANIAP00001374	https://smart.embl.de/smart/DDvec.cgi?smart=798:WW(9|41)+WW(50|82)+FF(159|213)+FF(226|281)+FF(294|353)+FF(373|433)+FF(509|565)+COIL(673|701)+	Formin binding protein (FNB3), putative (AFU_orthologue; AFUA_1G10320)
AN1210.2	162425.CADANIAP00001414	https://smart.embl.de/smart/DDvec.cgi?smart=843:COIL(215|252)+Pfam_TMF_DNA_bd(260|333)+Pfam_TMF_TATA_bd(727|841)+	M protein repeat protein (AFU_orthologue; AFUA_1G10690)
AN1191.2	162425.CADANIAP00001434	https://smart.embl.de/smart/DDvec.cgi?smart=94:UBQ(18|88)+	Uncharacterized protein; Ubiquitin-like modifier SUMO, putative (AFU_orthologue; AFUA_1G10850)
AN1171.2	162425.CADANIAP00001455	https://smart.embl.de/smart/DDvec.cgi?smart=922:S_TKc(44|307)+Pfam_KA1(878|922)+	Serine/threonine protein kinase Kin1, putative (AFU_orthologue; AFUA_1G11080)
AN1164.2	162425.CADANIAP00001462	https://smart.embl.de/smart/DDvec.cgi?smart=645:COIL(136|168)+Pfam_Sas10_Utp3(220|312)+COIL(357|406)+Pfam_Sas10(570|645)+	Sas10/Utp3 family protein (AFU_orthologue; AFUA_1G11160)
AN1158.2	162425.CADANIAP00001468	https://smart.embl.de/smart/DDvec.cgi?smart=1374:Pfam_Rrp44_CSD1(430|546)+RNB(756|1089)+COIL(1211|1245)+	Cell wall biogenesis protein phosphatase Ssd1, putative (AFU_orthologue; AFUA_1G11420)
AN1156.2	162425.CADANIAP00001470	https://smart.embl.de/smart/DDvec.cgi?smart=2236:COIL(1503|1933)+COIL(1963|1997)+COIL(2036|2062)+	Myosin class II heavy chain (MHC), putative (AFU_orthologue; AFUA_1G11450)
AN1116.2	162425.CADANIAP00001512	https://smart.embl.de/smart/DDvec.cgi?smart=397:TRANS(5|22)+COIL(201|250)+	Uncharacterized protein
AN1106.2	162425.CADANIAP00001523	https://smart.embl.de/smart/DDvec.cgi?smart=648:COIL(270|298)+Pfam_DUF4211(388|523)+	Uncharacterized protein
iws1	162425.CADANIAP00001574	https://smart.embl.de/smart/DDvec.cgi?smart=469:COIL(176|203)+Pfam_Med26(306|358)+	Transcription factor iws1; Transcription factor involved in RNA polymerase II transcription regulation. May function in both SPT15/TBP post- recruitment and recruitment steps of transcription (By similarity)
AN1060.2	162425.CADANIAP00001580	https://smart.embl.de/smart/DDvec.cgi?smart=1405:Pfam_JmjN(81|110)+AT_hook(204|216)+AT_hook(271|283)+JmjC(347|510)+PHD(652|715)+	Histone demethylase (Eurofung)
AN1047.2	162425.CADANIAP00001595	https://smart.embl.de/smart/DDvec.cgi?smart=724:Pfam_MreB_Mbl(111|382)+	Heat shock protein (Eurofung); Belongs to the heat shock protein 70 family
AN1025.2	162425.CADANIAP00001622	https://smart.embl.de/smart/DDvec.cgi?smart=1067:LIM(21|75)+LIM(78|129)+COIL(662|720)+RhoGAP(883|1057)+	Conserved hypothetical protein similar to Rho GTPase activating proteins (Eurofung)
AN1018.2	162425.CADANIAP00001629	https://smart.embl.de/smart/DDvec.cgi?smart=801:Pfam_Avl9(10|384)+	Avl9 protein, putative (AFU_orthologue; AFUA_1G12950)
AN0990.2	162425.CADANIAP00001661	https://smart.embl.de/smart/DDvec.cgi?smart=884:Lactamase_B(36|251)+Beta-Casp(263|398)+Pfam_RMMBL(431|497)+CPSF73-100_C(532|846)+	Endoribonuclease ysh1; Component of the cleavage factor I (CF I) involved in pre-mRNA 3'-end processing
AN0987.2	162425.CADANIAP00001664	https://smart.embl.de/smart/DDvec.cgi?smart=271:Pfam_Acetyltransf_3(22|238)+	N-acetyltransferase, GNAT family, putative (AFU_orthologue; AFUA_3G00765)
AN0977.2	162425.CADANIAP00001675	https://smart.embl.de/smart/DDvec.cgi?smart=421:TRANS(24|46)+	Putative microbody (peroxisome) biogenesis protein peroxin 22-like (Eurofung)
AN0965.2	162425.CADANIAP00001687	http://smart.embl.de/smart/DDt.cgi?smart=121:	Uncharacterized protein
AN0929.2	162425.CADANIAP00001726	https://smart.embl.de/smart/DDvec.cgi?smart=730:Pfam_Choline_kin_N(204|274)+Pfam_Choline_kinase(315|564)+	Choline kinase, putative (AFU_orthologue; AFUA_1G15930)
AN0917.2	162425.CADANIAP00001739	https://smart.embl.de/smart/DDvec.cgi?smart=552:RRM(175|247)+RRM(274|346)+RRM(471|535)+	RNA splicing factor (Pad-1), putative (AFU_orthologue; AFUA_1G15810)
AN0865.2	162425.CADANIAP00001793	https://smart.embl.de/smart/DDvec.cgi?smart=418:N2227(117|417)+	Uncharacterized protein
ANIA_00843	162425.CADANIAP00001815	https://smart.embl.de/smart/DDvec.cgi?smart=215:Pfam_Ribosomal_S7(63|215)+	Hypothetical protein similar to ribosomal protein S5 (Broad)
AN0840.2	162425.CADANIAP00001818	https://smart.embl.de/smart/DDvec.cgi?smart=648:Pfam_HMGL-like(32|317)+LeuA_dimer(431|583)+	2-isopropylmalate synthase (Eurofung)
AN0837.2	162425.CADANIAP00001823	https://smart.embl.de/smart/DDvec.cgi?smart=1621:COIL(30|57)+Pfam_DUF4045(329|759)+Pfam_Gelsolin(1511|1580)+	Conserved hypothetical protein similar to fragmin (Eurofung)
AN0809.2	162425.CADANIAP00001852	https://smart.embl.de/smart/DDvec.cgi?smart=1745:RPOLA_N(243|549)+Pfam_RNA_pol_Rpb1_4(713|820)+Pfam_RNA_pol_Rpb1_6(893|1076)+Pfam_RNA_pol_Rpb1_7(1161|1294)+Pfam_RNA_pol_Rpb1_R(1558|1570)+Pfam_RNA_pol_Rpb1_R(1573|1583)+Pfam_RNA_pol_Rpb1_R(1586|1599)+Pfam_RNA_pol_Rpb1_R(1601|1612)+Pfam_RNA_pol_Rpb1_R(1614|1626)+Pfam_RNA_pol_Rpb1_R(1630|1643)+Pfam_RNA_pol_Rpb1_R(1644|1657)+Pfam_RNA_pol_Rpb1_R(1658|1…	DNA-directed RNA polymerase subunit; DNA-dependent RNA polymerase catalyzes the transcription of DNA into RNA using the four ribonucleoside triphosphates as substrates
AN0802.2	162425.CADANIAP00001859	https://smart.embl.de/smart/DDvec.cgi?smart=730:Pfam_Lipin_N(1|100)+LNS2(435|591)+	Lipin Smp2, putative (AFU_orthologue; AFUA_1G14610)
AN0796.2	162425.CADANIAP00001865	https://smart.embl.de/smart/DDvec.cgi?smart=286:Pfam_Utp11(10|286)+	U3 small nucleolar RNA-associated protein 11; Involved in nucleolar processing of pre-18S ribosomal RNA
AN0794.2	162425.CADANIAP00001867	https://smart.embl.de/smart/DDvec.cgi?smart=287:Pfam_TFIID-31kDa(69|224)+	Transcription initiation factor TFIID, 31kD subunit, putative (AFU_orthologue; AFUA_1G14600)
AN0777.2	162425.CADANIAP00001886	https://smart.embl.de/smart/DDvec.cgi?smart=435:Pfam_GAT(218|295)+	Uncharacterized protein
AN0766.2	162425.CADANIAP00001899	https://smart.embl.de/smart/DDvec.cgi?smart=661:GAL4(439|483)+	C6 finger domain protein, putative (AFU_orthologue; AFUA_1G14280)
AN0728.2	162425.CADANIAP00001936	https://smart.embl.de/smart/DDvec.cgi?smart=680:Pfam_Gar1(271|420)+	snoRNP assembly factor Naf1, putative (AFU_orthologue; AFUA_1G13880)
AN0715.2	162425.CADANIAP00001953	https://smart.embl.de/smart/DDvec.cgi?smart=833:BIR(19|97)+BIR(117|196)+	Chromosome segregation protein BIR1, putative (AFU_orthologue; AFUA_1G14070)
AN0696.2	162425.CADANIAP00001974	https://smart.embl.de/smart/DDvec.cgi?smart=666:Pfam_MAD(6|583)+	M protein repeat protein (AFU_orthologue; AFUA_1G13580)
AN0687.2	162425.CADANIAP00001983	https://smart.embl.de/smart/DDvec.cgi?smart=292:Pfam_Spermine_synt_N(12|66)+Pfam_Spermine_synth(69|254)+	Spermidine synthase, putrecine aminopropyltransferase (Eurofung); Belongs to the spermidine/spermine synthase family
AN0678.2	162425.CADANIAP00001995	https://smart.embl.de/smart/DDvec.cgi?smart=140:Pfam_DUF1754(3|104)+	Uncharacterized protein
AN0646.2	162425.CADANIAP00002030	https://smart.embl.de/smart/DDvec.cgi?smart=1077:Pfam_UPF1_Zn_bind(69|220)+AAA(437|658)+	Hypothetical protein similar to possible regulator of nonsense transcripts (Broad)
AN0643.2	162425.CADANIAP00002033	https://smart.embl.de/smart/DDvec.cgi?smart=257:Pfam_SRP19(61|155)+	Signal recognition particle 19 kDa protein, putative (AFU_orthologue; AFUA_1G16820)
AN0637.2	162425.CADANIAP00002039	https://smart.embl.de/smart/DDvec.cgi?smart=853:DEXDc(270|554)+HELICc(695|780)+	DEAD/DEAH box helicase, putative (AFU_orthologue; AFUA_1G16940)
AN0597.2	162425.CADANIAP00002077	https://smart.embl.de/smart/DDvec.cgi?smart=190:Pfam_PGA2(33|180)+	Uncharacterized protein
AN0590.2	162425.CADANIAP00002084	https://smart.embl.de/smart/DDvec.cgi?smart=210:DnaJ(33|90)+COIL(130|183)+	DnaJ domain protein (AFU_orthologue; AFUA_6G11060)
AN0565.2	162425.CADANIAP00002113	https://smart.embl.de/smart/DDvec.cgi?smart=2275:CPSase_sm_chain(58|201)+Pfam_GATase(267|446)+Pfam_CPSase_L_D2(599|803)+CPSase_L_D3(885|1008)+Pfam_Dala_Dala_lig_C(1141|1307)+MGS(1415|1513)+Pfam_OTCace_N(1955|2096)+Pfam_OTCace(2102|2242)+	Protein pyrABCN; This protein is a "fusion" protein encoding three enzymatic activities of the pyrimidine pathway (GATase, CPSase, and ATCase); In the central section; belongs to the metallo- dependent hydrolases superfamily. DHOase family. CAD subfamily	ani:AN0565.2	pyrABCN	pyrABCN
AN0556.2	162425.CADANIAP00002122	https://smart.embl.de/smart/DDvec.cgi?smart=818:Pfam_Metallophos(10|245)+Mre11_DNA_bind(290|475)+	Hypothetical protein similar to meiotic recombination protein (Eurofung); Belongs to the MRE11/RAD32 family
AN0505.2	162425.CADANIAP00002182	https://smart.embl.de/smart/DDvec.cgi?smart=590:Pfam_Smg4_UPF3(35|209)+RRM(428|497)+	Nonsense-mediated mRNA decay protein Upf3, putative (AFU_orthologue; AFUA_6G11460)
AN0475.2	162425.CADANIAP00002218	https://smart.embl.de/smart/DDvec.cgi?smart=955:COIL(189|213)+Pfam_Utp14(214|953)+	Small nucleolar ribonucleoprotein complex subunit Utp14, putatrive (AFU_orthologue; AFUA_1G04240)
AN0463.2	162425.CADANIAP00002230	https://smart.embl.de/smart/DDvec.cgi?smart=2132:SH3(10|87)+Pfam_DOCK_N(193|609)+Pfam_DOCK-C2(612|806)+Pfam_DHR-2(1345|1847)+	SH3 and Ded_cyto domain protein, putative (AFU_orthologue; AFUA_1G04340); Belongs to the DOCK family
ANIA_10103	162425.CADANIAP00002264	https://smart.embl.de/smart/DDvec.cgi?smart=297:HMG(100|171)+	HMG box protein, putative (AFU_orthologue; AFUA_1G04550)
AN0417.2	162425.CADANIAP00002281	https://smart.embl.de/smart/DDvec.cgi?smart=250:Pfam_Sec61_beta(76|113)+TRANS(120|142)+	Translocon protein Sec61beta, putative (AFU_orthologue; AFUA_1G04890)
AN0406.2	162425.CADANIAP00002293	https://smart.embl.de/smart/DDvec.cgi?smart=611:SAM(536|600)+	Protein vts1; RNA-binding protein involved in post-transcriptional regulation through transcript degradation. May be involved in vacuolar protein transport (By similarity)
AN0384.2	162425.CADANIAP00002315	https://smart.embl.de/smart/DDvec.cgi?smart=1067:Pfam_Cytokin_check_N(50|116)+COIL(621|711)+	Conserved serine-rich protein (AFU_orthologue; AFUA_1G01700)
ANIA_10053	162425.CADANIAP00002390	https://smart.embl.de/smart/DDvec.cgi?smart=236:COIL(100|138)+	Uncharacterized protein
AN0317.2	162425.CADANIAP00002395	https://smart.embl.de/smart/DDvec.cgi?smart=1258:EH(9|106)+EH(122|219)+EFh(283|311)+EFh(317|345)+COIL(495|676)+UBA(1219|1256)+	EF hand domain protein (AFU_orthologue; AFUA_1G02540)
cwc22	162425.CADANIAP00002431	https://smart.embl.de/smart/DDvec.cgi?smart=685:MA3(245|351)+	Pre-mRNA-splicing factor cwc22; Involved in pre-mRNA splicing
AN0271.2	162425.CADANIAP00002452	https://smart.embl.de/smart/DDvec.cgi?smart=208:Pfam_dUTPase(77|206)+	dUTPase (Dut), putaive (AFU_orthologue; AFUA_1G02890)
AN0268.2	162425.CADANIAP00002456	https://smart.embl.de/smart/DDvec.cgi?smart=793:Pfam_Afi1(82|211)+Pfam_SPA(383|494)+	Protein mesA; Required for the formation of actin cables at hyphal tips. Involved in establishment and maintenance of hyphal polarity axes. Stabilizes the localization of the formin sepA at sites of polarized growth
AN0267.2	162425.CADANIAP00002457	https://smart.embl.de/smart/DDvec.cgi?smart=243:EFh(81|109)+EFh(149|177)+	Calmodulin, putative (AFU_orthologue; AFUA_1G02930)
AN0253.2	162425.CADANIAP00002471	https://smart.embl.de/smart/DDvec.cgi?smart=871:TOPEUc(393|843)+	Hypothetical protein similar to topoisomerase I (Eurofung)
AN0242.2	162425.CADANIAP00002482	https://smart.embl.de/smart/DDvec.cgi?smart=882:SNc(1|142)+SNc(166|307)+SNc(319|456)+SNc(485|618)+TUDOR(697|756)+COIL(842|870)+	Transcription factor (Snd1/p100), putative (AFU_orthologue; AFUA_5G09250)
AN0236.2	162425.CADANIAP00002489	http://smart.embl.de/smart/DDt.cgi?smart=747:	Uncharacterized protein
AN0228.2	162425.CADANIAP00002500	https://smart.embl.de/smart/DDvec.cgi?smart=915:Pfam_MCM_N(87|235)+MCM(238|758)+	DNA replication licensing factor Mcm6, putative (AFU_orthologue; AFUA_5G10890); Belongs to the MCM family
AN0144.2	162425.CADANIAP00002602	https://smart.embl.de/smart/DDvec.cgi?smart=572:S_TKc(247|559)+	Serine/threonine protein kinase (Nrc-2), putative (AFU_orthologue; AFUA_5G11520)
AN0143.2	162425.CADANIAP00002603	https://smart.embl.de/smart/DDvec.cgi?smart=148:Pfam_DASH_Dad3(38|110)+	Uncharacterized protein
AN0137.2	162425.CADANIAP00002609	https://smart.embl.de/smart/DDvec.cgi?smart=1205:Pfam_SPX(1|46)+Pfam_SPX(88|145)+ANK(242|271)+ANK(370|399)+ANK(415|444)+ANK(457|486)+ANK(490|519)+ANK(528|557)+ANK(561|590)+Pfam_GDPD(822|1142)+	Glycerophosphocholine phosphodiesterase Gde1, putative (AFU_orthologue; AFUA_5G11590)
AN0127.2	162425.CADANIAP00002619	https://smart.embl.de/smart/DDvec.cgi?smart=429:WD40(176|216)+WD40(219|260)+	Autophagy-related protein 18; The PI(3,5)P2 regulatory complex regulates both the synthesis and turnover of phosphatidylinositol 3,5-bisphosphate (PtdIns(3,5)P2). Necessary for proper vacuole morphology. Plays an important role in osmotically-induced vacuole fragmentation. Required for cytoplasm to vacuole transport (Cvt) vesicle formation, pexophagy and starvation-induced autophagy. Involved in …
AN0105.2	162425.CADANIAP00002644	https://smart.embl.de/smart/DDvec.cgi?smart=135:Pfam_eIF-1a(25|91)+	Eukaryotic translation initation factor eIF1a-like protein, putative (AFU_orthologue; AFUA_5G11985)
AN0091.2	162425.CADANIAP00002659	https://smart.embl.de/smart/DDvec.cgi?smart=501:Pfam_DOT1(285|488)+	Histone-lysine N-methyltransferase, H3 lysine-79 specific; Histone methyltransferase that specifically methylates histone H3 to form H3K79me. This methylation is required for telomere silencing and for the pachytene checkpoint during the meiotic cell cycle by allowing the recruitment of RAD9 to double strand breaks. Nucleosomes are preferred as substrate compared to free histones (By similarity)
AN0084.2	162425.CADANIAP00002666	https://smart.embl.de/smart/DDvec.cgi?smart=242:RanBD(102|232)+	Ran-specific GTPase-activating protein 1, putative (AFU_orthologue; AFUA_5G12180)
AN0082.2	162425.CADANIAP00002668	https://smart.embl.de/smart/DDvec.cgi?smart=281:Pfam_Phosducin(51|281)+	Phosducin-like protein (Eurofung)
AN0072.2	162425.CADANIAP00002680	https://smart.embl.de/smart/DDvec.cgi?smart=392:Pfam_TruB_N(58|205)+	Pseudouridine synthase (AFU_orthologue; AFUA_5G12310)
AN0069.2	162425.CADANIAP00002683	https://smart.embl.de/smart/DDvec.cgi?smart=947:WD40(286|321)+WD40(350|388)+WD40(391|430)+WD40(432|471)+WD40(531|572)+WD40(644|679)+	WD repeat protein (AFU_orthologue; AFUA_5G12330)
AN8462.2	162425.CADANIAP00002947	http://smart.embl.de/smart/DDt.cgi?smart=285:	Uncharacterized protein
AN8497.2	162425.CADANIAP00002985	https://smart.embl.de/smart/DDvec.cgi?smart=150:Pfam_GFA(31|126)+	DUF636 domain protein (AFU_orthologue; AFUA_3G01340)
AN5111.2	162425.CADANIAP00003095	https://smart.embl.de/smart/DDvec.cgi?smart=171:ZnF_C2HC(7|23)+ZnF_C2HC(28|44)+ZnF_C2HC(50|66)+ZnF_C2HC(78|94)+ZnF_C2HC(112|128)+ZnF_C2HC(131|147)+ZnF_C2HC(154|170)+	Zinc knuckle domain protein (Byr3), putative (AFU_orthologue; AFUA_1G07630)
AN5124.2	162425.CADANIAP00003108	https://smart.embl.de/smart/DDvec.cgi?smart=641:RPR(9|141)+Pfam_CFIA_Pcf11(484|562)+	mRNA cleavage factor complex component Pcf11, putative (AFU_orthologue; AFUA_1G07510)
AN5126.2	162425.CADANIAP00003110	https://smart.embl.de/smart/DDvec.cgi?smart=638:COIL(143|395)+COIL(454|493)+COIL(532|589)+	Microtubule binding protein HOOK3, putative (AFU_orthologue; AFUA_1G07490)
AN5128.2	162425.CADANIAP00003112	https://smart.embl.de/smart/DDvec.cgi?smart=115:CHZ(60|97)+	Histone H2A.Z-specific chaperone chz1; Forms a chaperone-bound H2A.Z-H2B complex that acts as a source for SWR1 complex-dependent H2A to H2A.Z histone replacement in chromatin
AN5129.2	162425.CADANIAP00003113	https://smart.embl.de/smart/DDvec.cgi?smart=644:Pfam_MreB_Mbl(114|379)+	Heat shock 70 kDa protein; Involved in osmoadaptation
AN5141.2	162425.CADANIAP00003127	https://smart.embl.de/smart/DDvec.cgi?smart=429:COIL(92|143)+	Uncharacterized protein
AN5144.2	162425.CADANIAP00003132	https://smart.embl.de/smart/DDvec.cgi?smart=700:Pfam_6PF2K(130|210)+Pfam_6PF2K(269|450)+PGAM(452|640)+	Hypothetical protein similar to 6-phosphofructo-2-kinase (Eurofung)
AN5154.2	162425.CADANIAP00003145	https://smart.embl.de/smart/DDvec.cgi?smart=1438:WD40(653|690)+WD40(763|807)+COIL(1201|1232)+	Uncharacterized protein
AN5162.2	162425.CADANIAP00003155	https://smart.embl.de/smart/DDvec.cgi?smart=405:Pfam_E1_dh(80|376)+	Pyruvate dehydrogenase E1 component subunit alpha; The pyruvate dehydrogenase complex catalyzes the overall conversion of pyruvate to acetyl-CoA and CO(2)
AN5179.2	162425.CADANIAP00003174	https://smart.embl.de/smart/DDvec.cgi?smart=582:Pfam_Diphthamide_syn(63|411)+	2-(3-amino-3-carboxypropyl)histidine synthase subunit 2; Required for the first step of diphthamide biosynthesis, the transfer of 3-amino-3-carboxypropyl from S-adenosyl-L- methionine to a histidine residue. Diphthamide is a post- translational modification of histidine which occurs in elongation factor 2; Belongs to the DPH1/DPH2 family. DPH2 subfamily
AN5186.2	162425.CADANIAP00003182	https://smart.embl.de/smart/DDvec.cgi?smart=840:Pfam_UCH_1(440|735)+	Ubiquitin C-terminal hydrolase, putative (AFU_orthologue; AFUA_1G07160); Belongs to the peptidase C19 family
AN5205.2	162425.CADANIAP00003202	http://smart.embl.de/smart/DDt.cgi?smart=593:	Uncharacterized protein
AN5210.2	162425.CADANIAP00003208	https://smart.embl.de/smart/DDvec.cgi?smart=526:Pfam_PK(32|379)+Pfam_PK_C(394|516)+	Pyruvate kinase (Eurofung); Belongs to the pyruvate kinase family	XP_662814.1	XP_662814.1	XP_662814.1	ani:AN5210.2	pki	pki	pkiA	pkiA	pyruvate kinase (Eurofung)	pyruvate kinase (Eurofung)
AN5776.2	162425.CADANIAP00003278	https://smart.embl.de/smart/DDvec.cgi?smart=1208:WW(471|504)+	WW domain protein (AFU_orthologue; AFUA_6G06520)
AN5759.2	162425.CADANIAP00003300	https://smart.embl.de/smart/DDvec.cgi?smart=884:S_TKc(24|271)+COIL(331|368)+	Serine/threonine protein kinase, putative (AFU_orthologue; AFUA_6G06720)
AN5745.2	162425.CADANIAP00003317	https://smart.embl.de/smart/DDvec.cgi?smart=265:Pfam_eIF3_subunit(1|265)+	Eukaryotic translation initiation factor 3 subunit J; Component of the eukaryotic translation initiation factor 3 (eIF-3) complex, which is involved in protein synthesis of a specialized repertoire of mRNAs and, together with other initiation factors, stimulates binding of mRNA and methionyl-tRNAi to the 40S ribosome. The eIF-3 complex specifically targets and initiates translation of a subset of…
AN5721.2	162425.CADANIAP00003341	https://smart.embl.de/smart/DDvec.cgi?smart=730:COIL(1|31)+Pfam_Tcf25(255|564)+	Nulp1-pending protein (AFU_orthologue; AFUA_1G06850)
AN5718.2	162425.CADANIAP00003344	https://smart.embl.de/smart/DDvec.cgi?smart=440:COIL(48|73)+Pfam_DUF2408(173|293)+	Uncharacterized protein
AN5716.2	162425.CADANIAP00003346	https://smart.embl.de/smart/DDvec.cgi?smart=666:CBS(115|163)+CBS(181|226)+CBS(285|332)+CBS(350|398)+Pfam_PB1(481|580)+TRANS(641|660)+	CBS and PB1 domain protein (AFU_orthologue; AFUA_1G06780)
AN5702.2	162425.CADANIAP00003361	https://smart.embl.de/smart/DDvec.cgi?smart=525:Pfam_RRP14(7|57)+COIL(123|172)+Pfam_SURF6(295|494)+	60S ribosome biogenesis protein Rrp14, putative (AFU_orthologue; AFUA_1G06600)
AN5685.2	162425.CADANIAP00003380	https://smart.embl.de/smart/DDvec.cgi?smart=221:Pfam_Nop25(11|141)+	Protein required for cell viability Rrp17, putative (AFU_orthologue; AFUA_7G04220)
AN5677.2	162425.CADANIAP00003388	https://smart.embl.de/smart/DDvec.cgi?smart=890:Pfam_FCH(16|94)+COIL(115|146)+Pfam_DEP(217|286)+COIL(343|373)+RhoGAP(475|652)+	RhoGAP and Fes/CIP4 domain protein (AFU_orthologue; AFUA_7G04300)
AN5676.2	162425.CADANIAP00003389	https://smart.embl.de/smart/DDvec.cgi?smart=612:AAA(193|325)+Pfam_Cdc6_C(476|556)+	Cell division control protein Cdc6, putative (AFU_orthologue; AFUA_7G04310); Belongs to the CDC6/cdc18 family
AN5675.2	162425.CADANIAP00003390	https://smart.embl.de/smart/DDvec.cgi?smart=521:Pfam_UBA_4(3|45)+Pfam_Thioredoxin_7(213|302)+UBX(437|518)+	UBX domain protein (Ubx5), putative (AFU_orthologue; AFUA_7G04320)
AN5652.2	162425.CADANIAP00003416	https://smart.embl.de/smart/DDvec.cgi?smart=1307:Pfam_Hydant_A_N(7|222)+Pfam_Hydantoinase_A(240|531)+Pfam_Hydantoinase_B(735|1270)+	Uncharacterized protein
AN5648.2	162425.CADANIAP00003420	https://smart.embl.de/smart/DDvec.cgi?smart=842:Drf_GBD(11|606)+	Uncharacterized protein
AN5640.2	162425.CADANIAP00003430	https://smart.embl.de/smart/DDvec.cgi?smart=1068:PHD(166|221)+Pfam_MOZ_SAS(542|717)+COIL(778|810)+	Histone acetyltransferase, putative (AFU_orthologue; AFUA_4G10910); Belongs to the MYST (SAS/MOZ) family
AN5635.2	162425.CADANIAP00003435	https://smart.embl.de/smart/DDvec.cgi?smart=751:Pfam_Trehalase_Ca-bi(97|126)+Pfam_Trehalase(154|717)+	Neutral trehalase (Eurofung); Belongs to the glycosyl hydrolase 37 family	neutral trehalase (Eurofung)	treB	treB
AN5597.2	162425.CADANIAP00003480	https://smart.embl.de/smart/DDvec.cgi?smart=162:Pfam_UCR_hinge(93|162)+	Ubiquinol-cytochrome c reductase complex 17 kd protein (AFU_orthologue; AFUA_4G11390)
AN5595.2	162425.CADANIAP00003482	https://smart.embl.de/smart/DDvec.cgi?smart=941:Pfam_Uds1(76|199)+COIL(256|283)+COIL(386|753)+COIL(803|861)+COIL(895|933)+	Involucrin repeat protein (AFU_orthologue; AFUA_4G11410)
AN5592.2	162425.CADANIAP00003485	https://smart.embl.de/smart/DDvec.cgi?smart=913:Pfam_CDC24(62|150)+RhoGEF(182|356)+PH(388|513)+Pfam_PB1(815|911)+	Guanine nucleotide exchange factor Cdc24, putative (Eurofung)
AN5579.2	162425.CADANIAP00003500	https://smart.embl.de/smart/DDvec.cgi?smart=3169:Pfam_Chorein_N(2|116)+Pfam_VPS13(139|376)+Pfam_VPS13_mid_rpt(590|826)+Pfam_SHR-BD(2235|2516)+Pfam_VPS13_C(2765|2941)+	Vacuolar protein sorting-associated protein; May be involved in recycling of membrane proteins between an endocytic compartment and the TGN
AN5564.2	162425.CADANIAP00003515	https://smart.embl.de/smart/DDvec.cgi?smart=483:Pfam_Hydrolase_6(133|238)+Pfam_Hydrolase_like(365|449)+	Hypothetical HAD-superfamily hydrolase (Eurofung)
AN5536.2	162425.CADANIAP00003546	https://smart.embl.de/smart/DDvec.cgi?smart=396:Pfam_ATP_bind_1(10|276)+COIL(278|303)+	ATP binding protein, putative (AFU_orthologue; AFUA_4G11820)
ANIA_10682	162425.CADANIAP00003556	https://smart.embl.de/smart/DDvec.cgi?smart=918:Pfam_HEAT(87|117)+Pfam_Vac14_Fig4_bd(577|755)+	Vacuole-associated enzyme activator complex component (Vac14), putative (AFU_orthologue; AFUA_6G12890)
ANIA_10676	162425.CADANIAP00003571	https://smart.embl.de/smart/DDvec.cgi?smart=450:Pfam_Nuc_sug_transp(13|374)+	UDP-galactose transporter (Eurofung)
AN5406.2	162425.CADANIAP00003686	https://smart.embl.de/smart/DDvec.cgi?smart=1709:TOP2c(167|762)+TOP4c(773|1245)+AT_hook(1417|1429)+AT_hook(1594|1606)+	DNA topoisomerase 2; Control of topological states of DNA by transient breakage and subsequent rejoining of DNA strands. Topoisomerase II makes double-strand breaks
AN5343.2	162425.CADANIAP00003752	https://smart.embl.de/smart/DDvec.cgi?smart=966:KISc(9|342)+COIL(347|374)+COIL(439|569)+COIL(641|726)+COIL(748|858)+	Kinesin-like protein; Kinesin class 1 (KHC group) (Eurofung); Belongs to the TRAFAC class myosin-kinesin ATPase superfamily. Kinesin family
AN5318.2	162425.CADANIAP00003778	https://smart.embl.de/smart/DDvec.cgi?smart=1270:Pfam_AMP-binding(14|413)+Pfam_PP-binding(535|601)+Pfam_RmlD_sub_bind(643|912)+Pfam_KR(1031|1212)+	Hypothetical protein similar to nonribosomal peptide synthetase 10 (Broad)
AN8010.2	162425.CADANIAP00004030	https://smart.embl.de/smart/DDvec.cgi?smart=711:Pfam_Glycogen_syn(19|663)+	Glycogen [starch] synthase; Transfers the glycosyl residue from UDP-Glc to the non- reducing end of alpha-1,4-glucan
AN8035.2	162425.CADANIAP00004056	https://smart.embl.de/smart/DDvec.cgi?smart=798:HSF(147|254)+COIL(320|365)+	Hypothetical protein similar to heat shock transcription factor 2 (Broad)
AN8038.2	162425.CADANIAP00004059	https://smart.embl.de/smart/DDvec.cgi?smart=602:RRM(154|227)+Pfam_R3H(299|359)+	R3H domain protein, putative (AFU_orthologue; AFUA_5G01940)
AN8061.2	162425.CADANIAP00004087	https://smart.embl.de/smart/DDvec.cgi?smart=558:Pfam_Pro_isomerase(14|184)+	Peptidyl-prolyl isomerase cwc27; PPIases accelerate the folding of proteins. It catalyzes the cis-trans isomerization of proline imidic peptide bonds in oligopeptides. Involved in pre-mRNA splicing (By similarity); Belongs to the cyclophilin-type PPIase family. CWC27 subfamily
AN8064.2	162425.CADANIAP00004090	https://smart.embl.de/smart/DDvec.cgi?smart=398:AAA(77|216)+Pfam_Rep_fac_C(295|382)+	Subunit of heteropentameric Replication factor (Eurofung)
AN8076.2	162425.CADANIAP00004102	https://smart.embl.de/smart/DDvec.cgi?smart=2044:SANT(996|1044)+	MYB DNA-binding domain protein (AFU_orthologue; AFUA_5G01730)
AN8180.2	162425.CADANIAP00004222	https://smart.embl.de/smart/DDvec.cgi?smart=583:Pfam_SKIP_SNW(190|348)+	Pre-mRNA-processing protein 45; Involved in pre-mRNA splicing
AN8183.2	162425.CADANIAP00004225	https://smart.embl.de/smart/DDvec.cgi?smart=851:WD40(43|83)+WD40(86|123)+WD40(140|179)+WD40(184|223)+WD40(242|281)+WD40(327|366)+WD40(369|408)+WD40(411|452)+WD40(455|486)+WD40(509|548)+WD40(597|647)+Pfam_Utp12(701|806)+	Small nucleolar ribonucleoprotein complex subunit (Pwp2), putative (AFU_orthologue; AFUA_5G03090)
AN8228.2	162425.CADANIAP00004279	https://smart.embl.de/smart/DDvec.cgi?smart=373:Pfam_UBA_4(7|49)+SEP(177|270)+UBX(288|371)+	UBX domain-containing protein 1; Involved in CDC48-dependent protein degradation through the ubiquitin/proteasome pathway
AN8237.2	162425.CADANIAP00004289	http://smart.embl.de/smart/DDt.cgi?smart=359:	Uncharacterized protein
AN8247.2	162425.CADANIAP00004303	https://smart.embl.de/smart/DDvec.cgi?smart=283:Pfam_Rrp15p(132|271)+	DUF1665 domain protein (AFU_orthologue; AFUA_5G03870)
AN8255.2	162425.CADANIAP00004313	https://smart.embl.de/smart/DDvec.cgi?smart=1851:Pfam_tRNA_int_endo(317|417)+Pfam_Rad9_Rad53_bind(1376|1516)+BRCT(1562|1678)+	DNA damage repair protein (Rad9), putative (AFU_orthologue; AFUA_5G04020)
AN8276.2	162425.CADANIAP00004336	https://smart.embl.de/smart/DDvec.cgi?smart=720:RPR(7|151)+RRM(503|568)+	RNA binding protein Nrd1, putative (AFU_orthologue; AFUA_5G04240)
AN9412.2	162425.CADANIAP00004365	https://smart.embl.de/smart/DDvec.cgi?smart=349:Pfam_XRCC4(62|347)+	Uncharacterized protein
ANIA_04276	162425.CADANIAP00004378	http://smart.embl.de/smart/DDt.cgi?smart=506:	Uncharacterized protein
AN4270.2	162425.CADANIAP00004384	https://smart.embl.de/smart/DDvec.cgi?smart=1484:EH(166|260)+EFh(497|525)+COIL(635|663)+COIL(714|760)+COIL(807|843)+COIL(965|1011)+COIL(1052|1167)+WH2(1452|1469)+	Actin cytoskeleton-regulatory complex protein pan1; Component of the PAN1 actin cytoskeleton-regulatory complex required for the internalization of endosomes during actin-coupled endocytosis. The complex links the site of endocytosis to the cell membrane-associated actin cytoskeleton. Mediates uptake of external molecules and vacuolar degradation of plasma membrane proteins. Plays a role in the p…
AN4267.2	162425.CADANIAP00004387	https://smart.embl.de/smart/DDvec.cgi?smart=938:COIL(445|476)+	Uncharacterized protein
AN4263.2	162425.CADANIAP00004391	https://smart.embl.de/smart/DDvec.cgi?smart=667:ZnF_C2H2(245|267)+ZnF_C2H2(273|295)+ZnF_C2H2(301|321)+	nsdC, C2H2 finger domain transcription factor (Eurofung)
AN4262.2	162425.CADANIAP00004392	https://smart.embl.de/smart/DDvec.cgi?smart=930:Pfam_Glyco_transf_20(162|635)+Pfam_Trehalose_PPase(669|908)+	Large subunit of trehalose 6-phosphate synthase (Eurofung)
AN4238.2	162425.CADANIAP00004420	https://smart.embl.de/smart/DDvec.cgi?smart=919:C2(350|487)+S_TKc(523|784)+S_TK_X(785|861)+	Protein kinase (Eurofung)
ANIA_10526	162425.CADANIAP00004424	https://smart.embl.de/smart/DDvec.cgi?smart=345:Pfam_Methyltransf_23(37|257)+	Hypothetical protein similar to RmtA (Eurofung); Belongs to the class I-like SAM-binding methyltransferase superfamily. Protein arginine N- methyltransferase family
AN4210.2	162425.CADANIAP00004452	https://smart.embl.de/smart/DDvec.cgi?smart=1490:Pfam_KIX_2(48|126)+Pfam_Med15_fungi(963|1077)+ZnF_C2H2(1209|1237)+	Uncharacterized protein
AN4194.2	162425.CADANIAP00004473	https://smart.embl.de/smart/DDvec.cgi?smart=996:Pfam_Pkinase_Tyr(48|321)+COIL(798|825)+	Serine/threonine protein kinase, putative (AFU_orthologue; AFUA_1G05930)
AN4189.2	162425.CADANIAP00004478	https://smart.embl.de/smart/DDvec.cgi?smart=502:S_TKc(207|479)+	Putative MAPKK (Eurofung)
AN4182.2	162425.CADANIAP00004488	https://smart.embl.de/smart/DDvec.cgi?smart=323:S_TKc(4|306)+	Cyclin-dependent kinase 1; Plays a key role in the control of the eukaryotic cell cycle. It is required in higher cells for entry into S-phase and mitosis (By similarity)
AN4172.2	162425.CADANIAP00004499	http://smart.embl.de/smart/DDt.cgi?smart=378:	Uncharacterized protein
AN4171.2	162425.CADANIAP00004500	https://smart.embl.de/smart/DDvec.cgi?smart=521:COIL(139|167)+PH(316|428)+	PH domain protein (AFU_orthologue; AFUA_6G07910)
AN4170.2	162425.CADANIAP00004501	https://smart.embl.de/smart/DDvec.cgi?smart=597:Pfam_Arrestin_N(18|167)+Arrestin_C(181|332)+	HECT-type ubiquitin ligase-interacting protein creD; Component of the regulatory network controlling carbon source utilization through ubiquitination and deubiquitination involving creA, creB, creC, creD and acrB. May be involved in signaling by recognizing appropriately phosphorylated substrates via its arrestin domains and then recruit a HECT-type ubiquitin ligase such as hulA, leading to ubiqu…
AN4169.2	162425.CADANIAP00004503	https://smart.embl.de/smart/DDvec.cgi?smart=839:Zds_C(683|735)+	Telomere silencing protein Zds1, putative (AFU_orthologue; AFUA_6G07890)
AN4112.2	162425.CADANIAP00004566	http://smart.embl.de/smart/DDt.cgi?smart=593:	Uncharacterized protein
AN4073.2	162425.CADANIAP00004608	https://smart.embl.de/smart/DDvec.cgi?smart=183:Pfam_Ribosomal_L7Ae(34|115)+	40S ribosomal protein S12 (Broad); Belongs to the eukaryotic ribosomal protein eS12 family
AN4072.2	162425.CADANIAP00004609	https://smart.embl.de/smart/DDvec.cgi?smart=1236:ANK(306|336)+ANK(340|369)+ANK(373|402)+ANK(526|556)+ANK(565|595)+COIL(606|637)+COIL(937|1032)+	Histone deacetylase complex subunit (Hos4), putative (AFU_orthologue; AFUA_1G05490)
AN4065.2	162425.CADANIAP00004616	https://smart.embl.de/smart/DDvec.cgi?smart=598:COIL(46|78)+Pfam_Kri1(308|418)+Pfam_Kri1_C(460|551)+	Ribosome biogenesis protein Kri1 (AFU_orthologue; AFUA_1G05410)
AN4038.2	162425.CADANIAP00004644	https://smart.embl.de/smart/DDvec.cgi?smart=1072:COIL(129|159)+COIL(203|284)+COIL(322|386)+COIL(440|477)+Pfam_MMR_HSR1(482|606)+Pfam_GTP_EFTU_D2(719|797)+Pfam_IF-2(816|919)+	Mitochondrial translation initiation factor IF-2, putative (AFU_orthologue; AFUA_1G03970)
AN4034.2	162425.CADANIAP00004648	https://smart.embl.de/smart/DDvec.cgi?smart=219:Pfam_CBFD_NFYB_HMF(46|111)+	Transcription factor HapC (Eurofung)
AN4000.2	162425.CADANIAP00004687	https://smart.embl.de/smart/DDvec.cgi?smart=732:RRM(43|116)+RRM(131|203)+RRM(224|296)+COIL(297|323)+RRM(327|450)+PolyA(642|705)+	Polyadenylate-binding protein, cytoplasmic and nuclear; Binds the poly(A) tail of mRNA. Appears to be an important mediator of the multiple roles of the poly(A) tail in mRNA biogenesis, stability and translation. In the nucleus, involved in both mRNA cleavage and polyadenylation. Is also required for efficient mRNA export to the cytoplasm. Acts in concert with a poly(A)-specific nuclease (PAN) to…
ANIA_03947	162425.CADANIAP00004746	https://smart.embl.de/smart/DDvec.cgi?smart=544:AP2Ec(134|414)+	Major apurinic/apyrimidinic endonuclease (Eurofung)
fpr4	162425.CADANIAP00004789	https://smart.embl.de/smart/DDvec.cgi?smart=479:Pfam_FKBP_C(387|476)+	FK506-binding protein 4; PPIase that acts as a histone chaperone. Histone proline isomerase that increases the rate of cis-trans isomerization at prolines on the histone H3 N-terminal tail. Proline isomerization influences H3 methylation thereby regulating gene expression
AN3906.2	162425.CADANIAP00004792	https://smart.embl.de/smart/DDvec.cgi?smart=1157:COIL(241|828)+COIL(863|1063)+	M protein repeat protein (AFU_orthologue; AFUA_6G08660)
AN3819.2	162425.CADANIAP00004893	https://smart.embl.de/smart/DDvec.cgi?smart=420:SH3(292|349)+	High osmolarity glycerol pathway protein Nbp2, putative (AFU_orthologue; AFUA_2G03680)
AN3760.2	162425.CADANIAP00004961	https://smart.embl.de/smart/DDvec.cgi?smart=517:Pfam_zf-LYAR(30|57)+	Conserved hypothetical portein (AFU_orthologue; AFUA_7G04700)
ANIA_03739	162425.CADANIAP00004984	https://smart.embl.de/smart/DDvec.cgi?smart=484:RRM(112|184)+RRM(223|298)+RRM(382|454)+	RNP domain protein (AFU_orthologue; AFUA_6G12300)
AN3696.2	162425.CADANIAP00005031	https://smart.embl.de/smart/DDvec.cgi?smart=561:ENTH(16|143)+UIM(181|200)+UIM(213|232)+Pfam_DUF1720(252|342)+	EH domain binding protein epsin 2 (AFU_orthologue; AFUA_6G12570)
AN3693.2	162425.CADANIAP00005034	https://smart.embl.de/smart/DDvec.cgi?smart=597:LisH(7|39)+WD40(188|234)+WD40(258|303)+WD40(305|347)+WD40(435|481)+WD40(488|527)+	WD repeat protein (AFU_orthologue; AFUA_6G12600)
AN3688.2	162425.CADANIAP00005040	https://smart.embl.de/smart/DDvec.cgi?smart=558:HSF(1|95)+REC(334|445)+	Stress response transcription factor SrrA/Skn7, putative (Eurofung)
AN3674.2	162425.CADANIAP00005057	https://smart.embl.de/smart/DDvec.cgi?smart=556:PH(81|209)+	Hypothetical PH domain protein (Eurofung)
AN3668.2	162425.CADANIAP00005064	https://smart.embl.de/smart/DDvec.cgi?smart=827:COIL(321|433)+PHD(437|489)+	PHD finger domain protein, putative (AFU_orthologue; AFUA_4G12400)
AN3589.2	162425.CADANIAP00005155	https://smart.embl.de/smart/DDvec.cgi?smart=467:Pfam_Dynamitin(16|456)+	Dynamitin homolog (p50 subunit of dynactin) (Eurofung)
AN3582.2	162425.CADANIAP00005162	https://smart.embl.de/smart/DDvec.cgi?smart=1229:COIL(42|69)+	Uncharacterized protein
AN5028.2	162425.CADANIAP00005364	https://smart.embl.de/smart/DDvec.cgi?smart=1117:Pfam_An_peroxidase(182|266)+Pfam_An_peroxidase(260|646)+	Hypothetical protein similar to fatty acid oxygenase (Eurofung)
AN5014.2	162425.CADANIAP00005378	https://smart.embl.de/smart/DDvec.cgi?smart=124:Pfam_Ribosomal_L22e(13|121)+	60S ribosomal protein L22, putative (AFU_orthologue; AFUA_3G12300)
AN4988.2	162425.CADANIAP00005407	https://smart.embl.de/smart/DDvec.cgi?smart=435:Pfam_AMPK1_CBM(3|87)+COIL(298|325)+	Uncharacterized protein
AN4978.2	162425.CADANIAP00005417	https://smart.embl.de/smart/DDvec.cgi?smart=296:RRM(8|75)+RRM(104|171)+	pre-RNA splicing factor Srp2, putative (AFU_orthologue; AFUA_3G10100)
AN4963.2	162425.CADANIAP00005433	https://smart.embl.de/smart/DDvec.cgi?smart=1057:FCH(17|103)+SH3(1000|1057)+	Cell division control protein (Cdc15), putative (AFU_orthologue; AFUA_3G10250)
AN4962.2	162425.CADANIAP00005434	http://smart.embl.de/smart/DDt.cgi?smart=327:	UPF0132 domain protein (AFU_orthologue; AFUA_3G10255)
AN4961.2	162425.CADANIAP00005435	https://smart.embl.de/smart/DDvec.cgi?smart=253:Pfam_DASH_Duo1(68|141)+	DASH complex subunit Duo1, putative (AFU_orthologue; AFUA_3G10260)
AN4952.2	162425.CADANIAP00005444	https://smart.embl.de/smart/DDvec.cgi?smart=1125:Pfam_NST1(91|272)+COIL(461|636)+	Stress response protein nst1; May act as a negative regulator of salt tolerance
AN4938.2	162425.CADANIAP00005459	https://smart.embl.de/smart/DDvec.cgi?smart=555:COIL(458|525)+	Uncharacterized protein
AN4929.2	162425.CADANIAP00005469	https://smart.embl.de/smart/DDvec.cgi?smart=947:Pfam_Aim21(25|785)+	Uncharacterized protein
ANIA_04919	162425.CADANIAP00005481	https://smart.embl.de/smart/DDvec.cgi?smart=193:Pfam_P16-Arc(5|193)+	Actin-related protein 2/3 complex subunit 5; Functions as component of the Arp2/3 complex which is involved in regulation of actin polymerization and together with an activating nucleation-promoting factor (NPF) mediates the formation of branched actin networks
AN4917.2	162425.CADANIAP00005483	https://smart.embl.de/smart/DDvec.cgi?smart=637:Pfam_Dynactin_p62(70|530)+	P62 subunit of dynactin (Eurofung)
ANIA_10615	162425.CADANIAP00005496	https://smart.embl.de/smart/DDvec.cgi?smart=554:Pfam_SF1-HH(61|171)+KH(174|266)+ZnF_C2HC(300|316)+ZnF_C2HC(325|341)+	Zinc knuckle transcription factor/splicing factor MSL5/ZFM1, putative (AFU_orthologue; AFUA_3G10840)
AN4902.2	162425.CADANIAP00005499	http://smart.embl.de/smart/DDt.cgi?smart=345:	Uncharacterized protein
ANIA_10614	162425.CADANIAP00005501	https://smart.embl.de/smart/DDvec.cgi?smart=296:Pfam_Stm1_N(4|67)+HABP4_PAI-RBP1(102|191)+	Telomere and ribosome associated protein Stm1, putative (AFU_orthologue; AFUA_3G10920)
AN4894.2	162425.CADANIAP00005508	https://smart.embl.de/smart/DDvec.cgi?smart=1100:COIL(180|216)+BROMO(315|425)+Pfam_Bromo_TP(767|820)+	Transcriptional activator spt7 (AFU_orthologue; AFUA_3G11000)
AN4892.2	162425.CADANIAP00005510	https://smart.embl.de/smart/DDvec.cgi?smart=1075:HAT(270|302)+HAT(304|335)+HAT(346|381)+HAT(395|428)+HAT(510|542)+HAT(729|761)+TRANS(1036|1058)+	mRNA 3'-end-processing protein rna14; Component of the cleavage factor IA (CFIA) complex, which is involved in the endonucleolytic cleavage during polyadenylation-dependent pre-mRNA 3'-end formation
AN4889.2	162425.CADANIAP00005514	https://smart.embl.de/smart/DDvec.cgi?smart=261:THUMP(146|237)+	THUMP domain protein (AFU_orthologue; AFUA_3G11060)
AN4887.2	162425.CADANIAP00005516	https://smart.embl.de/smart/DDvec.cgi?smart=1558:S_TKc(1266|1535)+	Mitogen-activated protein (MAP) kinase kinase kinase (Eurofung)
AN4856.2	162425.CADANIAP00005551	http://smart.embl.de/smart/DDt.cgi?smart=690:	Uncharacterized protein
AN4838.2	162425.CADANIAP00005574	https://smart.embl.de/smart/DDvec.cgi?smart=297:Pfam_Yae1_N(46|84)+	Essential protein Yae1, putative (AFU_orthologue; AFUA_3G07330)
AN9446.2	162425.CADANIAP00005593	https://smart.embl.de/smart/DDvec.cgi?smart=420:Pfam_Fumble(67|399)+	Uncharacterized protein; Pantothenate kinase (Eurofung)
AN4818.2	162425.CADANIAP00005601	https://smart.embl.de/smart/DDvec.cgi?smart=1243:GAF(87|259)+HisKA(582|642)+HATPase_c(738|857)+REC(1113|1235)+	Sensor histidine kinase/response regulator, putative (AFU_orthologue; AFUA_8G06140)
AN4808.2	162425.CADANIAP00005612	https://smart.embl.de/smart/DDvec.cgi?smart=845:ANX(611|664)+Pfam_Annexin(684|738)+	Annexin ANXC4 (AFU_orthologue; AFUA_3G07020)
AN4805.2	162425.CADANIAP00005616	http://smart.embl.de/smart/DDt.cgi?smart=388:	Uncharacterized protein
AN4694.2	162425.CADANIAP00005737	https://smart.embl.de/smart/DDvec.cgi?smart=606:PHD(97|182)+UIM(252|271)+	Transcriptional regulator (Cti6), putative (AFU_orthologue; AFUA_5G08840)
AN4667.2	162425.CADANIAP00005766	https://smart.embl.de/smart/DDvec.cgi?smart=379:Pfam_MMR_HSR1(23|171)+COIL(312|371)+	Septin CDC11, putative (Eurofung); Belongs to the TRAFAC class TrmE-Era-EngA-EngB-Septin- like GTPase superfamily. Septin GTPase family
AN4650.2	162425.CADANIAP00005781	https://smart.embl.de/smart/DDvec.cgi?smart=811:C2(27|124)+	Conserved serine proline-rich protein (AFU_orthologue; AFUA_2G01790)
AN4597.2	162425.CADANIAP00005839	https://smart.embl.de/smart/DDvec.cgi?smart=1476:Pfam_AAA_21(271|331)+SMC_hinge(776|889)+	Chromosome segregation protein sudA; Nuclear condensin complex subunit Smc4, putative (AFU_orthologue; AFUA_2G02170)
AN4585.2	162425.CADANIAP00005852	https://smart.embl.de/smart/DDvec.cgi?smart=616:Pfam_Not3(2|232)+Pfam_NOT2_3_5(482|612)+	CCR4-NOT transcription complex, subunit 3 (AFU_orthologue; AFUA_2G02070)
AN4571.2	162425.CADANIAP00005866	https://smart.embl.de/smart/DDvec.cgi?smart=1230:COIL(203|244)+COIL(524|557)+Pfam_MRC1(893|1034)+	Uncharacterized protein
AN4570.2	162425.CADANIAP00005867	https://smart.embl.de/smart/DDvec.cgi?smart=600:COIL(152|179)+Pfam_Plus-3(271|378)+	RNA polymerase II transcription elongation factor Rtf1p, putative (AFU_orthologue; AFUA_2G01900)
AN4564.2	162425.CADANIAP00005874	https://smart.embl.de/smart/DDvec.cgi?smart=1474:Pfam_Kelch_4(176|229)+Pfam_Kelch_4(230|288)+Kelch(305|354)+Kelch(355|405)+COIL(804|996)+COIL(1018|1116)+COIL(1143|1339)+	Cell end marker protein TeaA (Eurofung)
AN4561.2	162425.CADANIAP00005877	https://smart.embl.de/smart/DDvec.cgi?smart=248:Pfam_Phosducin(9|224)+	Phosducin-like protein (Eurofung)
AN4513.2	162425.CADANIAP00005931	https://smart.embl.de/smart/DDvec.cgi?smart=989:KISc(7|387)+	Kinesin-like protein; Kinesin class 8 (Kip3 group) (Eurofung); Belongs to the TRAFAC class myosin-kinesin ATPase superfamily. Kinesin family
AN4512.2	162425.CADANIAP00005932	http://smart.embl.de/smart/DDt.cgi?smart=151:	Uncharacterized protein
AN4498.2	162425.CADANIAP00005946	https://smart.embl.de/smart/DDvec.cgi?smart=543:Pfam_DUF5102(257|543)+	Uncharacterized protein
AN4496.2	162425.CADANIAP00005949	https://smart.embl.de/smart/DDvec.cgi?smart=996:SH3(14|74)+Pfam_SAM_2(259|326)+PH(735|888)+	Polarized growth protein (Boi2), putative (AFU_orthologue; AFUA_2G03360)
AN4477.2	162425.CADANIAP00005968	https://smart.embl.de/smart/DDvec.cgi?smart=739:Pfam_Aa_trans(339|723)+	Amino acid transporter (Eurofung)
AN4462.2	162425.CADANIAP00005990	https://smart.embl.de/smart/DDvec.cgi?smart=1196:Pfam_Biotin_carb_N(44|156)+Pfam_CPSase_L_D2(161|370)+Biotin_carb_C(385|492)+Pfam_HMGL-like(582|855)+Pfam_PYC_OADA(877|1076)+Pfam_Biotin_lipoyl(1126|1193)+	Pyruvate carboxylase; Catalyzes a 2-step reaction, involving the ATP-dependent carboxylation of the covalently attached biotin in the first step and the transfer of the carboxyl group to pyruvate in the second
AN4431.2	162425.CADANIAP00006023	https://smart.embl.de/smart/DDvec.cgi?smart=466:KH(226|313)+	KH domain protein (AFU_orthologue; AFUA_4G07220)
AN4383.2	162425.CADANIAP00006075	http://smart.embl.de/smart/DDt.cgi?smart=425:	Uncharacterized protein
AN4376.2	162425.CADANIAP00006082	https://smart.embl.de/smart/DDvec.cgi?smart=459:Pfam_ELFV_dehydrog_N(43|171)+ELFV_dehydrog(190|456)+	NADP-specific glutamate dehydrogenase (Eurofung); Belongs to the Glu/Leu/Phe/Val dehydrogenases family	gdhA
AN4346.2	162425.CADANIAP00006114	https://smart.embl.de/smart/DDvec.cgi?smart=445:RRM(211|284)+	Ribosomal biogenesis protein Gar2 (AFU_orthologue; AFUA_4G06350)
AN4330.2	162425.CADANIAP00006131	https://smart.embl.de/smart/DDvec.cgi?smart=724:RRM(38|111)+RRM(151|223)+RRM(310|380)+RRM(494|618)+COIL(628|659)+	Ribosome biogenesis (Nop4), putative (AFU_orthologue; AFUA_4G06250)
ANIA_10546	162425.CADANIAP00006137	https://smart.embl.de/smart/DDvec.cgi?smart=368:CK_II_beta(10|287)+	Casein kinase II subunit beta; Plays a complex role in regulating the basal catalytic activity of the alpha subunit
ANIA_11131	162425.CADANIAP00006177	https://smart.embl.de/smart/DDvec.cgi?smart=122:Pfam_Elf1(2|80)+	Transcription elongation factor 1 homolog; Transcription elongation factor implicated in the maintenance of proper chromatin structure in actively transcribed regions
AN8851.2	162425.CADANIAP00006202	https://smart.embl.de/smart/DDvec.cgi?smart=481:DKCLD(19|77)+Pfam_TruB_N(81|198)+Pfam_TruB_C_2(199|266)+PUA(269|343)+COIL(448|477)+	Centromere/microtubule-binding protein CBF5; Binds in vitro to centromeres and microtubules. It is a centromere DNA-CBF3-binding factor and is involved in mitotic chromosome segregation. Essential for cell growth (By similarity); Belongs to the pseudouridine synthase TruB family	XP_682120	XP_682120	XP_682120.1	XP_682120.1	XP_682120.1	ani:AN8851.2	cbf5	cbf5	polarity protein SwoC (Eurofung)	polarity protein SwoC (Eurofung)	rRNA pseudouridine synthase	rRNA pseudouridine synthase	swoC	swoC
AN8846.2	162425.CADANIAP00006207	https://smart.embl.de/smart/DDvec.cgi?smart=511:SMI1_KNR4(143|316)+	1,3-beta-glucan biosynthesis protein, putative (AFU_orthologue; AFUA_5G05770)
AN8845.2	162425.CADANIAP00006208	https://smart.embl.de/smart/DDvec.cgi?smart=465:Pfam_PNRC(107|126)+	Uncharacterized protein
AN8839.2	162425.CADANIAP00006216	http://smart.embl.de/smart/DDt.cgi?smart=801:	Uncharacterized protein
AN8827.2	162425.CADANIAP00006230	https://smart.embl.de/smart/DDvec.cgi?smart=789:S_TKc(81|376)+	Calcium/calmodulin-dependent protein kinase CMKC (Eurofung)
AN8815.2	162425.CADANIAP00006245	https://smart.embl.de/smart/DDvec.cgi?smart=359:Pfam_Semialdhyde_dh(5|104)+	Hypothetical oxidoreductase (Eurofung)
AN8809.2	162425.CADANIAP00006253	https://smart.embl.de/smart/DDvec.cgi?smart=786:Pfam_Hid1(1|303)+Pfam_Hid1(296|419)+Pfam_Hid1(413|732)+	Uncharacterized protein
AN8804.2	162425.CADANIAP00006258	https://smart.embl.de/smart/DDvec.cgi?smart=281:WW(91|124)+COIL(253|277)+	WW domain protein (AFU_orthologue; AFUA_5G09570)
AN8751.2	162425.CADANIAP00006315	https://smart.embl.de/smart/DDvec.cgi?smart=654:S_TKc(253|556)+S_TK_X(557|628)+	Serine/threonine protein kinase, putative (AFU_orthologue; AFUA_6G02840)
AN8722.2	162425.CADANIAP00006347	https://smart.embl.de/smart/DDvec.cgi?smart=369:DEXDc(78|281)+	ATP-dependent RNA helicase sub2; ATP-binding RNA helicase involved in transcription elongation and required for the export of mRNA out of the nucleus. SUB2 plays also a role in pre-mRNA splicing and spliceosome assembly. May be involved in rDNA and telomeric silencing, and maintenance of genome integrity (By similarity); Belongs to the DEAD box helicase family. DECD subfamily
AN8718.2	162425.CADANIAP00006351	https://smart.embl.de/smart/DDvec.cgi?smart=711:Pfam_ApbA(9|166)+Pfam_ApbA_C(198|321)+	2-dehydropantoate 2-reductase, putative (AFU_orthologue; AFUA_6G02620)
AN8715.2	162425.CADANIAP00006355	https://smart.embl.de/smart/DDvec.cgi?smart=657:WH1(18|126)+WH2(575|594)+	Hypothetical protein similar to Las17 actin assembly factor (Eurofung)
AN8710.2	162425.CADANIAP00006360	https://smart.embl.de/smart/DDvec.cgi?smart=425:Pfam_CHS5_N(2|49)+FN3(76|153)+BRCT(165|241)+	Chitin biosynthesis protein (Chs5), putative (AFU_orthologue; AFUA_6G02510)
AN6374.2	162425.CADANIAP00006610	https://smart.embl.de/smart/DDvec.cgi?smart=610:DEXDc(47|252)+HELICc(289|423)+	ATP-dependent RNA helicase dbp9; ATP-binding RNA helicase involved in the biogenesis of 60S ribosomal subunits and is required for the normal formation of 25S and 5.8S rRNAs; Belongs to the DEAD box helicase family. DDX56/DBP9 subfamily
AN6370.2	162425.CADANIAP00006614	http://smart.embl.de/smart/DDt.cgi?smart=638:	Uncharacterized protein
AN6364.2	162425.CADANIAP00006620	https://smart.embl.de/smart/DDvec.cgi?smart=1215:Pfam_AAA_23(5|243)+SMC_hinge(538|650)+Pfam_AAA_21(956|1177)+	Chromosome segregation protein sudA; Involved in chromosome segregation in mitosis
AN6354.2	162425.CADANIAP00006630	https://smart.embl.de/smart/DDvec.cgi?smart=1418:DUSP(120|230)+Pfam_UCH(460|1186)+	Ubiquitin C-terminal hydrolase, putative (AFU_orthologue; AFUA_2G14130); Belongs to the peptidase C19 family
AN6341.2	162425.CADANIAP00006644	https://smart.embl.de/smart/DDvec.cgi?smart=611:DUF1899(4|68)+WD40(70|110)+WD40(128|168)+WD40(171|209)+DUF1900(263|397)+COIL(572|611)+	Coronin; Putative coronin homolog (Eurofung); Belongs to the WD repeat coronin family
AN6339.2	162425.CADANIAP00006646	https://smart.embl.de/smart/DDvec.cgi?smart=934:S_TKc(51|320)+	PAK-related kinase (Eurofung)
AN6328.2	162425.CADANIAP00006658	https://smart.embl.de/smart/DDvec.cgi?smart=490:Pfam_Solute_trans_a(1|174)+	DUF300 domain protein (AFU_orthologue; AFUA_2G13512)
AN6326.2	162425.CADANIAP00006661	https://smart.embl.de/smart/DDvec.cgi?smart=802:COIL(128|157)+	Uncharacterized protein
ANIA_10798	162425.CADANIAP00006676	https://smart.embl.de/smart/DDvec.cgi?smart=359:COIL(168|212)+Pfam_U3_snoRNA_assoc(250|336)+	Uncharacterized protein
AN6303.2	162425.CADANIAP00006686	https://smart.embl.de/smart/DDvec.cgi?smart=1092:BRCT(325|403)+COIL(410|448)+AAA(518|652)+Pfam_RFC1(808|865)+Pfam_RFC1(878|979)+	Hypothetical protein similar to replication factor C protein (Eurofung)
AN6264.2	162425.CADANIAP00006726	https://smart.embl.de/smart/DDvec.cgi?smart=365:Pfam_LIM_bind(32|240)+	Hypothetical protein similar to PTAB (Eurofung)
AN6257.2	162425.CADANIAP00006734	https://smart.embl.de/smart/DDvec.cgi?smart=1282:WD40(58|100)+WD40(109|149)+WD40(155|195)+WD40(198|242)+WD40(246|286)+WD40(289|329)+Pfam_SRA1(1134|1281)+	Protein transport protein sec31; Component of the coat protein complex II (COPII) which promotes the formation of transport vesicles from the endoplasmic reticulum (ER). The coat has two main functions, the physical deformation of the endoplasmic reticulum membrane into vesicles and the selection of cargo molecules (By similarity)
AN6249.2	162425.CADANIAP00006743	https://smart.embl.de/smart/DDvec.cgi?smart=301:Pfam_Calcipressin(63|297)+	Calcineurin binding protein, putative (AFU_orthologue; AFUA_2G13060)
AN6241.2	162425.CADANIAP00006753	http://smart.embl.de/smart/DDt.cgi?smart=659:	Uncharacterized protein
AN6228.2	162425.CADANIAP00006767	https://smart.embl.de/smart/DDvec.cgi?smart=1524:Pfam_GYF(743|792)+COIL(847|872)+COIL(1095|1130)+COIL(1202|1233)+	GYF domain protein (AFU_orthologue; AFUA_2G13290)
AN6221.2	162425.CADANIAP00006776	https://smart.embl.de/smart/DDvec.cgi?smart=312:ZnF_GATA(11|61)+COIL(238|283)+	Uncharacterized protein; GATA factor AREB (Eurofung)
ANIA_10785	162425.CADANIAP00006782	https://smart.embl.de/smart/DDvec.cgi?smart=238:COIL(18|47)+	Uncharacterized protein
AN6190.2	162425.CADANIAP00006819	https://smart.embl.de/smart/DDvec.cgi?smart=482:Mob1_phocein(101|278)+	Mob1 family protein (AFU_orthologue; AFUA_2G11710)
AN6165.2	162425.CADANIAP00006845	https://smart.embl.de/smart/DDvec.cgi?smart=574:COIL(25|52)+Pfam_PseudoU_synth_1(350|457)+COIL(543|570)+	tRNA pseudouridine synthase, putative (AFU_orthologue; AFUA_2G08460)
AN6132.2	162425.CADANIAP00006878	http://smart.embl.de/smart/DDt.cgi?smart=1272:	Uncharacterized protein
AN6089.2	162425.CADANIAP00006926	https://smart.embl.de/smart/DDvec.cgi?smart=588:Pfam_Cpn60_TCP1(56|563)+	Heat shock protein 60; May participate in assembly and/or disassembly of proteins imported into the mitochondrion. HSP60 are ATPases and have affinity for unfolded proteins (By similarity). Involved in osmoadaptation
AN6081.2	162425.CADANIAP00006935	https://smart.embl.de/smart/DDvec.cgi?smart=644:COIL(83|204)+COIL(252|306)+COIL(357|383)+	Uncharacterized protein
AN6079.2	162425.CADANIAP00006937	https://smart.embl.de/smart/DDvec.cgi?smart=1100:Pfam_FbpA(6|194)+Pfam_FbpA(270|541)+Pfam_DUF814(554|654)+COIL(722|769)+COIL(890|945)+Pfam_DUF3441(954|1075)+	DUF814 domain protein, putative (AFU_orthologue; AFUA_2G09170)
AN6069.2	162425.CADANIAP00006948	https://smart.embl.de/smart/DDvec.cgi?smart=932:Pfam_DNA_ligase_A_N(268|463)+Pfam_DNA_ligase_A_M(530|752)+Pfam_DNA_ligase_A_C(777|895)+	DNA ligase (Eurofung)
AN6067.2	162425.CADANIAP00006950	https://smart.embl.de/smart/DDvec.cgi?smart=423:Pfam_eIF-5_eIF-2B(9|129)+eIF5C(326|416)+	Eukaryotic translation initiation factor 5, putative (AFU_orthologue; AFUA_2G08990)
ANIA_06060	162425.CADANIAP00006957	https://smart.embl.de/smart/DDvec.cgi?smart=1518:COIL(598|677)+COIL(703|786)+Pfam_eIF_4G1(837|909)+MIF4G(1082|1323)+COIL(1334|1362)+	Eukaryotic translation initiation factor subunit eIF-4F, putative (AFU_orthologue; AFUA_2G09490)
AN6044.2	162425.CADANIAP00006974	https://smart.embl.de/smart/DDvec.cgi?smart=467:COIL(14|53)+S_TKc(112|399)+	Hypothetical protein similar to protein kinase NPKA (Eurofung)
AN6042.2	162425.CADANIAP00006976	https://smart.embl.de/smart/DDvec.cgi?smart=317:RRM(133|203)+	Uncharacterized protein
AN6033.2	162425.CADANIAP00006985	https://smart.embl.de/smart/DDvec.cgi?smart=496:ArfGap(9|139)+	ARF GTPase activator (Glo3), putative (Eurofung)
AN5996.2	162425.CADANIAP00007022	https://smart.embl.de/smart/DDvec.cgi?smart=109:Pfam_Ribosomal_60s(17|108)+	60S acidic ribosomal protein P2/allergen Asp F 8 (AFU_orthologue; AFUA_2G10100); Belongs to the eukaryotic ribosomal protein P1/P2 family
AN5988.2	162425.CADANIAP00007030	https://smart.embl.de/smart/DDvec.cgi?smart=1142:COIL(691|726)+	Uncharacterized protein
AN5981.2	162425.CADANIAP00007037	https://smart.embl.de/smart/DDvec.cgi?smart=1212:SH3(6|66)+COIL(289|319)+COIL(424|450)+	SH3 domain protein (AFU_orthologue; AFUA_2G10320)
AN5973.2	162425.CADANIAP00007047	https://smart.embl.de/smart/DDvec.cgi?smart=640:S_TKc(293|550)+S_TK_X(551|614)+	Serine/threonine protein kinase (YPK1), putative (AFU_orthologue; AFUA_2G10620)
AN9471.2	162425.CADANIAP00007059	https://smart.embl.de/smart/DDvec.cgi?smart=222:Pfam_APOBEC_N(10|193)+	DRAP deaminase, putative (AFU_orthologue; AFUA_2G13200)
AN5954.2	162425.CADANIAP00007073	https://smart.embl.de/smart/DDvec.cgi?smart=476:Pfam_Paf67(75|475)+	Eukaryotic translation initiation factor 3 subunit L; Component of the eukaryotic translation initiation factor 3 (eIF-3) complex, which is involved in protein synthesis of a specialized repertoire of mRNAs and, together with other initiation factors, stimulates binding of mRNA and methionyl-tRNAi to the 40S ribosome. The eIF-3 complex specifically targets and initiates translation of a subset of…
AN5932.2	162425.CADANIAP00007097	https://smart.embl.de/smart/DDvec.cgi?smart=1459:Pfam_DNA_pol_alpha_N(8|73)+POLBc(533|1008)+Pfam_zf-DNA_Pol(1264|1454)+	Catalytic subunit of the DNA polymerase alpha-primase complex (Eurofung)
ANIA_10754	162425.CADANIAP00007105	https://smart.embl.de/smart/DDvec.cgi?smart=493:RanBD(358|489)+	Nuclear protein export protein Yrb2, putative (AFU_orthologue; AFUA_2G10810)
AN5898.2	162425.CADANIAP00007135	https://smart.embl.de/smart/DDvec.cgi?smart=457:Pfam_NOT2_3_5(364|437)+	NOT2 family protein (AFU_orthologue; AFUA_2G11130)
AN5893.2	162425.CADANIAP00007140	https://smart.embl.de/smart/DDvec.cgi?smart=719:DEP(240|340)+DEP(425|511)+RGS(544|686)+	Developmental regulator flbA; Required for asexual sporulation and normal colony development. May be involved in brlA activation. Could play a regulatory role in controlling the flug-initiated signal transduction pathway that triggers the asexual reproduction
AN5891.2	162425.CADANIAP00007143	https://smart.embl.de/smart/DDvec.cgi?smart=903:SET(277|404)+COIL(535|569)+	PHD finger and SET domain protein, putative (AFU_orthologue; AFUA_2G11210)
AN5886.2	162425.CADANIAP00007148	https://smart.embl.de/smart/DDvec.cgi?smart=772:Pfam_Aconitase(13|472)+Pfam_Aconitase_C(535|658)+	3-isopropylmalate dehydratase; Catalyzes the isomerization between 2-isopropylmalate and 3-isopropylmalate, via the formation of 2-isopropylmaleate
AN5869.2	162425.CADANIAP00007169	http://smart.embl.de/smart/DDt.cgi?smart=383:	Uncharacterized protein
ANIA_10751	162425.CADANIAP00007181	http://smart.embl.de/smart/DDt.cgi?smart=321:	Uncharacterized protein
ANIA_10750	162425.CADANIAP00007190	https://smart.embl.de/smart/DDvec.cgi?smart=1932:COIL(1103|1128)+COIL(1160|1208)+	Involucrin repeat protein (AFU_orthologue; AFUA_2G08060)
stuA	162425.CADANIAP00007206	https://smart.embl.de/smart/DDvec.cgi?smart=622:KilA-N(149|234)+	Cell pattern formation-associated protein stuA; Transcription factor that regulates asexual reproduction. Binds the StuA-response elements (StRE) with the consensus sequence 5'-(A/T)CGCG(T/A)N(A/C)-3' at the promoters of target genes. Required from the very earliest events of asexual reproduction until completion of conidiophore development, but is not specifically required for differentiation of…
AN5809.2	162425.CADANIAP00007238	http://smart.embl.de/smart/DDt.cgi?smart=240:	Uncharacterized protein
AN6505.2	162425.CADANIAP00007274	https://smart.embl.de/smart/DDvec.cgi?smart=574:Pfam_Tup_N(41|110)+WD40(259|296)+WD40(299|344)+WD40(347|386)+WD40(389|427)+WD40(430|472)+WD40(486|525)+WD40(528|567)+	Transcriptional corepressor (Eurofung)
AN6507.2	162425.CADANIAP00007276	https://smart.embl.de/smart/DDvec.cgi?smart=834:Pfam_MIF4G(55|212)+Pfam_MIF4G_like(323|513)+Pfam_MIF4G_like_2(530|783)+	snRNA cap binding complex subunit (Gcr3), putative (AFU_orthologue; AFUA_6G05130)
AN6508.2	162425.CADANIAP00007277	https://smart.embl.de/smart/DDvec.cgi?smart=394:S_TKc(35|318)+	Hypothetical protein similar to glycogen synthase kinase-3 (Eurofung)
AN6551.2	162425.CADANIAP00007325	https://smart.embl.de/smart/DDvec.cgi?smart=1734:Pfam_DUF3684(204|1293)+COIL(1410|1449)+	HATPase_c domain protein, putative (AFU_orthologue; AFUA_6G04830)
AN6558.2	162425.CADANIAP00007332	https://smart.embl.de/smart/DDvec.cgi?smart=137:Pfam_RNA_pol_L(47|113)+	DNA-directed RNA polymerase I and III 14 KDA polypeptide (AFU_orthologue; AFUA_6G04610)
AN6560.2	162425.CADANIAP00007334	http://smart.embl.de/smart/DDt.cgi?smart=459:	Uncharacterized protein
AN6568.2	162425.CADANIAP00007342	https://smart.embl.de/smart/DDvec.cgi?smart=484:SET(34|283)+Pfam_Rubis-subs-bind(307|448)+	SET domain protein (AFU_orthologue; AFUA_6G04520)
AN6575.2	162425.CADANIAP00007349	https://smart.embl.de/smart/DDvec.cgi?smart=573:SANT(418|466)+	Putative Myb-like transcription factor (Eurofung)
AN6585.2	162425.CADANIAP00007363	https://smart.embl.de/smart/DDvec.cgi?smart=956:COIL(34|62)+DEXDc(371|574)+HELICc(694|794)+HA2(855|947)+	DEAH-box RNA helicase (Dhr1), putative (AFU_orthologue; AFUA_6G04330)
AN6603.2	162425.CADANIAP00007382	https://smart.embl.de/smart/DDvec.cgi?smart=475:Pfam_ASXH(31|167)+	Uncharacterized protein
AN6615.2	162425.CADANIAP00007395	https://smart.embl.de/smart/DDvec.cgi?smart=1947:Pfam_Sec16_N(274|519)+Pfam_Sec16(985|1102)+Pfam_Sec16_C(1160|1460)+	COPII coat assembly protein sec16; Involved in the initiation of assembly of the COPII coat required for the formation of transport vesicles from the endoplasmic reticulum (ER) and the selection of cargo molecules. Also involved in autophagy (By similarity)
AN6630.2	162425.CADANIAP00007411	https://smart.embl.de/smart/DDvec.cgi?smart=203:Pfam_NAC(49|105)+	Nascent polypeptide-associated complex subunit alpha; Component of the nascent polypeptide-associated complex (NAC), a dynamic component of the ribosomal exit tunnel, protecting the emerging polypeptides from interaction with other cytoplasmic proteins to ensure appropriate nascent protein targeting. The NAC complex also promotes mitochondrial protein import by enhancing productive ribosome inter…
AN6651.2	162425.CADANIAP00007434	https://smart.embl.de/smart/DDvec.cgi?smart=1118:AAA(508|683)+CHROMO(854|910)+	mRNA-nucleus export ATPase (Elf1), putative (AFU_orthologue; AFUA_6G03580)
AN6676.2	162425.CADANIAP00007461	https://smart.embl.de/smart/DDvec.cgi?smart=307:RRM(68|141)+	transformer-SR ribonucleoprotein, putative (AFU_orthologue; AFUA_7G05260)
AN6695.2	162425.CADANIAP00007480	https://smart.embl.de/smart/DDvec.cgi?smart=1170:MIF4G(506|696)+MIF4G(711|919)+Pfam_Upf2(994|1126)+	Nonsense-mediated mRNA decay factor (Upf2), putative (AFU_orthologue; AFUA_7G05430)
AN6696.2	162425.CADANIAP00007481	http://smart.embl.de/smart/DDt.cgi?smart=510:	Transcription factor Tos4, putative (AFU_orthologue; AFUA_7G05440)
AN6705.2	162425.CADANIAP00007492	https://smart.embl.de/smart/DDvec.cgi?smart=681:Pfam_SWIRM(108|193)+ZnF_ZZ(306|360)+SANT(377|425)+Pfam_SWIRM-assoc_1(543|626)+	Component of the RSC chromatin remodeling complex (Eurofung)
AN6709.2	162425.CADANIAP00007497	https://smart.embl.de/smart/DDvec.cgi?smart=1999:Pfam_DCB(163|351)+Pfam_Sec7_N(468|640)+Sec7(795|982)+Pfam_DUF1981(1341|1426)+	Guanyl-nucleotide exchange factor (Sec7), putative (AFU_orthologue; AFUA_7G05700)
ANIA_10848	162425.CADANIAP00007513	https://smart.embl.de/smart/DDvec.cgi?smart=340:RRM(81|155)+RRM(208|290)+	Ribonucleoprotein, putative (AFU_orthologue; AFUA_7G05810)
AN6867.2	162425.CADANIAP00007667	https://smart.embl.de/smart/DDvec.cgi?smart=654:COIL(209|247)+WD40(314|353)+WD40(356|393)+WD40(424|461)+WD40(488|526)+WD40(529|566)+WD40(568|605)+	Mitochondrial division protein 1; Involved in mitochondrial fission. Acts as an adapter protein required to form mitochondrial fission complexes. Formation of these complexes is required to promote constriction and fission of the mitochondrial compartment at a late step in mitochondrial division (By similarity)
AN6875.2	162425.CADANIAP00007675	https://smart.embl.de/smart/DDvec.cgi?smart=1700:KISc(36|431)+COIL(436|466)+COIL(538|565)+COIL(586|683)+COIL(809|851)+COIL(929|975)+COIL(1031|1354)+COIL(1378|1415)+COIL(1451|1528)+COIL(1590|1700)+	Kinesin class 4 (Chromokinesin/Kif4 group) (Eurofung); Belongs to the TRAFAC class myosin-kinesin ATPase superfamily. Kinesin family
AN6892.2	162425.CADANIAP00007693	https://smart.embl.de/smart/DDvec.cgi?smart=566:PP2C_SIG(172|471)+	Type 2C protein phosphatase (PP2C) (Eurofung)
AN6893.2	162425.CADANIAP00007694	https://smart.embl.de/smart/DDvec.cgi?smart=698:FDF(271|384)+Pfam_YjeF_N(461|643)+	YjeF_N domain protein (AFU_orthologue; AFUA_5G13360)
AN6898.2	162425.CADANIAP00007700	https://smart.embl.de/smart/DDvec.cgi?smart=226:Pfam_Snf7(20|190)+	SNF7 family protein (AFU_orthologue; AFUA_5G13410); Belongs to the SNF7 family
ANIA_12408	162425.CADANIAP00007711	https://smart.embl.de/smart/DDvec.cgi?smart=579:ARM(92|135)+ARM(136|176)+ARM(177|217)+ARM(218|258)+ARM(261|301)+ARM(302|342)+ARM(343|384)+ARM(385|426)+ARM(427|467)+	VAC8 (JCVI)
AN6912.2	162425.CADANIAP00007716	https://smart.embl.de/smart/DDvec.cgi?smart=166:Pfam_Alb1(9|113)+	Uncharacterized protein
AN1431.2	162425.CADANIAP00008043	http://smart.embl.de/smart/DDt.cgi?smart=319:	Uncharacterized protein
AN1434.2	162425.CADANIAP00008046	https://smart.embl.de/smart/DDvec.cgi?smart=913:Pfam_Nop14(48|897)+	rRNA maturation protein (Nop14), putative (AFU_orthologue; AFUA_8G04220)
AN1453.2	162425.CADANIAP00008066	https://smart.embl.de/smart/DDvec.cgi?smart=677:Pfam_Sds3(289|599)+	Uncharacterized protein
AN1458.2	162425.CADANIAP00008074	http://smart.embl.de/smart/DDt.cgi?smart=363:	Uncharacterized protein
AN1462.2	162425.CADANIAP00008078	https://smart.embl.de/smart/DDvec.cgi?smart=1122:SH3(5|68)+SH3(71|126)+SH3(398|456)+Pfam_SHD1(517|583)+Pfam_DUF1720(955|1020)+	Cytoskeleton assembly control protein Sla1, putative (AFU_orthologue; AFUA_8G04520)
AN1466.2	162425.CADANIAP00008083	https://smart.embl.de/smart/DDvec.cgi?smart=621:Pfam_PWWP(144|258)+	PWWP domain protein (AFU_orthologue; AFUA_8G04570)
AN1475.2	162425.CADANIAP00008093	https://smart.embl.de/smart/DDvec.cgi?smart=668:CAP_GLY(9|78)+COIL(187|234)+COIL(275|360)+COIL(418|459)+Pfam_CLIP1_ZNF(551|566)+Pfam_CLIP1_ZNF(649|664)+	Clip 170 homolog (Eurofung)
AN1500.2	162425.CADANIAP00008125	https://smart.embl.de/smart/DDvec.cgi?smart=630:ZnF_C2H2(261|282)+ZnF_C2H2(288|315)+ZnF_C2H2(320|350)+ZnF_C2H2(381|401)+	C2H2 finger domain protein, putative (AFU_orthologue; AFUA_8G05010)
AN1520.2	162425.CADANIAP00008148	http://smart.embl.de/smart/DDt.cgi?smart=538:	Uncharacterized protein
AN1661.2	162425.CADANIAP00008302	https://smart.embl.de/smart/DDvec.cgi?smart=466:Pfam_Ric8(39|456)+	Uncharacterized protein
AN1697.2	162425.CADANIAP00008340	https://smart.embl.de/smart/DDvec.cgi?smart=765:Pfam_mRNA_triPase(479|724)+	mRNA capping nucleoside-triphosphatase, putative (AFU_orthologue; AFUA_4G08510)
AN1700.2	162425.CADANIAP00008343	https://smart.embl.de/smart/DDvec.cgi?smart=1144:EZ_HEAT(645|675)+EZ_HEAT(714|745)+EZ_HEAT(748|781)+COIL(986|1015)+	26S proteasome regulatory subunit Rpn2, putative (AFU_orthologue; AFUA_4G08480)
AN1708.2	162425.CADANIAP00008351	https://smart.embl.de/smart/DDvec.cgi?smart=1186:Pfam_MutS_I(292|413)+Pfam_MutS_II(421|572)+MUTSd(607|919)+MUTSac(935|1124)+	Protein required for mismatch repair in mitosis and meiosis (Eurofung); Component of the post-replicative DNA mismatch repair system (MMR)
AN1718.2	162425.CADANIAP00008361	http://smart.embl.de/smart/DDt.cgi?smart=242:	Uncharacterized protein
AN1727.2	162425.CADANIAP00008370	https://smart.embl.de/smart/DDvec.cgi?smart=742:COIL(698|735)+	CCR4-NOT core complex subunit Not4, putative (AFU_orthologue; AFUA_6G08820)
ANIA_10228	162425.CADANIAP00008371	https://smart.embl.de/smart/DDvec.cgi?smart=802:RRM(112|194)+	CCR4-NOT core complex subunit Not4, putative (AFU_orthologue; AFUA_6G08820)
AN1746.2	162425.CADANIAP00008393	https://smart.embl.de/smart/DDvec.cgi?smart=1820:HECTc(1436|1820)+	Ubiquitin-protein ligase Ufd4, putative (AFU_orthologue; AFUA_6G08880)
AN1750.2	162425.CADANIAP00008396	https://smart.embl.de/smart/DDvec.cgi?smart=770:DEXDc(216|451)+HELICc(513|597)+	ATP-dependent RNA helicase mak5; ATP-binding RNA helicase involved in the biogenesis of 60S ribosomal subunits and is required for the normal formation of 25S and 5.8S rRNAs; Belongs to the DEAD box helicase family. DDX24/MAK5 subfamily
AN1758.2	162425.CADANIAP00008404	https://smart.embl.de/smart/DDvec.cgi?smart=534:Pfam_FF(259|310)+COIL(454|508)+	FF domain protein (AFU_orthologue; AFUA_6G08980)
AN1777.2	162425.CADANIAP00008424	https://smart.embl.de/smart/DDvec.cgi?smart=889:PHD(59|109)+Pfam_TFIIS_M(282|407)+Pfam_SPOC(544|702)+	PHD finger domain protein, putative (AFU_orthologue; AFUA_6G09000)
AN1801.2	162425.CADANIAP00008449	http://smart.embl.de/smart/DDt.cgi?smart=286:	Uncharacterized protein
AN1846.2	162425.CADANIAP00008497	http://smart.embl.de/smart/DDt.cgi?smart=360:	Uncharacterized protein
AN1879.2	162425.CADANIAP00008534	https://smart.embl.de/smart/DDvec.cgi?smart=980:WD40(86|125)+WD40(128|169)+WD40(220|266)+WD40(275|311)+WD40(314|351)+WD40(353|394)+Pfam_Peptidase_M20(484|975)+	WD repeat protein (AFU_orthologue; AFUA_2G04360)
ANIA_01905	162425.CADANIAP00008563	https://smart.embl.de/smart/DDvec.cgi?smart=227:CHROMO(48|103)+Pfam_Chromo_shadow(167|222)+	Uncharacterized protein
AN1908.2	162425.CADANIAP00008566	https://smart.embl.de/smart/DDvec.cgi?smart=911:COIL(412|439)+Pfam_Atx10homo_assoc(804|903)+	Essential cytoplasmic protein Ctr86, putative (AFU_orthologue; AFUA_6G07580)
AN1916.2	162425.CADANIAP00008575	https://smart.embl.de/smart/DDvec.cgi?smart=542:Pfam_Pox_MCEL(154|542)+	mRNA cap methyltransferase (AFU_orthologue; AFUA_6G07690); Belongs to the class I-like SAM-binding methyltransferase superfamily. mRNA cap 0 methyltransferase family
AN1944.2	162425.CADANIAP00008604	https://smart.embl.de/smart/DDvec.cgi?smart=690:ZnF_C2HC(361|377)+ZnF_C2HC(379|396)+ZnF_C2HC(399|415)+ZnF_C2HC(425|441)+ZnF_C2HC(460|476)+	Zinc knuckle domain protein (AFU_orthologue; AFUA_4G13280)
AN1948.2	162425.CADANIAP00008608	https://smart.embl.de/smart/DDvec.cgi?smart=1595:COIL(1172|1202)+	Uncharacterized protein
AN1984.2	162425.CADANIAP00008646	https://smart.embl.de/smart/DDvec.cgi?smart=808:BROMO(258|365)+BROMO(453|562)+COIL(591|622)+Pfam_BET(661|725)+	Protein involved in transcription initiation at TATA-containing promoters (Eurofung)
AN1992.2	162425.CADANIAP00008657	https://smart.embl.de/smart/DDvec.cgi?smart=671:Pfam_SART-1(4|635)+	DNA binding protein SART-1, putative (AFU_orthologue; AFUA_4G10420)
AN2042.2	162425.CADANIAP00008711	https://smart.embl.de/smart/DDvec.cgi?smart=644:Pfam_FAD_binding_1(218|457)+Pfam_NAD_binding_1(505|609)+	FAD binding domain protein (AFU_orthologue; AFUA_4G10100)
AN2047.2	162425.CADANIAP00008716	https://smart.embl.de/smart/DDvec.cgi?smart=149:EFh(12|40)+EFh(48|76)+EFh(85|113)+EFh(121|149)+	Calmodulin; Calmodulin mediates the control of a large number of enzymes, ion channels and other proteins by Ca(2+). Among the enzymes to be stimulated by the calmodulin-Ca(2+) complex are a number of protein kinases and phosphatases	XM_654559	XM_654559.1	XP_659651	XP_659651	XP_659651.1	XP_659651.1	XP_659651.1	ani:AN2047.2	calmodulin (Eurofung)	calmodulin (Eurofung)	cam	cam	camA	camA
AN2051.2	162425.CADANIAP00008720	https://smart.embl.de/smart/DDvec.cgi?smart=489:CDC37_N(2|192)+CDC37_M(197|360)+CDC37_C(381|480)+	Essential Hsp90p co-chaperone (Eurofung)
AN2068.2	162425.CADANIAP00008738	https://smart.embl.de/smart/DDvec.cgi?smart=1305:KH(212|289)+KH(293|382)+KH(387|455)+KH(717|780)+KH(784|876)+KH(881|954)+KH(958|1034)+KH(1038|1106)+KH(1107|1223)+KH(1228|1297)+	RNA binding effector protein Scp160, putative (AFU_orthologue; AFUA_2G04700)
AN2070.2	162425.CADANIAP00008740	http://smart.embl.de/smart/DDt.cgi?smart=652:	Uncharacterized protein
AN2076.2	162425.CADANIAP00008746	https://smart.embl.de/smart/DDvec.cgi?smart=974:Pfam_ATG13(71|310)+	Autophagy-related protein 13; Activates the atg1 kinase in a nutritional condition dependent manner through the TOR pathway, leading to autophagy. Also involved in cytoplasm to vacuole transport (Cvt) and more specifically in Cvt vesicle formation. Seems to play a role in the switching machinery regulating the conversion between the Cvt pathway and autophagy. Finally, atg13 is also required for g…
AN2080.2	162425.CADANIAP00008750	https://smart.embl.de/smart/DDvec.cgi?smart=708:Pfam_GTP_EFTU_D3(594|706)+	Translation release factor eRF3, putative (AFU_orthologue; AFUA_2G04820)
AN2082.2	162425.CADANIAP00008752	https://smart.embl.de/smart/DDvec.cgi?smart=435:COIL(175|202)+BSD(274|326)+	BSD domain protein (AFU_orthologue; AFUA_2G04840)
AN2086.2	162425.CADANIAP00008757	http://smart.embl.de/smart/DDt.cgi?smart=1394:	Nuclear pore complex protein An-Nup159 (Eurofung)
AN2089.2	162425.CADANIAP00008760	https://smart.embl.de/smart/DDvec.cgi?smart=465:KH(106|176)+KH(189|260)+KH(389|459)+	KH domain RNA binding protein (AFU_orthologue; AFUA_2G04940)
AN2090.2	162425.CADANIAP00008762	https://smart.embl.de/smart/DDvec.cgi?smart=677:Pfam_Kelch_4(73|128)+Pfam_Kelch_4(129|186)+Pfam_Kelch_1(187|231)+COIL(397|420)+Pfam_DUF4110(578|670)+	Kelch repeats protein, putative (AFU_orthologue; AFUA_2G04970)
AN2130.2	162425.CADANIAP00008807	https://smart.embl.de/smart/DDvec.cgi?smart=1241:SH3(87|143)+RasGEFN(805|940)+RasGEF(971|1212)+	Cell division control protein Cdc25, putative (AFU_orthologue; AFUA_2G16240)
AN2131.2	162425.CADANIAP00008809	https://smart.embl.de/smart/DDvec.cgi?smart=752:Pfam_Fungal_trans(266|487)+	C2H2 finger domain protein, putative (AFU_orthologue; AFUA_2G16230)
AN2135.2	162425.CADANIAP00008813	https://smart.embl.de/smart/DDvec.cgi?smart=603:Pfam_RNA_pol_Rpc4(435|599)+	DNA-directed RNA polymerase III RPC4, putative (AFU_orthologue; AFUA_2G16170)
AN2169.2	162425.CADANIAP00008847	https://smart.embl.de/smart/DDvec.cgi?smart=270:COIL(37|80)+t_SNARE(175|242)+TRANS(250|269)+	SNARE complex subunit (Syn8), putative (AFU_orthologue; AFUA_2G15820)
AN2210.2	162425.CADANIAP00008894	https://smart.embl.de/smart/DDvec.cgi?smart=610:AAA(102|298)+AAA(416|590)+	ABC transporter (Eurofung)
AN2214.2	162425.CADANIAP00008898	https://smart.embl.de/smart/DDvec.cgi?smart=596:WD40(96|135)+WD40(207|247)+WD40(253|302)+WD40(307|349)+WD40(353|396)+	WD repeat protein (AFU_orthologue; AFUA_5G07060)
AN2215.2	162425.CADANIAP00008899	https://smart.embl.de/smart/DDvec.cgi?smart=1238:GRAM(628|695)+Pfam_DUF4782(862|1011)+	GRAM domain protein (AFU_orthologue; AFUA_5G07100)
AN2224.2	162425.CADANIAP00008909	https://smart.embl.de/smart/DDvec.cgi?smart=574:PX(118|229)+Pfam_Vps5(279|472)+	Vacuolar protein sorting-associated protein 17; Plays a role in vesicular protein sorting
AN2229.2	162425.CADANIAP00008915	https://smart.embl.de/smart/DDvec.cgi?smart=489:Pfam_Abhydrolase_1(63|437)+	Homoserine O-acetyltransferase (Eurofung); Belongs to the AB hydrolase superfamily. MetX family	metE
AN2231.2	162425.CADANIAP00008917	https://smart.embl.de/smart/DDvec.cgi?smart=624:Pfam_SAP(4|40)+	SAP domain protein (AFU_orthologue; AFUA_5G07240)
AN2238.2	162425.CADANIAP00008924	https://smart.embl.de/smart/DDvec.cgi?smart=377:DnaJ(5|63)+Pfam_DnaJ_C(204|361)+	DnaJ domain protein Psi, putative (AFU_orthologue; AFUA_5G07340)
AN2245.2	162425.CADANIAP00008932	https://smart.embl.de/smart/DDvec.cgi?smart=417:Pfam_Torus(68|176)+RRM(198|267)+	Pre-mRNA-splicing factor cwc2; Involved in the first step of pre-mRNA splicing. Required for cell growth and cell cycle control. Plays a role in the levels of the U1, U4, U5 and U6 snRNAs and the maintenance of the U4/U6 snRNA complex. May provide the link between the "nineteen complex" NTC spliceosome protein complex and the spliceosome through the U6 snRNA. Associates predominantly with U6 snRN…
AN2274.2	162425.CADANIAP00008966	http://smart.embl.de/smart/DDt.cgi?smart=564:	Uncharacterized protein
AN2285.2	162425.CADANIAP00008977	https://smart.embl.de/smart/DDvec.cgi?smart=1612:COIL(382|455)+Pfam_DBINO(563|696)+DEXDc(794|993)+HELICc(1351|1434)+	Putative DNA helicase ino80; DNA helicase component of the INO80 complex which remodels chromatin by shifting nucleosomes and is involved in DNA repair; Belongs to the SNF2/RAD54 helicase family
AN2304.2	162425.CADANIAP00008997	https://smart.embl.de/smart/DDvec.cgi?smart=369:UBQ(1|72)+UBA(146|183)+STI1(247|292)+UBA(324|361)+	UV excision repair protein (RadW), putative (AFU_orthologue; AFUA_5G06040)
ANIA_10290	162425.CADANIAP00009003	https://smart.embl.de/smart/DDvec.cgi?smart=394:Pfam_PNP_phzG_C(348|394)+	Pyridoxamine phosphate oxidase, putative (AFU_orthologue; AFUA_5G10650)
AN2436.2	162425.CADANIAP00009148	https://smart.embl.de/smart/DDvec.cgi?smart=655:Pfam_CoA_binding(38|144)+Pfam_Ligase_CoA(204|329)+Pfam_Citrate_synt(424|630)+	ATP citrate lyase, subunit 1, putative (AFU_orthologue; AFUA_6G10650)
AN2451.2	162425.CADANIAP00009165	https://smart.embl.de/smart/DDvec.cgi?smart=447:Pfam_Q_salvage(81|438)+	Uncharacterized protein
AN2457.2	162425.CADANIAP00009173	https://smart.embl.de/smart/DDvec.cgi?smart=692:Pfam_Metallophos(18|248)+DBR1(513|663)+	RNA lariat debranching enzyme, putative (AFU_orthologue; AFUA_6G10370)
AN2492.2	162425.CADANIAP00009215	https://smart.embl.de/smart/DDvec.cgi?smart=497:Pfam_Pal1(227|352)+	Uncharacterized protein
AN2523.2	162425.CADANIAP00009248	https://smart.embl.de/smart/DDvec.cgi?smart=916:Pfam_Chitin_synth_1N(147|226)+Pfam_Chitin_synth_2(361|650)+TRANS(714|736)+TRANS(845|864)+TRANS(892|914)+	Chitin synthase B; Plays a major role in cell wall biogenesis	XP_660127	XP_660127.1	XP_660127.1	XP_660127.1	ani:AN2523.2	chitin synthase B (Eurofung)	chitin synthase B (Eurofung)	chsB	chsB
AN2547.2	162425.CADANIAP00009277	https://smart.embl.de/smart/DDvec.cgi?smart=2534:PKS_KS(52|473)+PKS_AT(587|904)+PKS_DH(973|1157)+Pfam_Ubie_methyltran(1419|1568)+PKS_ER(1834|2146)+PKS_KR(2170|2349)+Pfam_PP-binding(2459|2525)+	Highly reducing polyketide synthase easB; Polyketide synthase; part of the gene cluster that mediates the biosynthesis of emericellamides, secondary metabolites acting as antibiotics. The biosynthesis of emericellamides initiates from the highly reducing polyketide synthase easB which catalyzes the formation of the linear polyketide chain. EasB produces several polyketides that can be further pro…
ANIA_09149	162425.CADANIAP00009458	https://smart.embl.de/smart/DDvec.cgi?smart=1506:TRANS(181|203)+C2(460|559)+C2(603|703)+C2(741|838)+C2(1114|1212)+Pfam_C2(1346|1450)+	Membrane bound C2 domain protein (vp115), putative (AFU_orthologue; AFUA_7G01840)
AN9109.2	162425.CADANIAP00009503	https://smart.embl.de/smart/DDvec.cgi?smart=1090:Pfam_Nucleopor_Nup85(335|418)+Pfam_Nucleopor_Nup85(511|903)+	Nuclear pore complex protein An-Nup85 (Eurofung)
AN9105.2	162425.CADANIAP00009508	https://smart.embl.de/smart/DDvec.cgi?smart=609:Pfam_Arrestin_N(3|135)+	Arrestin (or S-antigen), N-terminal domain protein (AFU_orthologue; AFUA_7G02050)
ANIA_11164	162425.CADANIAP00009514	https://smart.embl.de/smart/DDvec.cgi?smart=673:SPRY(243|368)+LisH(402|434)+CTLH(455|512)+CRA(564|661)+	Ran-binding protein (RanBP10), putative (AFU_orthologue; AFUA_7G02110)
AN9087.2	162425.CADANIAP00009527	https://smart.embl.de/smart/DDvec.cgi?smart=781:LisH(35|67)+	OefA [Source:UniProtKB/TrEMBLAcc:Q5ICC5]; cAMP-dependent protein kinase pathway protein (Som1), putative (AFU_orthologue; AFUA_7G02260)
AN9067.2	162425.CADANIAP00009548	https://smart.embl.de/smart/DDvec.cgi?smart=978:Pfam_Het-C(7|572)+	TINC (Eurofung)
AN3457.2	162425.CADANIAP00009577	http://smart.embl.de/smart/DDt.cgi?smart=365:	Uncharacterized protein
AN3447.2	162425.CADANIAP00009587	https://smart.embl.de/smart/DDvec.cgi?smart=549:ZnF_C3H1(67|93)+ZnF_C3H1(98|122)+	Spindle poison sensitivity protein Scp3, putative (AFU_orthologue; AFUA_3G05570)
AN3443.2	162425.CADANIAP00009593	https://smart.embl.de/smart/DDvec.cgi?smart=1821:PX(450|651)+PLDc(919|946)+PLDc(1225|1252)+	Phospholipase D1 (PLD1), putative (AFU_orthologue; AFUA_3G05630)
ANIA_10411	162425.CADANIAP00009598	https://smart.embl.de/smart/DDvec.cgi?smart=260:Pfam_PP28(156|233)+	Uncharacterized protein
ANIA_10409	162425.CADANIAP00009610	https://smart.embl.de/smart/DDvec.cgi?smart=660:Btz(121|254)+	Uncharacterized protein
ANIA_10408	162425.CADANIAP00009612	https://smart.embl.de/smart/DDvec.cgi?smart=359:Pfam_Ino80_Iec3(36|267)+	Uncharacterized protein
AN3424.2	162425.CADANIAP00009615	https://smart.embl.de/smart/DDvec.cgi?smart=843:PH(106|201)+Pfam_Oxysterol_BP(470|825)+	Oxysterol binding protein (Osh3), putative (AFU_orthologue; AFUA_3G05880)
AN3423.2	162425.CADANIAP00009616	https://smart.embl.de/smart/DDvec.cgi?smart=1417:Pfam_SPT6_acidic(41|130)+Pfam_HTH_44(287|418)+Pfam_YqgF(707|871)+Pfam_HHH_7(872|979)+Pfam_DLD(988|1103)+S1(1106|1177)+SH2(1225|1315)+	Transcription elongation factor spt6; Plays a role in maintenance of chromatin structure during RNA polymerase II transcription elongation thereby repressing transcription initiation from cryptic promoters. Mediates the reassembly of nucleosomes onto the promoters of at least a selected set of genes during repression; the nucleosome reassembly is essential for transcriptional repression (By simil…
AN3375.2	162425.CADANIAP00009667	https://smart.embl.de/smart/DDvec.cgi?smart=466:DnaJ(5|63)+Pfam_DnaJ-X(230|434)+	DnaJ domain protein (AFU_orthologue; AFUA_7G01230)
AN3223.2	162425.CADANIAP00009839	https://smart.embl.de/smart/DDvec.cgi?smart=795:Pfam_PFK(16|324)+Pfam_PFK(405|701)+	ATP-dependent 6-phosphofructokinase; Catalyzes the phosphorylation of D-fructose 6-phosphate to fructose 1,6-bisphosphate by ATP, the first committing step of glycolysis
AN3190.2	162425.CADANIAP00009878	https://smart.embl.de/smart/DDvec.cgi?smart=399:TRANS(48|70)+TRANS(80|99)+COIL(104|128)+Pfam_zinc_ribbon_10(243|299)+	Uncharacterized protein
AN3188.2	162425.CADANIAP00009881	https://smart.embl.de/smart/DDvec.cgi?smart=1053:C2(41|135)+C2(261|363)+Pfam_PS_Dcarbxylase(798|1009)+	Phosphatidylserine decarboxylase proenzyme 2; Catalyzes the formation of phosphatidylethanolamine (PtdEtn) from phosphatidylserine (PtdSer). Plays a central role in phospholipid metabolism and in the interorganelle trafficking of phosphatidylserine; Belongs to the phosphatidylserine decarboxylase family. PSD-B subfamily. Eukaryotic type II sub-subfamily
AN3178.2	162425.CADANIAP00009891	https://smart.embl.de/smart/DDvec.cgi?smart=502:Pfam_Sds3(48|295)+	Deacetylase complex subunit Sds3, putative (AFU_orthologue; AFUA_3G13150)
AN3145.2	162425.CADANIAP00009927	http://smart.embl.de/smart/DDt.cgi?smart=573:	Uncharacterized protein
AN3137.2	162425.CADANIAP00009937	https://smart.embl.de/smart/DDvec.cgi?smart=279:zf-PARP(7|97)+	Uncharacterized protein
ANIA_10352	162425.CADANIAP00010009	https://smart.embl.de/smart/DDvec.cgi?smart=510:Pfam_NOP5NT(4|70)+NOSIC(173|225)+COIL(444|486)+	pre-rRNA processing nucleolar protein Sik1, putative (AFU_orthologue; AFUA_3G09600)
AN3028.2	162425.CADANIAP00010051	http://smart.embl.de/smart/DDt.cgi?smart=360:	Transcriptional regulator, putative (AFU_orthologue; AFUA_3G08860)
AN3005.2	162425.CADANIAP00010074	https://smart.embl.de/smart/DDvec.cgi?smart=796:Pfam_VID27(1|775)+	Uncharacterized protein
AN2983.2	162425.CADANIAP00010097	https://smart.embl.de/smart/DDvec.cgi?smart=1001:Pfam_DUF1708(43|520)+	Morphogenesis protein (Msb1), putative (AFU_orthologue; AFUA_3G08500)
AN2978.2	162425.CADANIAP00010102	https://smart.embl.de/smart/DDvec.cgi?smart=135:Pfam_DUF3602(20|96)+	Uncharacterized protein
AN2945.2	162425.CADANIAP00010139	https://smart.embl.de/smart/DDvec.cgi?smart=910:Pfam_PXB(22|147)+PX(191|367)+Pfam_DUF3818(423|757)+	PX domain protein (AFU_orthologue; AFUA_3G08020)
AN2919.2	162425.CADANIAP00010168	https://smart.embl.de/smart/DDvec.cgi?smart=698:ZnF_C2H2(414|436)+ZnF_C2H2(440|468)+ZnF_C2H2(475|500)+	Uncharacterized protein; Putative C2H2 finger domain transcription factor related to Ace1 C2H2 transcription factor Trichoderma reseii (Eurofung)
AN2902.2	162425.CADANIAP00010187	https://smart.embl.de/smart/DDvec.cgi?smart=829:CPDc(158|318)+	CTD phosphatase-related (Eurofung)
AN2898.2	162425.CADANIAP00010191	http://smart.embl.de/smart/DDt.cgi?smart=873:	Uncharacterized protein
AN2871.2	162425.CADANIAP00010218	https://smart.embl.de/smart/DDvec.cgi?smart=870:Pfam_CUE(58|99)+	RNAPII degradation factor Def1, putative (AFU_orthologue; AFUA_3G11740)
AN2868.2	162425.CADANIAP00010221	http://smart.embl.de/smart/DDt.cgi?smart=600:	Uncharacterized protein
AN2855.2	162425.CADANIAP00010235	https://smart.embl.de/smart/DDvec.cgi?smart=678:ZnF_C2H2(76|101)+ZnF_C2H2(112|136)+ZnF_C2H2(142|164)+	pH-response transcription factor pacC/RIM101; Transcription factor that mediates regulation of both acid- and alkaline-expressed genes in response to ambient pH. At alkaline ambient pH, activates transcription of alkaline-expressed genes (including pacC itself) and represses transcription of acid- expressed genes. Specifically recognizes and binds the consensus sequence 5'-GCCARG-3'. Required for…
AN2854.2	162425.CADANIAP00010236	https://smart.embl.de/smart/DDvec.cgi?smart=710:FHA(125|199)+FH(334|424)+	Putative forkhead transcription factor (Eurofung)
AN2775.2	162425.CADANIAP00010331	https://smart.embl.de/smart/DDvec.cgi?smart=677:Pfam_PD40(51|73)+Pfam_eIF2A(233|427)+	Eukaryotic translation initiation factor 2A; Functions in the early steps of protein synthesis of a small number of specific mRNAs. Acts by directing the binding of methionyl-tRNAi to 40S ribosomal subunits. In contrast to the eIF- 2 complex, it binds methionyl-tRNAi to 40 S subunits in a codon- dependent manner, whereas the eIF-2 complex binds methionyl-tRNAi to 40 S subunits in a GTP-dependent …
AN2773.2	162425.CADANIAP00010333	http://smart.embl.de/smart/DDt.cgi?smart=646:	Uncharacterized protein
AN2756.2	162425.CADANIAP00010355	https://smart.embl.de/smart/DDvec.cgi?smart=967:Pfam_ANTH(38|194)+COIL(226|536)+ILWEQ(767|967)+	SlaB [Source:UniProtKB/TrEMBLAcc:A9P3U2]; Putative sla2 homolog (Eurofung)
AN2744.2	162425.CADANIAP00010368	http://smart.embl.de/smart/DDt.cgi?smart=414:	Uncharacterized protein
AN2743.2	162425.CADANIAP00010369	https://smart.embl.de/smart/DDvec.cgi?smart=1035:COIL(92|121)+PINT(446|536)+COIL(606|680)+COIL(703|906)+	Eukaryotic translation initiation factor 3 subunit A; RNA-binding component of the eukaryotic translation initiation factor 3 (eIF-3) complex, which is involved in protein synthesis of a specialized repertoire of mRNAs and, together with other initiation factors, stimulates binding of mRNA and methionyl-tRNAi to the 40S ribosome. The eIF-3 complex specifically targets and initiates translation of…
AN2731.2	162425.CADANIAP00010382	https://smart.embl.de/smart/DDvec.cgi?smart=412:DnaJ(5|63)+Pfam_DnaJ_CXXCXGXG(146|211)+	Protein mitochondrial targeting protein (Mas1), putative (AFU_orthologue; AFUA_1G05040)
AN2649.2	162425.CADANIAP00010467	https://smart.embl.de/smart/DDvec.cgi?smart=409:TRANS(11|33)+TRANS(46|63)+TRANS(96|118)+TRANS(125|147)+TRANS(178|200)+TRANS(207|224)+	Uncharacterized protein

## Sheet: Protein Location
Note: Only proteins with interactions are displayed, but here all are listed.
#node	x_position	y_position	color	annotation
AN2492.2	0.0684574	0.670702	rgb(117,117,239)	Uncharacterized protein
AN1158.2	0.0764824	0.865439	rgb(239,191,117)	Cell wall biogenesis protein phosphatase Ssd1, putative (AFU_orthologue; AFUA_1G11420)
AN4650.2	0.0804949	0.792105	rgb(117,239,179)	Conserved serine proline-rich protein (AFU_orthologue; AFUA_2G01790)
AN4194.2	0.0953411	0.710351	rgb(124,239,117)	Serine/threonine protein kinase, putative (AFU_orthologue; AFUA_1G05930)
AN6341.2	0.106977	0.744035	rgb(117,239,226)	Coronin; Putative coronin homolog (Eurofung); Belongs to the WD repeat coronin family
AN8751.2	0.111792	0.83386	rgb(117,239,215)	Serine/threonine protein kinase, putative (AFU_orthologue; AFUA_6G02840)
AN0317.2	0.118212	0.684386	rgb(229,239,117)	EF hand domain protein (AFU_orthologue; AFUA_1G02540)
AN3696.2	0.131052	0.698772	rgb(117,239,135)	EH domain binding protein epsin 2 (AFU_orthologue; AFUA_6G12570)
AN4963.2	0.135466	0.791754	rgb(117,239,149)	Cell division control protein (Cdc15), putative (AFU_orthologue; AFUA_3G10250)
AN4270.2	0.140682	0.744386	rgb(133,239,117)	Actin cytoskeleton-regulatory complex protein pan1; Component of the PAN1 actin cytoskeleton-regulatory complex required for the internalization of endosomes during actin-coupled endocytosis. The complex links the site of endocytosis to the cell membrane-associated actin cytoskeleton. Mediates uptake of external molecules and vacuolar degradation of plasma membrane proteins. Plays a role in the p…
AN2756.2	0.147503	0.719825	rgb(117,117,239)	SlaB [Source:UniProtKB/TrEMBLAcc:A9P3U2]; Putative sla2 homolog (Eurofung)
AN2983.2	0.157133	0.192807	rgb(117,117,239)	Morphogenesis protein (Msb1), putative (AFU_orthologue; AFUA_3G08500)
AN3028.2	0.157133	0.526842	rgb(117,117,239)	Transcriptional regulator, putative (AFU_orthologue; AFUA_3G08860)
AN3137.2	0.157133	0.562632	rgb(117,117,239)	Uncharacterized protein
AN3005.2	0.157133	0.34193	rgb(117,117,239)	Uncharacterized protein
AN9105.2	0.163955	0.300175	rgb(117,117,239)	Arrestin (or S-antigen), N-terminal domain protein (AFU_orthologue; AFUA_7G02050)
ANIA_09149	0.163955	0.64614	rgb(117,117,239)	Membrane bound C2 domain protein (vp115), putative (AFU_orthologue; AFUA_7G01840)
AN9109.2	0.163955	0.443333	rgb(117,117,239)	Nuclear pore complex protein An-Nup85 (Eurofung)
AN2547.2	0.170776	0.819123	rgb(117,117,239)	Highly reducing polyketide synthase easB; Polyketide synthase; part of the gene cluster that mediates the biosynthesis of emericellamides, secondary metabolites acting as antibiotics. The biosynthesis of emericellamides initiates from the highly reducing polyketide synthase easB which catalyzes the formation of the linear polyketide chain. EasB produces several polyketides that can be further pro…
AN2169.2	0.170776	0.258421	rgb(117,117,239)	SNARE complex subunit (Syn8), putative (AFU_orthologue; AFUA_2G15820)
ANIA_04919	0.173183	0.761228	rgb(117,239,157)	Actin-related protein 2/3 complex subunit 5; Functions as component of the Arp2/3 complex which is involved in regulation of actin polymerization and together with an activating nucleation-promoting factor (NPF) mediates the formation of branched actin networks
AN1718.2	0.177597	0.544737	rgb(117,148,239)	Uncharacterized protein
AN1879.2	0.177597	0.359825	rgb(117,137,239)	WD repeat protein (AFU_orthologue; AFUA_2G04360)
AN1801.2	0.177597	0.419474	rgb(117,139,239)	Uncharacterized protein
AN1700.2	0.177597	0.68193	rgb(117,151,239)	26S proteasome regulatory subunit Rpn2, putative (AFU_orthologue; AFUA_4G08480)
AN1846.2	0.177597	0.401579	rgb(117,138,239)	Uncharacterized protein
AN1908.2	0.177597	0.210702	rgb(117,134,239)	Essential cytoplasmic protein Ctr86, putative (AFU_orthologue; AFUA_6G07580)
AN8715.2	0.180004	0.731404	rgb(117,239,218)	Hypothetical protein similar to Las17 actin assembly factor (Eurofung)
AN6603.2	0.184418	0.580526	rgb(117,187,239)	Uncharacterized protein
AN6676.2	0.184418	0.502982	rgb(117,182,239)	transformer-SR ribonucleoprotein, putative (AFU_orthologue; AFUA_7G05260)
AN6709.2	0.184418	0.377719	rgb(117,177,239)	Guanyl-nucleotide exchange factor (Sec7), putative (AFU_orthologue; AFUA_7G05700)
ANIA_10848	0.184418	0.31807	rgb(117,175,239)	Ribonucleoprotein, putative (AFU_orthologue; AFUA_7G05810)
AN6696.2	0.184418	0.461228	rgb(117,179,239)	Transcription factor Tos4, putative (AFU_orthologue; AFUA_7G05440)
AN6568.2	0.184418	0.699825	rgb(117,191,239)	SET domain protein (AFU_orthologue; AFUA_6G04520)
AN6892.2	0.189634	0.855614	rgb(117,172,239)	Type 2C protein phosphatase (PP2C) (Eurofung)
AN6033.2	0.191239	0.598421	rgb(117,222,239)	ARF GTPase activator (Glo3), putative (Eurofung)
AN6042.2	0.191239	0.616316	rgb(117,223,239)	Uncharacterized protein
AN5973.2	0.191239	0.276316	rgb(117,216,239)	Serine/threonine protein kinase (YPK1), putative (AFU_orthologue; AFUA_2G10620)
AN5988.2	0.191239	0.479123	rgb(117,219,239)	Uncharacterized protein
AN6264.2	0.198061	0.664035	rgb(117,239,234)	Hypothetical protein similar to PTAB (Eurofung)
AN6560.2	0.198061	0.801228	rgb(117,192,239)	Uncharacterized protein
AN6249.2	0.198061	0.228596	rgb(117,239,236)	Calcineurin binding protein, putative (AFU_orthologue; AFUA_2G13060)
AN4383.2	0.204882	0.335965	rgb(117,239,197)	Uncharacterized protein
AN4431.2	0.204882	0.520877	rgb(117,239,195)	KH domain protein (AFU_orthologue; AFUA_4G07220)
AN2978.2	0.204882	0.192807	rgb(117,117,239)	Uncharacterized protein
AN4477.2	0.204882	0.562632	rgb(117,239,193)	Amino acid transporter (Eurofung)
AN4498.2	0.204882	0.783333	rgb(117,239,190)	Uncharacterized protein
AN4889.2	0.211703	0.294211	rgb(117,239,166)	THUMP domain protein (AFU_orthologue; AFUA_3G11060)
AN4902.2	0.211703	0.634211	rgb(117,239,161)	Uncharacterized protein
ANIA_10614	0.211703	0.437368	rgb(117,239,162)	Telomere and ribosome associated protein Stm1, putative (AFU_orthologue; AFUA_3G10920)
AN3668.2	0.218524	0.246491	rgb(117,239,140)	PHD finger domain protein, putative (AFU_orthologue; AFUA_4G12400)
AN3819.2	0.219728	0.818772	rgb(117,239,131)	High osmolarity glycerol pathway protein Nbp2, putative (AFU_orthologue; AFUA_2G03680)
AN1358.2	0.219728	0.868947	rgb(239,176,117)	Type 2C protein phosphatase (Eurofung)
AN1944.2	0.225346	0.210702	rgb(117,132,239)	Zinc knuckle domain protein (AFU_orthologue; AFUA_4G13280)
AN4171.2	0.225346	0.395614	rgb(119,239,117)	PH domain protein (AFU_orthologue; AFUA_6G07910)
ANIA_10526	0.225346	0.68193	rgb(127,239,117)	Hypothetical protein similar to RmtA (Eurofung); Belongs to the class I-like SAM-binding methyltransferase superfamily. Protein arginine N- methyltransferase family
AN4170.2	0.225346	0.35386	rgb(118,239,117)	HECT-type ubiquitin ligase-interacting protein creD; Component of the regulatory network controlling carbon source utilization through ubiquitination and deubiquitination involving creA, creB, creC, creD and acrB. May be involved in signaling by recognizing appropriately phosphorylated substrates via its arrestin domains and then recruit a HECT-type ubiquitin ligase such as hulA, leading to ubiqu…
AN4172.2	0.225346	0.413509	rgb(120,239,117)	Uncharacterized protein
AN4210.2	0.225346	0.538772	rgb(126,239,117)	Uncharacterized protein
AN5981.2	0.226549	0.766842	rgb(117,218,239)	SH3 domain protein (AFU_orthologue; AFUA_2G10320)
AN5564.2	0.232167	0.497018	rgb(161,239,117)	Hypothetical HAD-superfamily hydrolase (Eurofung)
AN5579.2	0.232167	0.580526	rgb(163,239,117)	Vacuolar protein sorting-associated protein; May be involved in recycling of membrane proteins between an endocytic compartment and the TGN
AN5536.2	0.232167	0.455263	rgb(160,239,117)	ATP binding protein, putative (AFU_orthologue; AFUA_4G11820)
AN5595.2	0.232167	0.699825	rgb(165,239,117)	Involucrin repeat protein (AFU_orthologue; AFUA_4G11410)
ANIA_10676	0.232167	0.371754	rgb(158,239,117)	UDP-galactose transporter (Eurofung)
AN5343.2	0.232167	0.312105	rgb(155,239,117)	Kinesin-like protein; Kinesin class 1 (KHC group) (Eurofung); Belongs to the TRAFAC class myosin-kinesin ATPase superfamily. Kinesin family
AN5597.2	0.232167	0.741579	rgb(167,239,117)	Ubiquinol-cytochrome c reductase complex 17 kd protein (AFU_orthologue; AFUA_4G11390)
AN5716.2	0.238988	0.264386	rgb(179,239,117)	CBS and PB1 domain protein (AFU_orthologue; AFUA_1G06780)
AN5776.2	0.238988	0.616316	rgb(186,239,117)	WW domain protein (AFU_orthologue; AFUA_6G06520)
AN5759.2	0.238988	0.598421	rgb(185,239,117)	Serine/threonine protein kinase, putative (AFU_orthologue; AFUA_6G06720)
AN5718.2	0.238988	0.473158	rgb(181,239,117)	Uncharacterized protein
AN8497.2	0.245809	0.652105	rgb(204,239,117)	DUF636 domain protein (AFU_orthologue; AFUA_3G01340)
AN6241.2	0.245809	0.228596	rgb(117,239,238)	Uncharacterized protein
AN0267.2	0.25263	0.33	rgb(224,239,117)	Calmodulin, putative (AFU_orthologue; AFUA_1G02930)
AN0268.2	0.25263	0.514912	rgb(226,239,117)	Protein mesA; Required for the formation of actin cables at hyphal tips. Involved in establishment and maintenance of hyphal polarity axes. Stabilizes the localization of the formin sepA at sites of polarized growth
ANIA_10053	0.25263	0.556667	rgb(231,239,117)	Uncharacterized protein
AN7030.2	0.258649	0.715614	rgb(239,123,117)	Protein kinase activator Bem1, putative (AFU_orthologue; AFUA_4G04120)
AN0590.2	0.259452	0.431404	rgb(239,235,117)	DnaJ domain protein (AFU_orthologue; AFUA_6G11060)
AN0597.2	0.259452	0.634211	rgb(239,234,117)	Uncharacterized protein
AN0565.2	0.259452	0.282281	rgb(239,236,117)	Protein pyrABCN; This protein is a "fusion" protein encoding three enzymatic activities of the pyrimidine pathway (GATase, CPSase, and ATCase); In the central section; belongs to the metallo- dependent hydrolases superfamily. DHOase family. CAD subfamily
AN3582.2	0.266273	0.246491	rgb(117,239,143)	Uncharacterized protein
AN0987.2	0.273094	0.532807	rgb(239,204,117)	N-acetyltransferase, GNAT family, putative (AFU_orthologue; AFUA_3G00765)
AN1018.2	0.273094	0.67	rgb(239,201,117)	Avl9 protein, putative (AFU_orthologue; AFUA_1G12950)
ANIA_11164	0.273094	0.198772	rgb(117,117,239)	Ran-binding protein (RanBP10), putative (AFU_orthologue; AFUA_7G02110)
AN0977.2	0.273094	0.407544	rgb(239,205,117)	Putative microbody (peroxisome) biogenesis protein peroxin 22-like (Eurofung)
AN0865.2	0.273094	0.347895	rgb(239,210,117)	Uncharacterized protein
AN1661.2	0.273094	0.807193	rgb(117,154,239)	Uncharacterized protein
AN0965.2	0.273094	0.389649	rgb(239,207,117)	Uncharacterized protein
AN4496.2	0.277107	0.751053	rgb(117,239,191)	Polarized growth protein (Boi2), putative (AFU_orthologue; AFUA_2G03360)
ANIA_01362	0.279915	0.449298	rgb(239,175,117)	CUE domain protein, putative (AFU_orthologue; AFUA_1G09250)
AN1375.2	0.279915	0.491053	rgb(239,169,117)	Uncharacterized protein
AN1171.2	0.279915	0.300175	rgb(239,189,117)	Serine/threonine protein kinase Kin1, putative (AFU_orthologue; AFUA_1G11080)
AN1210.2	0.279915	0.365789	rgb(239,186,117)	M protein repeat protein (AFU_orthologue; AFUA_1G10690)
AN1384.2	0.279915	0.574561	rgb(239,167,117)	Pheromone-processing carboxypeptidase kex1; Protease with a carboxypeptidase B-like function involved in the C-terminal processing of the lysine and arginine residues from protein precursors. Promotes cell fusion and is involved in the programmed cell death (By similarity)
AN3674.2	0.279915	0.771404	rgb(117,239,139)	Hypothetical PH domain protein (Eurofung)
AN5592.2	0.28152	0.726491	rgb(164,239,117)	Guanine nucleotide exchange factor Cdc24, putative (Eurofung)
AN2130.2	0.282724	0.684386	rgb(117,117,239)	Cell division control protein Cdc25, putative (AFU_orthologue; AFUA_2G16240)
AN5677.2	0.286737	0.264386	rgb(176,239,117)	RhoGAP and Fes/CIP4 domain protein (AFU_orthologue; AFUA_7G04300)
AN3145.2	0.286737	0.825088	rgb(117,117,239)	Uncharacterized protein
AN9358.2	0.286737	0.592456	rgb(239,162,117)	Putative CCAAT-box-binding transcription factor (Eurofung)
ANIA_10186	0.286737	0.467193	rgb(239,163,117)	Golgi matrix protein, putative (AFU_orthologue; AFUA_1G08830)
AN7757.2	0.286737	0.610351	rgb(239,160,117)	Anucleate primary sterigmata protein A; Required for nuclear positioning and completion of asexual development
AN6875.2	0.293558	0.216667	rgb(117,173,239)	Kinesin class 4 (Chromokinesin/Kif4 group) (Eurofung); Belongs to the TRAFAC class myosin-kinesin ATPase superfamily. Kinesin family
AN6615.2	0.293558	0.650702	rgb(117,186,239)	COPII coat assembly protein sec16; Involved in the initiation of assembly of the COPII coat required for the formation of transport vesicles from the endoplasmic reticulum (ER) and the selection of cargo molecules. Also involved in autophagy (By similarity)
AN6326.2	0.293558	0.789298	rgb(117,239,230)	Uncharacterized protein
AN7621.2	0.300379	0.550702	rgb(239,145,117)	L-galactose dehydrogenase (L-GalDH), putative (AFU_orthologue; AFUA_7G04140)
AN7680.2	0.300379	0.31807	rgb(239,150,117)	Uncharacterized protein
AN7650.2	0.300379	0.508947	rgb(239,146,117)	Conserved hypothetical protein similar to Rho GTPase activating proteins (Eurofung)
AN4887.2	0.3072	0.424035	rgb(117,239,167)	Mitogen-activated protein (MAP) kinase kinase kinase (Eurofung)
AN0463.2	0.3072	0.282281	rgb(237,239,117)	SH3 and Ded_cyto domain protein, putative (AFU_orthologue; AFUA_1G04340); Belongs to the DOCK family
AN7578.2	0.3072	0.628246	rgb(239,144,117)	Uncharacterized protein
AN8846.2	0.314021	0.234561	rgb(117,239,206)	1,3-beta-glucan biosynthesis protein, putative (AFU_orthologue; AFUA_5G05770)
AN1025.2	0.315225	0.718772	rgb(239,200,117)	Conserved hypothetical protein similar to Rho GTPase activating proteins (Eurofung)
AN9087.2	0.320843	0.198772	rgb(117,117,239)	OefA [Source:UniProtKB/TrEMBLAcc:Q5ICC5]; cAMP-dependent protein kinase pathway protein (Som1), putative (AFU_orthologue; AFUA_7G02260)
AN1520.2	0.320843	0.807193	rgb(117,155,239)	Uncharacterized protein
AN7496.2	0.320843	0.335965	rgb(239,135,117)	Uncharacterized protein
AN4262.2	0.320843	0.525439	rgb(129,239,117)	Large subunit of trehalose 6-phosphate synthase (Eurofung)
AN2229.2	0.320843	0.401579	rgb(117,117,239)	Homoserine O-acetyltransferase (Eurofung); Belongs to the AB hydrolase superfamily. MetX family
AN2274.2	0.320843	0.383684	rgb(117,117,239)	Uncharacterized protein
AN4917.2	0.320843	0.668596	rgb(117,239,158)	P62 subunit of dynactin (Eurofung)
AN5635.2	0.325256	0.485088	rgb(168,239,117)	Neutral trehalase (Eurofung); Belongs to the glycosyl hydrolase 37 family
AN8010.2	0.32646	0.565789	rgb(153,239,117)	Glycogen [starch] synthase; Transfers the glycosyl residue from UDP-Glc to the non- reducing end of alpha-1,4-glucan
AN3688.2	0.327664	0.771404	rgb(117,239,138)	Stress response transcription factor SrrA/Skn7, putative (Eurofung)
AN4961.2	0.327664	0.358421	rgb(117,239,152)	DASH complex subunit Duo1, putative (AFU_orthologue; AFUA_3G10260)
AN3693.2	0.327664	0.444035	rgb(117,239,136)	WD repeat protein (AFU_orthologue; AFUA_6G12600)
AN6257.2	0.330071	0.64614	rgb(117,239,235)	Protein transport protein sec31; Component of the coat protein complex II (COPII) which promotes the formation of transport vesicles from the endoplasmic reticulum (ER). The coat has two main functions, the physical deformation of the endoplasmic reticulum membrane into vesicles and the selection of cargo molecules (By similarity)
AN3178.2	0.334485	0.825088	rgb(117,117,239)	Deacetylase complex subunit Sds3, putative (AFU_orthologue; AFUA_3G13150)
AN5205.2	0.334485	0.753509	rgb(188,239,117)	Uncharacterized protein
AN4169.2	0.334485	0.252456	rgb(117,239,117)	Telomere silencing protein Zds1, putative (AFU_orthologue; AFUA_6G07890)
AN7481.2	0.334485	0.467193	rgb(239,132,117)	Uncharacterized protein
AN6508.2	0.336893	0.597018	rgb(117,196,239)	Hypothetical protein similar to glycogen synthase kinase-3 (Eurofung)
AN6328.2	0.341306	0.789298	rgb(117,239,229)	DUF300 domain protein (AFU_orthologue; AFUA_2G13512)
AN0678.2	0.341306	0.735614	rgb(239,228,117)	Uncharacterized protein
AN6898.2	0.341306	0.216667	rgb(117,169,239)	SNF7 family protein (AFU_orthologue; AFUA_5G13410); Belongs to the SNF7 family
AN7576.2	0.341306	0.687895	rgb(239,142,117)	Conserved hypothetical protein similar to Rho GTPase activating proteins (Eurofung)
AN1916.2	0.342911	0.301579	rgb(117,133,239)	mRNA cap methyltransferase (AFU_orthologue; AFUA_6G07690); Belongs to the class I-like SAM-binding methyltransferase superfamily. mRNA cap 0 methyltransferase family
AN4189.2	0.343714	0.419474	rgb(123,239,117)	Putative MAPKK (Eurofung)
AN5893.2	0.354146	0.625789	rgb(117,209,239)	Developmental regulator flbA; Required for asexual sporulation and normal colony development. May be involved in brlA activation. Could play a regulatory role in controlling the flug-initiated signal transduction pathway that triggers the asexual reproduction
AN5126.2	0.354949	0.270351	rgb(200,239,117)	Microtubule binding protein HOOK3, putative (AFU_orthologue; AFUA_1G07490)
AN3589.2	0.357356	0.664035	rgb(117,239,141)	Dynamitin homolog (p50 subunit of dynactin) (Eurofung)
AN1357.2	0.361369	0.865439	rgb(239,177,117)	Cholinephosphate cytidylyltransferase (AFU_orthologue; AFUA_1G09290)
AN8845.2	0.36177	0.234561	rgb(117,239,207)	Uncharacterized protein
AN0143.2	0.364177	0.35386	rgb(217,239,117)	Uncharacterized protein
AN7051.2	0.366585	0.395614	rgb(239,121,117)	Cystathionine beta-lyase (EC 4.4.1.8) [Source:UniProtKB/TrEMBLAcc:Q12607]; Cystathionine beta-lyase (Eurofung)
AN8076.2	0.366585	0.448596	rgb(146,239,117)	MYB DNA-binding domain protein (AFU_orthologue; AFUA_5G01730)
AN1116.2	0.366585	0.377719	rgb(239,194,117)	Uncharacterized protein
AN5898.2	0.367789	0.518772	rgb(117,210,239)	NOT2 family protein (AFU_orthologue; AFUA_2G11130)
AN1500.2	0.368591	0.807193	rgb(117,156,239)	C2H2 finger domain protein, putative (AFU_orthologue; AFUA_8G05010)
AN9067.2	0.368591	0.198772	rgb(117,117,239)	TINC (Eurofung)
AN4585.2	0.370196	0.499474	rgb(117,239,181)	CCR4-NOT transcription complex, subunit 3 (AFU_orthologue; AFUA_2G02070)
AN3906.2	0.375412	0.771404	rgb(117,239,130)	M protein repeat protein (AFU_orthologue; AFUA_6G08660)
AN2854.2	0.376616	0.715614	rgb(117,117,239)	Putative forkhead transcription factor (Eurofung)
AN1697.2	0.376616	0.334561	rgb(117,152,239)	mRNA capping nucleoside-triphosphatase, putative (AFU_orthologue; AFUA_4G08510)
AN7005.2	0.382234	0.550702	rgb(239,124,117)	Conserved leucine-rich repeat protein (AFU_orthologue; AFUA_4G04440)
AN6354.2	0.382234	0.64614	rgb(117,239,225)	Ubiquitin C-terminal hydrolase, putative (AFU_orthologue; AFUA_2G14130); Belongs to the peptidase C19 family
AN5179.2	0.382234	0.753509	rgb(191,239,117)	2-(3-amino-3-carboxypropyl)histidine synthase subunit 2; Required for the first step of diphthamide biosynthesis, the transfer of 3-amino-3-carboxypropyl from S-adenosyl-L- methionine to a histidine residue. Diphthamide is a post- translational modification of histidine which occurs in elongation factor 2; Belongs to the DPH1/DPH2 family. DPH2 subfamily
AN5891.2	0.382234	0.479825	rgb(117,207,239)	PHD finger and SET domain protein, putative (AFU_orthologue; AFUA_2G11210)
AN4112.2	0.382234	0.252456	rgb(117,239,118)	Uncharacterized protein
AN0929.2	0.382635	0.837368	rgb(239,208,117)	Choline kinase, putative (AFU_orthologue; AFUA_1G15930)
AN2051.2	0.385444	0.734561	rgb(117,124,239)	Essential Hsp90p co-chaperone (Eurofung)
ANIA_03947	0.387049	0.69	rgb(117,239,127)	Major apurinic/apyrimidinic endonuclease (Eurofung)
AN7048.2	0.389055	0.610351	rgb(239,122,117)	Chromosome segregation protein (Pcs1), putative (AFU_orthologue; AFUA_4G03980)
ANIA_12408	0.389055	0.216667	rgb(117,168,239)	VAC8 (JCVI)
AN7710.2	0.389055	0.31807	rgb(239,154,117)	HAD-superfamily hydrolase (Eurofung)
AN0137.2	0.390259	0.787193	rgb(215,239,117)	Glycerophosphocholine phosphodiesterase Gde1, putative (AFU_orthologue; AFUA_5G11590)
AN4694.2	0.395876	0.413509	rgb(117,239,176)	Transcriptional regulator (Cti6), putative (AFU_orthologue; AFUA_5G08840)
AN0715.2	0.395876	0.288246	rgb(239,225,117)	Chromosome segregation protein BIR1, putative (AFU_orthologue; AFUA_1G14070)
AN9446.2	0.397882	0.889298	rgb(117,239,171)	Uncharacterized protein; Pantothenate kinase (Eurofung)
AN5128.2	0.402697	0.270351	rgb(199,239,117)	Histone H2A.Z-specific chaperone chz1; Forms a chaperone-bound H2A.Z-H2B complex that acts as a source for SWR1 complex-dependent H2A to H2A.Z histone replacement in chromatin
ANIA_10754	0.405506	0.566842	rgb(117,211,239)	Nuclear protein export protein Yrb2, putative (AFU_orthologue; AFUA_2G10810)
AN1727.2	0.407512	0.519825	rgb(117,147,239)	CCR4-NOT core complex subunit Not4, putative (AFU_orthologue; AFUA_6G08820)
AN0271.2	0.407512	0.66193	rgb(227,239,117)	dUTPase (Dut), putaive (AFU_orthologue; AFUA_1G02890)
AN8839.2	0.409519	0.234561	rgb(117,239,208)	Uncharacterized protein
ANIA_10228	0.40992	0.510702	rgb(117,146,239)	CCR4-NOT core complex subunit Not4, putative (AFU_orthologue; AFUA_6G08820)
AN0917.2	0.414333	0.381579	rgb(239,209,117)	RNA splicing factor (Pad-1), putative (AFU_orthologue; AFUA_1G15810)
AN0556.2	0.414735	0.824737	rgb(239,237,117)	Hypothetical protein similar to meiotic recombination protein (Eurofung); Belongs to the MRE11/RAD32 family
AN4182.2	0.415938	0.724386	rgb(122,239,117)	Cyclin-dependent kinase 1; Plays a key role in the control of the eukaryotic cell cycle. It is required in higher cells for entry into S-phase and mitosis (By similarity)
AN3457.2	0.41634	0.198772	rgb(117,117,239)	Uncharacterized protein
AN1266.2	0.418346	0.366842	rgb(239,182,117)	Pre-mRNA-processing ATP-dependent RNA helicase prp5; ATP-dependent RNA helicase involved spliceosome assembly and in nuclear splicing. Catalyzes an ATP-dependent conformational change of U2 snRNP. Bridges U1 and U2 snRNPs and enables stable U2 snRNP association with intron RNA (By similarity); Belongs to the DEAD box helicase family. DDX46/PRP5 subfamily
AN2086.2	0.420352	0.493509	rgb(117,117,239)	Nuclear pore complex protein An-Nup159 (Eurofung)
AN7659.2	0.423963	0.438421	rgb(239,148,117)	ATP-dependent RNA helicase dbp5; ATP-dependent RNA helicase associated with the nuclear pore complex and essential for mRNA export from the nucleus. May participate in a terminal step of mRNA export through the removal of proteins that accompany mRNA through the nucleopore complex. May also be involved in early transcription (By similarity)
AN0802.2	0.42597	0.779474	rgb(239,217,117)	Lipin Smp2, putative (AFU_orthologue; AFUA_1G14610)
AN6228.2	0.426772	0.46614	rgb(117,239,239)	GYF domain protein (AFU_orthologue; AFUA_2G13290)
AN5186.2	0.426772	0.587895	rgb(190,239,117)	Ubiquitin C-terminal hydrolase, putative (AFU_orthologue; AFUA_1G07160); Belongs to the peptidase C19 family
AN7491.2	0.427976	0.640175	rgb(239,133,117)	Ubiquitin C-terminal hydrolase L3 (AFU_orthologue; AFUA_2G05590)
AN4072.2	0.429982	0.252456	rgb(117,239,121)	Histone deacetylase complex subunit (Hos4), putative (AFU_orthologue; AFUA_1G05490)
AN6867.2	0.43239	0.54614	rgb(117,174,239)	Mitochondrial division protein 1; Involved in mitochondrial fission. Acts as an adapter protein required to form mitochondrial fission complexes. Formation of these complexes is required to promote constriction and fission of the mitochondrial compartment at a late step in mitochondrial division (By similarity)
AN1758.2	0.434396	0.35	rgb(117,142,239)	FF domain protein (AFU_orthologue; AFUA_6G08980)
AN8255.2	0.436402	0.797018	rgb(138,239,117)	DNA damage repair protein (Rad9), putative (AFU_orthologue; AFUA_5G04020)
AN6912.2	0.436803	0.216667	rgb(117,166,239)	Uncharacterized protein
AN7177.2	0.436803	0.622281	rgb(150,101,255)	WW domain protein (AFU_orthologue; AFUA_4G03322)
AN1389.2	0.436803	0.30614	rgb(239,166,117)	Uncharacterized protein
AN7686.2	0.43881	0.601228	rgb(239,151,117)	FHA domain protein (AFU_orthologue; AFUA_2G01670)
AN0084.2	0.439211	0.539474	rgb(210,239,117)	Ran-specific GTPase-activating protein 1, putative (AFU_orthologue; AFUA_5G12180)
AN6705.2	0.440415	0.504386	rgb(117,178,239)	Component of the RSC chromatin remodeling complex (Eurofung)
AN0696.2	0.443625	0.288246	rgb(239,226,117)	M protein repeat protein (AFU_orthologue; AFUA_1G13580)
AN5676.2	0.443625	0.665088	rgb(174,239,117)	Cell division control protein Cdc6, putative (AFU_orthologue; AFUA_7G04310); Belongs to the CDC6/cdc18 family
AN6069.2	0.448038	0.702632	rgb(117,228,239)	DNA ligase (Eurofung)
AN5141.2	0.450446	0.270351	rgb(196,239,117)	Uncharacterized protein
AN1249.2	0.454057	0.394561	rgb(239,185,117)	Formin binding protein (FNB3), putative (AFU_orthologue; AFUA_1G10320)
AN8804.2	0.45486	0.32614	rgb(117,239,213)	WW domain protein (AFU_orthologue; AFUA_5G09570)
AN7563.2	0.456465	0.782632	rgb(239,139,117)	Protein kinase (Eurofung)
AN8815.2	0.457267	0.234561	rgb(117,239,211)	Hypothetical oxidoreductase (Eurofung)
AN3443.2	0.45807	0.83807	rgb(117,117,239)	Phospholipase D1 (PLD1), putative (AFU_orthologue; AFUA_3G05630)
AN8462.2	0.464088	0.747544	rgb(205,239,117)	Uncharacterized protein
AN3447.2	0.464088	0.198772	rgb(117,117,239)	Spindle poison sensitivity protein Scp3, putative (AFU_orthologue; AFUA_3G05570)
AN2047.2	0.465292	0.889649	rgb(117,125,239)	Calmodulin; Calmodulin mediates the control of a large number of enzymes, ion channels and other proteins by Ca(2+). Among the enzymes to be stimulated by the calmodulin-Ca(2+) complex are a number of protein kinases and phosphatases
AN1191.2	0.466095	0.577368	rgb(239,187,117)	Uncharacterized protein; Ubiquitin-like modifier SUMO, putative (AFU_orthologue; AFUA_1G10850)
AN2304.2	0.466897	0.601228	rgb(117,117,239)	UV excision repair protein (RadW), putative (AFU_orthologue; AFUA_5G06040)
AN2245.2	0.468101	0.400877	rgb(117,117,239)	Pre-mRNA-splicing factor cwc2; Involved in the first step of pre-mRNA splicing. Required for cell growth and cell cycle control. Plays a role in the levels of the U1, U4, U5 and U6 snRNAs and the maintenance of the U4/U6 snRNA complex. May provide the link between the "nineteen complex" NTC spliceosome protein complex and the spliceosome through the U6 snRNA. Associates predominantly with U6 snRN…
ANIA_10615	0.468502	0.430702	rgb(117,239,159)	Zinc knuckle transcription factor/splicing factor MSL5/ZFM1, putative (AFU_orthologue; AFUA_3G10840)
AN7303.2	0.470909	0.485088	rgb(178,171,0)	DDT domain protein (AFU_orthologue; AFUA_2G16780)
AN0091.2	0.474119	0.844386	rgb(212,239,117)	Histone-lysine N-methyltransferase, H3 lysine-79 specific; Histone methyltransferase that specifically methylates histone H3 to form H3K79me. This methylation is required for telomere silencing and for the pachytene checkpoint during the meiotic cell cycle by allowing the recruitment of RAD9 to double strand breaks. Nucleosomes are preferred as substrate compared to free histones (By similarity)
AN4571.2	0.474521	0.816667	rgb(117,239,182)	Uncharacterized protein
AN8228.2	0.477731	0.467193	rgb(142,239,117)	UBX domain-containing protein 1; Involved in CDC48-dependent protein degradation through the ubiquitin/proteasome pathway
AN8180.2	0.481342	0.355965	rgb(145,239,117)	Pre-mRNA-processing protein 45; Involved in pre-mRNA splicing
AN7297.2	0.481342	0.522281	rgb(14,178,0)	SWI-SNF complex subunit (Snf5), putative (AFU_orthologue; AFUA_2G16840)
AN1746.2	0.481743	0.586491	rgb(117,145,239)	Ubiquitin-protein ligase Ufd4, putative (AFU_orthologue; AFUA_6G08880)
AN0228.2	0.481743	0.674912	rgb(219,239,117)	DNA replication licensing factor Mcm6, putative (AFU_orthologue; AFUA_5G10890); Belongs to the MCM family
AN8827.2	0.484953	0.934211	rgb(117,239,209)	Calcium/calmodulin-dependent protein kinase CMKC (Eurofung)
AN4597.2	0.488163	0.700175	rgb(117,239,180)	Chromosome segregation protein sudA; Nuclear condensin complex subunit Smc4, putative (AFU_orthologue; AFUA_2G02170)
AN6303.2	0.497793	0.73	rgb(117,239,232)	Hypothetical protein similar to replication factor C protein (Eurofung)
AN5932.2	0.498997	0.679123	rgb(117,213,239)	Catalytic subunit of the DNA polymerase alpha-primase complex (Eurofung)
AN1992.2	0.499799	0.386491	rgb(117,128,239)	DNA binding protein SART-1, putative (AFU_orthologue; AFUA_4G10420)
AN8061.2	0.500201	0.325789	rgb(149,239,117)	Peptidyl-prolyl isomerase cwc27; PPIases accelerate the folding of proteins. It catalyzes the cis-trans isomerization of proline imidic peptide bonds in oligopeptides. Involved in pre-mRNA splicing (By similarity); Belongs to the cyclophilin-type PPIase family. CWC27 subfamily
AN1369.2	0.500201	0.556667	rgb(239,171,117)	Uncharacterized protein
AN3188.2	0.501404	0.875263	rgb(117,117,239)	Phosphatidylserine decarboxylase proenzyme 2; Catalyzes the formation of phosphatidylethanolamine (PtdEtn) from phosphatidylserine (PtdSer). Plays a central role in phospholipid metabolism and in the interorganelle trafficking of phosphatidylserine; Belongs to the phosphatidylserine decarboxylase family. PSD-B subfamily. Eukaryotic type II sub-subfamily
ANIA_01905	0.504614	0.638772	rgb(117,136,239)	Uncharacterized protein
AN4978.2	0.505016	0.426842	rgb(117,239,148)	pre-RNA splicing factor Srp2, putative (AFU_orthologue; AFUA_3G10100)
AN6044.2	0.505016	0.795263	rgb(117,224,239)	Hypothetical protein similar to protein kinase NPKA (Eurofung)
AN8064.2	0.511837	0.757018	rgb(147,239,117)	Subunit of heteropentameric Replication factor (Eurofung)
AN2210.2	0.518658	0.198772	rgb(117,117,239)	ABC transporter (Eurofung)
AN7335.2	0.518658	0.497018	rgb(255,175,101)	Uncharacterized protein
AN4929.2	0.518658	0.777368	rgb(117,239,155)	Uncharacterized protein
AN5318.2	0.518658	0.252456	rgb(154,239,117)	Hypothetical protein similar to nonribosomal peptide synthetase 10 (Broad)
AN4856.2	0.518658	0.234561	rgb(117,239,168)	Uncharacterized protein
AN9471.2	0.518658	0.216667	rgb(117,215,239)	DRAP deaminase, putative (AFU_orthologue; AFUA_2G13200)
AN0236.2	0.518658	0.270351	rgb(220,239,117)	Uncharacterized protein
AN0837.2	0.518658	0.288246	rgb(239,214,117)	Conserved hypothetical protein similar to fragmin (Eurofung)
AN7749.2	0.518658	0.30614	rgb(239,159,117)	Uncharacterized protein
cwc22	0.522671	0.35386	rgb(228,239,117)	Pre-mRNA-splicing factor cwc22; Involved in pre-mRNA splicing
AN5675.2	0.523473	0.461228	rgb(173,239,117)	UBX domain protein (Ubx5), putative (AFU_orthologue; AFUA_7G04320)
iws1	0.524276	0.516667	rgb(239,196,117)	Transcription factor iws1; Transcription factor involved in RNA polymerase II transcription regulation. May function in both SPT15/TBP post- recruitment and recruitment steps of transcription (By similarity)
AN2131.2	0.525479	0.813158	rgb(117,117,239)	C2H2 finger domain protein, putative (AFU_orthologue; AFUA_2G16230)
AN1708.2	0.526683	0.747544	rgb(117,150,239)	Protein required for mismatch repair in mitosis and meiosis (Eurofung); Component of the post-replicative DNA mismatch repair system (MMR)
AN1255.2	0.527084	0.60193	rgb(239,184,117)	Chromodomain helicase (Chd1), putative (AFU_orthologue; AFUA_1G10290)
ANIA_03739	0.527486	0.406491	rgb(117,239,134)	RNP domain protein (AFU_orthologue; AFUA_6G12300)
AN3423.2	0.528288	0.542281	rgb(117,117,239)	Transcription elongation factor spt6; Plays a role in maintenance of chromatin structure during RNA polymerase II transcription elongation thereby repressing transcription initiation from cryptic promoters. Mediates the reassembly of nucleosomes onto the promoters of at least a selected set of genes during repression; the nucleosome reassembly is essential for transcriptional repression (By simil…
AN8276.2	0.5323	0.47807	rgb(137,239,117)	RNA binding protein Nrd1, putative (AFU_orthologue; AFUA_5G04240)
AN6364.2	0.535912	0.702281	rgb(117,239,223)	Chromosome segregation protein sudA; Involved in chromosome segregation in mitosis
AN4570.2	0.540325	0.57	rgb(117,239,184)	RNA polymerase II transcription elongation factor Rtf1p, putative (AFU_orthologue; AFUA_2G01900)
AN5406.2	0.540325	0.639474	rgb(156,239,117)	DNA topoisomerase 2; Control of topological states of DNA by transient breakage and subsequent rejoining of DNA strands. Topoisomerase II makes double-strand breaks
AN7706.2	0.547548	0.388596	rgb(239,153,117)	RNA binding protein, putative (AFU_orthologue; AFUA_5G08310)
AN8722.2	0.54835	0.436667	rgb(117,239,216)	ATP-dependent RNA helicase sub2; ATP-binding RNA helicase involved in transcription elongation and required for the export of mRNA out of the nucleus. SUB2 plays also a role in pre-mRNA splicing and spliceosome assembly. May be involved in rDNA and telomeric silencing, and maintenance of genome integrity (By similarity); Belongs to the DEAD box helicase family. DECD subfamily
AN6081.2	0.552764	0.795263	rgb(117,231,239)	Uncharacterized protein
AN7465.2	0.558783	0.745088	rgb(239,130,117)	Double-strand-break repair protein rad21 (AFU_orthologue; AFUA_2G05850)
AN7252.2	0.559585	0.622281	rgb(101,199,255)	MAPKKK cascade protein kinase regulator Ste50 (AFU_orthologue; AFUA_2G17130)
AN7296.2	0.562795	0.714912	rgb(101,255,163)	Hypothetical protein similar to bimD (Eurofung)
AN5124.2	0.564802	0.487895	rgb(201,239,117)	mRNA cleavage factor complex component Pcf11, putative (AFU_orthologue; AFUA_1G07510)
AN5869.2	0.566407	0.216667	rgb(117,205,239)	Uncharacterized protein
AN2214.2	0.566407	0.198772	rgb(117,117,239)	WD repeat protein (AFU_orthologue; AFUA_5G07060)
AN8237.2	0.566407	0.252456	rgb(141,239,117)	Uncharacterized protein
AN0144.2	0.566407	0.270351	rgb(218,239,117)	Serine/threonine protein kinase (Nrc-2), putative (AFU_orthologue; AFUA_5G11520)
AN4263.2	0.566407	0.765439	rgb(131,239,117)	nsdC, C2H2 finger domain transcription factor (Eurofung)
AN0777.2	0.566407	0.288246	rgb(239,221,117)	Uncharacterized protein
AN4838.2	0.566407	0.234561	rgb(117,239,170)	Essential protein Yae1, putative (AFU_orthologue; AFUA_3G07330)
AN6507.2	0.568012	0.426842	rgb(117,197,239)	snRNA cap binding complex subunit (Gcr3), putative (AFU_orthologue; AFUA_6G05130)
AN0809.2	0.572024	0.553158	rgb(239,216,117)	DNA-directed RNA polymerase subunit; DNA-dependent RNA polymerase catalyzes the transcription of DNA into RNA using the four ribonucleoside triphosphates as substrates
AN2090.2	0.573228	0.813158	rgb(117,117,239)	Kelch repeats protein, putative (AFU_orthologue; AFUA_2G04970)
AN1777.2	0.579648	0.576667	rgb(117,141,239)	PHD finger domain protein, putative (AFU_orthologue; AFUA_6G09000)
AN0505.2	0.581253	0.380526	rgb(239,239,117)	Nonsense-mediated mRNA decay protein Upf3, putative (AFU_orthologue; AFUA_6G11460)
AN2902.2	0.582055	0.526491	rgb(117,117,239)	CTD phosphatase-related (Eurofung)
AN6893.2	0.582457	0.327544	rgb(117,170,239)	YjeF_N domain protein (AFU_orthologue; AFUA_5G13360)
AN7474.2	0.58687	0.67	rgb(239,131,117)	RNA binding protein Jsn1, putative (AFU_orthologue; AFUA_2G05610)
AN1288.2	0.589679	0.304386	rgb(239,181,117)	La domain family (AFU_orthologue; AFUA_1G09770)
AN0646.2	0.594093	0.391754	rgb(239,230,117)	Hypothetical protein similar to possible regulator of nonsense transcripts (Broad)
ANIA_11131	0.595698	0.562632	rgb(117,239,203)	Transcription elongation factor 1 homolog; Transcription elongation factor implicated in the maintenance of proper chromatin structure in actively transcribed regions
AN4892.2	0.596099	0.455965	rgb(117,239,164)	mRNA 3'-end-processing protein rna14; Component of the cleavage factor IA (CFIA) complex, which is involved in the endonucleolytic cleavage during polyadenylation-dependent pre-mRNA 3'-end formation
AN0990.2	0.600111	0.479474	rgb(239,203,117)	Endoribonuclease ysh1; Component of the cleavage factor I (CF I) involved in pre-mRNA 3'-end processing
AN4512.2	0.600513	0.783333	rgb(117,239,189)	Uncharacterized protein
AN0253.2	0.607334	0.628947	rgb(223,239,117)	Hypothetical protein similar to topoisomerase I (Eurofung)
AN0687.2	0.607334	0.735614	rgb(239,227,117)	Spermidine synthase, putrecine aminopropyltransferase (Eurofung); Belongs to the spermidine/spermine synthase family
AN7300.2	0.607334	0.508947	rgb(187,255,101)	PHD finger domain protein, putative (AFU_orthologue; AFUA_2G16810)
AN1340.2	0.610143	0.41807	rgb(239,178,117)	RNP domain protein (AFU_orthologue; AFUA_1G09490)
AN0406.2	0.610544	0.30614	rgb(233,239,117)	Protein vts1; RNA-binding protein involved in post-transcriptional regulation through transcript degradation. May be involved in vacuolar protein transport (By similarity)
AN6695.2	0.612149	0.397018	rgb(117,181,239)	Nonsense-mediated mRNA decay factor (Upf2), putative (AFU_orthologue; AFUA_7G05430)
AN5210.2	0.612149	0.612807	rgb(187,239,117)	Pyruvate kinase (Eurofung); Belongs to the pyruvate kinase family
AN5886.2	0.612951	0.653509	rgb(117,206,239)	3-isopropylmalate dehydratase; Catalyzes the isomerization between 2-isopropylmalate and 3-isopropylmalate, via the formation of 2-isopropylmaleate
AN1948.2	0.614155	0.204737	rgb(117,130,239)	Uncharacterized protein
AN5154.2	0.614155	0.753509	rgb(194,239,117)	Uncharacterized protein
AN5028.2	0.614155	0.240526	rgb(117,239,144)	Hypothetical protein similar to fatty acid oxygenase (Eurofung)
AN2945.2	0.614155	0.186842	rgb(117,117,239)	PX domain protein (AFU_orthologue; AFUA_3G08020)
AN0766.2	0.614155	0.288246	rgb(239,222,117)	C6 finger domain protein, putative (AFU_orthologue; AFUA_1G14280)
AN6221.2	0.614155	0.222632	rgb(117,238,239)	Uncharacterized protein; GATA factor AREB (Eurofung)
AN6551.2	0.620976	0.801228	rgb(117,195,239)	HATPase_c domain protein, putative (AFU_orthologue; AFUA_6G04830)
AN7565.2	0.620976	0.687895	rgb(239,140,117)	Uncharacterized protein
AN7727.2	0.620976	0.705789	rgb(239,158,117)	Uncharacterized protein
AN8038.2	0.626193	0.449298	rgb(150,239,117)	R3H domain protein, putative (AFU_orthologue; AFUA_5G01940)
AN7262.2	0.627798	0.580526	rgb(0,178,157)	Uncharacterized protein
AN2523.2	0.627798	0.819123	rgb(117,117,239)	Chitin synthase B; Plays a major role in cell wall biogenesis
AN4000.2	0.633415	0.384737	rgb(117,239,126)	Polyadenylate-binding protein, cytoplasmic and nuclear; Binds the poly(A) tail of mRNA. Appears to be an important mediator of the multiple roles of the poly(A) tail in mRNA biogenesis, stability and translation. In the nucleus, involved in both mRNA cleavage and polyadenylation. Is also required for efficient mRNA export to the cytoplasm. Acts in concert with a poly(A)-specific nuclease (PAN) to…
AN5162.2	0.634218	0.669649	rgb(192,239,117)	Pyruvate dehydrogenase E1 component subunit alpha; The pyruvate dehydrogenase complex catalyzes the overall conversion of pyruvate to acetyl-CoA and CO(2)
AN3223.2	0.639835	0.635263	rgb(117,117,239)	ATP-dependent 6-phosphofructokinase; Catalyzes the phosphorylation of D-fructose 6-phosphate to fructose 1,6-bisphosphate by ATP, the first committing step of glycolysis
AN1325.2	0.643848	0.33807	rgb(239,180,117)	PAB1 binding protein (Pbp1), putative (AFU_orthologue; AFUA_1G09630)
ANIA_10682	0.648261	0.467193	rgb(159,239,117)	Vacuole-associated enzyme activator complex component (Vac14), putative (AFU_orthologue; AFUA_6G12890)
AN4034.2	0.648261	0.771404	rgb(117,239,125)	Transcription factor HapC (Eurofung)
AN2076.2	0.649064	0.538421	rgb(117,120,239)	Autophagy-related protein 13; Activates the atg1 kinase in a nutritional condition dependent manner through the TOR pathway, leading to autophagy. Also involved in cytoplasm to vacuole transport (Cvt) and more specifically in Cvt vesicle formation. Seems to play a role in the switching machinery regulating the conversion between the Cvt pathway and autophagy. Finally, atg13 is also required for g…
AN0840.2	0.649866	0.645439	rgb(239,213,117)	2-isopropylmalate synthase (Eurofung)
AN6558.2	0.653879	0.562281	rgb(117,193,239)	DNA-directed RNA polymerase I and III 14 KDA polypeptide (AFU_orthologue; AFUA_6G04610)
AN1106.2	0.655082	0.723684	rgb(239,195,117)	Uncharacterized protein
AN7143.2	0.65749	0.255263	rgb(239,117,117)	Ribosome associated DnaJ chaperone Zuotin, putative (AFU_orthologue; AFUA_4G03650)
AN0127.2	0.659897	0.498421	rgb(214,239,117)	Autophagy-related protein 18; The PI(3,5)P2 regulatory complex regulates both the synthesis and turnover of phosphatidylinositol 3,5-bisphosphate (PtdIns(3,5)P2). Necessary for proper vacuole morphology. Plays an important role in osmotically-induced vacuole fragmentation. Required for cytoplasm to vacuole transport (Cvt) vesicle formation, pexophagy and starvation-induced autophagy. Involved in …
AN2068.2	0.6607	0.342281	rgb(117,123,239)	RNA binding effector protein Scp160, putative (AFU_orthologue; AFUA_2G04700)
AN0384.2	0.661904	0.741579	rgb(232,239,117)	Conserved serine-rich protein (AFU_orthologue; AFUA_1G01700)
AN4988.2	0.661904	0.240526	rgb(117,239,147)	Uncharacterized protein
AN6339.2	0.668725	0.789298	rgb(117,239,227)	PAK-related kinase (Eurofung)
ANIA_06060	0.669126	0.412456	rgb(117,225,239)	Eukaryotic translation initiation factor subunit eIF-4F, putative (AFU_orthologue; AFUA_2G09490)
AN4462.2	0.669126	0.69386	rgb(117,239,194)	Pyruvate carboxylase; Catalyzes a 2-step reaction, involving the ATP-dependent carboxylation of the covalently attached biotin in the first step and the transfer of the carboxyl group to pyruvate in the second
AN7104.2	0.671534	0.174561	rgb(239,119,117)	Protein kinase Yak1, putative (AFU_orthologue; AFUA_4G03850)
AN6575.2	0.671935	0.600175	rgb(117,189,239)	Putative Myb-like transcription factor (Eurofung)
AN2135.2	0.672336	0.581579	rgb(117,117,239)	DNA-directed RNA polymerase III RPC4, putative (AFU_orthologue; AFUA_2G16170)
AN2731.2	0.672336	0.303684	rgb(117,117,239)	Protein mitochondrial targeting protein (Mas1), putative (AFU_orthologue; AFUA_1G05040)
AN2080.2	0.673941	0.382632	rgb(117,119,239)	Translation release factor eRF3, putative (AFU_orthologue; AFUA_2G04820)
AN1466.2	0.675546	0.807193	rgb(117,159,239)	PWWP domain protein (AFU_orthologue; AFUA_8G04570)
AN7440.2	0.675546	0.616316	rgb(239,126,117)	Uncharacterized protein
AN1383.2	0.679157	0.127895	rgb(239,168,117)	mRNA stability protein; Plays an essential role in initiation of the G0 program by preventing the degradation of specific nutrient-regulated mRNAs via the 5'-3' mRNA decay pathway
AN5129.2	0.682367	0.266842	rgb(197,239,117)	Heat shock 70 kDa protein; Involved in osmoadaptation
AN5144.2	0.68638	0.67386	rgb(195,239,117)	Hypothetical protein similar to 6-phosphofructo-2-kinase (Eurofung)
AN7718.2	0.689189	0.518772	rgb(239,157,117)	Autophagy-related protein 3; E2 conjugating enzyme required for the cytoplasm to vacuole transport (Cvt) and autophagy. Required for selective autophagic degradation of the nucleus (nucleophagy) as well as for mitophagy which contributes to regulate mitochondrial quantity and quality by eliminating the mitochondria to a basal level to fulfill cellular energy requirements and preventing excess ROS…
AN8035.2	0.695609	0.212105	rgb(151,239,117)	Hypothetical protein similar to heat shock transcription factor 2 (Broad)
AN2436.2	0.698819	0.75807	rgb(117,117,239)	ATP citrate lyase, subunit 1, putative (AFU_orthologue; AFUA_6G10650)
AN2238.2	0.700022	0.264386	rgb(117,117,239)	DnaJ domain protein Psi, putative (AFU_orthologue; AFUA_5G07340)
AN1475.2	0.702831	0.634211	rgb(117,157,239)	Clip 170 homolog (Eurofung)
AN3190.2	0.702831	0.825088	rgb(117,117,239)	Uncharacterized protein
AN2224.2	0.702831	0.652105	rgb(117,117,239)	Vacuolar protein sorting-associated protein 17; Plays a role in vesicular protein sorting
AN6651.2	0.703634	0.468596	rgb(117,183,239)	mRNA-nucleus export ATPase (Elf1), putative (AFU_orthologue; AFUA_6G03580)
AN6067.2	0.706442	0.381579	rgb(117,227,239)	Eukaryotic translation initiation factor 5, putative (AFU_orthologue; AFUA_2G08990)
AN7572.2	0.711658	0.168947	rgb(239,141,117)	Glucose-repressible protein kinase (Eurofung)
AN2775.2	0.713263	0.337368	rgb(117,117,239)	Eukaryotic translation initiation factor 2A; Functions in the early steps of protein synthesis of a small number of specific mRNAs. Acts by directing the binding of methionyl-tRNAi to 40S ribosomal subunits. In contrast to the eIF- 2 complex, it binds methionyl-tRNAi to 40 S subunits in a codon- dependent manner, whereas the eIF-2 complex binds methionyl-tRNAi to 40 S subunits in a GTP-dependent …
AN0637.2	0.716072	0.541228	rgb(239,232,117)	DEAD/DEAH box helicase, putative (AFU_orthologue; AFUA_1G16940)
AN4938.2	0.716473	0.777368	rgb(117,239,154)	Uncharacterized protein
AN1047.2	0.716875	0.279474	rgb(239,199,117)	Heat shock protein (Eurofung); Belongs to the heat shock protein 70 family
AN4894.2	0.723295	0.692456	rgb(117,239,163)	Transcriptional activator spt7 (AFU_orthologue; AFUA_3G11000)
AN6132.2	0.723295	0.795263	rgb(117,233,239)	Uncharacterized protein
ANIA_10946	0.723295	0.592456	rgb(239,136,117)	Uncharacterized protein
AN4376.2	0.726906	0.758772	rgb(117,239,198)	NADP-specific glutamate dehydrogenase (Eurofung); Belongs to the Glu/Leu/Phe/Val dehydrogenases family
AN7350.2	0.727307	0.411404	rgb(255,0,0)	Translation initiation factor 4B (AFU_orthologue; AFUA_2G16400)
AN4330.2	0.727307	0.558772	rgb(117,239,200)	Ribosome biogenesis (Nop4), putative (AFU_orthologue; AFUA_4G06250)
AN8809.2	0.730116	0.228596	rgb(117,239,212)	Uncharacterized protein
AN7105.2	0.732523	0.366842	rgb(239,118,117)	Eukaryotic translation initiation factor 3 subunit C; Component of the eukaryotic translation initiation factor 3 (eIF-3) complex, which is involved in protein synthesis of a specialized repertoire of mRNAs and, together with other initiation factors, stimulates binding of mRNA and methionyl-tRNAi to the 40S ribosome. The eIF-3 complex specifically targets and initiates translation of a subset of…
AN4038.2	0.735733	0.392456	rgb(117,239,123)	Mitochondrial translation initiation factor IF-2, putative (AFU_orthologue; AFUA_1G03970)
AN6089.2	0.735733	0.245088	rgb(117,232,239)	Heat shock protein 60; May participate in assembly and/or disassembly of proteins imported into the mitochondrion. HSP60 are ATPases and have affinity for unfolded proteins (By similarity). Involved in osmoadaptation
AN2919.2	0.736937	0.186842	rgb(117,117,239)	Uncharacterized protein; Putative C2H2 finger domain transcription factor related to Ace1 C2H2 transcription factor Trichoderma reseii (Eurofung)
AN4667.2	0.736937	0.668596	rgb(117,239,177)	Septin CDC11, putative (Eurofung); Belongs to the TRAFAC class TrmE-Era-EngA-EngB-Septin- like GTPase superfamily. Septin GTPase family
AN4238.2	0.741752	0.145439	rgb(128,239,117)	Protein kinase (Eurofung)
AN7451.2	0.742555	0.74193	rgb(239,127,117)	NAD-specific glutamate dehydrogenase; NAD(+)-dependent glutamate dehydrogenase which degrades glutamate to ammonia and alpha-ketoglutarate
AN7714.2	0.743758	0.312105	rgb(239,155,117)	Uncharacterized protein
AN1984.2	0.743758	0.204737	rgb(117,129,239)	Protein involved in transcription initiation at TATA-containing promoters (Eurofung)
AN6079.2	0.743758	0.710351	rgb(117,229,239)	DUF814 domain protein, putative (AFU_orthologue; AFUA_2G09170)
AN4513.2	0.748573	0.628246	rgb(117,239,188)	Kinesin-like protein; Kinesin class 8 (Kip3 group) (Eurofung); Belongs to the TRAFAC class myosin-kinesin ATPase superfamily. Kinesin family
ANIA_10918	0.748573	0.64614	rgb(0,28,178)	Sorting nexin Mvp1 (AFU_orthologue; AFUA_2G17180)
AN2743.2	0.748975	0.372807	rgb(117,117,239)	Eukaryotic translation initiation factor 3 subunit A; RNA-binding component of the eukaryotic translation initiation factor 3 (eIF-3) complex, which is involved in protein synthesis of a specialized repertoire of mRNAs and, together with other initiation factors, stimulates binding of mRNA and methionyl-tRNAi to the 40S ribosome. The eIF-3 complex specifically targets and initiates translation of…
AN2089.2	0.75058	0.813158	rgb(117,117,239)	KH domain RNA binding protein (AFU_orthologue; AFUA_2G04940)
AN5745.2	0.754993	0.329649	rgb(183,239,117)	Eukaryotic translation initiation factor 3 subunit J; Component of the eukaryotic translation initiation factor 3 (eIF-3) complex, which is involved in protein synthesis of a specialized repertoire of mRNAs and, together with other initiation factors, stimulates binding of mRNA and methionyl-tRNAi to the 40S ribosome. The eIF-3 complex specifically targets and initiates translation of a subset of…
AN1367.2	0.755796	0.529298	rgb(239,172,117)	Ribosome biogenesis protein erb1; Component of the NOP7 complex, which is required for maturation of the 25S and 5.8S ribosomal RNAs and formation of the 60S ribosome
AN0794.2	0.759808	0.687895	rgb(239,219,117)	Transcription initiation factor TFIID, 31kD subunit, putative (AFU_orthologue; AFUA_1G14600)
AN4346.2	0.761815	0.547895	rgb(117,239,199)	Ribosomal biogenesis protein Gar2 (AFU_orthologue; AFUA_4G06350)
AN1366.2	0.763821	0.612456	rgb(239,173,117)	AAA family ATPase/60S ribosome export protein Rix7, putative (AFU_orthologue; AFUA_1G09210)
AN1156.2	0.764222	0.294211	rgb(239,192,117)	Myosin class II heavy chain (MHC), putative (AFU_orthologue; AFUA_1G11450)
ANIA_10103	0.764222	0.276316	rgb(236,239,117)	HMG box protein, putative (AFU_orthologue; AFUA_1G04550)
AN1060.2	0.765426	0.107544	rgb(239,198,117)	Histone demethylase (Eurofung)
ANIA_00843	0.765827	0.425789	rgb(239,212,117)	Hypothetical protein similar to ribosomal protein S5 (Broad)
AN8183.2	0.767833	0.49807	rgb(144,239,117)	Small nucleolar ribonucleoprotein complex subunit (Pwp2), putative (AFU_orthologue; AFUA_5G03090)
AN5652.2	0.767833	0.785439	rgb(172,239,117)	Uncharacterized protein
ANIA_10352	0.773451	0.483684	rgb(117,117,239)	pre-rRNA processing nucleolar protein Sik1, putative (AFU_orthologue; AFUA_3G09600)
AN1394.2	0.773451	0.664035	rgb(239,164,117)	Uncharacterized protein; Septin CDC10, putative (Eurofung); Belongs to the TRAFAC class TrmE-Era-EngA-EngB-Septin- like GTPase superfamily. Septin GTPase family
AN4073.2	0.774253	0.390702	rgb(117,239,120)	40S ribosomal protein S12 (Broad); Belongs to the eukaryotic ribosomal protein eS12 family
AN5954.2	0.776661	0.327544	rgb(117,214,239)	Eukaryotic translation initiation factor 3 subunit L; Component of the eukaryotic translation initiation factor 3 (eIF-3) complex, which is involved in protein synthesis of a specialized repertoire of mRNAs and, together with other initiation factors, stimulates binding of mRNA and methionyl-tRNAi to the 40S ribosome. The eIF-3 complex specifically targets and initiates translation of a subset of…
AN7455.2	0.777864	0.0675439	rgb(239,128,117)	JmjC domain-containing histone demethylation protein 1; Histone demethylase that specifically demethylates 'Lys- 36' of histone H3, thereby playing a central role in histone code
ANIA_10785	0.777864	0.222632	rgb(117,237,239)	Uncharacterized protein
AN5721.2	0.780272	0.705789	rgb(182,239,117)	Nulp1-pending protein (AFU_orthologue; AFUA_1G06850)
AN8247.2	0.781476	0.589298	rgb(140,239,117)	DUF1665 domain protein (AFU_orthologue; AFUA_5G03870)
AN6585.2	0.783883	0.547895	rgb(117,188,239)	DEAH-box RNA helicase (Dhr1), putative (AFU_orthologue; AFUA_6G04330)
AN4962.2	0.784686	0.240526	rgb(117,239,150)	UPF0132 domain protein (AFU_orthologue; AFUA_3G10255)
AN5648.2	0.784686	0.258421	rgb(170,239,117)	Uncharacterized protein
AN1434.2	0.788698	0.496316	rgb(117,164,239)	rRNA maturation protein (Nop14), putative (AFU_orthologue; AFUA_8G04220)
AN2215.2	0.791507	0.198772	rgb(117,117,239)	GRAM domain protein (AFU_orthologue; AFUA_5G07100)
AN0082.2	0.791507	0.723684	rgb(209,239,117)	Phosducin-like protein (Eurofung)
AN0105.2	0.791507	0.312105	rgb(213,239,117)	Eukaryotic translation initation factor eIF1a-like protein, putative (AFU_orthologue; AFUA_5G11985)
AN0069.2	0.791507	0.741579	rgb(206,239,117)	WD repeat protein (AFU_orthologue; AFUA_5G12330)
AN6374.2	0.792711	0.575965	rgb(117,239,221)	ATP-dependent RNA helicase dbp9; ATP-binding RNA helicase involved in the biogenesis of 60S ribosomal subunits and is required for the normal formation of 25S and 5.8S rRNAs; Belongs to the DEAD box helicase family. DDX56/DBP9 subfamily
AN6505.2	0.798328	0.801228	rgb(117,198,239)	Transcriptional corepressor (Eurofung)
AN1164.2	0.798729	0.512105	rgb(239,190,117)	Sas10/Utp3 family protein (AFU_orthologue; AFUA_1G11160)
AN5685.2	0.802341	0.635965	rgb(177,239,117)	Protein required for cell viability Rrp17, putative (AFU_orthologue; AFUA_7G04220)
AN0643.2	0.803946	0.394912	rgb(239,231,117)	Signal recognition particle 19 kDa protein, putative (AFU_orthologue; AFUA_1G16820)
AN8851.2	0.803946	0.484737	rgb(117,239,204)	Centromere/microtubule-binding protein CBF5; Binds in vitro to centromeres and microtubules. It is a centromere DNA-CBF3-binding factor and is involved in mitotic chromosome segregation. Essential for cell growth (By similarity); Belongs to the pseudouridine synthase TruB family
AN5640.2	0.805149	0.759474	rgb(169,239,117)	Histone acetyltransferase, putative (AFU_orthologue; AFUA_4G10910); Belongs to the MYST (SAS/MOZ) family
AN1750.2	0.809162	0.577018	rgb(117,143,239)	ATP-dependent RNA helicase mak5; ATP-binding RNA helicase involved in the biogenesis of 60S ribosomal subunits and is required for the normal formation of 25S and 5.8S rRNAs; Belongs to the DEAD box helicase family. DDX24/MAK5 subfamily
AN5014.2	0.810767	0.425789	rgb(117,239,145)	60S ribosomal protein L22, putative (AFU_orthologue; AFUA_3G12300)
AN9412.2	0.811971	0.276316	rgb(136,239,117)	Uncharacterized protein
ANIA_04276	0.811971	0.294211	rgb(135,239,117)	Uncharacterized protein
AN4267.2	0.811971	0.68193	rgb(132,239,117)	Uncharacterized protein
AN4065.2	0.817989	0.546842	rgb(117,239,122)	Ribosome biogenesis protein Kri1 (AFU_orthologue; AFUA_1G05410)
AN5111.2	0.818391	0.342281	rgb(203,239,117)	Zinc knuckle domain protein (Byr3), putative (AFU_orthologue; AFUA_1G07630)
AN7674.2	0.818792	0.606842	rgb(239,149,117)	Nucleolar protein 16; Involved in the biogenesis of the 60S ribosomal subunit
AN2457.2	0.818792	0.819123	rgb(117,117,239)	RNA lariat debranching enzyme, putative (AFU_orthologue; AFUA_6G10370)
AN0417.2	0.819996	0.382632	rgb(235,239,117)	Translocon protein Sec61beta, putative (AFU_orthologue; AFUA_1G04890)
AN0475.2	0.821601	0.500877	rgb(238,239,117)	Small nucleolar ribonucleoprotein complex subunit Utp14, putatrive (AFU_orthologue; AFUA_1G04240)
AN0242.2	0.822804	0.660877	rgb(222,239,117)	Transcription factor (Snd1/p100), putative (AFU_orthologue; AFUA_5G09250)
AN7526.2	0.824811	0.531053	rgb(239,137,117)	Protein bfr2; Vesicle-mediated transport protein Bfr2/Che-1, putative (AFU_orthologue; AFUA_6G09820)
ANIA_10751	0.825613	0.216667	rgb(117,204,239)	Uncharacterized protein
AN4952.2	0.825613	0.777368	rgb(117,239,153)	Stress response protein nst1; May act as a negative regulator of salt tolerance
AN4818.2	0.832434	0.234561	rgb(117,239,172)	Sensor histidine kinase/response regulator, putative (AFU_orthologue; AFUA_8G06140)
AN4561.2	0.832434	0.699825	rgb(117,239,186)	Phosducin-like protein (Eurofung)
AN4564.2	0.832434	0.449298	rgb(117,239,185)	Cell end marker protein TeaA (Eurofung)
AN4805.2	0.832434	0.365789	rgb(117,239,175)	Uncharacterized protein
AN4808.2	0.832434	0.252456	rgb(117,239,173)	Annexin ANXC4 (AFU_orthologue; AFUA_3G07020)
AN5996.2	0.835243	0.406842	rgb(117,220,239)	60S acidic ribosomal protein P2/allergen Asp F 8 (AFU_orthologue; AFUA_2G10100); Belongs to the eukaryotic ribosomal protein P1/P2 family
AN2231.2	0.839255	0.198772	rgb(117,117,239)	SAP domain protein (AFU_orthologue; AFUA_5G07240)
AN8718.2	0.839255	0.312105	rgb(117,239,217)	2-dehydropantoate 2-reductase, putative (AFU_orthologue; AFUA_6G02620)
AN6370.2	0.839255	0.735614	rgb(117,239,222)	Uncharacterized protein
AN8710.2	0.839255	0.717719	rgb(117,239,220)	Chitin biosynthesis protein (Chs5), putative (AFU_orthologue; AFUA_6G02510)
AN5702.2	0.840058	0.586842	rgb(178,239,117)	60S ribosome biogenesis protein Rrp14, putative (AFU_orthologue; AFUA_1G06600)
AN6190.2	0.846077	0.795263	rgb(117,236,239)	Mob1 family protein (AFU_orthologue; AFUA_2G11710)
AN0072.2	0.849287	0.557368	rgb(208,239,117)	Pseudouridine synthase (AFU_orthologue; AFUA_5G12310)
stuA	0.852898	0.640175	rgb(117,201,239)	Cell pattern formation-associated protein stuA; Transcription factor that regulates asexual reproduction. Binds the StuA-response elements (StRE) with the consensus sequence 5'-(A/T)CGCG(T/A)N(A/C)-3' at the promoters of target genes. Required from the very earliest events of asexual reproduction until completion of conidiophore development, but is not specifically required for differentiation of…
AN5809.2	0.852898	0.753509	rgb(117,200,239)	Uncharacterized protein
ANIA_10750	0.852898	0.622281	rgb(117,202,239)	Involucrin repeat protein (AFU_orthologue; AFUA_2G08060)
AN1431.2	0.859719	0.270351	rgb(117,165,239)	Uncharacterized protein
AN1462.2	0.859719	0.68193	rgb(117,160,239)	Cytoskeleton assembly control protein Sla1, putative (AFU_orthologue; AFUA_8G04520)
AN1453.2	0.859719	0.288246	rgb(117,163,239)	Uncharacterized protein
AN1458.2	0.859719	0.425439	rgb(117,161,239)	Uncharacterized protein
AN0796.2	0.861324	0.526842	rgb(239,218,117)	U3 small nucleolar RNA-associated protein 11; Involved in nucleolar processing of pre-18S ribosomal RNA
fpr4	0.864133	0.477719	rgb(117,239,129)	FK506-binding protein 4; PPIase that acts as a histone chaperone. Histone proline isomerase that increases the rate of cis-trans isomerization at prolines on the histone H3 N-terminal tail. Proline isomerization influences H3 methylation thereby regulating gene expression
AN2082.2	0.86654	0.813158	rgb(117,118,239)	BSD domain protein (AFU_orthologue; AFUA_2G04840)
AN2042.2	0.86654	0.33	rgb(117,127,239)	FAD binding domain protein (AFU_orthologue; AFUA_4G10100)
AN2070.2	0.86654	0.347895	rgb(117,122,239)	Uncharacterized protein
AN2451.2	0.873362	0.771404	rgb(117,117,239)	Uncharacterized protein
ANIA_10290	0.873362	0.65807	rgb(117,117,239)	Pyridoxamine phosphate oxidase, putative (AFU_orthologue; AFUA_5G10650)
AN2285.2	0.873362	0.216667	rgb(117,117,239)	Putative DNA helicase ino80; DNA helicase component of the INO80 complex which remodels chromatin by shifting nucleosomes and is involved in DNA repair; Belongs to the SNF2/RAD54 helicase family
AN0728.2	0.876973	0.492105	rgb(239,223,117)	snoRNP assembly factor Naf1, putative (AFU_orthologue; AFUA_1G13880)
ANIA_10408	0.880183	0.365789	rgb(117,117,239)	Uncharacterized protein
AN3424.2	0.880183	0.443333	rgb(117,117,239)	Oxysterol binding protein (Osh3), putative (AFU_orthologue; AFUA_3G05880)
AN3375.2	0.880183	0.699825	rgb(117,117,239)	DnaJ domain protein (AFU_orthologue; AFUA_7G01230)
ANIA_10409	0.880183	0.252456	rgb(117,117,239)	Uncharacterized protein
ANIA_10411	0.880183	0.234561	rgb(117,117,239)	Uncharacterized protein
AN3760.2	0.881788	0.581579	rgb(117,239,132)	Conserved hypothetical portein (AFU_orthologue; AFUA_7G04700)
AN6630.2	0.883393	0.381579	rgb(117,184,239)	Nascent polypeptide-associated complex subunit alpha; Component of the nascent polypeptide-associated complex (NAC), a dynamic component of the ribosomal exit tunnel, protecting the emerging polypeptides from interaction with other cytoplasmic proteins to ensure appropriate nascent protein targeting. The NAC complex also promotes mitochondrial protein import by enhancing productive ribosome inter…
AN2744.2	0.887004	0.735614	rgb(117,117,239)	Uncharacterized protein
AN2868.2	0.887004	0.407544	rgb(117,117,239)	Uncharacterized protein
AN2871.2	0.887004	0.30614	rgb(117,117,239)	RNAPII degradation factor Def1, putative (AFU_orthologue; AFUA_3G11740)
AN2649.2	0.887004	0.831053	rgb(117,117,239)	Uncharacterized protein
AN2773.2	0.887004	0.717719	rgb(117,117,239)	Uncharacterized protein
AN2898.2	0.887004	0.186842	rgb(117,117,239)	Uncharacterized protein
AN2855.2	0.887004	0.604386	rgb(117,117,239)	pH-response transcription factor pacC/RIM101; Transcription factor that mediates regulation of both acid- and alkaline-expressed genes in response to ambient pH. At alkaline ambient pH, activates transcription of alkaline-expressed genes (including pacC itself) and represses transcription of acid- expressed genes. Specifically recognizes and binds the consensus sequence 5'-GCCARG-3'. Required for…
AN6165.2	0.903856	0.512105	rgb(117,234,239)	tRNA pseudouridine synthase, putative (AFU_orthologue; AFUA_2G08460)
ANIA_10798	0.907869	0.468947	rgb(117,239,231)	Uncharacterized protein
ANIA_10546	0.929938	0.544386	rgb(117,239,202)	Casein kinase II subunit beta; Plays a complex role in regulating the basal catalytic activity of the alpha subunit

## Sheet: Protein Interactions
#node1	node2	node1_string_internal_id	node2_string_internal_id	node1_external_id	node2_external_id	neighborhood_on_chromosome	gene_fusion	phylogenetic_cooccurrence	homology	coexpression	experimentally_determined_interaction	database_annotated	automated_textmining	combined_score
AN6364.2	AN7465.2	10299492	10293448	162425.CADANIAP00006620	162425.CADANIAP00000558	0	0	0	0	0.55	0.999	0.8	0.942	0.999
AN8183.2	AN1164.2	10297103	10294345	162425.CADANIAP00004225	162425.CADANIAP00001462	0	0	0	0	0.735	0.999	0	0.476	0.999
AN7465.2	AN7296.2	10293448	10293036	162425.CADANIAP00000558	162425.CADANIAP00000142	0	0	0	0	0.203	0.999	0	0.9	0.999
AN5592.2	AN7030.2	10296363	10293334	162425.CADANIAP00003485	162425.CADANIAP00000443	0	0	0	0	0.051	0.999	0.8	0.942	0.999
AN1434.2	AN8183.2	10300911	10297103	162425.CADANIAP00008046	162425.CADANIAP00004225	0	0	0	0	0.97	0.999	0	0.683	0.999
ANIA_10352	AN8183.2	10302869	10297103	162425.CADANIAP00010009	162425.CADANIAP00004225	0	0	0	0	0.869	0.999	0	0.701	0.999
AN2245.2	AN8180.2	10301797	10297100	162425.CADANIAP00008932	162425.CADANIAP00004222	0	0	0	0	0.069	0.999	0.36	0.153	0.999
AN1758.2	AN1266.2	10301269	10294239	162425.CADANIAP00008404	162425.CADANIAP00001356	0	0	0	0	0.523	0.999	0	0.294	0.999
AN1758.2	AN0917.2	10301269	10294620	162425.CADANIAP00008404	162425.CADANIAP00001739	0	0	0	0	0.1	0.999	0	0.055	0.999
AN1758.2	AN8804.2	10301269	10299130	162425.CADANIAP00008404	162425.CADANIAP00006258	0	0	0	0	0	0.999	0	0.551	0.999
AN5676.2	AN0228.2	10296267	10295381	162425.CADANIAP00003389	162425.CADANIAP00002500	0	0	0	0	0.601	0.997	0	0.827	0.999
AN0475.2	AN1164.2	10295099	10294345	162425.CADANIAP00002218	162425.CADANIAP00001462	0	0	0	0	0.961	0.999	0	0.624	0.999
AN1758.2	AN8180.2	10301269	10297100	162425.CADANIAP00008404	162425.CADANIAP00004222	0	0	0	0	0.177	0.999	0	0	0.999
AN2743.2	AN7105.2	10303228	10293251	162425.CADANIAP00010369	162425.CADANIAP00000360	0	0	0	0	0.915	0.896	0.8	0.913	0.999
AN1434.2	AN1164.2	10300911	10294345	162425.CADANIAP00008046	162425.CADANIAP00001462	0	0	0	0	0.97	0.999	0	0.638	0.999
AN8804.2	AN8180.2	10299130	10297100	162425.CADANIAP00006258	162425.CADANIAP00004222	0	0	0	0	0.042	0.999	0	0	0.999
AN4330.2	AN4346.2	10299003	10298986	162425.CADANIAP00006131	162425.CADANIAP00006114	0	0	0	0	0.97	0.708	0	0.823	0.998
AN6695.2	AN0646.2	10300349	10294911	162425.CADANIAP00007480	162425.CADANIAP00002030	0	0	0	0	0.24	0.896	0.8	0.942	0.998
AN1434.2	AN0475.2	10300911	10295099	162425.CADANIAP00008046	162425.CADANIAP00002218	0	0	0	0	0.97	0.876	0	0.625	0.998
ANIA_10352	AN8851.2	10302869	10299074	162425.CADANIAP00010009	162425.CADANIAP00006202	0	0	0.235	0	0.97	0.714	0	0.822	0.998
AN4346.2	AN5702.2	10298986	10296239	162425.CADANIAP00006114	162425.CADANIAP00003361	0	0	0	0	0.97	0.73	0	0.768	0.997
AN4073.2	ANIA_00843	10297485	10294696	162425.CADANIAP00004608	162425.CADANIAP00001815	0	0	0	0	0.93	0.896	0	0.628	0.997
AN1750.2	AN4330.2	10301261	10299003	162425.CADANIAP00008396	162425.CADANIAP00006131	0	0	0	0	0.97	0.335	0	0.822	0.996
AN6585.2	AN0475.2	10300232	10295099	162425.CADANIAP00007363	162425.CADANIAP00002218	0	0	0	0	0.97	0.713	0	0.624	0.996
AN2743.2	AN5954.2	10303228	10299944	162425.CADANIAP00010369	162425.CADANIAP00007073	0	0	0	0	0.724	0.89	0.54	0.697	0.995
AN1750.2	AN4065.2	10301261	10297493	162425.CADANIAP00008396	162425.CADANIAP00004616	0	0	0	0	0.97	0.106	0	0.831	0.995
AN1434.2	AN4065.2	10300911	10297493	162425.CADANIAP00008046	162425.CADANIAP00004616	0	0	0	0	0.97	0.1	0	0.83	0.995
AN6364.2	AN7296.2	10299492	10293036	162425.CADANIAP00006620	162425.CADANIAP00000142	0	0	0	0	0.651	0.711	0	0.942	0.993
AN4346.2	AN8247.2	10298986	10297181	162425.CADANIAP00006114	162425.CADANIAP00004303	0	0	0	0	0.97	0.779	0	0	0.993
AN1750.2	AN6374.2	10301261	10299482	162425.CADANIAP00008396	162425.CADANIAP00006610	0	0	0.44	0.618	0.97	0.641	0	0.743	0.993
AN5996.2	AN4073.2	10299893	10297485	162425.CADANIAP00007022	162425.CADANIAP00004608	0	0	0	0	0.97	0.722	0	0.293	0.993
AN5898.2	AN4585.2	10300006	10298724	162425.CADANIAP00007135	162425.CADANIAP00005852	0	0	0	0	0.245	0.896	0	0.913	0.992
AN5996.2	ANIA_00843	10299893	10294696	162425.CADANIAP00007022	162425.CADANIAP00001815	0	0	0	0	0.93	0.893	0	0.1	0.992
AN5954.2	AN7105.2	10299944	10293251	162425.CADANIAP00007073	162425.CADANIAP00000360	0	0	0	0	0.69	0.778	0.54	0.79	0.992
AN6615.2	AN6257.2	10300264	10299605	162425.CADANIAP00007395	162425.CADANIAP00006734	0	0	0	0	0.734	0.267	0	0.966	0.992
AN4330.2	AN8247.2	10299003	10297181	162425.CADANIAP00006131	162425.CADANIAP00004303	0	0	0	0	0.97	0.626	0	0.293	0.991
AN4182.2	AN5676.2	10297365	10296267	162425.CADANIAP00004488	162425.CADANIAP00003389	0	0	0	0	0.19	0.69	0.8	0.852	0.991
AN1434.2	AN6585.2	10300911	10300232	162425.CADANIAP00008046	162425.CADANIAP00007363	0	0	0	0	0.97	0.383	0	0.586	0.991
AN4330.2	AN1367.2	10299003	10294127	162425.CADANIAP00006131	162425.CADANIAP00001244	0	0	0	0	0.97	0.311	0	0.64	0.991
AN6585.2	AN8183.2	10300232	10297103	162425.CADANIAP00007363	162425.CADANIAP00004225	0	0	0	0	0.97	0.267	0	0.585	0.99
AN4346.2	AN1367.2	10298986	10294127	162425.CADANIAP00006114	162425.CADANIAP00001244	0	0	0	0	0.802	0.73	0	0.827	0.989
ANIA_06060	AN4000.2	10299828	10297564	162425.CADANIAP00006957	162425.CADANIAP00004687	0	0	0	0	0.57	0.896	0	0.792	0.989
AN6374.2	AN7526.2	10299482	10293518	162425.CADANIAP00006610	162425.CADANIAP00000629	0	0	0	0	0.97	0.652	0	0.117	0.989
AN5014.2	AN4073.2	10298251	10297485	162425.CADANIAP00005378	162425.CADANIAP00004608	0	0	0	0	0.903	0.896	0	0.053	0.989
AN8722.2	AN7706.2	10299219	10293726	162425.CADANIAP00006347	162425.CADANIAP00000838	0	0	0	0	0.544	0.678	0.8	0.662	0.988
ANIA_10352	AN1434.2	10302869	10300911	162425.CADANIAP00010009	162425.CADANIAP00008046	0	0	0	0	0.88	0.758	0	0.632	0.988
AN4262.2	AN5635.2	10297269	10296313	162425.CADANIAP00004392	162425.CADANIAP00003435	0	0	0	0	0.477	0.149	0.9	0.77	0.988
AN6695.2	AN0505.2	10300349	10295063	162425.CADANIAP00007480	162425.CADANIAP00002182	0	0	0	0	0.097	0.719	0.8	0.793	0.988
AN4065.2	AN7526.2	10297493	10293518	162425.CADANIAP00004616	162425.CADANIAP00000629	0	0	0	0	0.97	0.647	0	0	0.988
AN6374.2	AN4346.2	10299482	10298986	162425.CADANIAP00006610	162425.CADANIAP00006114	0	0	0	0	0.97	0.528	0	0.254	0.988
AN4376.2	AN7451.2	10298954	10293433	162425.CADANIAP00006082	162425.CADANIAP00000543	0	0	0	0	0	0.113	0.8	0.937	0.988
ANIA_10352	AN1164.2	10302869	10294345	162425.CADANIAP00010009	162425.CADANIAP00001462	0	0	0	0	0.868	0.758	0	0.64	0.987
AN5702.2	AN0796.2	10296239	10294746	162425.CADANIAP00003361	162425.CADANIAP00001865	0	0	0	0	0.97	0.269	0	0.414	0.986
ANIA_10352	AN1367.2	10302869	10294127	162425.CADANIAP00010009	162425.CADANIAP00001244	0	0	0	0	0.93	0.626	0	0.537	0.986
ANIA_10352	AN6374.2	10302869	10299482	162425.CADANIAP00010009	162425.CADANIAP00006610	0	0	0	0	0.97	0.552	0	0.058	0.986
AN0505.2	AN0646.2	10295063	10294911	162425.CADANIAP00002182	162425.CADANIAP00002030	0	0	0	0	0.06	0.686	0.8	0.793	0.986
AN0796.2	AN1164.2	10294746	10294345	162425.CADANIAP00001865	162425.CADANIAP00001462	0	0	0	0	0.646	0.776	0	0.827	0.985
AN3423.2	iws1	10302479	10294457	162425.CADANIAP00009616	162425.CADANIAP00001574	0	0	0	0	0.182	0.719	0	0.942	0.985
AN1434.2	AN4346.2	10300911	10298986	162425.CADANIAP00008046	162425.CADANIAP00006114	0	0	0	0	0.97	0.528	0	0	0.985
AN4065.2	AN0475.2	10297493	10295099	162425.CADANIAP00004616	162425.CADANIAP00002218	0	0	0	0	0.97	0	0	0.507	0.984
AN8247.2	AN5702.2	10297181	10296239	162425.CADANIAP00004303	162425.CADANIAP00003361	0	0	0	0	0.872	0.706	0	0.624	0.984
AN5745.2	AN7105.2	10296195	10293251	162425.CADANIAP00003317	162425.CADANIAP00000360	0	0	0	0	0.067	0.641	0.8	0.795	0.984
AN2743.2	AN5745.2	10303228	10296195	162425.CADANIAP00010369	162425.CADANIAP00003317	0	0	0	0	0.11	0.63	0.8	0.789	0.984
AN8851.2	AN1367.2	10299074	10294127	162425.CADANIAP00006202	162425.CADANIAP00001244	0	0	0	0	0.97	0.3	0	0.331	0.984
AN2080.2	AN4000.2	10301615	10297564	162425.CADANIAP00008750	162425.CADANIAP00004687	0	0	0	0	0.182	0.896	0	0.828	0.984
AN6067.2	AN7105.2	10299821	10293251	162425.CADANIAP00006950	162425.CADANIAP00000360	0	0	0	0	0.282	0.618	0.8	0.738	0.983
AN6374.2	AN4330.2	10299482	10299003	162425.CADANIAP00006610	162425.CADANIAP00006131	0	0	0	0	0.97	0.292	0	0.293	0.983
AN1750.2	AN1434.2	10301261	10300911	162425.CADANIAP00008396	162425.CADANIAP00008046	0	0	0	0	0.91	0.072	0	0.818	0.983
AN1434.2	AN7526.2	10300911	10293518	162425.CADANIAP00008046	162425.CADANIAP00000629	0	0	0	0	0.97	0.286	0	0.294	0.983
AN1025.2	AN7030.2	10294504	10293334	162425.CADANIAP00001622	162425.CADANIAP00000443	0	0	0	0	0.043	0.719	0	0.942	0.983
AN1434.2	AN1367.2	10300911	10294127	162425.CADANIAP00008046	162425.CADANIAP00001244	0	0	0	0	0.97	0	0	0.429	0.982
AN8183.2	AN0475.2	10297103	10295099	162425.CADANIAP00004225	162425.CADANIAP00002218	0	0	0	0	0.88	0.758	0	0.452	0.982
AN8183.2	AN7526.2	10297103	10293518	162425.CADANIAP00004225	162425.CADANIAP00000629	0	0	0	0	0.97	0.293	0	0.229	0.982
AN8851.2	AN4330.2	10299074	10299003	162425.CADANIAP00006202	162425.CADANIAP00006131	0	0	0	0	0.948	0.58	0	0.2	0.981
AN6585.2	AN1164.2	10300232	10294345	162425.CADANIAP00007363	162425.CADANIAP00001462	0	0	0	0	0.941	0.618	0	0.229	0.981
AN8183.2	AN1367.2	10297103	10294127	162425.CADANIAP00004225	162425.CADANIAP00001244	0	0	0	0	0.97	0	0	0.399	0.981
AN6374.2	AN1367.2	10299482	10294127	162425.CADANIAP00006610	162425.CADANIAP00001244	0	0	0	0	0.97	0.193	0	0.255	0.98
AN6705.2	AN7297.2	10300361	10293035	162425.CADANIAP00007492	162425.CADANIAP00000141	0	0	0	0	0.105	0.896	0	0.804	0.98
AN8851.2	AN4346.2	10299074	10298986	162425.CADANIAP00006202	162425.CADANIAP00006114	0	0	0	0	0.93	0.709	0	0.129	0.98
AN0475.2	AN7526.2	10295099	10293518	162425.CADANIAP00002218	162425.CADANIAP00000629	0	0	0	0	0.97	0	0	0.377	0.98
AN4570.2	AN1369.2	10298739	10294125	162425.CADANIAP00005867	162425.CADANIAP00001242	0	0	0	0	0.56	0.778	0	0.819	0.98
AN4462.2	AN5210.2	10298862	10296086	162425.CADANIAP00005990	162425.CADANIAP00003208	0	0	0	0	0.101	0.276	0.9	0.742	0.98
ANIA_10352	AN4346.2	10302869	10298986	162425.CADANIAP00010009	162425.CADANIAP00006114	0	0	0	0	0.93	0.709	0	0.085	0.979
AN0929.2	AN1357.2	10294607	10294137	162425.CADANIAP00001726	162425.CADANIAP00001254	0	0	0	0	0.1	0	0.9	0.793	0.979
AN5014.2	ANIA_00843	10298251	10294696	162425.CADANIAP00005378	162425.CADANIAP00001815	0	0	0	0	0.731	0.896	0	0.294	0.978
AN2080.2	AN0646.2	10301615	10294911	162425.CADANIAP00008750	162425.CADANIAP00002030	0	0	0	0	0.047	0.718	0	0.928	0.978
AN1164.2	AN7526.2	10294345	10293518	162425.CADANIAP00001462	162425.CADANIAP00000629	0	0	0	0	0.97	0	0	0.297	0.978
ANIA_06060	AN7105.2	10299828	10293251	162425.CADANIAP00006957	162425.CADANIAP00000360	0	0	0	0	0.919	0.054	0	0.743	0.978
AN5886.2	AN0840.2	10300019	10294699	162425.CADANIAP00007148	162425.CADANIAP00001818	0	0	0	0	0.283	0.266	0.9	0.623	0.977
AN2238.2	AN5129.2	10301789	10295992	162425.CADANIAP00008924	162425.CADANIAP00003113	0	0	0.382	0	0.633	0.564	0	0.801	0.977
AN5996.2	AN5014.2	10299893	10298251	162425.CADANIAP00007022	162425.CADANIAP00005378	0	0	0	0	0.872	0.806	0	0.144	0.976
AN1750.2	AN0475.2	10301261	10295099	162425.CADANIAP00008396	162425.CADANIAP00002218	0	0	0	0	0.97	0.223	0	0.054	0.976
AN2743.2	AN6067.2	10303228	10299821	162425.CADANIAP00010369	162425.CADANIAP00006950	0	0	0	0	0.193	0.288	0.8	0.823	0.976
AN4330.2	AN0475.2	10299003	10295099	162425.CADANIAP00006131	162425.CADANIAP00002218	0	0	0	0	0.97	0	0	0.247	0.976
AN4892.2	AN5124.2	10298382	10295987	162425.CADANIAP00005510	162425.CADANIAP00003108	0	0	0	0	0.139	0.719	0	0.909	0.976
AN8255.2	AN7563.2	10297191	10293558	162425.CADANIAP00004313	162425.CADANIAP00000670	0	0	0	0	0.057	0.695	0	0.919	0.974
AN5406.2	AN0253.2	10296564	10295352	162425.CADANIAP00003686	162425.CADANIAP00002471	0	0	0	0	0.103	0.717	0	0.907	0.974
AN4597.2	AN5406.2	10298711	10296564	162425.CADANIAP00005839	162425.CADANIAP00003686	0	0	0	0	0.866	0.198	0	0.778	0.974
AN6374.2	AN8183.2	10299482	10297103	162425.CADANIAP00006610	162425.CADANIAP00004225	0	0	0	0	0.97	0.153	0	0	0.973
AN8183.2	AN0637.2	10297103	10294920	162425.CADANIAP00004225	162425.CADANIAP00002039	0	0	0	0	0.97	0.153	0	0	0.973
AN6374.2	AN4065.2	10299482	10297493	162425.CADANIAP00006610	162425.CADANIAP00004616	0	0	0	0	0.97	0.106	0	0	0.972
AN4330.2	AN5702.2	10299003	10296239	162425.CADANIAP00006131	162425.CADANIAP00003361	0	0	0	0	0.97	0.112	0	0	0.972
AN1750.2	AN1164.2	10301261	10294345	162425.CADANIAP00008396	162425.CADANIAP00001462	0	0	0	0	0.97	0.119	0	0	0.972
AN6374.2	AN1164.2	10299482	10294345	162425.CADANIAP00006610	162425.CADANIAP00001462	0	0	0	0	0.97	0.119	0	0	0.972
AN1434.2	AN6374.2	10300911	10299482	162425.CADANIAP00008046	162425.CADANIAP00006610	0	0	0	0	0.97	0.072	0	0.068	0.971
AN4000.2	AN1325.2	10297564	10294171	162425.CADANIAP00004687	162425.CADANIAP00001288	0	0	0	0	0.13	0.864	0	0.779	0.971
AN6585.2	AN4330.2	10300232	10299003	162425.CADANIAP00007363	162425.CADANIAP00006131	0	0	0	0	0.97	0.074	0	0	0.971
AN4330.2	AN4065.2	10299003	10297493	162425.CADANIAP00006131	162425.CADANIAP00004616	0	0	0	0	0.97	0	0	0	0.97
AN4346.2	AN7526.2	10298986	10293518	162425.CADANIAP00006114	162425.CADANIAP00000629	0	0	0	0	0.97	0	0	0	0.97
AN4065.2	AN5702.2	10297493	10296239	162425.CADANIAP00004616	162425.CADANIAP00003361	0	0	0	0	0.97	0	0	0	0.97
AN4330.2	AN1164.2	10299003	10294345	162425.CADANIAP00006131	162425.CADANIAP00001462	0	0	0	0	0.97	0	0	0	0.97
AN5702.2	AN0475.2	10296239	10295099	162425.CADANIAP00003361	162425.CADANIAP00002218	0	0	0	0	0.97	0	0	0	0.97
AN4346.2	AN1164.2	10298986	10294345	162425.CADANIAP00006114	162425.CADANIAP00001462	0	0	0	0	0.97	0	0	0.063	0.97
AN2756.2	AN4270.2	10303214	10297261	162425.CADANIAP00010355	162425.CADANIAP00004384	0	0	0	0	0.048	0.643	0	0.919	0.97
AN5702.2	AN1164.2	10296239	10294345	162425.CADANIAP00003361	162425.CADANIAP00001462	0	0	0	0	0.97	0	0	0	0.97
AN6585.2	AN6374.2	10300232	10299482	162425.CADANIAP00007363	162425.CADANIAP00006610	0	0	0	0	0.915	0.143	0	0.625	0.97
AN4065.2	AN1164.2	10297493	10294345	162425.CADANIAP00004616	162425.CADANIAP00001462	0	0	0	0	0.97	0	0	0	0.97
AN1434.2	AN4330.2	10300911	10299003	162425.CADANIAP00008046	162425.CADANIAP00006131	0	0	0	0	0.97	0	0	0	0.97
AN4346.2	AN4065.2	10298986	10297493	162425.CADANIAP00006114	162425.CADANIAP00004616	0	0	0	0	0.97	0	0	0	0.97
AN4330.2	AN8183.2	10299003	10297103	162425.CADANIAP00006131	162425.CADANIAP00004225	0	0	0	0	0.97	0	0	0	0.97
AN6585.2	AN1367.2	10300232	10294127	162425.CADANIAP00007363	162425.CADANIAP00001244	0	0	0	0	0.97	0.056	0	0	0.97
AN4330.2	AN7526.2	10299003	10293518	162425.CADANIAP00006131	162425.CADANIAP00000629	0	0	0	0	0.97	0	0	0	0.97
AN6585.2	AN4065.2	10300232	10297493	162425.CADANIAP00007363	162425.CADANIAP00004616	0	0	0	0	0.97	0.064	0	0	0.97
AN1750.2	AN4346.2	10301261	10298986	162425.CADANIAP00008396	162425.CADANIAP00006114	0	0	0	0	0.654	0.721	0	0.714	0.969
AN5210.2	AN5162.2	10296086	10296033	162425.CADANIAP00003208	162425.CADANIAP00003155	0	0	0	0	0.174	0.077	0.9	0.65	0.969
AN0475.2	AN0796.2	10295099	10294746	162425.CADANIAP00002218	162425.CADANIAP00001865	0	0	0	0	0.734	0.706	0	0.624	0.968
AN6651.2	AN8183.2	10300303	10297103	162425.CADANIAP00007434	162425.CADANIAP00004225	0	0	0	0	0.966	0	0	0.071	0.967
AN0127.2	AN7718.2	10295500	10293739	162425.CADANIAP00002619	162425.CADANIAP00000851	0	0	0	0	0.054	0.618	0	0.91	0.965
AN2731.2	AN1047.2	10303241	10294478	162425.CADANIAP00010382	162425.CADANIAP00001595	0	0	0.32	0	0.513	0.29	0	0.868	0.964
AN6374.2	AN0475.2	10299482	10295099	162425.CADANIAP00006610	162425.CADANIAP00002218	0	0	0	0	0.926	0.52	0	0.054	0.963
AN2238.2	AN1047.2	10301789	10294478	162425.CADANIAP00008924	162425.CADANIAP00001595	0	0	0.227	0	0.337	0.632	0	0.823	0.962
AN2436.2	AN4462.2	10302013	10298862	162425.CADANIAP00009148	162425.CADANIAP00005990	0	0	0	0	0.078	0	0.9	0.624	0.962
AN6067.2	AN5745.2	10299821	10296195	162425.CADANIAP00006950	162425.CADANIAP00003317	0	0	0	0	0.162	0.27	0.8	0.732	0.962
AN1434.2	AN0796.2	10300911	10294746	162425.CADANIAP00008046	162425.CADANIAP00001865	0	0	0	0	0.682	0.706	0	0.624	0.961
AN8180.2	cwc22	10297100	10295312	162425.CADANIAP00004222	162425.CADANIAP00002431	0	0	0	0	0.214	0.784	0	0.778	0.959
AN4462.2	AN5162.2	10298862	10296033	162425.CADANIAP00005990	162425.CADANIAP00003155	0	0	0	0	0.111	0	0.9	0.584	0.959
AN3423.2	AN0809.2	10302479	10294733	162425.CADANIAP00009616	162425.CADANIAP00001852	0	0	0	0	0.358	0.73	0	0.779	0.958
ANIA_06060	AN7350.2	10299828	10292977	162425.CADANIAP00006957	162425.CADANIAP00000083	0	0	0	0	0.62	0.551	0	0.778	0.958
AN3223.2	AN5144.2	10302700	10296011	162425.CADANIAP00009839	162425.CADANIAP00003132	0	0	0	0	0.103	0.067	0.9	0.55	0.957
AN4887.2	AN4189.2	10298388	10297355	162425.CADANIAP00005516	162425.CADANIAP00004478	0	0	0	0.608	0.042	0.671	0.8	0.942	0.956
AN8851.2	AN8183.2	10299074	10297103	162425.CADANIAP00006202	162425.CADANIAP00004225	0	0	0	0	0.902	0.267	0	0.43	0.955
AN2135.2	AN6558.2	10301678	10300202	162425.CADANIAP00008813	162425.CADANIAP00007332	0	0	0	0	0.18	0.798	0	0.743	0.953
AN4238.2	AN7572.2	10297297	10293567	162425.CADANIAP00004420	162425.CADANIAP00000679	0	0	0	0.582	0.042	0.618	0.8	0.919	0.95
AN4262.2	AN8010.2	10297269	10296908	162425.CADANIAP00004392	162425.CADANIAP00004030	0	0	0	0	0.199	0.074	0.9	0.405	0.949
AN2756.2	AN3696.2	10303214	10297906	162425.CADANIAP00010355	162425.CADANIAP00005031	0	0	0	0	0.103	0.703	0	0.825	0.949
AN5932.2	AN0228.2	10299968	10295381	162425.CADANIAP00007097	162425.CADANIAP00002500	0	0	0	0	0.824	0.267	0	0.633	0.948
AN0137.2	AN0929.2	10295490	10294607	162425.CADANIAP00002609	162425.CADANIAP00001726	0	0	0	0	0.052	0	0.9	0.486	0.947
AN1750.2	AN6585.2	10301261	10300232	162425.CADANIAP00008396	162425.CADANIAP00007363	0	0	0	0	0.867	0.143	0	0.575	0.947
AN3443.2	AN0802.2	10302456	10294740	162425.CADANIAP00009593	162425.CADANIAP00001859	0	0	0	0	0.046	0.102	0.9	0.431	0.944
AN4496.2	AN7030.2	10298821	10293334	162425.CADANIAP00005949	162425.CADANIAP00000443	0	0	0	0	0	0.682	0	0.829	0.943
AN6079.2	AN5721.2	10299808	10296219	162425.CADANIAP00006937	162425.CADANIAP00003341	0	0	0	0	0.104	0.149	0	0.932	0.943
AN1916.2	AN1697.2	10301440	10301205	162425.CADANIAP00008575	162425.CADANIAP00008340	0	0	0	0	0.054	0.049	0	0.942	0.943
ANIA_10352	AN0072.2	10302869	10295561	162425.CADANIAP00010009	162425.CADANIAP00002680	0	0	0	0	0.617	0.645	0	0.616	0.943
AN1434.2	AN0637.2	10300911	10294920	162425.CADANIAP00008046	162425.CADANIAP00002039	0	0	0	0	0.735	0.072	0	0.782	0.941
AN4597.2	AN7296.2	10298711	10293036	162425.CADANIAP00005839	162425.CADANIAP00000142	0	0	0	0	0.619	0.278	0	0.805	0.941
AN4597.2	AN5676.2	10298711	10296267	162425.CADANIAP00005839	162425.CADANIAP00003389	0	0	0	0	0.555	0.68	0	0.624	0.941
AN1750.2	AN1367.2	10301261	10294127	162425.CADANIAP00008396	162425.CADANIAP00001244	0	0	0	0	0.87	0.311	0	0.384	0.94
AN2086.2	AN7659.2	10301622	10293671	162425.CADANIAP00008757	162425.CADANIAP00000783	0	0	0	0	0.089	0.729	0	0.779	0.94
AN6374.2	AN8851.2	10299482	10299074	162425.CADANIAP00006610	162425.CADANIAP00006202	0	0	0	0	0.868	0.531	0	0.112	0.94
AN4892.2	AN0990.2	10298382	10294543	162425.CADANIAP00005510	162425.CADANIAP00001661	0	0	0	0	0.106	0.641	0	0.829	0.94
AN6303.2	AN8064.2	10299557	10296968	162425.CADANIAP00006686	162425.CADANIAP00004090	0	0	0	0.563	0.192	0.89	0	0.818	0.94
AN5592.2	AN1025.2	10296363	10294504	162425.CADANIAP00003485	162425.CADANIAP00001622	0	0	0	0	0.043	0.663	0	0.827	0.939
ANIA_10615	AN1249.2	10298368	10294257	162425.CADANIAP00005496	162425.CADANIAP00001374	0	0	0	0	0.128	0.63	0	0.826	0.938
AN0084.2	AN1191.2	10295547	10294317	162425.CADANIAP00002666	162425.CADANIAP00001434	0	0	0	0	0.11	0.708	0	0.783	0.938
AN4346.2	AN7674.2	10298986	10293689	162425.CADANIAP00006114	162425.CADANIAP00000801	0	0	0	0	0.735	0.705	0	0.259	0.937
AN8715.2	AN4270.2	10299227	10297261	162425.CADANIAP00006355	162425.CADANIAP00004384	0	0	0	0	0.086	0.267	0	0.914	0.937
AN6364.2	AN5406.2	10299492	10296564	162425.CADANIAP00006620	162425.CADANIAP00003686	0	0	0	0	0.589	0.198	0	0.826	0.937
AN3693.2	AN8076.2	10297909	10296980	162425.CADANIAP00005034	162425.CADANIAP00004102	0	0	0	0	0.055	0.716	0	0.787	0.937
AN8180.2	AN1266.2	10297100	10294239	162425.CADANIAP00004222	162425.CADANIAP00001356	0	0	0	0	0.187	0.269	0	0.902	0.937
ANIA_10352	AN0475.2	10302869	10295099	162425.CADANIAP00010009	162425.CADANIAP00002218	0	0	0	0	0.649	0.783	0	0.229	0.936
AN8064.2	AN0228.2	10296968	10295381	162425.CADANIAP00004090	162425.CADANIAP00002500	0	0	0.223	0	0.629	0.248	0	0.738	0.935
AN2854.2	AN4182.2	10303096	10297365	162425.CADANIAP00010236	162425.CADANIAP00004488	0	0	0	0	0.046	0.705	0	0.778	0.932
AN4917.2	AN3589.2	10298355	10298029	162425.CADANIAP00005483	162425.CADANIAP00005155	0	0	0	0	0.043	0.691	0	0.784	0.93
AN4346.2	AN5685.2	10298986	10296258	162425.CADANIAP00006114	162425.CADANIAP00003380	0	0	0	0	0.692	0.641	0	0.414	0.929
AN1708.2	AN5932.2	10301216	10299968	162425.CADANIAP00008351	162425.CADANIAP00007097	0	0	0	0	0.722	0.239	0	0.692	0.929
AN5932.2	AN5676.2	10299968	10296267	162425.CADANIAP00007097	162425.CADANIAP00003389	0	0	0	0	0.652	0.139	0	0.779	0.927
AN3188.2	AN3443.2	10302742	10302456	162425.CADANIAP00009881	162425.CADANIAP00009593	0	0	0	0	0.088	0.061	0.9	0.229	0.925
AN4038.2	AN7350.2	10297521	10292977	162425.CADANIAP00004644	162425.CADANIAP00000083	0	0	0	0	0.142	0	0	0.916	0.924
AN3696.2	AN0317.2	10297906	10295276	162425.CADANIAP00005031	162425.CADANIAP00002395	0	0	0	0	0.102	0.554	0	0.825	0.923
AN3223.2	AN5210.2	10302700	10296086	162425.CADANIAP00009839	162425.CADANIAP00003208	0	0	0	0	0.608	0.113	0	0.796	0.922
AN4330.2	AN1366.2	10299003	10294128	162425.CADANIAP00006131	162425.CADANIAP00001245	0	0	0	0	0.734	0	0	0.719	0.922
AN5891.2	AN8076.2	10300014	10296980	162425.CADANIAP00007143	162425.CADANIAP00004102	0	0	0	0	0.091	0.657	0	0.767	0.921
AN6374.2	AN5702.2	10299482	10296239	162425.CADANIAP00006610	162425.CADANIAP00003361	0	0	0	0	0.688	0.269	0	0.675	0.919
AN6067.2	AN4038.2	10299821	10297521	162425.CADANIAP00006950	162425.CADANIAP00004644	0	0	0	0	0.283	0.267	0	0.86	0.919
AN4570.2	AN1255.2	10298739	10294251	162425.CADANIAP00005867	162425.CADANIAP00001368	0	0	0	0	0.051	0.709	0	0.728	0.918
AN2743.2	ANIA_06060	10303228	10299828	162425.CADANIAP00010369	162425.CADANIAP00006957	0	0	0	0	0.617	0.269	0	0.729	0.917
AN6089.2	AN1047.2	10299797	10294478	162425.CADANIAP00006926	162425.CADANIAP00001595	0	0	0	0	0.541	0.245	0	0.778	0.916
AN2743.2	AN7350.2	10303228	10292977	162425.CADANIAP00010369	162425.CADANIAP00000083	0	0	0	0	0.612	0.119	0	0.776	0.916
AN1750.2	AN8183.2	10301261	10297103	162425.CADANIAP00008396	162425.CADANIAP00004225	0	0	0	0	0.904	0.153	0	0	0.915
ANIA_10352	AN4330.2	10302869	10299003	162425.CADANIAP00010009	162425.CADANIAP00006131	0	0	0	0	0.887	0.269	0	0.052	0.914
AN6089.2	AN5129.2	10299797	10295992	162425.CADANIAP00006926	162425.CADANIAP00003113	0	0	0	0	0.524	0.271	0	0.774	0.914
AN4038.2	AN7105.2	10297521	10293251	162425.CADANIAP00004644	162425.CADANIAP00000360	0	0	0	0	0.547	0.538	0	0.624	0.914
AN4000.2	AN1288.2	10297564	10294215	162425.CADANIAP00004687	162425.CADANIAP00001332	0	0	0	0	0.095	0.723	0	0.682	0.913
AN4346.2	AN0796.2	10298986	10294746	162425.CADANIAP00006114	162425.CADANIAP00001865	0	0	0	0	0.91	0	0	0.067	0.912
AN4496.2	AN5592.2	10298821	10296363	162425.CADANIAP00005949	162425.CADANIAP00003485	0	0	0	0	0.051	0.618	0	0.776	0.911
AN8183.2	ANIA_00843	10297103	10294696	162425.CADANIAP00004225	162425.CADANIAP00001815	0	0	0	0	0.206	0.873	0	0.19	0.911
AN6165.2	AN0072.2	10299716	10295561	162425.CADANIAP00006845	162425.CADANIAP00002680	0	0	0	0	0.16	0.297	0	0.862	0.911
AN4376.2	AN4462.2	10298954	10298862	162425.CADANIAP00006082	162425.CADANIAP00005990	0	0	0	0	0.054	0	0.8	0.57	0.911
AN2902.2	AN0809.2	10303047	10294733	162425.CADANIAP00010187	162425.CADANIAP00001852	0	0	0	0	0.055	0.655	0	0.747	0.91
AN6651.2	AN4330.2	10300303	10299003	162425.CADANIAP00007434	162425.CADANIAP00006131	0	0	0	0	0.909	0	0	0	0.909
AN8183.2	AN0796.2	10297103	10294746	162425.CADANIAP00004225	162425.CADANIAP00001865	0	0	0	0	0.605	0.726	0	0.229	0.909
AN2245.2	cwc22	10301797	10295312	162425.CADANIAP00008932	162425.CADANIAP00002431	0	0	0	0	0.046	0.707	0.54	0.382	0.909
AN8035.2	AN5129.2	10296934	10295992	162425.CADANIAP00004056	162425.CADANIAP00003113	0	0	0	0	0	0.571	0	0.795	0.908
ANIA_10352	AN0796.2	10302869	10294746	162425.CADANIAP00010009	162425.CADANIAP00001865	0	0	0	0	0.589	0.706	0	0.294	0.907
ANIA_10352	fpr4	10302869	10297666	162425.CADANIAP00010009	162425.CADANIAP00004789	0	0	0	0	0.904	0.077	0	0	0.907
AN4000.2	AN7350.2	10297564	10292977	162425.CADANIAP00004687	162425.CADANIAP00000083	0	0	0	0	0.645	0.27	0	0.669	0.906
AN2756.2	AN8715.2	10303214	10299227	162425.CADANIAP00010355	162425.CADANIAP00006355	0	0	0	0	0	0.47	0	0.827	0.904
AN1367.2	AN7674.2	10294127	10293689	162425.CADANIAP00001244	162425.CADANIAP00000801	0	0	0	0	0.519	0.52	0.36	0.423	0.903
AN3423.2	AN1255.2	10302479	10294251	162425.CADANIAP00009616	162425.CADANIAP00001368	0	0	0	0	0.54	0.123	0	0.779	0.903
AN2436.2	AN4376.2	10302013	10298954	162425.CADANIAP00009148	162425.CADANIAP00006082	0	0	0	0	0.176	0	0.8	0.459	0.903
AN6508.2	AN5893.2	10300147	10300011	162425.CADANIAP00007277	162425.CADANIAP00007140	0	0	0	0	0.043	0.78	0	0.58	0.903
AN2731.2	AN5129.2	10303241	10295992	162425.CADANIAP00010382	162425.CADANIAP00003113	0	0	0.418	0	0.181	0.298	0	0.744	0.902
AN6585.2	AN4346.2	10300232	10298986	162425.CADANIAP00007363	162425.CADANIAP00006114	0	0	0	0	0.889	0.154	0	0	0.902
AN3760.2	AN4065.2	10297836	10297493	162425.CADANIAP00004961	162425.CADANIAP00004616	0	0	0	0	0.866	0	0	0.293	0.901
AN4065.2	AN8183.2	10297493	10297103	162425.CADANIAP00004616	162425.CADANIAP00004225	0	0	0	0	0.869	0	0	0.27	0.9
AN2076.2	AN0127.2	10301611	10295500	162425.CADANIAP00008746	162425.CADANIAP00002619	0	0	0	0	0.091	0.618	0	0.734	0.899
AN4330.2	AN7674.2	10299003	10293689	162425.CADANIAP00006131	162425.CADANIAP00000801	0	0	0	0	0.656	0.112	0	0.694	0.898
AN4346.2	AN8183.2	10298986	10297103	162425.CADANIAP00006114	162425.CADANIAP00004225	0	0	0	0	0.734	0	0	0.632	0.897
AN5932.2	AN4597.2	10299968	10298711	162425.CADANIAP00007097	162425.CADANIAP00005839	0	0	0	0	0.855	0.145	0	0.23	0.896
AN0475.2	AN1367.2	10295099	10294127	162425.CADANIAP00002218	162425.CADANIAP00001244	0	0	0	0	0.895	0	0	0	0.895
AN2229.2	AN7051.2	10301780	10293311	162425.CADANIAP00008915	162425.CADANIAP00000420	0	0	0	0	0.59	0	0	0.753	0.894
AN6067.2	AN7350.2	10299821	10292977	162425.CADANIAP00006950	162425.CADANIAP00000083	0	0	0	0	0.531	0.051	0	0.782	0.894
AN5014.2	AN0417.2	10298251	10295162	162425.CADANIAP00005378	162425.CADANIAP00002281	0	0	0	0	0.242	0.864	0	0	0.892
AN8183.2	AN5702.2	10297103	10296239	162425.CADANIAP00004225	162425.CADANIAP00003361	0	0	0	0	0.732	0	0	0.611	0.891
AN6892.2	AN3819.2	10300561	10297769	162425.CADANIAP00007693	162425.CADANIAP00004893	0	0	0	0	0.043	0.282	0	0.855	0.891
AN4597.2	AN7465.2	10298711	10293448	162425.CADANIAP00005839	162425.CADANIAP00000558	0	0	0	0	0.21	0.282	0	0.822	0.89
AN5932.2	AN6069.2	10299968	10299819	162425.CADANIAP00007097	162425.CADANIAP00006948	0	0	0	0	0.563	0.121	0	0.738	0.89
AN1708.2	AN7465.2	10301216	10293448	162425.CADANIAP00008351	162425.CADANIAP00000558	0	0	0	0	0.46	0.631	0	0.493	0.89
AN1750.2	AN7674.2	10301261	10293689	162425.CADANIAP00008396	162425.CADANIAP00000801	0	0	0	0	0.601	0.118	0	0.709	0.888
AN6364.2	AN4597.2	10299492	10298711	162425.CADANIAP00006620	162425.CADANIAP00005839	0	0	0.329	0.562	0.712	0.272	0	0.942	0.888
AN4571.2	AN7563.2	10298738	10293558	162425.CADANIAP00005866	162425.CADANIAP00000670	0	0	0	0	0	0.269	0	0.853	0.887
AN4182.2	AN8255.2	10297365	10297191	162425.CADANIAP00004488	162425.CADANIAP00004313	0	0	0	0	0.053	0.62	0	0.711	0.886
AN1366.2	AN1367.2	10294128	10294127	162425.CADANIAP00001245	162425.CADANIAP00001244	0	0	0	0	0.642	0	0	0.697	0.886
fpr4	AN1367.2	10297666	10294127	162425.CADANIAP00004789	162425.CADANIAP00001244	0	0	0	0	0.872	0.144	0	0	0.885
AN4073.2	AN0417.2	10297485	10295162	162425.CADANIAP00004608	162425.CADANIAP00002281	0	0	0	0	0.186	0.864	0	0	0.884
AN6507.2	AN7706.2	10300146	10293726	162425.CADANIAP00007276	162425.CADANIAP00000838	0	0	0	0	0.108	0.569	0	0.722	0.883
AN1750.2	AN8851.2	10301261	10299074	162425.CADANIAP00008396	162425.CADANIAP00006202	0	0	0	0	0.598	0.714	0	0.063	0.882
AN6507.2	ANIA_06060	10300146	10299828	162425.CADANIAP00007276	162425.CADANIAP00006957	0	0	0	0	0.136	0.578	0	0.699	0.88
AN5124.2	AN0990.2	10295987	10294543	162425.CADANIAP00003108	162425.CADANIAP00001661	0	0	0	0	0.054	0.464	0	0.781	0.879
AN2080.2	AN8722.2	10301615	10299219	162425.CADANIAP00008750	162425.CADANIAP00006347	0	0	0	0	0.868	0.074	0	0.092	0.879
AN8247.2	AN0796.2	10297181	10294746	162425.CADANIAP00004303	162425.CADANIAP00001865	0	0	0	0	0.868	0.118	0	0	0.878
AN3696.2	AN4270.2	10297906	10297261	162425.CADANIAP00005031	162425.CADANIAP00004384	0	0	0	0	0.102	0.27	0	0.83	0.878
AN1434.2	AN3760.2	10300911	10297836	162425.CADANIAP00008046	162425.CADANIAP00004961	0	0	0	0	0.869	0	0	0.108	0.878
AN2080.2	AN6695.2	10301615	10300349	162425.CADANIAP00008750	162425.CADANIAP00007480	0	0	0	0	0.046	0.269	0	0.837	0.876
AN4330.2	AN5685.2	10299003	10296258	162425.CADANIAP00006131	162425.CADANIAP00003380	0	0	0	0	0.616	0.208	0	0.624	0.875
ANIA_00843	AN1164.2	10294696	10294345	162425.CADANIAP00001815	162425.CADANIAP00001462	0	0	0	0	0.09	0.758	0	0.478	0.875
AN2436.2	AN7451.2	10302013	10293433	162425.CADANIAP00009148	162425.CADANIAP00000543	0	0	0	0	0.176	0	0.8	0.292	0.873
AN8851.2	AN0728.2	10299074	10294817	162425.CADANIAP00006202	162425.CADANIAP00001936	0	0	0	0	0.213	0.711	0	0.489	0.873
AN5981.2	AN8715.2	10299908	10299227	162425.CADANIAP00007037	162425.CADANIAP00006355	0	0	0	0	0.135	0.206	0	0.831	0.873
AN1727.2	AN4585.2	10301235	10298724	162425.CADANIAP00008370	162425.CADANIAP00005852	0	0	0	0	0.462	0.294	0	0.691	0.872
AN4065.2	AN1367.2	10297493	10294127	162425.CADANIAP00004616	162425.CADANIAP00001244	0	0	0	0	0.872	0	0	0	0.872
ANIA_10228	AN4585.2	10301236	10298724	162425.CADANIAP00008371	162425.CADANIAP00005852	0	0	0	0	0.462	0.294	0	0.691	0.872
AN4571.2	AN8255.2	10298738	10297191	162425.CADANIAP00005866	162425.CADANIAP00004313	0	0	0	0	0.051	0.27	0	0.829	0.871
AN0646.2	AN7706.2	10294911	10293726	162425.CADANIAP00002030	162425.CADANIAP00000838	0	0	0	0	0.082	0.817	0	0.294	0.871
AN3760.2	AN7674.2	10297836	10293689	162425.CADANIAP00004961	162425.CADANIAP00000801	0	0	0	0	0.87	0	0	0	0.87
AN2756.2	AN0317.2	10303214	10295276	162425.CADANIAP00010355	162425.CADANIAP00002395	0	0	0	0	0.048	0.289	0	0.824	0.87
AN8722.2	AN5124.2	10299219	10295987	162425.CADANIAP00006347	162425.CADANIAP00003108	0	0	0	0	0.044	0.267	0	0.829	0.869
ANIA_01905	AN5932.2	10301428	10299968	162425.CADANIAP00008563	162425.CADANIAP00007097	0	0	0	0	0.138	0.664	0	0.58	0.867
AN4194.2	AN4270.2	10297350	10297261	162425.CADANIAP00004473	162425.CADANIAP00004384	0	0	0	0	0.117	0.258	0	0.814	0.867
AN1060.2	AN7455.2	10294463	10293438	162425.CADANIAP00001580	162425.CADANIAP00000548	0	0	0	0	0.088	0.154	0	0.841	0.866
AN2238.2	AN2080.2	10301789	10301615	162425.CADANIAP00008924	162425.CADANIAP00008750	0	0	0	0	0	0.269	0	0.825	0.866
ANIA_10352	AN6585.2	10302869	10300232	162425.CADANIAP00010009	162425.CADANIAP00007363	0	0	0	0	0.655	0.145	0	0.585	0.866
AN2304.2	AN1746.2	10301862	10301258	162425.CADANIAP00008997	162425.CADANIAP00008393	0	0	0	0	0.042	0.271	0	0.824	0.866
AN8247.2	AN7674.2	10297181	10293689	162425.CADANIAP00004303	162425.CADANIAP00000801	0	0	0	0	0.616	0.637	0	0.11	0.865
AN5954.2	AN5745.2	10299944	10296195	162425.CADANIAP00007073	162425.CADANIAP00003317	0	0	0	0	0.088	0.066	0.36	0.78	0.864
AN8276.2	AN5124.2	10297214	10295987	162425.CADANIAP00004336	162425.CADANIAP00003108	0	0	0	0	0.102	0.254	0	0.814	0.864
AN6893.2	AN0646.2	10300562	10294911	162425.CADANIAP00007694	162425.CADANIAP00002030	0	0	0	0	0.054	0.403	0	0.778	0.863
AN4650.2	AN4963.2	10298653	10298306	162425.CADANIAP00005781	162425.CADANIAP00005433	0	0	0	0	0.053	0.23	0	0.827	0.862
AN1383.2	AN7572.2	10294108	10293567	162425.CADANIAP00001225	162425.CADANIAP00000679	0	0	0	0	0	0.245	0	0.825	0.862
AN4597.2	AN4182.2	10298711	10297365	162425.CADANIAP00005839	162425.CADANIAP00004488	0	0	0	0	0.194	0.62	0	0.585	0.861
AN4346.2	AN0072.2	10298986	10295561	162425.CADANIAP00006114	162425.CADANIAP00002680	0	0	0	0	0.617	0.64	0	0.078	0.861
AN8851.2	fpr4	10299074	10297666	162425.CADANIAP00006202	162425.CADANIAP00004789	0	0	0	0	0.856	0.077	0	0	0.861
AN4038.2	ANIA_00843	10297521	10294696	162425.CADANIAP00004644	162425.CADANIAP00001815	0	0	0	0	0.176	0.586	0	0.623	0.86
AN2743.2	AN4038.2	10303228	10297521	162425.CADANIAP00010369	162425.CADANIAP00004644	0	0	0	0	0.598	0.112	0	0.638	0.859
AN2775.2	AN7105.2	10303190	10293251	162425.CADANIAP00010331	162425.CADANIAP00000360	0	0	0	0	0.535	0.589	0	0.317	0.858
AN6507.2	AN4000.2	10300146	10297564	162425.CADANIAP00007276	162425.CADANIAP00004687	0	0	0	0	0.107	0.627	0	0.609	0.858
AN6585.2	AN0637.2	10300232	10294920	162425.CADANIAP00007363	162425.CADANIAP00002039	0	0	0	0	0.63	0.143	0	0.586	0.857
AN0072.2	AN0728.2	10295561	10294817	162425.CADANIAP00002680	162425.CADANIAP00001936	0	0	0	0	0.213	0.672	0	0.489	0.856
AN4597.2	AN0228.2	10298711	10295381	162425.CADANIAP00005839	162425.CADANIAP00002500	0	0	0	0	0.618	0.064	0	0.63	0.856
ANIA_06060	AN4038.2	10299828	10297521	162425.CADANIAP00006957	162425.CADANIAP00004644	0	0	0	0	0.357	0	0	0.785	0.855
AN2731.2	AN2080.2	10303241	10301615	162425.CADANIAP00010382	162425.CADANIAP00008750	0	0	0	0	0.18	0.269	0	0.778	0.855
AN8247.2	AN1367.2	10297181	10294127	162425.CADANIAP00004303	162425.CADANIAP00001244	0	0	0	0	0.639	0.575	0	0.13	0.854
AN2080.2	AN4038.2	10301615	10297521	162425.CADANIAP00008750	162425.CADANIAP00004644	0	0	0.308	0	0.19	0	0	0.762	0.854
AN6507.2	AN8722.2	10300146	10299219	162425.CADANIAP00007276	162425.CADANIAP00006347	0	0	0	0	0.199	0.241	0	0.778	0.853
ANIA_10352	ANIA_00843	10302869	10294696	162425.CADANIAP00010009	162425.CADANIAP00001815	0	0	0	0	0.346	0.782	0	0.054	0.853
AN5702.2	AN1367.2	10296239	10294127	162425.CADANIAP00003361	162425.CADANIAP00001244	0	0	0	0	0.601	0.634	0	0.073	0.852
AN1708.2	AN6069.2	10301216	10299819	162425.CADANIAP00008351	162425.CADANIAP00006948	0	0	0	0	0.357	0	0	0.778	0.851
AN4073.2	AN0643.2	10297485	10294914	162425.CADANIAP00004608	162425.CADANIAP00002033	0	0	0	0	0.043	0.847	0	0.065	0.851
AN8851.2	AN0475.2	10299074	10295099	162425.CADANIAP00006202	162425.CADANIAP00002218	0	0	0	0	0.612	0.5	0	0.293	0.85
AN8715.2	AN0317.2	10299227	10295276	162425.CADANIAP00006355	162425.CADANIAP00002395	0	0	0	0	0.042	0.164	0	0.827	0.849
AN8851.2	AN7526.2	10299074	10293518	162425.CADANIAP00006202	162425.CADANIAP00000629	0	0	0	0	0.6	0.073	0	0.627	0.849
AN4346.2	AN0475.2	10298986	10295099	162425.CADANIAP00006114	162425.CADANIAP00002218	0	0	0	0	0.694	0.528	0	0	0.849
AN0637.2	AN1367.2	10294920	10294127	162425.CADANIAP00002039	162425.CADANIAP00001244	0	0	0	0	0.651	0.193	0	0.505	0.848
AN4000.2	AN1340.2	10297564	10294155	162425.CADANIAP00004687	162425.CADANIAP00001272	0	0	0	0	0.091	0.268	0	0.791	0.848
ANIA_10754	AN1191.2	10299976	10294317	162425.CADANIAP00007105	162425.CADANIAP00001434	0	0	0	0	0.102	0.682	0	0.508	0.847
AN5932.2	AN0271.2	10299968	10295333	162425.CADANIAP00007097	162425.CADANIAP00002452	0	0	0	0	0.617	0.118	0	0.585	0.847
AN1750.2	AN1366.2	10301261	10294128	162425.CADANIAP00008396	162425.CADANIAP00001245	0	0	0	0	0.615	0.114	0	0.583	0.845
AN6303.2	AN4597.2	10299557	10298711	162425.CADANIAP00006686	162425.CADANIAP00005839	0	0	0	0	0.535	0.638	0	0.146	0.843
AN4346.2	AN1366.2	10298986	10294128	162425.CADANIAP00006114	162425.CADANIAP00001245	0	0	0	0	0.283	0.528	0	0.574	0.843
AN1727.2	AN5898.2	10301235	10300006	162425.CADANIAP00008370	162425.CADANIAP00007135	0	0	0	0	0.097	0.464	0	0.7	0.842
ANIA_10228	AN5898.2	10301236	10300006	162425.CADANIAP00008371	162425.CADANIAP00007135	0	0	0	0	0.097	0.464	0	0.7	0.842
AN2080.2	AN0505.2	10301615	10295063	162425.CADANIAP00008750	162425.CADANIAP00002182	0	0	0	0	0.054	0.268	0	0.791	0.842
AN2080.2	AN1047.2	10301615	10294478	162425.CADANIAP00008750	162425.CADANIAP00001595	0	0	0	0	0.358	0.261	0	0.69	0.84
AN4462.2	AN7451.2	10298862	10293433	162425.CADANIAP00005990	162425.CADANIAP00000543	0	0	0	0	0.046	0.044	0.8	0.23	0.84
AN5981.2	AN4270.2	10299908	10297261	162425.CADANIAP00007037	162425.CADANIAP00004384	0	0	0	0	0.136	0.042	0	0.823	0.84
AN2080.2	AN6651.2	10301615	10300303	162425.CADANIAP00008750	162425.CADANIAP00007434	0	0	0	0	0.196	0.286	0	0.745	0.84
AN5932.2	AN6303.2	10299968	10299557	162425.CADANIAP00007097	162425.CADANIAP00006686	0	0	0	0	0.594	0.064	0	0.611	0.839
AN5014.2	AN0643.2	10298251	10294914	162425.CADANIAP00005378	162425.CADANIAP00002033	0	0	0	0	0.097	0.83	0	0	0.839
AN5652.2	AN7451.2	10296294	10293433	162425.CADANIAP00003416	162425.CADANIAP00000543	0	0	0	0	0	0	0.8	0.228	0.838
AN8061.2	cwc22	10296965	10295312	162425.CADANIAP00004087	162425.CADANIAP00002431	0	0	0	0	0.188	0.638	0	0.494	0.838
AN5406.2	AN7296.2	10296564	10293036	162425.CADANIAP00003686	162425.CADANIAP00000142	0	0	0	0	0.447	0.117	0	0.694	0.837
AN8751.2	AN4963.2	10299187	10298306	162425.CADANIAP00006315	162425.CADANIAP00005433	0	0	0	0	0.051	0.112	0	0.823	0.837
AN4961.2	AN0143.2	10298308	10295484	162425.CADANIAP00005435	162425.CADANIAP00002603	0	0	0	0	0	0.575	0	0.633	0.837
AN0228.2	AN0271.2	10295381	10295333	162425.CADANIAP00002500	162425.CADANIAP00002452	0	0	0	0	0.732	0	0	0.42	0.837
AN4894.2	AN0794.2	10298380	10294748	162425.CADANIAP00005508	162425.CADANIAP00001867	0	0	0	0	0.054	0.618	0	0.583	0.836
AN6507.2	AN0646.2	10300146	10294911	162425.CADANIAP00007276	162425.CADANIAP00002030	0	0	0	0	0.049	0.205	0	0.801	0.836
AN6341.2	AN8715.2	10299516	10299227	162425.CADANIAP00006644	162425.CADANIAP00006355	0	0	0	0	0.094	0.062	0	0.823	0.836
AN8715.2	ANIA_04919	10299227	10298353	162425.CADANIAP00006355	162425.CADANIAP00005481	0	0	0	0	0	0.289	0	0.778	0.835
AN2086.2	AN0084.2	10301622	10295547	162425.CADANIAP00008757	162425.CADANIAP00002666	0	0	0	0	0.175	0.11	0	0.791	0.833
AN4667.2	AN1394.2	10298638	10294095	162425.CADANIAP00005766	162425.CADANIAP00001212	0	0	0	0.852	0.353	0.719	0	0.833	0.833
AN1475.2	AN4513.2	10300958	10298803	162425.CADANIAP00008093	162425.CADANIAP00005931	0	0	0	0	0.05	0.272	0	0.779	0.833
AN1746.2	ANIA_10228	10301258	10301236	162425.CADANIAP00008393	162425.CADANIAP00008371	0	0	0	0	0.453	0	0	0.706	0.832
AN1746.2	AN1727.2	10301258	10301235	162425.CADANIAP00008393	162425.CADANIAP00008370	0	0	0	0	0.453	0	0	0.706	0.832
AN2080.2	AN7350.2	10301615	10292977	162425.CADANIAP00008750	162425.CADANIAP00000083	0	0	0	0	0.359	0.218	0	0.691	0.831
AN2238.2	AN6089.2	10301789	10299797	162425.CADANIAP00008924	162425.CADANIAP00006926	0	0	0	0	0.59	0.095	0	0.581	0.83
ANIA_10352	AN1750.2	10302869	10301261	162425.CADANIAP00010009	162425.CADANIAP00008396	0	0	0	0	0.771	0.279	0	0.058	0.83
AN1992.2	AN6507.2	10301522	10300146	162425.CADANIAP00008657	162425.CADANIAP00007276	0	0	0	0	0.11	0.618	0	0.541	0.83
AN6374.2	AN0637.2	10299482	10294920	162425.CADANIAP00006610	162425.CADANIAP00002039	0	0	0	0.586	0.735	0.117	0	0.741	0.829
AN4892.2	AN8038.2	10298382	10296937	162425.CADANIAP00005510	162425.CADANIAP00004059	0	0	0	0	0.122	0.657	0	0.475	0.828
AN6374.2	AN8247.2	10299482	10297181	162425.CADANIAP00006610	162425.CADANIAP00004303	0	0	0	0	0.7	0.151	0	0.377	0.827
ANIA_10352	ANIA_10798	10302869	10299547	162425.CADANIAP00010009	162425.CADANIAP00006676	0	0	0	0	0.079	0.698	0	0.429	0.827
AN4000.2	AN0406.2	10297564	10295174	162425.CADANIAP00004687	162425.CADANIAP00002293	0	0	0	0	0.042	0.062	0	0.823	0.827
AN1992.2	AN1249.2	10301522	10294257	162425.CADANIAP00008657	162425.CADANIAP00001374	0	0	0	0	0.145	0.719	0	0.335	0.826
AN5981.2	AN4496.2	10299908	10298821	162425.CADANIAP00007037	162425.CADANIAP00005949	0	0	0	0	0	0	0	0.826	0.826
AN5932.2	AN6364.2	10299968	10299492	162425.CADANIAP00007097	162425.CADANIAP00006620	0	0	0	0	0.735	0.145	0	0.294	0.826
AN6165.2	AN8851.2	10299716	10299074	162425.CADANIAP00006845	162425.CADANIAP00006202	0	0	0	0	0.16	0.27	0	0.74	0.826
AN5932.2	AN5406.2	10299968	10296564	162425.CADANIAP00007097	162425.CADANIAP00003686	0	0	0	0	0.596	0	0	0.586	0.825
AN8180.2	AN8061.2	10297100	10296965	162425.CADANIAP00004222	162425.CADANIAP00004087	0	0	0	0	0.171	0.717	0	0.317	0.825
AN2076.2	AN7718.2	10301611	10293739	162425.CADANIAP00008746	162425.CADANIAP00000851	0	0	0	0	0.042	0.549	0	0.629	0.825
AN8255.2	AN0556.2	10297191	10295003	162425.CADANIAP00004313	162425.CADANIAP00002122	0	0	0	0	0.076	0.538	0	0.625	0.825
AN1697.2	AN1266.2	10301205	10294239	162425.CADANIAP00008340	162425.CADANIAP00001356	0	0	0	0	0	0	0	0.823	0.823
AN4000.2	AN0646.2	10297564	10294911	162425.CADANIAP00004687	162425.CADANIAP00002030	0	0	0	0	0.043	0.19	0	0.791	0.823
AN5162.2	AN0840.2	10296033	10294699	162425.CADANIAP00003155	162425.CADANIAP00001818	0	0	0	0	0.042	0.06	0.8	0.123	0.82
AN6651.2	ANIA_06060	10300303	10299828	162425.CADANIAP00007434	162425.CADANIAP00006957	0	0	0	0	0.564	0.556	0	0.149	0.82
AN2245.2	AN1758.2	10301797	10301269	162425.CADANIAP00008932	162425.CADANIAP00008404	0	0	0	0	0.043	0.696	0	0.427	0.818
AN4462.2	AN0840.2	10298862	10294699	162425.CADANIAP00005990	162425.CADANIAP00001818	0	0	0	0	0.049	0	0.8	0.116	0.817
AN6507.2	AN4978.2	10300146	10298290	162425.CADANIAP00007276	162425.CADANIAP00005417	0	0	0	0	0.089	0.468	0	0.651	0.816
ANIA_01905	AN1255.2	10301428	10294251	162425.CADANIAP00008563	162425.CADANIAP00001368	0	0	0	0	0.11	0.272	0	0.739	0.816
AN2756.2	AN4194.2	10303214	10297350	162425.CADANIAP00010355	162425.CADANIAP00004473	0	0	0	0	0.102	0.29	0	0.735	0.816
AN5129.2	AN1047.2	10295992	10294478	162425.CADANIAP00003113	162425.CADANIAP00001595	0	0	0.411	0.78	0.356	0.634	0	0.83	0.815
AN6508.2	AN8010.2	10300147	10296908	162425.CADANIAP00007277	162425.CADANIAP00004030	0	0	0	0	0.136	0.139	0	0.768	0.812
AN1434.2	ANIA_10798	10300911	10299547	162425.CADANIAP00008046	162425.CADANIAP00006676	0	0	0	0	0.181	0.628	0	0.43	0.811
AN2743.2	AN2775.2	10303228	10303190	162425.CADANIAP00010369	162425.CADANIAP00010331	0	0	0	0	0.423	0.597	0	0.256	0.811
AN5886.2	AN5210.2	10300019	10296086	162425.CADANIAP00007148	162425.CADANIAP00003208	0	0	0	0	0	0	0.8	0.096	0.811
AN6695.2	AN1340.2	10300349	10294155	162425.CADANIAP00007480	162425.CADANIAP00001272	0	0	0	0	0.043	0.654	0	0.476	0.811
AN2047.2	AN8827.2	10301581	10299102	162425.CADANIAP00008716	162425.CADANIAP00006230	0	0	0	0	0	0.683	0	0.428	0.81
AN6069.2	AN6303.2	10299819	10299557	162425.CADANIAP00006948	162425.CADANIAP00006686	0	0	0	0	0.518	0.269	0	0.502	0.809
AN1750.2	AN0072.2	10301261	10295561	162425.CADANIAP00008396	162425.CADANIAP00002680	0	0	0	0	0.475	0.644	0	0.063	0.809
AN8255.2	AN0091.2	10297191	10295540	162425.CADANIAP00004313	162425.CADANIAP00002659	0	0	0	0	0.054	0.622	0	0.509	0.809
AN2731.2	AN7143.2	10303241	10293207	162425.CADANIAP00010382	162425.CADANIAP00000314	0	0	0	0	0.101	0.114	0	0.779	0.808
ANIA_10798	AN8183.2	10299547	10297103	162425.CADANIAP00006676	162425.CADANIAP00004225	0	0	0	0	0.054	0.674	0	0.429	0.808
AN4376.2	AN5652.2	10298954	10296294	162425.CADANIAP00006082	162425.CADANIAP00003416	0	0	0	0	0	0	0.8	0.075	0.807
AN5886.2	AN5162.2	10300019	10296033	162425.CADANIAP00007148	162425.CADANIAP00003155	0	0	0	0	0.054	0	0.8	0.063	0.807
AN6507.2	AN0505.2	10300146	10295063	162425.CADANIAP00007276	162425.CADANIAP00002182	0	0	0	0	0.092	0.113	0	0.779	0.806
AN1746.2	AN7686.2	10301258	10293702	162425.CADANIAP00008393	162425.CADANIAP00000814	0	0	0	0	0.042	0.27	0	0.744	0.805
ANIA_06060	AN1325.2	10299828	10294171	162425.CADANIAP00006957	162425.CADANIAP00001288	0	0	0	0	0.184	0.063	0	0.766	0.805
AN4194.2	AN0317.2	10297350	10295276	162425.CADANIAP00004473	162425.CADANIAP00002395	0	0	0	0	0.117	0.184	0	0.751	0.804
ANIA_10352	AN4065.2	10302869	10297493	162425.CADANIAP00010009	162425.CADANIAP00004616	0	0	0	0	0.725	0.267	0	0.106	0.804
AN5210.2	AN0840.2	10296086	10294699	162425.CADANIAP00003208	162425.CADANIAP00001818	0	0	0	0	0	0	0.8	0.062	0.804
AN4346.2	fpr4	10298986	10297666	162425.CADANIAP00006114	162425.CADANIAP00004789	0	0	0	0	0.643	0.472	0	0	0.803
AN5124.2	AN0809.2	10295987	10294733	162425.CADANIAP00003108	162425.CADANIAP00001852	0	0	0	0	0.09	0.27	0	0.726	0.802
AN3423.2	AN5124.2	10302479	10295987	162425.CADANIAP00009616	162425.CADANIAP00003108	0	0	0	0	0.105	0.075	0	0.779	0.801
AN4038.2	AN4073.2	10297521	10297485	162425.CADANIAP00004644	162425.CADANIAP00004608	0	0	0	0	0.097	0.771	0	0.116	0.801
AN5886.2	AN4462.2	10300019	10298862	162425.CADANIAP00007148	162425.CADANIAP00005990	0	0	0	0	0.042	0	0.8	0	0.8
AN2304.2	AN1191.2	10301862	10294317	162425.CADANIAP00008997	162425.CADANIAP00001434	0	0	0	0	0.136	0.223	0	0.723	0.797
AN1750.2	AN0637.2	10301261	10294920	162425.CADANIAP00008396	162425.CADANIAP00002039	0	0	0	0.556	0.673	0.112	0	0.756	0.797
AN7105.2	AN7350.2	10293251	10292977	162425.CADANIAP00000360	162425.CADANIAP00000083	0	0	0	0	0.602	0	0	0.512	0.797
AN2135.2	AN6575.2	10301678	10300219	162425.CADANIAP00008813	162425.CADANIAP00007349	0	0	0	0	0	0.481	0	0.624	0.796
AN6695.2	AN6507.2	10300349	10300146	162425.CADANIAP00007480	162425.CADANIAP00007276	0	0	0	0	0.101	0	0	0.782	0.795
AN2238.2	AN8035.2	10301789	10296934	162425.CADANIAP00008924	162425.CADANIAP00004056	0	0	0	0	0.042	0.479	0	0.624	0.795
AN1708.2	AN6364.2	10301216	10299492	162425.CADANIAP00008351	162425.CADANIAP00006620	0	0	0	0	0.618	0.133	0	0.43	0.794
AN2130.2	AN1025.2	10301672	10294504	162425.CADANIAP00008807	162425.CADANIAP00001622	0	0	0	0	0.067	0.524	0	0.574	0.794
AN5702.2	AN7674.2	10296239	10293689	162425.CADANIAP00003361	162425.CADANIAP00000801	0	0	0	0	0.621	0.481	0	0	0.794
AN1777.2	AN0809.2	10301289	10294733	162425.CADANIAP00008424	162425.CADANIAP00001852	0	0	0	0	0.104	0.7	0	0.294	0.793
AN5406.2	AN1191.2	10296564	10294317	162425.CADANIAP00003686	162425.CADANIAP00001434	0	0	0	0	0.056	0.118	0	0.771	0.792
AN3223.2	AN5162.2	10302700	10296033	162425.CADANIAP00009839	162425.CADANIAP00003155	0	0	0	0	0.051	0.144	0	0.765	0.792
AN6893.2	AN4000.2	10300562	10297564	162425.CADANIAP00007694	162425.CADANIAP00004687	0	0	0	0	0.082	0.063	0	0.778	0.792
ANIA_10352	AN0637.2	10302869	10294920	162425.CADANIAP00010009	162425.CADANIAP00002039	0	0	0	0	0.628	0.267	0	0.294	0.79
AN5124.2	iws1	10295987	10294457	162425.CADANIAP00003108	162425.CADANIAP00001574	0	0	0	0	0.097	0	0	0.778	0.79
AN8722.2	AN0646.2	10299219	10294911	162425.CADANIAP00006347	162425.CADANIAP00002030	0	0	0	0	0.094	0.143	0	0.751	0.789
AN4238.2	AN1060.2	10297297	10294463	162425.CADANIAP00004420	162425.CADANIAP00001580	0	0	0	0	0	0.464	0	0.624	0.789
cwc22	AN0505.2	10295312	10295063	162425.CADANIAP00002431	162425.CADANIAP00002182	0	0	0	0	0.094	0	0	0.773	0.785
AN1434.2	ANIA_00843	10300911	10294696	162425.CADANIAP00008046	162425.CADANIAP00001815	0	0	0	0	0.056	0.758	0	0.136	0.785
AN0796.2	AN7526.2	10294746	10293518	162425.CADANIAP00001865	162425.CADANIAP00000629	0	0	0	0	0.733	0	0	0.229	0.785
AN2238.2	AN7143.2	10301789	10293207	162425.CADANIAP00008924	162425.CADANIAP00000314	0	0	0	0	0	0.077	0	0.776	0.784
AN3423.2	AN4570.2	10302479	10298739	162425.CADANIAP00009616	162425.CADANIAP00005867	0	0	0	0	0.145	0.112	0	0.738	0.783
AN4570.2	AN0809.2	10298739	10294733	162425.CADANIAP00005867	162425.CADANIAP00001852	0	0	0	0	0.077	0.494	0	0.574	0.783
AN0475.2	ANIA_00843	10295099	10294696	162425.CADANIAP00002218	162425.CADANIAP00001815	0	0	0	0	0.136	0.758	0	0	0.781
AN4182.2	AN7563.2	10297365	10293558	162425.CADANIAP00004488	162425.CADANIAP00000670	0	0	0	0.638	0.101	0.666	0	0.831	0.78
AN2756.2	AN6341.2	10303214	10299516	162425.CADANIAP00010355	162425.CADANIAP00006644	0	0	0	0	0.043	0	0	0.779	0.779
AN4182.2	AN1025.2	10297365	10294504	162425.CADANIAP00004488	162425.CADANIAP00001622	0	0	0	0	0.042	0.229	0	0.726	0.779
ANIA_10352	AN7526.2	10302869	10293518	162425.CADANIAP00010009	162425.CADANIAP00000629	0	0	0	0	0.64	0.267	0	0.229	0.778
AN0137.2	AN0802.2	10295490	10294740	162425.CADANIAP00002609	162425.CADANIAP00001859	0	0	0	0	0.161	0	0	0.747	0.778
ANIA_10754	AN0084.2	10299976	10295547	162425.CADANIAP00007105	162425.CADANIAP00002666	0	0	0	0	0	0	0	0.776	0.776
AN5685.2	AN1367.2	10296258	10294127	162425.CADANIAP00003380	162425.CADANIAP00001244	0	0	0	0	0.199	0.076	0	0.721	0.775
AN6303.2	AN7296.2	10299557	10293036	162425.CADANIAP00006686	162425.CADANIAP00000142	0	0	0	0	0.185	0.574	0	0.404	0.775
AN6341.2	AN4270.2	10299516	10297261	162425.CADANIAP00006644	162425.CADANIAP00004384	0	0	0	0	0.158	0	0	0.744	0.775
AN4496.2	AN1025.2	10298821	10294504	162425.CADANIAP00005949	162425.CADANIAP00001622	0	0	0	0	0.046	0.141	0	0.747	0.774
AN2492.2	AN0317.2	10302080	10295276	162425.CADANIAP00009215	162425.CADANIAP00002395	0	0	0	0	0.048	0.276	0	0.699	0.774
AN2902.2	AN5124.2	10303047	10295987	162425.CADANIAP00010187	162425.CADANIAP00003108	0	0	0	0	0.054	0.044	0	0.77	0.773
AN6585.2	AN7526.2	10300232	10293518	162425.CADANIAP00007363	162425.CADANIAP00000629	0	0	0	0	0.706	0.075	0	0.229	0.772
AN8038.2	AN1340.2	10296937	10294155	162425.CADANIAP00004059	162425.CADANIAP00001272	0	0	0	0	0.122	0.629	0	0.357	0.772
AN8715.2	AN4963.2	10299227	10298306	162425.CADANIAP00006355	162425.CADANIAP00005433	0	0	0	0	0.053	0.465	0	0.586	0.771
AN6695.2	AN4000.2	10300349	10297564	162425.CADANIAP00007480	162425.CADANIAP00004687	0	0	0	0	0	0.063	0	0.765	0.77
AN8851.2	AN4065.2	10299074	10297493	162425.CADANIAP00006202	162425.CADANIAP00004616	0	0	0	0	0.614	0.3	0	0.209	0.767
AN8722.2	ANIA_10615	10299219	10298368	162425.CADANIAP00006347	162425.CADANIAP00005496	0	0	0	0	0.104	0.267	0	0.674	0.767
AN1992.2	AN8180.2	10301522	10297100	162425.CADANIAP00008657	162425.CADANIAP00004222	0	0	0	0	0.188	0.301	0	0.624	0.767
AN1750.2	AN7526.2	10301261	10293518	162425.CADANIAP00008396	162425.CADANIAP00000629	0	0	0	0	0.734	0.162	0	0	0.767
AN2743.2	ANIA_00843	10303228	10294696	162425.CADANIAP00010369	162425.CADANIAP00001815	0	0	0	0	0.22	0.71	0	0	0.764
AN3443.2	AN2047.2	10302456	10301581	162425.CADANIAP00009593	162425.CADANIAP00008716	0	0	0	0	0	0	0	0.764	0.764
AN3423.2	AN1746.2	10302479	10301258	162425.CADANIAP00009616	162425.CADANIAP00008393	0	0	0	0	0.593	0.075	0	0.425	0.764
AN0072.2	AN1367.2	10295561	10294127	162425.CADANIAP00002680	162425.CADANIAP00001244	0	0	0	0	0.615	0.271	0	0.229	0.764
AN7572.2	AN7104.2	10293567	10293252	162425.CADANIAP00000679	162425.CADANIAP00000361	0	0	0	0	0.053	0.267	0	0.688	0.764
AN1047.2	AN7143.2	10294478	10293207	162425.CADANIAP00001595	162425.CADANIAP00000314	0	0	0	0	0.183	0.27	0	0.636	0.763
ANIA_06060	AN6067.2	10299828	10299821	162425.CADANIAP00006957	162425.CADANIAP00006950	0	0	0	0	0.174	0.275	0	0.635	0.762
AN1249.2	AN1266.2	10294257	10294239	162425.CADANIAP00001374	162425.CADANIAP00001356	0	0	0	0	0.183	0.271	0	0.631	0.761
AN6364.2	AN0228.2	10299492	10295381	162425.CADANIAP00006620	162425.CADANIAP00002500	0	0	0	0	0.291	0.064	0	0.669	0.761
AN5129.2	AN7143.2	10295992	10293207	162425.CADANIAP00003113	162425.CADANIAP00000314	0	0	0	0	0.206	0.291	0	0.61	0.761
AN1750.2	AN5702.2	10301261	10296239	162425.CADANIAP00008396	162425.CADANIAP00003361	0	0	0	0	0.731	0.118	0	0.072	0.76
AN4182.2	AN0802.2	10297365	10294740	162425.CADANIAP00004488	162425.CADANIAP00001859	0	0	0	0	0.054	0.206	0	0.706	0.759
AN3223.2	AN4462.2	10302700	10298862	162425.CADANIAP00009839	162425.CADANIAP00005990	0	0	0	0	0.046	0	0	0.758	0.759
AN8038.2	AN0990.2	10296937	10294543	162425.CADANIAP00004059	162425.CADANIAP00001661	0	0	0	0	0.102	0.543	0	0.46	0.759
ANIA_00843	AN7105.2	10294696	10293251	162425.CADANIAP00001815	162425.CADANIAP00000360	0	0	0	0	0.199	0.71	0	0	0.757
ANIA_10682	AN0127.2	10296434	10295500	162425.CADANIAP00003556	162425.CADANIAP00002619	0	0	0	0	0.099	0.206	0	0.688	0.757
AN2775.2	ANIA_06060	10303190	10299828	162425.CADANIAP00010331	162425.CADANIAP00006957	0	0	0	0	0.343	0.147	0	0.601	0.756
AN1708.2	AN0228.2	10301216	10295381	162425.CADANIAP00008351	162425.CADANIAP00002500	0	0	0	0	0.582	0.064	0	0.428	0.756
AN4330.2	AN0242.2	10299003	10295363	162425.CADANIAP00006131	162425.CADANIAP00002482	0	0	0	0	0.043	0	0	0.753	0.753
AN8851.2	AN7350.2	10299074	10292977	162425.CADANIAP00006202	162425.CADANIAP00000083	0	0	0	0	0.718	0.152	0	0.052	0.753
AN2245.2	AN8722.2	10301797	10299219	162425.CADANIAP00008932	162425.CADANIAP00006347	0	0	0	0	0.09	0.691	0	0.195	0.753
AN2224.2	ANIA_10918	10301774	10293087	162425.CADANIAP00008909	162425.CADANIAP00000193	0	0	0	0	0.042	0.343	0	0.637	0.751
AN2080.2	ANIA_00843	10301615	10294696	162425.CADANIAP00008750	162425.CADANIAP00001815	0	0	0	0	0.203	0.677	0	0.114	0.751
AN6575.2	AN6558.2	10300219	10300202	162425.CADANIAP00007349	162425.CADANIAP00007332	0	0	0	0	0	0.575	0	0.435	0.749
ANIA_10615	AN4978.2	10298368	10298290	162425.CADANIAP00005496	162425.CADANIAP00005417	0	0	0	0	0.156	0.272	0	0.624	0.748
AN4000.2	AN0505.2	10297564	10295063	162425.CADANIAP00004687	162425.CADANIAP00002182	0	0	0	0	0.044	0.042	0	0.747	0.748
AN6630.2	AN5996.2	10300280	10299893	162425.CADANIAP00007411	162425.CADANIAP00007022	0	0	0	0	0.733	0	0	0.089	0.746
AN4892.2	AN4000.2	10298382	10297564	162425.CADANIAP00005510	162425.CADANIAP00004687	0	0	0	0	0.1	0.648	0	0.254	0.743
AN8035.2	AN1047.2	10296934	10294478	162425.CADANIAP00004056	162425.CADANIAP00001595	0	0	0	0	0.097	0.281	0	0.636	0.743
AN2775.2	AN5954.2	10303190	10299944	162425.CADANIAP00010331	162425.CADANIAP00007073	0	0	0	0	0.355	0.518	0	0.237	0.742
AN2068.2	ANIA_06060	10301603	10299828	162425.CADANIAP00008738	162425.CADANIAP00006957	0	0	0	0	0.215	0.081	0	0.671	0.741
AN2743.2	AN2080.2	10303228	10301615	162425.CADANIAP00010369	162425.CADANIAP00008750	0	0	0	0	0.62	0.112	0	0.294	0.74
AN6069.2	AN0228.2	10299819	10295381	162425.CADANIAP00006948	162425.CADANIAP00002500	0	0	0.205	0	0.633	0	0	0.178	0.739
AN3819.2	AN1358.2	10297769	10294136	162425.CADANIAP00004893	162425.CADANIAP00001253	0	0	0	0	0.043	0.164	0	0.7	0.739
AN5676.2	AN0271.2	10296267	10295333	162425.CADANIAP00003389	162425.CADANIAP00002452	0	0	0	0	0.721	0	0	0.099	0.737
AN5981.2	AN3819.2	10299908	10297769	162425.CADANIAP00007037	162425.CADANIAP00004893	0	0	0	0	0	0	0	0.737	0.737
AN6069.2	AN5676.2	10299819	10296267	162425.CADANIAP00006948	162425.CADANIAP00003389	0	0	0	0	0.534	0.048	0	0.455	0.737
AN1164.2	AN1367.2	10294345	10294127	162425.CADANIAP00001462	162425.CADANIAP00001244	0	0	0	0	0.735	0.05	0	0	0.737
AN6228.2	ANIA_10615	10299638	10298368	162425.CADANIAP00006767	162425.CADANIAP00005496	0	0	0	0	0.186	0.209	0	0.623	0.736
AN8035.2	AN7104.2	10296934	10293252	162425.CADANIAP00004056	162425.CADANIAP00000361	0	0	0	0	0.11	0.269	0	0.628	0.736
AN3423.2	AN7297.2	10302479	10293035	162425.CADANIAP00009616	162425.CADANIAP00000141	0	0	0	0	0.18	0.206	0	0.628	0.736
AN4065.2	AN0796.2	10297493	10294746	162425.CADANIAP00004616	162425.CADANIAP00001865	0	0	0	0	0.735	0	0	0	0.735
AN1367.2	AN7526.2	10294127	10293518	162425.CADANIAP00001244	162425.CADANIAP00000629	0	0	0	0	0.735	0	0	0	0.735
AN8722.2	ANIA_03739	10299219	10297859	162425.CADANIAP00006347	162425.CADANIAP00004984	0	0	0	0	0.093	0.289	0	0.623	0.735
AN6558.2	AN4346.2	10300202	10298986	162425.CADANIAP00007332	162425.CADANIAP00006114	0	0	0	0	0.734	0	0	0	0.734
AN2245.2	AN0917.2	10301797	10294620	162425.CADANIAP00008932	162425.CADANIAP00001739	0	0	0	0	0.056	0.696	0	0.145	0.733
AN4065.2	AN7674.2	10297493	10293689	162425.CADANIAP00004616	162425.CADANIAP00000801	0	0	0	0	0.733	0	0	0	0.733
AN0475.2	AN7674.2	10295099	10293689	162425.CADANIAP00002218	162425.CADANIAP00000801	0	0	0	0	0.733	0	0	0	0.733
AN5111.2	AN7350.2	10295974	10292977	162425.CADANIAP00003095	162425.CADANIAP00000083	0	0	0	0	0.628	0.113	0	0.258	0.733
AN4346.2	AN3760.2	10298986	10297836	162425.CADANIAP00006114	162425.CADANIAP00004961	0	0	0	0	0.733	0	0	0	0.733
AN8715.2	AN3696.2	10299227	10297906	162425.CADANIAP00006355	162425.CADANIAP00005031	0	0	0	0	0	0.063	0	0.726	0.732
AN3423.2	AN1369.2	10302479	10294125	162425.CADANIAP00009616	162425.CADANIAP00001242	0	0	0	0	0.091	0	0	0.717	0.731
AN8715.2	AN7030.2	10299227	10293334	162425.CADANIAP00006355	162425.CADANIAP00000443	0	0	0	0	0.1	0.269	0	0.625	0.731
AN8183.2	AN0072.2	10297103	10295561	162425.CADANIAP00004225	162425.CADANIAP00002680	0	0	0	0	0.616	0.165	0	0.23	0.731
AN4330.2	AN0253.2	10299003	10295352	162425.CADANIAP00006131	162425.CADANIAP00002471	0	0	0	0	0.054	0.728	0	0	0.731
AN1434.2	AN5702.2	10300911	10296239	162425.CADANIAP00008046	162425.CADANIAP00003361	0	0	0	0	0.73	0	0	0	0.73
AN5210.2	AN0809.2	10296086	10294733	162425.CADANIAP00003208	162425.CADANIAP00001852	0	0	0	0	0.053	0	0.65	0.251	0.73
AN6558.2	AN0809.2	10300202	10294733	162425.CADANIAP00007332	162425.CADANIAP00001852	0	0	0	0	0.077	0.462	0	0.497	0.728
ANIA_10352	AN8247.2	10302869	10297181	162425.CADANIAP00010009	162425.CADANIAP00004303	0	0	0	0	0.634	0.268	0	0.069	0.728
AN8851.2	AN0637.2	10299074	10294920	162425.CADANIAP00006202	162425.CADANIAP00002039	0	0	0	0	0.563	0.15	0	0.328	0.728
ANIA_10352	AN7350.2	10302869	10292977	162425.CADANIAP00010009	162425.CADANIAP00000083	0	0	0	0	0.693	0.146	0	0	0.726
AN6507.2	AN5124.2	10300146	10295987	162425.CADANIAP00007276	162425.CADANIAP00003108	0	0	0	0	0.045	0	0	0.724	0.725
AN6558.2	AN0637.2	10300202	10294920	162425.CADANIAP00007332	162425.CADANIAP00002039	0	0	0	0	0.529	0.064	0	0.427	0.725
AN2080.2	AN5129.2	10301615	10295992	162425.CADANIAP00008750	162425.CADANIAP00003113	0	0	0	0	0.136	0.224	0	0.624	0.725
AN4330.2	AN0072.2	10299003	10295561	162425.CADANIAP00006131	162425.CADANIAP00002680	0	0	0	0	0.599	0.295	0	0.103	0.724
AN6374.2	AN3760.2	10299482	10297836	162425.CADANIAP00006610	162425.CADANIAP00004961	0	0	0	0	0.723	0	0	0	0.723
AN2775.2	AN5745.2	10303190	10296195	162425.CADANIAP00010331	162425.CADANIAP00003317	0	0	0	0	0.1	0.271	0	0.611	0.722
AN6303.2	AN6364.2	10299557	10299492	162425.CADANIAP00006686	162425.CADANIAP00006620	0	0	0	0	0.506	0.261	0	0.3	0.722
AN1434.2	AN8851.2	10300911	10299074	162425.CADANIAP00008046	162425.CADANIAP00006202	0	0	0	0	0.621	0	0	0.293	0.72
AN6374.2	AN0072.2	10299482	10295561	162425.CADANIAP00006610	162425.CADANIAP00002680	0	0	0	0	0.602	0.288	0	0.09	0.719
AN8751.2	AN1158.2	10299187	10294351	162425.CADANIAP00006315	162425.CADANIAP00001468	0	0	0	0	0.044	0.258	0	0.636	0.719
AN8035.2	AN7572.2	10296934	10293567	162425.CADANIAP00004056	162425.CADANIAP00000679	0	0	0	0	0.048	0.267	0	0.629	0.718
AN6867.2	AN1369.2	10300535	10294125	162425.CADANIAP00007667	162425.CADANIAP00001242	0	0	0	0	0	0.536	0	0.418	0.718
AN8228.2	AN5675.2	10297157	10296268	162425.CADANIAP00004279	162425.CADANIAP00003390	0	0	0	0	0.053	0.351	0	0.577	0.717
AN4038.2	AN5745.2	10297521	10296195	162425.CADANIAP00004644	162425.CADANIAP00003317	0	0	0	0	0.054	0	0	0.711	0.714
AN1746.2	AN0809.2	10301258	10294733	162425.CADANIAP00008393	162425.CADANIAP00001852	0	0	0	0	0.523	0.192	0	0.319	0.714
AN6069.2	ANIA_03947	10299819	10297623	162425.CADANIAP00006948	162425.CADANIAP00004746	0	0	0	0	0.132	0	0	0.683	0.713
AN3696.2	AN4194.2	10297906	10297350	162425.CADANIAP00005031	162425.CADANIAP00004473	0	0	0	0	0.054	0.261	0	0.623	0.713
ANIA_03947	AN0271.2	10297623	10295333	162425.CADANIAP00004746	162425.CADANIAP00002452	0	0	0	0	0	0.267	0	0.624	0.712
AN2245.2	ANIA_10615	10301797	10298368	162425.CADANIAP00008932	162425.CADANIAP00005496	0	0	0	0	0.045	0.696	0	0.089	0.712
AN4694.2	AN8076.2	10298609	10296980	162425.CADANIAP00005737	162425.CADANIAP00004102	0	0	0	0	0.091	0.491	0	0.428	0.712
AN2051.2	AN4182.2	10301585	10297365	162425.CADANIAP00008720	162425.CADANIAP00004488	0	0	0	0	0	0.525	0	0.418	0.711
AN5406.2	AN0228.2	10296564	10295381	162425.CADANIAP00003686	162425.CADANIAP00002500	0	0	0	0	0.516	0.049	0	0.423	0.711
AN2756.2	AN5981.2	10303214	10299908	162425.CADANIAP00010355	162425.CADANIAP00007037	0	0	0	0	0	0.105	0	0.688	0.708
AN2068.2	AN4000.2	10301603	10297564	162425.CADANIAP00008738	162425.CADANIAP00004687	0	0	0	0	0.103	0.206	0	0.624	0.708
ANIA_10228	AN6228.2	10301236	10299638	162425.CADANIAP00008371	162425.CADANIAP00006767	0	0	0	0	0.479	0.271	0	0.294	0.708
AN1727.2	AN6228.2	10301235	10299638	162425.CADANIAP00008370	162425.CADANIAP00006767	0	0	0	0	0.479	0.271	0	0.294	0.708
AN4892.2	AN1340.2	10298382	10294155	162425.CADANIAP00005510	162425.CADANIAP00001272	0	0	0	0	0.213	0.062	0	0.636	0.707
AN9446.2	AN0929.2	10298465	10294607	162425.CADANIAP00005593	162425.CADANIAP00001726	0	0	0	0	0	0	0	0.706	0.706
AN2080.2	AN4073.2	10301615	10297485	162425.CADANIAP00008750	162425.CADANIAP00004608	0	0	0	0	0.129	0.657	0	0.091	0.704
AN6374.2	AN7674.2	10299482	10293689	162425.CADANIAP00006610	162425.CADANIAP00000801	0	0	0	0	0.611	0.268	0	0.044	0.704
ANIA_10546	AN0796.2	10299009	10294746	162425.CADANIAP00006137	162425.CADANIAP00001865	0	0	0	0	0.077	0.618	0	0.229	0.704
AN4346.2	AN0637.2	10298986	10294920	162425.CADANIAP00006114	162425.CADANIAP00002039	0	0	0	0	0.6	0.268	0	0.072	0.704
AN8247.2	AN1164.2	10297181	10294345	162425.CADANIAP00004303	162425.CADANIAP00001462	0	0	0	0	0.704	0	0	0	0.704
AN2245.2	AN7659.2	10301797	10293671	162425.CADANIAP00008932	162425.CADANIAP00000783	0	0	0	0	0.051	0.691	0	0.072	0.704
AN2080.2	AN7105.2	10301615	10293251	162425.CADANIAP00008750	162425.CADANIAP00000360	0	0	0	0	0.595	0.045	0	0.294	0.703
AN0646.2	AN1340.2	10294911	10294155	162425.CADANIAP00002030	162425.CADANIAP00001272	0	0	0	0	0.054	0.592	0	0.294	0.703
AN6354.2	AN7491.2	10299502	10293475	162425.CADANIAP00006630	162425.CADANIAP00000585	0	0	0	0	0	0.06	0	0.697	0.703
ANIA_10798	AN0475.2	10299547	10295099	162425.CADANIAP00006676	162425.CADANIAP00002218	0	0	0	0	0.283	0.551	0	0.154	0.703
AN1746.2	AN5676.2	10301258	10296267	162425.CADANIAP00008393	162425.CADANIAP00003389	0	0	0	0	0	0.112	0	0.68	0.703
AN0505.2	AN1340.2	10295063	10294155	162425.CADANIAP00002182	162425.CADANIAP00001272	0	0	0	0	0.051	0.592	0	0.294	0.702
AN1746.2	AN5186.2	10301258	10296060	162425.CADANIAP00008393	162425.CADANIAP00003182	0	0	0	0	0.359	0.077	0	0.537	0.702
AN0417.2	ANIA_00843	10295162	10294696	162425.CADANIAP00002281	162425.CADANIAP00001815	0	0	0	0	0.091	0.686	0	0	0.702
AN2274.2	AN1116.2	10301831	10294395	162425.CADANIAP00008966	162425.CADANIAP00001512	0	0	0	0	0	0	0	0.701	0.701
ANIA_11131	AN0809.2	10299049	10294733	162425.CADANIAP00006177	162425.CADANIAP00001852	0	0	0	0	0.043	0.687	0	0.084	0.701
AN4182.2	AN0137.2	10297365	10295490	162425.CADANIAP00004488	162425.CADANIAP00002609	0	0	0	0	0.044	0.472	0	0.457	0.701
AN4346.2	AN5014.2	10298986	10298251	162425.CADANIAP00006114	162425.CADANIAP00005378	0	0	0	0	0.103	0.677	0	0.054	0.701
AN6651.2	AN1367.2	10300303	10294127	162425.CADANIAP00007434	162425.CADANIAP00001244	0	0	0	0	0.7	0	0	0	0.7

## Sheet: Interaction Clusters
Actin Coordination			Cell Cycle & DNA Damage			Ribosome Biogenesis
AN0317			AN8827	CMKC		AN10798
AN3696			AN2047	CAM		AN0728
AN2130			AN3188			FPR4
AN5592			AN3443			AN8851
AN4496			AN0091			AN10352
AN5981			AN4571			AN1434
AN4919			AN9446			AN8183
AN11104			AN1357			AN10352
AN6340			AN0929			AN07475
AN7030	BEMA		AN0556			AN1164
AN4270	PAN1		AN8255			AN0796
AN2756	SLAB		AN7563	CHKC		AN7526
AN49194	PRKA		AN0802			AN4465
AN8751	SIDB		AN0137			AN0072
AN6892	PTCA		AN4182	NIMX		AN6165
AN1358			AN2854			AN3760
AN1158			AN2051			AN5702
AN3819			AN5676			AN7526
AN2492			AN6069			AN4065
AN1025			AN6303			AN1750
AN4690			AN4597			AN5702
AN4963			AN0228			AN7674
			AN5933			AN1750
			AN6364			AN6374
			AN8064			AN8247
						AN1366
						AN6585
						AN4346
						AN1367
						AN4330
						AN0637

## Sheet: GO Actin Coord.
Terms from the Process Ontology
Gene Ontology term	Cluster frequency	Background frequency	Corrected P-value	False discovery rate	Genes annotated to the term
establishment or maintenance of cell polarity | AmiGO	9 out of 21 genes, 42.9%	123 out of 10988 background genes, 1.1%	1.54e-10	0	AN1025, AN2130, AN4270, AN4963, AN5592, bemA, klpA, sidB, slaB
actin cytoskeleton organization | AmiGO	7 out of 21 genes, 33.3%	72 out of 10988 background genes, 0.7%	1.18e-08	0	AN1025, AN3696, AN4270, AN4919, AN4963, AN5981, slaB
actin filament-based process | AmiGO	7 out of 21 genes, 33.3%	73 out of 10988 background genes, 0.7%	1.31e-08	0	AN1025, AN3696, AN4270, AN4919, AN4963, AN5981, slaB
cytoskeleton organization | AmiGO	8 out of 21 genes, 38.1%	132 out of 10988 background genes, 1.2%	1.78e-08	0	AN1025, AN3696, AN4270, AN4919, AN4963, AN5981, klpA, slaB
cellular component organization | AmiGO	14 out of 21 genes, 66.7%	962 out of 10988 background genes, 8.8%	2.63e-08	0	AN0317, AN1025, AN1358, AN3696, AN4270, AN4919, AN4963, AN5592, AN5981, bemA, klpA, ptcA, sidB, slaB
cellular component organization or biogenesis | AmiGO	14 out of 21 genes, 66.7%	1116 out of 10988 background genes, 10.2%	1.92e-07	0	AN0317, AN1025, AN1358, AN3696, AN4270, AN4919, AN4963, AN5592, AN5981, bemA, klpA, ptcA, sidB, slaB
cortical actin cytoskeleton organization | AmiGO	5 out of 21 genes, 23.8%	35 out of 10988 background genes, 0.3%	1.36e-06	0	AN3696, AN4270, AN4919, AN4963, slaB
cortical cytoskeleton organization | AmiGO	5 out of 21 genes, 23.8%	36 out of 10988 background genes, 0.3%	1.58e-06	0	AN3696, AN4270, AN4919, AN4963, slaB
organelle organization | AmiGO	11 out of 21 genes, 52.4%	704 out of 10988 background genes, 6.4%	3.86e-06	0	AN1025, AN3696, AN4270, AN4919, AN4963, AN5981, bemA, klpA, ptcA, sidB, slaB
regulation of cellular component organization | AmiGO	8 out of 21 genes, 38.1%	262 out of 10988 background genes, 2.4%	4.17e-06	0	AN1158, AN4270, AN4919, AN4963, AN5592, AN5981, bemA, sidB
actin cortical patch organization | AmiGO	4 out of 21 genes, 19.0%	18 out of 10988 background genes, 0.2%	8.47e-06	0	AN0317, AN3696, AN4270, AN4919
regulation of cellular component biogenesis | AmiGO	6 out of 21 genes, 28.6%	108 out of 10988 background genes, 1.0%	1.07e-05	0	AN4270, AN4919, AN4963, AN5592, AN5981, sidB
supramolecular fiber organization | AmiGO	5 out of 21 genes, 23.8%	54 out of 10988 background genes, 0.5%	1.3e-05	0	AN1025, AN3696, AN4919, klpA, slaB
regulation of cellular process | AmiGO	13 out of 21 genes, 61.9%	1270 out of 10988 background genes, 11.6%	1.47e-05	0	AN0317, AN1025, AN1158, AN1358, AN2130, AN4270, AN4919, AN4963, AN5592, AN5981, bemA, ptcA, sidB
endocytosis | AmiGO	5 out of 21 genes, 23.8%	57 out of 10988 background genes, 0.5%	1.71e-05	0	AN0317, AN3696, AN4270, AN4963, slaB
regulation of cytoskeleton organization | AmiGO	5 out of 21 genes, 23.8%	65 out of 10988 background genes, 0.6%	3.35e-05	0	AN4270, AN4919, AN5592, AN5981, sidB
regulation of biological process | AmiGO	13 out of 21 genes, 61.9%	1380 out of 10988 background genes, 12.6%	4.01e-05	0	AN0317, AN1025, AN1158, AN1358, AN2130, AN4270, AN4919, AN4963, AN5592, AN5981, bemA, ptcA, sidB
regulation of cytokinesis | AmiGO	4 out of 21 genes, 19.0%	30 out of 10988 background genes, 0.3%	7.48e-05	0	AN0317, AN4963, AN5592, sidB
regulation of biological quality | AmiGO	8 out of 21 genes, 38.1%	384 out of 10988 background genes, 3.5%	8.07e-05	0	AN2130, AN4270, AN4919, AN4963, AN5592, AN5981, bemA, sidB
multi-organism process | AmiGO	8 out of 21 genes, 38.1%	390 out of 10988 background genes, 3.5%	9.09e-05	0	AN1158, AN1358, AN2130, AN5592, bemA, klpA, ptcA, sidB
regulation of cell division | AmiGO	4 out of 21 genes, 19.0%	32 out of 10988 background genes, 0.3%	9.79e-05	0	AN0317, AN4963, AN5592, sidB
positive regulation of cellular process | AmiGO	8 out of 21 genes, 38.1%	400 out of 10988 background genes, 3.6%	0.00011	0	AN0317, AN1025, AN2130, AN4270, AN4919, AN4963, ptcA, sidB
actin filament organization | AmiGO	4 out of 21 genes, 19.0%	34 out of 10988 background genes, 0.3%	0.00012	0	AN1025, AN3696, AN4919, slaB
import into cell | AmiGO	5 out of 21 genes, 23.8%	86 out of 10988 background genes, 0.8%	0.00013	0	AN0317, AN3696, AN4270, AN4963, slaB
biological regulation | AmiGO	13 out of 21 genes, 61.9%	1568 out of 10988 background genes, 14.3%	0.00018	0	AN0317, AN1025, AN1158, AN1358, AN2130, AN4270, AN4919, AN4963, AN5592, AN5981, bemA, ptcA, sidB

## Sheet: GO Cell Cycle
Terms from the Process Ontology
Gene Ontology term	Cluster frequency	Background frequency	Corrected P-value	False discovery rate	Genes annotated to the term
mitotic cell cycle process | AmiGO	11 out of 23 genes, 47.8%	198 out of 10988 background genes, 1.8%	1.78e-11	0	AN0091, AN0228, AN2854, AN4571, AN4597, AN5676, AN6069, CaM, mreA, nimX, sudA
mitotic cell cycle | AmiGO	11 out of 23 genes, 47.8%	204 out of 10988 background genes, 1.9%	2.48e-11	0	AN0091, AN0228, AN2854, AN4571, AN4597, AN5676, AN6069, CaM, mreA, nimX, sudA
cell cycle process | AmiGO	11 out of 23 genes, 47.8%	382 out of 10988 background genes, 3.5%	2.34e-08	0	AN0091, AN0228, AN2854, AN4571, AN4597, AN5676, AN6069, CaM, mreA, nimX, sudA
cell cycle | AmiGO	11 out of 23 genes, 47.8%	396 out of 10988 background genes, 3.6%	3.44e-08	0	AN0091, AN0228, AN2854, AN4571, AN4597, AN5676, AN6069, CaM, mreA, nimX, sudA
cellular response to DNA damage stimulus | AmiGO	9 out of 23 genes, 39.1%	218 out of 10988 background genes, 2.0%	8.4e-08	0	AN0091, AN0228, AN4571, AN6069, AN8064, chkC, mreA, nimX, uvsF
regulation of mitotic DNA replication initiation | AmiGO	4 out of 23 genes, 17.4%	7 out of 10988 background genes, 0.1%	1.64e-07	0	AN2854, AN4571, AN5676, nimX
cellular process | AmiGO	22 out of 23 genes, 95.7%	4054 out of 10988 background genes, 36.9%	1.38e-06	0	AN0091, AN0137, AN0228, AN0802, AN0929, AN1357, AN2854, AN3188, AN4571, AN4597, AN5676, AN6069, AN8064, CaM, cdc37, chkC, cmkC, mreA, nimX, panK, sudA, uvsF
regulation of mitotic cell cycle DNA replication | AmiGO	4 out of 23 genes, 17.4%	11 out of 10988 background genes, 0.1%	1.54e-06	0	AN2854, AN4571, AN5676, nimX
regulation of cell cycle | AmiGO	8 out of 23 genes, 34.8%	208 out of 10988 background genes, 1.9%	1.79e-06	0	AN0091, AN2854, AN4571, AN5676, CaM, chkC, mreA, nimX
DNA integrity checkpoint | AmiGO	5 out of 23 genes, 21.7%	39 out of 10988 background genes, 0.4%	4.49e-06	0	AN0091, AN4571, AN5676, chkC, mreA
regulation of nuclear cell cycle DNA replication | AmiGO	4 out of 23 genes, 17.4%	16 out of 10988 background genes, 0.1%	8.45e-06	0	AN2854, AN4571, AN5676, nimX
phosphate-containing compound metabolic process | AmiGO	10 out of 23 genes, 43.5%	514 out of 10988 background genes, 4.7%	9.83e-06	0	AN0137, AN0802, AN0929, AN1357, AN3188, CaM, chkC, cmkC, nimX, panK
response to stimulus | AmiGO	13 out of 23 genes, 56.5%	1084 out of 10988 background genes, 9.9%	1.12e-05	0	AN0091, AN0137, AN0228, AN2854, AN3188, AN4571, AN6069, AN8064, CaM, chkC, mreA, nimX, uvsF
phosphorus metabolic process | AmiGO	10 out of 23 genes, 43.5%	526 out of 10988 background genes, 4.8%	1.22e-05	0	AN0137, AN0802, AN0929, AN1357, AN3188, CaM, chkC, cmkC, nimX, panK
DNA strand elongation involved in DNA replication | AmiGO	4 out of 23 genes, 17.4%	18 out of 10988 background genes, 0.2%	1.41e-05	0	AN0228, AN6069, AN8064, uvsF
DNA strand elongation | AmiGO	4 out of 23 genes, 17.4%	19 out of 10988 background genes, 0.2%	1.79e-05	0	AN0228, AN6069, AN8064, uvsF
DNA repair | AmiGO	7 out of 23 genes, 30.4%	181 out of 10988 background genes, 1.6%	1.86e-05	0	AN0091, AN0228, AN6069, AN8064, mreA, nimX, uvsF
nuclear division | AmiGO	6 out of 23 genes, 26.1%	107 out of 10988 background genes, 1.0%	2.11e-05	0	AN4571, AN4597, CaM, mreA, nimX, sudA
chromosome organization | AmiGO	8 out of 23 genes, 34.8%	287 out of 10988 background genes, 2.6%	2.22e-05	0	AN0091, AN0228, AN2854, AN4571, AN4597, mreA, nimX, sudA
regulation of DNA-dependent DNA replication initiation | AmiGO	4 out of 23 genes, 17.4%	20 out of 10988 background genes, 0.2%	2.23e-05	0	AN2854, AN4571, AN5676, nimX
cellular response to stimulus | AmiGO	12 out of 23 genes, 52.2%	930 out of 10988 background genes, 8.5%	2.29e-05	0	AN0091, AN0137, AN0228, AN2854, AN4571, AN6069, AN8064, CaM, chkC, mreA, nimX, uvsF
cell cycle checkpoint | AmiGO	5 out of 23 genes, 21.7%	55 out of 10988 background genes, 0.5%	2.65e-05	0	AN0091, AN4571, AN5676, chkC, mreA
negative regulation of cell cycle | AmiGO	6 out of 23 genes, 26.1%	113 out of 10988 background genes, 1.0%	2.93e-05	0	AN0091, AN4571, AN5676, chkC, mreA, nimX
organelle fission | AmiGO	6 out of 23 genes, 26.1%	115 out of 10988 background genes, 1.0%	3.26e-05	0	AN4571, AN4597, CaM, mreA, nimX, sudA
DNA metabolic process | AmiGO	8 out of 23 genes, 34.8%	302 out of 10988 background genes, 2.7%	3.29e-05	0	AN0091, AN0228, AN4571, AN6069, AN8064, mreA, nimX, uvsF

## Sheet: GO Ribosome Bio.
Terms from the Process Ontology
Gene Ontology term	Cluster frequency	Background frequency	Corrected P-value	False discovery rate	Genes annotated to the term
ribosome biogenesis | AmiGO	13 out of 26 genes, 50.0%	187 out of 10988 background genes, 1.7%	3.34e-15	0	AN0728, AN0796, AN10352, AN10798, AN1434, AN5702, AN6374, AN6585, AN7526, AN7674, AN8247, bop1, swoC
ribonucleoprotein complex biogenesis | AmiGO	13 out of 26 genes, 50.0%	212 out of 10988 background genes, 1.9%	1.74e-14	0	AN0728, AN0796, AN10352, AN10798, AN1434, AN5702, AN6374, AN6585, AN7526, AN7674, AN8247, bop1, swoC
ncRNA metabolic process | AmiGO	13 out of 26 genes, 50.0%	252 out of 10988 background genes, 2.3%	1.67e-13	0	AN0072, AN0728, AN0796, AN10352, AN10798, AN1434, AN6165, AN6374, AN6585, AN7526, AN8247, bop1, swoC
ncRNA processing | AmiGO	12 out of 26 genes, 46.2%	205 out of 10988 background genes, 1.9%	5.83e-13	0	AN0072, AN0796, AN10352, AN10798, AN1434, AN6165, AN6374, AN6585, AN7526, AN8247, bop1, swoC
rRNA processing | AmiGO	10 out of 26 genes, 38.5%	133 out of 10988 background genes, 1.2%	1.27e-11	0	AN0796, AN10352, AN10798, AN1434, AN6374, AN6585, AN7526, AN8247, bop1, swoC
rRNA metabolic process | AmiGO	10 out of 26 genes, 38.5%	139 out of 10988 background genes, 1.3%	1.99e-11	0	AN0796, AN10352, AN10798, AN1434, AN6374, AN6585, AN7526, AN8247, bop1, swoC
RNA processing | AmiGO	12 out of 26 genes, 46.2%	297 out of 10988 background genes, 2.7%	4.95e-11	0	AN0072, AN0796, AN10352, AN10798, AN1434, AN6165, AN6374, AN6585, AN7526, AN8247, bop1, swoC
cellular component biogenesis | AmiGO	14 out of 26 genes, 53.8%	594 out of 10988 background genes, 5.4%	4.88e-10	0	AN0728, AN0796, AN10352, AN10798, AN1434, AN5702, AN6374, AN6585, AN7526, AN7674, AN8247, FKBP5, bop1, swoC
RNA metabolic process | AmiGO	13 out of 26 genes, 50.0%	704 out of 10988 background genes, 6.4%	7.75e-08	0	AN0072, AN0728, AN0796, AN10352, AN10798, AN1434, AN6165, AN6374, AN6585, AN7526, AN8247, bop1, swoC
pseudouridine synthesis | AmiGO	4 out of 26 genes, 15.4%	10 out of 10988 background genes, 0.1%	3.02e-07	0	AN0072, AN0728, AN6165, swoC
mRNA modification | AmiGO	3 out of 26 genes, 11.5%	3 out of 10988 background genes, 0.0%	6.93e-07	0	AN0072, AN6165, swoC
mRNA pseudouridine synthesis | AmiGO	3 out of 26 genes, 11.5%	3 out of 10988 background genes, 0.0%	6.93e-07	0	AN0072, AN6165, swoC
cellular component organization or biogenesis | AmiGO	14 out of 26 genes, 53.8%	1116 out of 10988 background genes, 10.2%	2.02e-06	0	AN0728, AN0796, AN10352, AN10798, AN1434, AN5702, AN6374, AN6585, AN7526, AN7674, AN8247, FKBP5, bop1, swoC
nucleic acid metabolic process | AmiGO	13 out of 26 genes, 50.0%	963 out of 10988 background genes, 8.8%	3.45e-06	0	AN0072, AN0728, AN0796, AN10352, AN10798, AN1434, AN6165, AN6374, AN6585, AN7526, AN8247, bop1, swoC
ribosomal large subunit biogenesis | AmiGO	5 out of 26 genes, 19.2%	59 out of 10988 background genes, 0.5%	1.33e-05	0	AN5702, AN6374, AN7674, AN8247, bop1
snRNA pseudouridine synthesis | AmiGO	3 out of 26 genes, 11.5%	6 out of 10988 background genes, 0.1%	1.38e-05	0	AN0728, AN6165, swoC
snRNA modification | AmiGO	3 out of 26 genes, 11.5%	7 out of 10988 background genes, 0.1%	2.41e-05	0	AN0728, AN6165, swoC
nucleobase-containing compound metabolic process | AmiGO	13 out of 26 genes, 50.0%	1185 out of 10988 background genes, 10.8%	3.99e-05	0	AN0072, AN0728, AN0796, AN10352, AN10798, AN1434, AN6165, AN6374, AN6585, AN7526, AN8247, bop1, swoC
gene expression | AmiGO	12 out of 26 genes, 46.2%	1079 out of 10988 background genes, 9.8%	0.00011	0	AN0072, AN0796, AN10352, AN10798, AN1434, AN6165, AN6374, AN6585, AN7526, AN8247, bop1, swoC
organic cyclic compound metabolic process | AmiGO	14 out of 26 genes, 53.8%	1548 out of 10988 background genes, 14.1%	0.00012	0	AN0072, AN0728, AN0796, AN10352, AN10798, AN1434, AN4465, AN6165, AN6374, AN6585, AN7526, AN8247, bop1, swoC
cellular aromatic compound metabolic process | AmiGO	13 out of 26 genes, 50.0%	1396 out of 10988 background genes, 12.7%	0.00026	0	AN0072, AN0728, AN0796, AN10352, AN10798, AN1434, AN6165, AN6374, AN6585, AN7526, AN8247, bop1, swoC
heterocycle metabolic process | AmiGO	13 out of 26 genes, 50.0%	1410 out of 10988 background genes, 12.8%	0.00029	0	AN0072, AN0728, AN0796, AN10352, AN10798, AN1434, AN6165, AN6374, AN6585, AN7526, AN8247, bop1, swoC
snRNA metabolic process | AmiGO	3 out of 26 genes, 11.5%	15 out of 10988 background genes, 0.1%	0.0003	0	AN0728, AN6165, swoC
ribosomal small subunit biogenesis | AmiGO	4 out of 26 genes, 15.4%	71 out of 10988 background genes, 0.6%	0.00126	0.0017	AN1434, AN5702, AN6585, AN7526
RNA modification | AmiGO	4 out of 26 genes, 15.4%	74 out of 10988 background genes, 0.7%	0.00149	0.0016	AN0072, AN0728, AN6165, swoC
