# Supplementary material for: Dynamic Transcriptomic and Phosphoproteomic Analysis During Cell Wall Stress in Aspergillus nidulans
Source: Mol Cell Proteomics. 2020 Nov 23;19(8):1310–29. doi: 10.1074/mcp.RA119.001769 (PMC8014999; doi:10.1074/mcp.RA119.001769)
Supplement: Supplementary file 1 [file mmc1.zip › 155660_2_supp_501706_q80cpt.xlsx]

## Sheet: Motifs
Motif	Occurrence	Occurrence %	Putative Kinase	Score
pS-P	139	39.49		124.64
R-X-X-pS	76	21.59	CAMK2	57.86
R-X-X-X-X-X-pS	49	13.92		34.14
pS-D	54	15.34		33.34
pS-X-X-E	63	17.9	CK2	33.18
A-X-pS	55	15.62		32.06
pS-X-P	45	12.78		28.23
pS-X-X-P	47	13.35		28.05
G-pS	48	13.64		26.71
pS-X-D	46	13.07		23.01
pS-X-X-X-X-P	40	11.36		22.21
P-X-X-X-X-X-pS	41	11.65		21.96
pS-X-X-D	43	12.22		19.98
pS-X-X-X-X-E	45	12.78		19.81
pS-X-X-X-X-X-A	40	11.36		18.76
pS-X-X-X-X-X-R	34	9.66		18.54
pS-X-X-X-A	39	11.08		16.59
P-X-X-X-pS	34	9.66		16.35
pS-X-E	39	11.08		15.4
P-X-pS	33	9.38		15.33
pS-X-X-X-D	36	10.23		14.71
R-X-X-X-pS	29	8.24		14.68
E-X-pS	35	9.94		14.42
R-X-X-X-X-pS	30	8.52		14.32
A-X-X-X-pS	36	10.23		14.15
pS-X-X-X-X-A	35	9.94		13.76
pS-X-A	35	9.94		13.69
pS-E	33	9.38		13.59
D-pS	34	9.66		13.51
A-pS	36	10.23		13.32
A-X-X-X-X-X-pS	35	9.94		12.9
D-X-X-X-pS	33	9.38		12.51
pS-X-X-X-X-X-P	29	8.24		12.22
E-X-X-pS	35	9.94		12.21
R-X-pS	27	7.67	PKA	12.05
pS-X-X-X-X-X-D	33	9.38		11.8
pS-X-X-X-G	29	8.24		11.76
E-X-X-X-X-pS	33	9.38		11.55
pS-X-X-X-P	28	7.95		11.54
D-X-pS	31	8.81		11.34
pS-X-X-G	30	8.52		11.31
G-X-X-X-pS	30	8.52		11.01
P-X-X-X-X-pS	28	7.95		10.77
pS-D-X-E	22	6.25	CK2	56.02
P-X-X-X-X-X-pS-P	21	5.97		72.97
R-X-X-pS-P	34	9.66	CAMK2	157.75
A-X-pS-P	23	6.53		95.83
pS-P-P	24	6.82		107.54
pS-P-X-P	29	8.24		108.29
pS-P-X-X-X-P	22	6.25		80
pS-X-D-E	24	6.82	CK2	62.64
