# Supplementary material for: Dynamic Transcriptomic and Phosphoproteomic Analysis During Cell Wall Stress in Aspergillus nidulans
Source: Mol Cell Proteomics. 2020 Nov 23;19(8):1310–29. doi: 10.1074/mcp.RA119.001769 (PMC8014999; doi:10.1074/mcp.RA119.001769)
Supplement: Supplementary file 1 [file mmc1.zip › 155660_2_supp_501707_q80c9t.xlsx]

## Sheet: Read Me!
Sheet	Description		Column Headings for raw data	Description
13 Timepoints	Here all genes that have reads in all 13 timepoints (and 2/3 biological replicates) are listed.		*baseMean	mean normalized counts, averaged over all samples from both conditions
Dynamic	All genes that are deemed significantly dynamic are listed here. P value < 0.05 (3231 genes)		*log2FoldChange	Log2 Fold Change between the 0m and other timepoints
Pvalue Histograms	The p-values of all genes (p<0.05) we used to make a histogram.		*pvalue	p value for the statistical significance of this change
p<0.01 Dynamic	All genes with a p<0.01 are listed (1810 genes).		*padj	p value adjusted for multiple testing with the Benjamini-Hochberg procedure, which controls false discovery rate
			5_baseMean	base mean at 5 minutes
Common Column Headings	Description		5_log2FoldChange	log 2 fold change (5 min/0 min)
Gene Name	Aspergillus nidulans gene identification number		5_pvalue	p value comparing 0 min and 5 min
Protein Name	Protein Description (from UniProt database)		5_padj	pval adjusted comparing 0 min and 5 min
p value	p value		5_WT_00_01	normalized counts at 0 minutes, biological replicate 1
0_FC_01	Log2 Fold Change of Biological Replicate 1, timepoint 0m		5_WT_00_02	normalized counts at 0 minutes, biological replicate 2
0_FC_02	Log2 Fold Change of Biological Replicate 2, timepoint 0m		5_WT_00_03	normalized counts at 0 minutes, biological replicate 3
0_FC_03	Log2 Fold Change of Biological Replicate 3, timepoint 0m		5_WT_05_01	normalized counts at 5 minutes, biological replicate 1
5_FC_01	Log2 Fold Change of Biological Replicate 1, timepoint 5m		5_WT_05_02	normalized counts at 5 minutes, biological replicate 2
5_FC_02	Log2 Fold Change of Biological Replicate 2, timepoint 5m		5_WT_05_03	normalized counts at 5 minutes, biological replicate 3
5_FC_03	Log2 Fold Change of Biological Replicate 3, timepoint 5m		10_baseMean	base mean at 10 minutes
10_FC_01	Log2 Fold Change of Biological Replicate 1, timepoint 10m		10_log2FoldChange	log 2 fold change (10 min/0 min)
10_FC_02	Log2 Fold Change of Biological Replicate 2, timepoint 10m		10_pvalue	p value comparing 0 min and 10 min
10_FC_03	Log2 Fold Change of Biological Replicate 3, timepoint 10m		10_padj	pval adjusted comparing 0 min and 10 min
15_FC_01	Log2 Fold Change of Biological Replicate 1, timepoint 15m		10_WT_00_01	normalized counts at 0 minutes, biological replicate 1
15_FC_02	Log2 Fold Change of Biological Replicate 2, timepoint 15m		10_WT_00_02	normalized counts at 0 minutes, biological replicate 2
15_FC_03	Log2 Fold Change of Biological Replicate 3, timepoint 15m		10_WT_00_03	normalized counts at 0 minutes, biological replicate 3
20_FC_01	Log2 Fold Change of Biological Replicate 1, timepoint 20m		10_WT_10_01	normalized counts at 10 minutes, biological replicate 1
20_FC_02	Log2 Fold Change of Biological Replicate 2, timepoint 20m		10_WT_10_02	normalized counts at 10 minutes, biological replicate 2
20_FC_03	Log2 Fold Change of Biological Replicate 3, timepoint 20m		10_WT_10_03	normalized counts at 10 minutes, biological replicate 3
25_FC_01	Log2 Fold Change of Biological Replicate 1, timepoint 25m		*remaining headers follow the same naming scheme
25_FC_02	Log2 Fold Change of Biological Replicate 2, timepoint 25m
25_FC_03	Log2 Fold Change of Biological Replicate 3, timepoint 25m
30_FC_01	Log2 Fold Change of Biological Replicate 1, timepoint 30m
30_FC_02	Log2 Fold Change of Biological Replicate 2, timepoint 30m
30_FC_03	Log2 Fold Change of Biological Replicate 3, timepoint 30m
40_FC_01	Log2 Fold Change of Biological Replicate 1, timepoint 40m
40_FC_02	Log2 Fold Change of Biological Replicate 2, timepoint 40m
40_FC_03	Log2 Fold Change of Biological Replicate 3, timepoint 40m
50_FC_01	Log2 Fold Change of Biological Replicate 1, timepoint 50m
50_FC_02	Log2 Fold Change of Biological Replicate 2, timepoint 50m
50_FC_03	Log2 Fold Change of Biological Replicate 3, timepoint 50m
60_FC_01	Log2 Fold Change of Biological Replicate 1, timepoint 60m
60_FC_02	Log2 Fold Change of Biological Replicate 2, timepoint 60m
60_FC_03	Log2 Fold Change of Biological Replicate 3, timepoint 60m
75_FC_01	Log2 Fold Change of Biological Replicate 1, timepoint 75m
75_FC_02	Log2 Fold Change of Biological Replicate 2, timepoint 75m
75_FC_03	Log2 Fold Change of Biological Replicate 3, timepoint 75m
90_FC_01	Log2 Fold Change of Biological Replicate 1, timepoint 90m
90_FC_02	Log2 Fold Change of Biological Replicate 2, timepoint 90m
90_FC_03	Log2 Fold Change of Biological Replicate 3, timepoint 90m
120_FC_01	Log2 Fold Change of Biological Replicate 1, timepoint 120m
120_FC_02	Log2 Fold Change of Biological Replicate 2, timepoint 120m
120_FC_03	Log2 Fold Change of Biological Replicate 3, timepoint 120m

## Sheet: 13 Timepoints
Gene names (ORF)	0_FC_01	0_FC_02	0_FC_03	5_FC_01	5_FC_02	5_FC_03	10_FC_01	10_FC_02	10_FC_03	15_FC_01	15_FC_02	15_FC_03	20_FC_01	20_FC_02	20_FC_03	25_FC_01	25_FC_02	25_FC_03	30_FC_01	30_FC_02	30_FC_03	40_FC_01	40_FC_02	40_FC_03	50_FC_01	50_FC_02	50_FC_03	60_FC_01	60_FC_02	60_FC_03	75_FC_01	75_FC_02	75_FC_03	90_FC_01	90_FC_02	90_FC_03	120_FC_01	120_FC_02	120_FC_03	Length	Protein names	Gene names	p_values	Entry name	Gene ontology (molecular function)	Gene ontology (biological process)	KEGG Pathways	Catalytic activity	Cofactor
AN0558	0	0	0	0.0157817	0.0341576	-0.0471225	-0.135987	0.00731015	-0.0429416	0.038298	0.451326	NaN	-0.0389682	-0.18719	-0.165453	-0.0688472	0.0476521	-0.277637	-0.268159	0.0690455	-0.34286	-0.370906	0.315211	-0.344156	-0.552451	0.108823	-0.385146	-0.517974	0.206732	-0.404942	-0.574997	0.196795	-0.619194	-0.69391	0.124408	-0.726357	-0.578414	0.0777641	-0.989509	550	1,3-beta-glucanosyltransferase (EC 2.4.1.-)	AN0558.2	0.0404	Q5BFX2_EMENI	transferase activity [GO:0016740]
AN3730	0	0	0	0.134093	-0.0933795	0.0197531	0.103685	0.0673531	0.136881	0.253201	0.976065	NaN	-0.104005	0.295349	-0.0880162	0.0702073	0.236761	-0.350711	0.0678603	0.114624	-0.410125	0.119123	0.0286216	-0.675357	-0.179341	0.36184	-0.711735	0.0597142	0.301966	-0.750555	0.00195328	0.14494	-0.747469	-0.143531	0.0227408	-0.819254	-0.0564907	-0.137013	-0.897027	542	1,3-beta-glucanosyltransferase (EC 2.4.1.-)	AN3730.2	0.0878	A0A1U8QSS5_EMENI	transferase activity [GO:0016740]
AN7511	0	0	0	-0.00796399	-0.0302623	-0.0378886	-0.146423	-0.0209623	-0.104501	-0.0860968	0.616153	NaN	-0.228736	0.0200261	-0.234602	-0.191446	0.202405	-0.319355	-0.263158	0.244775	-0.409659	-0.284423	0.187299	-0.499391	-0.419558	-0.0326484	-0.560764	-0.631725	-0.00149182	-0.70284	-0.799189	-0.194965	-0.800847	-0.930393	-0.0921127	-0.967778	-0.848381	-6.79531e-05	-1.29957	539	1,3-beta-glucanosyltransferase (EC 2.4.1.-)	AN7511.2	0.0045	A0A1U8QW52_EMENI	transferase activity [GO:0016740]
AN7657	0	0	0	-0.122058	0.0178709	0.118117	0.115437	0.201798	0.177753	0.0290455	0.20921	NaN	0.0757019	0.120303	0.22393	0.13682	0.289412	0.156509	-0.000901254	0.350115	-0.0187065	0.109588	0.439905	-0.038807	-0.0207	0.194376	0.0914858	-0.0615534	0.157624	0.173902	-0.174458	0.134571	0.0285336	-0.332918	0.181533	-0.0799151	-0.297653	0.198431	-0.642698	455	1,3-beta-glucanosyltransferase (EC 2.4.1.-)	AN7657.2	0.0121	A0A1U8QQ47_EMENI	transferase activity [GO:0016740]
AN8946	0	0	0	0.0465061	-0.0179104	0.311939	0.313719	0.149747	0.449373	0.270224	-0.0263304	NaN	0.429517	0.151633	0.678908	0.466761	0.230605	0.641255	0.356529	0.182734	0.60751	0.504365	0.0248685	0.509257	0.505113	-0.399069	0.663572	0.271348	-0.660181	0.803813	-0.309481	-0.858937	0.925233	-0.699094	-0.718014	0.962061	-0.407174	-0.64831	-0.0814626	567	1,3-beta-glucanosyltransferase (EC 2.4.1.-)	AN8946.2	0.0309	Q5ARY4_EMENI	transferase activity [GO:0016740]
AN2314	0	0	0	0.554236	0.614504	-0.158927	0.404425	0.812746	-0.183477	0.552258	-0.181675	NaN	0.360923	0.465871	-0.0808966	0.257306	0.768251	0.113161	0.521389	1.01999	0.37477	0.64251	0.884736	0.409705	0.805085	0.524112	0.295562	0.566663	0.950418	0.120204	0.826191	0.759387	0.0164938	0.972617	0.445546	0.246409	0.899083	0.895129	0.478274	684	1,4-alpha-glucan-branching enzyme (EC 2.4.1.18) (Glycogen-branching enzyme)	be1 AN2314	0.0357	GLGB_EMENI	1,4-alpha-glucan branching enzyme activity [GO:0003844];1,4-alpha-glucan branching enzyme activity (using a glucosylated glycogenin as primer for glycogen synthesis) [GO:0102752];cation binding [GO:0043169];hydrolase activity, hydrolyzing O-glycosyl compounds [GO:0004553]	glycogen biosynthetic process [GO:0005978]	ani00500 Starch and sucrose metabolism;ani01100 Metabolic pathways;ani01110 Biosynthesis of secondary metabolites;	CATALYTIC ACTIVITY: Transfers a segment of a (1->4)-alpha-D-glucan chain to a primary hydroxy group in a similar glucan chain.
AN0494	0	0	0	-1.04228	-0.384678	-0.36101	0.229432	-0.301809	-0.095196	-0.683644	-0.753957	NaN	0.173389	-0.0428475	1.03545	-0.0947646	0.196006	1.38371	-0.285821	-0.224033	0.992014	-0.0609256	0.214984	0.776541	-0.227725	0.0301084	0.564841	0.206126	0.278464	0.812812	0.170225	-0.212826	1.07744	0.270566	0.237748	0.763056	0.471956	1.77434	1.0168	526	1,4-beta-D-glucan cellobiohydrolase B (EC 3.2.1.91) (Beta-glucancellobiohydrolase B) (Exocellobiohydrolase B) (Exoglucanase B)	cbhB AN0494	0.0306	CBHB_EMENI	cellulose 1,4-beta-cellobiosidase activity [GO:0016162];cellulose binding [GO:0030248]	cellulose catabolic process [GO:0030245];glucan catabolic process [GO:0009251]	ani00500 Starch and sucrose metabolism;ani01100 Metabolic pathways;	CATALYTIC ACTIVITY: Hydrolysis of (1->4)-beta-D-glucosidic linkages in cellulose and cellotetraose, releasing cellobiose from the non-reducing ends of the chains.
AN5282	0	0	0	0.258421	0.227661	-1.46476	-0.777985	0.78692	-0.466877	-0.246961	1.09708	NaN	-0.202069	0.0448052	0.597398	-0.805465	-0.19066	0.979786	1.1218	-0.741641	0.0655707	-1.80531	-0.347017	0.424005	-0.3827	-0.452604	-1.10742	-0.227384	-0.397708	-0.273161	-0.371969	0.362676	-0.249539	-0.680268	-1.54554	-0.0479099	-0.0913612	0.918775	-0.125683	455	1,4-beta-D-glucan cellobiohydrolase C (EC 3.2.1.91) (Beta-glucancellobiohydrolase C) (Exocellobiohydrolase C) (Exoglucanase C)	cbhC AN5282	0.4942	CBHC_EMENI	cellulose 1,4-beta-cellobiosidase activity [GO:0016162];cellulose binding [GO:0030248]	cellulose catabolic process [GO:0030245];glucan catabolic process [GO:0009251]	ani00500 Starch and sucrose metabolism;ani01100 Metabolic pathways;	CATALYTIC ACTIVITY: Hydrolysis of (1->4)-beta-D-glucosidic linkages in cellulose and cellotetraose, releasing cellobiose from the non-reducing ends of the chains.
AN4501	0	0	0	0.0561349	0.118231	-0.0572036	-0.0386753	0.215696	-0.0762233	-0.0280367	0.414625	NaN	-0.176189	0.0324975	-0.223918	-0.113311	0.22207	-0.225187	-0.12426	0.268592	-0.269823	-0.15469	0.404987	-0.327382	-0.0585838	0.0833908	-0.371754	-0.0557799	0.0951547	-0.353942	-0.0644514	-0.055057	-0.401996	-0.136469	-0.128571	-0.38604	-0.157553	0.0502358	-0.601024	261	1433_TRIHA 14-3-3 PROTEIN HOMOLOG (TH1433)	AN4501.2	0.0669	A0A1U8QWW6_EMENI	protein domain specific binding [GO:0019904]		ani04011 MAPK signaling pathway - yeast;
AN6139	0	0	0	0.101181	-0.236258	-0.028962	0.0485778	-0.171242	-0.158956	0.100058	0.182566	NaN	0.220788	-0.274275	-0.290644	0.282192	-0.171401	-0.371873	0.187938	-0.134671	-0.172132	0.167195	0.0515323	-0.240962	0.0625563	0.184622	0.0199818	0.302623	0.120737	-0.0860445	0.211892	0.204642	-0.20606	0.143966	0.338742	-0.154766	0.329442	-0.0111076	-0.108747	291	1-acyl-sn-glycerol-3-phosphate acyltransferase (EC 2.3.1.51)	AN6139.2	0.3568	A0A1U8QHZ8_EMENI	1-acylglycerol-3-phosphate O-acyltransferase activity [GO:0003841]	phospholipid biosynthetic process [GO:0008654]	ani00561 Glycerolipid metabolism;ani00564 Glycerophospholipid metabolism;ani01100 Metabolic pathways;ani01110 Biosynthesis of secondary metabolites;	CATALYTIC ACTIVITY: Acyl-CoA + 1-acyl-sn-glycerol 3-phosphate = CoA + 1,2-diacyl-sn-glycerol 3-phosphate. {ECO:0000256|RuleBase:RU361267}.
AN6283	0	0	0	-0.178643	0.268303	0.132177	-0.178523	0.102422	-0.503403	0.263233	-0.394773	NaN	-0.096716	0.25893	-1.16654	0.274263	0.374937	-0.949824	-0.0338518	0.424718	-0.712037	0.0571878	0.418518	-0.624905	-0.409172	0.44786	-1.10742	0.383574	0.0877187	-0.474074	-0.246439	0.326151	-0.986504	0.217853	0.00699807	-0.932433	0.221797	-0.243955	-0.447612	431	2-(3-amino-3-carboxypropyl)histidine synthase subunit 1 (EC 2.5.1.108) (Diphthamide biosynthesis protein 1) (Diphtheria toxin resistance protein 1) (S-adenosyl-L-methionine:L-histidine 3-amino-3-carboxypropyltransferase 1)	dph1 AN6283	0.2492	DPH1_EMENI	transferase activity [GO:0016740]	peptidyl-diphthamide biosynthetic process from peptidyl-histidine [GO:0017183]		CATALYTIC ACTIVITY: L-histidine-[translation elongation factor 2] + S-adenosyl-L-methionine = 2-((3S)-3-amino-3-carboxypropyl)-L-histidine-[translation elongation factor 2] + S-methyl-5'-thioadenosine. {ECO:0000250|UniProtKB:P40487}.
AN5179	0	0	0	0.0474748	0.100951	0.111121	-0.625982	0.274308	-0.57821	-0.148998	-0.399935	NaN	0.0719246	0.493253	-1.92265	0.664217	0.300644	-1.69226	0.263155	0.436505	-0.732008	0.157077	1.52144	-0.74743	0.379503	0.720066	-0.904998	0.67762	0.623569	-0.8253	0.553658	0.734833	-1.03146	0.717428	0.489075	-0.926409	0.754539	-0.611191	-0.318041	582	2-(3-amino-3-carboxypropyl)histidine synthase subunit 2 (EC 2.5.1.108) (Diphthamide biosynthesis protein 2) (Diphtheria toxin resistance protein 2) (S-adenosyl-L-methionine:L-histidine 3-amino-3-carboxypropyltransferase 2)	dph2 AN5179	0.1477	DPH2_EMENI	transferase activity [GO:0016740]	peptidyl-diphthamide biosynthetic process from peptidyl-histidine [GO:0017183]		CATALYTIC ACTIVITY: L-histidine-[translation elongation factor 2] + S-adenosyl-L-methionine = 2-((3S)-3-amino-3-carboxypropyl)-L-histidine-[translation elongation factor 2] + S-methyl-5'-thioadenosine. {ECO:0000250|UniProtKB:P32461}.
AN8855	0	0	0	-0.0582517	-0.278792	-0.0454174	0.0106954	-0.143178	-0.552932	0.224862	-0.398615	NaN	0.294846	0.257871	-1.67985	0.608256	0.28332	-1.53782	0.495442	0.336039	-1.30765	0.270336	0.770819	-0.723553	0.558187	0.564181	-0.55705	0.375024	0.359497	-0.702413	0.109314	0.542797	-0.845149	0.468441	0.41083	-0.828552	0.176929	-0.874529	-0.78968	290	25S rRNA adenine-N(1) methyltransferase (EC 2.1.1.-)	AN8855.2	0.1665	A0A1U8QPU5_EMENI	rRNA (adenine) methyltransferase activity [GO:0016433]
AN1743	0	0	0	0.2446	-0.145411	0.00526872	-0.0410196	-0.301868	-0.26694	-0.0797559	0.246697	NaN	0.0316319	-0.0061616	-1.05066	0.196063	-0.065129	-1.04424	0.476963	0.125221	-0.888592	0.0644289	0.356171	-0.690931	0.258219	0.795951	-0.535513	0.677876	1.02861	-0.395152	0.965161	1.16149	-0.396496	1.26284	1.11302	-0.543118	0.748803	0.814974	0.00915912	314	2-methoxy-6-polyprenyl-1,4-benzoquinol methylase, mitochondrial (EC 2.1.1.201) (Ubiquinone biosynthesis methyltransferase COQ5)	COQ5 AN1743.2	0.055	A0A1U8QI36_EMENI	2-octaprenyl-6-methoxy-1,4-benzoquinone methylase activity [GO:0102005];2-polyprenyl-6-methoxy-1,4-benzoquinone methyltransferase activity [GO:0008425]	ubiquinone biosynthetic process [GO:0006744]	ani00130 Ubiquinone and other terpenoid-quinone biosynthesis;ani01100 Metabolic pathways;ani01110 Biosynthesis of secondary metabolites;	CATALYTIC ACTIVITY: S-adenosyl-L-methionine + 2-methoxy-6-all-trans-polyprenyl-1,4-benzoquinol = S-adenosyl-L-homocysteine + 6-methoxy-3-methyl-2-all-trans-polyprenyl-1,4-benzoquinol. {ECO:0000256|HAMAP-Rule:MF_03191}.
AN6650	0	0	0	-0.167634	0.00990849	-0.456765	0.158096	0.168099	-0.167567	0.0782886	-0.752405	NaN	0.0328119	-0.0512819	0.609812	0.042366	0.110898	0.812864	-0.116015	0.368392	0.662947	0.154477	0.444582	0.367706	0.212205	0.0432098	0.713611	0.0869415	-0.0419711	0.894625	0.145594	0.0636881	0.985167	0.389361	0.154611	1.14089	0.5086	0.505966	0.616083	460	2-methylcitrate synthase, mitochondrial (Methylcitrate synthase) (EC 2.3.3.5) ((2S,3S)-2-methylcitrate synthase) (Citrate synthase 2) (EC 2.3.3.16)	mcsA AN6650	0.0321	PRPC_EMENI	2-methylcitrate synthase activity [GO:0050440];citrate (Si)-synthase activity [GO:0004108]	propionate catabolic process, 2-methylcitrate cycle [GO:0019629];propionate metabolic process, methylcitrate cycle [GO:0019679];sterigmatocystin biosynthetic process [GO:0045461];tricarboxylic acid cycle [GO:0006099]	ani00020 Citrate cycle (TCA cycle);ani00630 Glyoxylate and dicarboxylate metabolism;ani01100 Metabolic pathways;ani01110 Biosynthesis of secondary metabolites;ani01130 Biosynthesis of antibiotics;ani01200 Carbon metabolism;ani01210 2-Oxocarboxylic acid metabolism;ani01230 Biosynthesis of amino acids;	CATALYTIC ACTIVITY: Propanoyl-CoA + H(2)O + oxaloacetate = (2S,3S)-2-hydroxybutane-1,2,3-tricarboxylate + CoA. {ECO:0000269|PubMed:10712680}.;CATALYTIC ACTIVITY: Acetyl-CoA + H(2)O + oxaloacetate = citrate + CoA. {ECO:0000269|PubMed:10712680}.
AN1769	0	0	0	0.123633	0.213604	-0.0510732	-0.0230082	0.339527	-0.225482	0.0989323	0.368071	NaN	0.036117	0.0676884	-0.443457	0.0193902	0.136915	-0.465911	0.02304	0.315947	-0.386065	-0.0575093	0.301098	-0.437483	0.0592709	-0.0408342	-0.567582	-0.0577275	-0.249365	-0.74759	-0.100452	-0.21984	-0.754341	-0.0320684	-0.573003	-0.750558	-0.185814	-0.814569	-0.958469	352	3'(2'),5'-bisphosphate nucleotidase (EC 3.1.3.7) (3'(2'),5-bisphosphonucleoside 3'(2')-phosphohydrolase) (DPNPase)	AN1769	0.0067	DPNP_EMENI	3'(2'),5'-bisphosphate nucleotidase activity [GO:0008441];metal ion binding [GO:0046872]	phosphatidylinositol phosphorylation [GO:0046854];sulfur compound metabolic process [GO:0006790]	ani00920 Sulfur metabolism;ani01100 Metabolic pathways;ani01130 Biosynthesis of antibiotics;	CATALYTIC ACTIVITY: Adenosine 3',5'-bisphosphate + H(2)O = adenosine 5'-phosphate + phosphate.	COFACTOR: Name=Mg(2+);Xref=ChEBI:CHEBI:18420;Evidence={ECO:0000250};
AN5497	0	0	0	-0.424056	-0.239443	0.140104	-0.534386	-0.202273	0.152732	-0.605453	-0.000132875	NaN	-0.584251	-0.504269	0.694259	-0.597915	-0.656478	0.905258	-0.65173	-0.530136	0.606452	-0.444328	-1.28596	0.132641	-0.1182	-0.986286	0.0355387	-0.322841	-0.564247	0.502943	0.150827	-0.572368	0.993318	0.196998	-0.536083	1.18518	0.282406	0.0543045	0.759674	225	3,4-dihydroxy-2-butanone 4-phosphate synthase (DHBP synthase) (EC 4.1.99.12)	AN5497.2	0.179	A0A1U8QQ99_EMENI	3,4-dihydroxy-2-butanone-4-phosphate synthase activity [GO:0008686];metal ion binding [GO:0046872]	riboflavin biosynthetic process [GO:0009231]	ani00740 Riboflavin metabolism;ani01100 Metabolic pathways;ani01110 Biosynthesis of secondary metabolites;	CATALYTIC ACTIVITY: D-ribulose 5-phosphate = formate + L-3,4-dihydroxybutan-2-one 4-phosphate. {ECO:0000256|RuleBase:RU003843}.	COFACTOR: Name=Mg(2+);Xref=ChEBI:CHEBI:18420;Evidence={ECO:0000256|RuleBase:RU003843};Name=Mn(2+);Xref=ChEBI:CHEBI:29035;Evidence={ECO:0000256|RuleBase:RU003843};;Note=Binds 2 divalent metal cations per subunit. Magnesium or manganese. {ECO:0000256|RuleBase:RU003843};
AN2530	0	0	0	0.223893	-0.153918	0.18761	0.479261	-0.24741	0.399615	0.230086	-1.4159	NaN	0.211343	0.477678	0.221965	0.429407	0.0630216	0.570901	0.628879	0.175212	0.739279	0.460971	0.278544	0.39913	0.795577	0.565347	0.683994	0.730414	0.937675	1.00192	1.62559	1.06616	0.644202	1.76013	1.30155	0.53135	2.0872	1.42896	1.78783	181	30 kDa heat shock protein	hsp30 AN2530	0	HSP30_EMENI		cellular response to farnesol [GO:0097308];cellular response to heat [GO:0034605]
AN6489	0	0	0	0.0562685	-0.245782	-0.012161	0.0238315	-0.0578516	-0.391315	0.0498757	0.165395	NaN	0.163415	0.0106482	-0.910259	0.304741	0.0063083	-0.899429	0.163175	0.161233	-0.694704	0.107099	-0.070107	-0.480988	0.0932197	0.133825	-0.385236	0.227518	0.058705	-0.235423	0.0994722	0.233004	-0.36269	0.125013	0.217313	-0.256115	0.120033	-0.251444	-0.243348	287	37S ribosomal protein S10, mitochondrial (Mitochondrial ribosomal small subunit protein 10)	rsm10 AN6489	0.2786	RT10_EMENI	structural constituent of ribosome [GO:0003735]	translation [GO:0006412]	ani03010 Ribosome;
AN4434	0	0	0	0.163623	-0.0702076	-0.0547259	0.0136156	-0.144693	-0.474163	0.00052203	-0.0658583	NaN	0.0839821	-0.0255141	-0.964731	0.185013	-0.118271	-0.668316	0.0833249	0.118753	-0.366935	0.0200128	0.113687	-0.288803	-0.0178819	0.590516	-0.28235	0.349117	0.429124	-0.247945	0.229769	0.634004	-0.339502	0.173343	0.683836	-0.226263	-0.0538865	-0.0493643	-0.120846	243	37S ribosomal protein S25, mitochondrial	rsm25 AN4434	0.3796	RT25_EMENI	structural constituent of ribosome [GO:0003735]
AN1593	0	0	0	-0.249726	0.149658	-0.14283	-0.871095	-0.724042	0.385566	-0.117678	-1.73581	NaN	-1.29518	-1.13273	-0.613169	-1.89857	-0.475113	-2.45317	-2.97131	-0.989568	-0.0454606	-1.89842	-1.42502	-1.27199	-1.57535	-3.11557	-1.95542	-3.22738	-0.92317	-1.85812	-1.46508	0.557692	-1.09754	-0.188415	0.649473	-0.895907	0.0379218	-0.159228	-0.0992112	705	3-hydroxy-3-methylglutaryl coenzyme A reductase (HMG-CoA reductase) (EC 1.1.1.34)	AN1593.2	0.0007	Q5BCY7_EMENI	hydroxymethylglutaryl-CoA reductase (NADPH) activity [GO:0004420];NADP binding [GO:0050661]	coenzyme A metabolic process [GO:0015936];isoprenoid biosynthetic process [GO:0008299]	ani00900 Terpenoid backbone biosynthesis;ani01100 Metabolic pathways;ani01110 Biosynthesis of secondary metabolites;ani01130 Biosynthesis of antibiotics;	CATALYTIC ACTIVITY: (R)-mevalonate + CoA + 2 NADP(+) = (S)-3-hydroxy-3-methylglutaryl-CoA + 2 NADPH. {ECO:0000256|RuleBase:RU361219, ECO:0000256|SAAS:SAAS00726400}.
AN3817	0	0	0	0.138973	0.0249928	-0.0439376	0.0895853	0.14296	-0.143691	0.00479367	0.201054	NaN	0.298012	0.132719	-0.0182331	0.216271	0.280409	0.097295	0.00411215	0.0239776	0.342187	-0.024775	0.433336	0.270141	-0.267988	0.143663	0.167175	-0.233887	0.0163715	0.181801	-0.558756	0.103149	-0.130034	-0.43291	0.301981	-0.21794	0.0746331	0.382456	-0.272692	1125	3-hydroxy-3-methylglutaryl coenzyme A reductase (HMG-CoA reductase) (EC 1.1.1.34)	AN3817.2	0.2676	A0A1U8QKX6_EMENI	hydroxymethylglutaryl-CoA reductase (NADPH) activity [GO:0004420];NADP binding [GO:0050661]	coenzyme A metabolic process [GO:0015936];isoprenoid biosynthetic process [GO:0008299]	ani00900 Terpenoid backbone biosynthesis;ani01100 Metabolic pathways;ani01110 Biosynthesis of secondary metabolites;ani01130 Biosynthesis of antibiotics;	CATALYTIC ACTIVITY: (R)-mevalonate + CoA + 2 NADP(+) = (S)-3-hydroxy-3-methylglutaryl-CoA + 2 NADPH. {ECO:0000256|RuleBase:RU361219, ECO:0000256|SAAS:SAAS00726400}.
AN6844	0	0	0	-0.0306559	-0.300098	-0.0510374	-0.053982	-0.292478	-0.204062	0.113169	0.0834973	NaN	0.101679	-0.2577	-0.54989	0.313087	-0.25645	-0.567499	0.171891	0.000530196	-0.743467	0.139784	-0.0390619	-0.508934	0.218516	0.0365427	-0.32723	0.202418	0.0423154	-0.45631	0.209117	0.167546	-0.410933	0.204954	0.246836	-0.502086	0.13361	0.184703	-0.498065	481	3-hydroxyisobutyryl-CoA hydrolase, mitochondrial (EC 3.1.2.4) (3-hydroxyisobutyryl-coenzyme A hydrolase)	AN6844.2	0.3978	Q5AXY6_EMENI	3-hydroxyisobutyryl-CoA hydrolase activity [GO:0003860]	valine catabolic process [GO:0006574]	ani00280 Valine, leucine and isoleucine degradation;ani00410 beta-Alanine metabolism;ani00640 Propanoate metabolism;ani01100 Metabolic pathways;ani01200 Carbon metabolism;	CATALYTIC ACTIVITY: 3-hydroxy-2-methylpropanoyl-CoA + H(2)O = CoA + 3-hydroxy-2-methylpropanoate. {ECO:0000256|RuleBase:RU363052}.
AN5886	0	0	0	-0.358251	-0.0833258	-0.416591	-0.757227	0.0743695	-0.577908	-0.531057	-1.87456	NaN	-0.891804	-0.337148	0.267532	-0.810701	-0.211615	0.671523	-1.31902	-0.559207	1.45137	-1.31889	-0.317916	0.929645	-1.49122	-0.661492	0.449568	-1.33591	-0.670727	0.00169837	-0.534075	-1.54959	-0.756499	-0.975011	-1.92044	-0.175061	-0.68156	-1.31542	-0.0561425	772	3-isopropylmalate dehydratase (EC 4.2.1.33) (Alpha-IPM isomerase) (Isopropylmalate isomerase)	AN5886.2	0.4163	A0A1U8QYD3_EMENI	3-isopropylmalate dehydratase activity [GO:0003861];4 iron, 4 sulfur cluster binding [GO:0051539]	leucine biosynthetic process [GO:0009098]	ani00290 Valine, leucine and isoleucine biosynthesis;ani01100 Metabolic pathways;ani01110 Biosynthesis of secondary metabolites;ani01210 2-Oxocarboxylic acid metabolism;ani01230 Biosynthesis of amino acids;	CATALYTIC ACTIVITY: (2R,3S)-3-isopropylmalate = (2S)-2-isopropylmalate. {ECO:0000256|PIRNR:PIRNR001418}.
AN0912	0	0	0	-0.0755497	0.136398	-0.49355	-0.178523	0.364089	-0.814125	-0.1356	0.26039	NaN	-0.246881	0.237516	-1.01425	-0.174294	0.328131	-0.921229	-0.241161	0.368853	-0.884088	-0.217919	0.449929	-1.07905	-0.268344	0.0439054	-1.37741	-0.375614	-0.203612	-1.41146	-0.122253	-0.542812	-1.48722	-0.341438	-0.739509	-1.42543	-0.198027	-0.0265723	-1.74577	366	3-isopropylmalate dehydrogenase (EC 1.1.1.85)	AN0912.2	0.0562	A0A1U8QWM7_EMENI	3-isopropylmalate dehydrogenase activity [GO:0003862];magnesium ion binding [GO:0000287];NAD binding [GO:0051287]	leucine biosynthetic process [GO:0009098]	ani00290 Valine, leucine and isoleucine biosynthesis;ani00660 C5-Branched dibasic acid metabolism;ani01100 Metabolic pathways;ani01110 Biosynthesis of secondary metabolites;ani01210 2-Oxocarboxylic acid metabolism;ani01230 Biosynthesis of amino acids;	CATALYTIC ACTIVITY: (2R,3S)-3-isopropylmalate + NAD(+) = 4-methyl-2-oxopentanoate + CO(2) + NADH. {ECO:0000256|RuleBase:RU004445}.	COFACTOR: Name=Mg(2+);Xref=ChEBI:CHEBI:18420;Evidence={ECO:0000256|RuleBase:RU004445};Name=Mn(2+);Xref=ChEBI:CHEBI:29035;Evidence={ECO:0000256|RuleBase:RU004445};;Note=Binds 1 Mg(2+) or Mn(2+) ion per subunit. {ECO:0000256|RuleBase:RU004445};
AN2793	0	0	0	-0.304174	0.590231	-0.653025	0.280908	1.44989	-0.841557	-0.00749544	2.26701	NaN	-0.728138	1.21473	-1.80519	-0.609067	1.3943	-2.1374	-0.440796	1.16525	-2.05161	-0.746415	1.14484	-1.80866	-0.160308	1.77621	-1.83758	-0.642421	1.77222	-2.36832	-1.31308	1.70253	-2.4822	-0.621374	1.49885	-2.54361	-0.0324675	2.0887	-2.62138	370	3-isopropylmalate dehydrogenase (EC 1.1.1.85)	AN2793.2	0.5895	A0A1U8QQX7_EMENI	3-isopropylmalate dehydrogenase activity [GO:0003862];magnesium ion binding [GO:0000287];NAD binding [GO:0051287]	leucine biosynthetic process [GO:0009098]	ani00290 Valine, leucine and isoleucine biosynthesis;ani00660 C5-Branched dibasic acid metabolism;ani01100 Metabolic pathways;ani01110 Biosynthesis of secondary metabolites;ani01210 2-Oxocarboxylic acid metabolism;ani01230 Biosynthesis of amino acids;	CATALYTIC ACTIVITY: (2R,3S)-3-isopropylmalate + NAD(+) = 4-methyl-2-oxopentanoate + CO(2) + NADH. {ECO:0000256|RuleBase:RU004445}.	COFACTOR: Name=Mg(2+);Xref=ChEBI:CHEBI:18420;Evidence={ECO:0000256|RuleBase:RU004445};Name=Mn(2+);Xref=ChEBI:CHEBI:29035;Evidence={ECO:0000256|RuleBase:RU004445};;Note=Binds 1 Mg(2+) or Mn(2+) ion per subunit. {ECO:0000256|RuleBase:RU004445};
AN1165	0	0	0	0.0742593	-0.0754005	0.145708	-0.158152	-0.0759727	0.016076	-0.0883555	0.0240734	NaN	0.1374	0.203939	-0.674537	0.302868	0.0680094	-0.440585	0.0976076	-0.051632	-0.176325	0.0613181	0.355098	-0.0715131	0.152896	0.427007	-0.108307	0.30364	0.138495	-0.0652917	-0.1458	0.277391	-0.2284	-0.35834	0.341157	-0.305631	-0.156796	-0.414091	-0.421018	369	3-ketodihydrosphingosine reductase tsc10 (EC 1.1.1.102) (3-dehydrosphinganine reductase) (KDS reductase)	tsc10 AN1165	0.3646	TSC10_EMENI	3-dehydrosphinganine reductase activity [GO:0047560]	sphingolipid metabolic process [GO:0006665]	ani00600 Sphingolipid metabolism;ani01100 Metabolic pathways;	CATALYTIC ACTIVITY: Sphinganine + NADP(+) = 3-dehydrosphinganine + NADPH.
AN1778	0	0	0	-0.394848	0.238365	0.305838	-0.642758	0.268761	0.134625	-0.421062	0.0484064	NaN	-0.292401	0.280227	-0.0636363	0.0184732	0.196765	-0.0725692	0.228267	0.597956	0.0518958	0.417382	0.516846	0.223127	0.406673	0.205675	0.550283	0.164536	0.334052	0.831808	0.276882	0.0969045	1.17567	0.131845	0.182507	0.546098	0.0627252	0.3062	0.348248	349	3-methyl-2-oxobutanoate hydroxymethyltransferase (EC 2.1.2.11) (Ketopantoate hydroxymethyltransferase)	panB AN1778	0.009	PANB_EMENI	3-methyl-2-oxobutanoate hydroxymethyltransferase activity [GO:0003864]	pantothenate biosynthetic process [GO:0015940]	ani00770 Pantothenate and CoA biosynthesis;ani01100 Metabolic pathways;ani01110 Biosynthesis of secondary metabolites;	CATALYTIC ACTIVITY: 5,10-methylenetetrahydrofolate + 3-methyl-2-oxobutanoate + H(2)O = tetrahydrofolate + 2-dehydropantoate.
AN7489	0	0	0	-0.0143948	-0.0524474	0.00917317	0.175792	-0.287246	-0.430351	0.138532	-0.269537	NaN	0.444384	-0.104058	-0.462752	0.201828	-0.242499	-0.283248	0.245501	-0.475466	-0.367389	0.0214116	-0.511648	0.063195	0.373631	0.151095	-0.132294	0.291083	-0.172893	0.169357	0.340418	0.0739554	0.174717	0.362944	0.112949	-0.0214377	0.306516	0.011884	-0.119531	430	3-oxoacyl-[acyl-carrier-protein] synthase	AN7489.2	0.0467	A0A1U8QF90_EMENI	transferase activity, transferring acyl groups other than amino-acyl groups [GO:0016747]	fatty acid biosynthetic process [GO:0006633]	ani00061 Fatty acid biosynthesis;ani00780 Biotin metabolism;ani01100 Metabolic pathways;ani01212 Fatty acid metabolism;
AN1685	0	0	0	0.0718246	0.182806	-0.0640528	0.149502	0.383287	-0.228277	0.162762	-0.396384	NaN	0.218263	0.423317	0.00505561	-0.13804	0.366558	-0.283248	0.100425	0.16525	-0.104814	0.157077	0.237945	0.0165803	0.132721	0.0483801	-0.0485256	0.208715	-0.0512577	0.151048	0.0874622	0.0229271	0.0122682	-0.067291	0.340589	0.203629	0.0754173	0.273307	0.161479	463	3-phytase B (EC 3.1.3.8) (3 phytase B) (Myo-inositol hexakisphosphate phosphohydrolase B) (Myo-inositol-hexaphosphate 3-phosphohydrolase B)	phyB AN1685	0.2166	PHYB_EMENI	3-phytase activity [GO:0016158];acid phosphatase activity [GO:0003993]			CATALYTIC ACTIVITY: Myo-inositol hexakisphosphate + H(2)O = 1D-myo-inositol 1,2,4,5,6-pentakisphosphate + phosphate.
AN3172	0	0	0	-0.00291613	-0.160725	0.294232	-0.202828	-0.159571	0.169565	-0.0435124	0.531111	NaN	-0.136998	-0.346794	-0.369506	0.0092055	-0.164787	-0.591414	-0.0208448	-0.084384	-0.752186	-0.0517359	0.254629	-0.693152	-0.146462	0.272248	-0.647923	-0.0488448	0.368951	-0.42547	-0.231621	0.376808	-0.513735	-0.363066	0.366921	-0.722015	-0.404907	-0.659327	-0.808551	293	40S ribosomal protein S0	rps0 AN3172	0.0803	RSSA_EMENI	structural constituent of ribosome [GO:0003735]	endonucleolytic cleavage in ITS1 to separate SSU-rRNA from 5.8S rRNA and LSU-rRNA from tricistronic rRNA transcript (SSU-rRNA, 5.8S rRNA, LSU-rRNA) [GO:0000447];endonucleolytic cleavage to generate mature 3'-end of SSU-rRNA from (SSU-rRNA, 5.8S rRNA, LSU-rRNA) [GO:0000461];ribosomal small subunit assembly [GO:0000028];rRNA export from nucleus [GO:0006407];translation [GO:0006412]	ani03010 Ribosome;
AN8870	0	0	0	-0.115817	-0.118451	0.202051	-0.179026	-0.220097	0.187024	-0.106648	0.680299	NaN	-0.0440013	-0.300843	-0.243786	0.0891482	-0.243783	-0.444034	-0.0693602	0.0324848	-0.665405	0.0444547	0.219148	-0.674137	-0.0447911	0.45088	-0.613711	0.050585	0.449181	-0.456103	0.0123078	0.5145	-0.454824	-0.204751	0.564772	-0.622563	-0.209498	-0.382762	-0.614141	256	40S ribosomal protein S1	rps1 AN8870	0.1968	RS3A_EMENI	structural constituent of ribosome [GO:0003735]	cytoplasmic translation [GO:0002181]	ani03010 Ribosome;
AN4073	0	0	0	-0.271881	-0.181393	0.232237	-0.270628	-0.120494	0.14666	-0.173246	0.654517	NaN	-0.284908	-0.130349	-0.0140071	-0.151136	-0.134974	-0.078037	-0.147963	0.133671	-0.306142	-0.241986	-0.0811438	-0.427354	-0.0825972	0.324393	-0.394882	-0.18672	0.459466	-0.29564	-0.188551	0.573334	-0.266304	-0.352866	0.559913	-0.447429	-0.567753	-0.205935	-0.550199	183	40S ribosomal protein S12	AN4073.2	0.1233	A0A1U8QM58_EMENI	structural constituent of ribosome [GO:0003735]	translation [GO:0006412]	ani03010 Ribosome;
AN4060	0	0	0	-0.144159	-0.0894147	0.24255	-0.33935	-0.305352	0.0996822	-0.0717135	0.307532	NaN	-0.139161	-0.349612	-0.220314	-0.0689093	-0.372339	-0.333785	-0.0665452	-0.23973	-0.54537	-0.13294	-0.146775	-0.567572	-0.100784	-0.0542183	-0.560489	-0.113264	0.144381	-0.437515	-0.290527	0.131565	-0.440892	-0.306766	0.0650831	-0.65518	-0.392637	-0.787343	-0.780903	148	40S ribosomal protein S19 (S16)	rps19 rps16 AN4060	0.0377	RS19_EMENI	structural constituent of ribosome [GO:0003735]	ribosomal small subunit assembly [GO:0000028];ribosomal small subunit biogenesis [GO:0042274];translation [GO:0006412]	ani03010 Ribosome;
AN3823	0	0	0	-0.249042	0.101864	0.153203	-0.343172	-0.224273	0.0202895	-0.339667	0.295253	NaN	-0.389223	0.051831	-0.0490087	-0.335854	-0.0992763	-0.115941	-0.170328	0.0958804	-0.166303	-0.351044	-0.117938	-0.273316	-0.104443	0.11123	-0.306093	-0.211041	0.286945	-0.242974	-0.277579	0.358918	-0.194404	-0.236131	0.201115	-0.4117	-0.55917	-0.516562	-0.423621	88	40S ribosomal protein S21	AN3823.2	0.0504	A0A1U8QK61_EMENI	structural constituent of ribosome [GO:0003735]	rRNA processing [GO:0006364];translation [GO:0006412]	ani03010 Ribosome;
AN9097	0	0	0	-0.295823	-0.215446	0.274314	-0.34517	-0.228919	0.248319	-0.237089	0.774457	NaN	-0.30679	-0.0136253	-0.0239795	-0.115671	-0.0751826	-0.274102	-0.0965467	0.152655	-0.369095	-0.177286	0.282087	-0.466652	0.0544214	0.579439	-0.311416	-0.018475	0.578115	-0.258481	0.0154906	0.666211	-0.236946	-0.257443	0.669459	-0.370174	-0.352144	-0.333625	-0.470079	133	40S ribosomal protein S24	AN9097.2	0.2471	A0A1U8QH86_EMENI	structural constituent of ribosome [GO:0003735]	translation [GO:0006412]	ani03010 Ribosome;
AN5715	0	0	0	-0.258317	-0.111236	0.221888	-0.290171	-0.350033	0.103769	-0.0457887	0.426391	NaN	-0.13188	-0.343293	-0.280781	0.00369557	-0.285375	-0.408574	-0.152136	0.0158209	-0.484134	-0.155022	0.0417548	-0.544613	-0.0579196	0.214979	-0.477051	-0.0247041	0.341689	-0.398487	-0.195398	0.364703	-0.456207	-0.288475	0.403658	-0.611661	-0.258536	-0.32252	-0.665796	119	40S ribosomal protein S26	AN5715.2	0.3243	A0A1U8QRX7_EMENI	structural constituent of ribosome [GO:0003735]	translation [GO:0006412]	ani03010 Ribosome;
AN4777	0	0	0	-0.312981	-0.188106	0.120837	-0.27695	-0.0955547	0.0603345	-0.150825	0.474501	NaN	-0.241657	-0.0901044	-0.320287	-0.0675552	-0.148649	-0.464778	-0.133617	0.0444217	-0.53947	-0.142389	0.251908	-0.539635	0.0701158	0.349803	-0.39695	0.0349351	0.318509	-0.244227	-0.0565787	0.390433	-0.292443	-0.280979	0.453571	-0.517598	-0.408612	-0.315257	-0.539676	82	40S ribosomal protein S27	AN4777.2	0.3487	A0A1U8QSA3_EMENI	metal ion binding [GO:0046872];structural constituent of ribosome [GO:0003735]	translation [GO:0006412]	ani03010 Ribosome;		COFACTOR: Name=Zn(2+);Xref=ChEBI:CHEBI:29105;Evidence={ECO:0000256|RuleBase:RU000671};;Note=Binds 1 zinc ion per subunit. {ECO:0000256|RuleBase:RU000671};
AN8705	0	0	0	-0.271566	-0.00976383	0.0825585	-0.296754	-0.0807212	0.0984936	-0.182841	0.770476	NaN	-0.187249	0.191343	0.000187944	-0.0759781	0.0729678	-0.0849972	0.0872568	0.343279	-0.254308	-0.12482	0.24434	-0.274939	0.0321615	0.566671	-0.186397	-0.0293652	0.532184	-0.173896	0.00342605	0.62039	-0.152797	-0.127807	0.621293	-0.391869	-0.265559	-0.110721	-0.228744	61	40S ribosomal protein S30	AN8705.2	0.225	Q5ASM5_EMENI	structural constituent of ribosome [GO:0003735]	translation [GO:0006412]	ani03010 Ribosome;
AN4794	0	0	0	-0.278669	-0.183978	0.233592	-0.419583	-0.26744	0.125098	-0.0460023	0.562723	NaN	-0.121505	-0.356708	-0.225894	0.000550843	-0.310477	-0.420141	-0.157262	-0.0916347	-0.572847	-0.156517	0.0819819	-0.615751	-0.0485474	0.456973	-0.475401	0.0334517	0.366797	-0.273549	-0.0829592	0.496019	-0.318649	-0.31672	0.53211	-0.48564	-0.343929	-0.317341	-0.532557	239	40S ribosomal protein S4	AN4794.2	0.646	Q5B3T6_EMENI	rRNA binding [GO:0019843];structural constituent of ribosome [GO:0003735]	translation [GO:0006412]	ani03010 Ribosome;
AN1964	0	0	0	-0.251675	-0.246896	0.267848	-0.309503	-0.14049	0.207965	-0.201595	0.803486	NaN	-0.380152	-0.148534	-0.0958576	-0.0838998	-0.00257562	-0.289666	-0.122951	0.215763	-0.461127	-0.15136	0.474424	-0.535356	0.0532151	0.633037	-0.454767	0.0858889	0.68273	-0.307264	0.0106641	0.766053	-0.329453	-0.231057	0.750389	-0.483287	-0.292995	0.0479749	-0.613134	237	40S ribosomal protein S6	AN1964.2	0.1407	A0A1U8QT08_EMENI	structural constituent of ribosome [GO:0003735]	translation [GO:0006412]	ani03010 Ribosome;
AN4916	0	0	0	-0.240951	-0.256376	0.267031	-0.441105	-0.187088	0.149635	-0.16197	0.574143	NaN	-0.281649	-0.355254	-0.214871	-0.0541544	-0.251952	-0.382262	-0.207682	-0.0315423	-0.62947	-0.235122	0.087024	-0.653351	-0.152859	0.271365	-0.678593	-0.140418	0.406928	-0.454043	-0.250741	0.370193	-0.530576	-0.48755	0.399996	-0.656407	-0.423384	-0.247677	-0.81114	201	40S ribosomal protein S7	AN4916.2	0.4819	A0A1U8QZ09_EMENI	structural constituent of ribosome [GO:0003735]	translation [GO:0006412]	ani03010 Ribosome;
AN0465	0	0	0	0.00411923	-0.312313	0.299169	-0.0872564	-0.395497	0.187787	0.0544203	0.480009	NaN	-0.0810545	-0.408399	-0.0873023	0.103018	-0.292664	-0.284756	0.0620496	-0.085353	-0.442158	0.067277	0.210766	-0.446772	0.206428	0.305223	-0.321387	0.294089	0.368145	-0.0573491	0.23254	0.470864	-0.142489	-0.0588364	0.515135	-0.213017	-0.0500937	-0.343318	-0.314388	201	40S ribosomal protein S8	AN0465.2	0.2628	A0A1U8QGJ9_EMENI	structural constituent of ribosome [GO:0003735]	translation [GO:0006412]	ani03010 Ribosome;
AN2248	0	0	0	-0.220747	0.178573	0.00849409	-0.458568	0.374634	0.184428	-0.554586	-1.07072	NaN	-0.402501	0.263977	1.05837	-0.291205	0.362654	1.40434	-0.4829	0.283634	1.46996	-0.256336	0.329859	1.12662	-0.42988	0.0928695	0.76705	-0.25653	0.136365	0.701152	0.0245236	-0.294722	1.01773	-0.115307	-0.310759	1.02383	0.174284	0.580822	1.41524	498	4-aminobutyrate aminotransferase (EC 2.6.1.19) (GABA aminotransferase) (GABA-AT) (Gamma-amino-N-butyrate transaminase) (GABA transaminase)	gatA AN2248	0.1489	GABAT_EMENI	4-aminobutyrate:2-oxoglutarate transaminase activity [GO:0034386];pyridoxal phosphate binding [GO:0030170]	cellular amide catabolic process [GO:0043605];gamma-aminobutyric acid catabolic process [GO:0009450]	ani00250 Alanine, aspartate and glutamate metabolism;ani00280 Valine, leucine and isoleucine degradation;ani00410 beta-Alanine metabolism;ani00640 Propanoate metabolism;ani00650 Butanoate metabolism;ani01100 Metabolic pathways;	CATALYTIC ACTIVITY: 4-aminobutanoate + 2-oxoglutarate = succinate semialdehyde + L-glutamate.	COFACTOR: Name=pyridoxal 5'-phosphate;Xref=ChEBI:CHEBI:597326;Evidence={ECO:0000250|UniProtKB:P17649};
AN2970	0	0	0	-0.117933	0.213876	-0.0138252	-0.166401	0.113308	-0.126976	-0.105277	0.215646	NaN	-0.0529476	0.071797	-0.181337	-0.0191782	0.040765	0.0148332	-0.0577454	0.16376	-0.0196766	-0.151289	-0.0750771	-0.132716	0.0887944	-0.444809	-0.18164	-0.1273	-0.265493	-0.324135	-0.256619	-0.31361	-0.319372	-0.437805	-0.450481	-0.454163	-0.334789	-0.403712	-0.426778	282	4-nitrophenylphosphatase (PNPPase) (EC 3.1.3.41)	AN2970.2	0	Q5B910_EMENI	phosphatase activity [GO:0016791]			CATALYTIC ACTIVITY: 4-nitrophenyl phosphate + H(2)O = 4-nitrophenol + phosphate. {ECO:0000256|PIRNR:PIRNR000915}.
AN8185	0	0	0	0.159309	-0.0425518	0.0281705	0.0901691	0.165254	0.107558	0.137757	0.0197344	NaN	-0.0287253	-0.16408	0.0537942	-0.117121	-0.0829738	-0.0709191	-0.168118	-0.0837574	0.144656	-0.0699484	0.33197	0.262226	-0.232881	0.118412	-0.0398375	-0.134194	-0.00850043	-0.0957252	-0.129185	0.0132102	-0.134434	-0.134115	-0.054564	-0.0830296	-0.106198	0.0290346	-0.336423	1699	5'-3' exoribonuclease 1 (EC 3.1.13.-)	AN8185.2	0.0731	Q5AU45_EMENI	5'-3' exonuclease activity [GO:0008409];arylformamidase activity [GO:0004061];RNA binding [GO:0003723]	nuclear-transcribed mRNA catabolic process, nonsense-mediated decay [GO:0000184];tryptophan catabolic process to kynurenine [GO:0019441]	ani03008 Ribosome biogenesis in eukaryotes;ani03018 RNA degradation;
AN0707	0	0	0	0.411693	-0.497957	-0.0778875	0.335406	-0.399043	-0.20644	0.189923	-0.251678	NaN	0.339346	-0.33783	-0.628073	0.468254	-0.180546	-0.698978	0.450485	-0.466574	-0.359883	0.372497	0.143579	-0.0900744	0.36439	0.212725	-0.215133	0.388846	0.0552501	-0.169066	0.273241	0.37171	-0.135819	0.432471	0.260776	-0.329749	0.320286	-0.477536	-0.139589	1032	5'-3' exoribonuclease 2 (EC 3.1.13.-)	rat1 AN0707	0.2833	XRN2_EMENI	5'-3' exoribonuclease activity [GO:0004534];nucleic acid binding [GO:0003676];zinc ion binding [GO:0008270]	DNA-templated transcription, termination [GO:0006353];mRNA processing [GO:0006397];regulation of transcription, DNA-templated [GO:0006355];rRNA processing [GO:0006364]	ani03008 Ribosome biogenesis in eukaryotes;ani03018 RNA degradation;	CATALYTIC ACTIVITY: Exonucleolytic cleavage in the 5'- to 3'-direction to yield nucleoside 5'-phosphates.
AN6376	0	0	0	-0.00691287	-0.25657	-0.0916425	-0.201214	-0.371082	-0.267227	-0.118116	0.118865	NaN	-0.0250145	0.0849482	-0.84209	0.184739	-0.0923219	-0.976379	0.217885	0.159251	-0.622304	0.0033584	-0.0824869	-0.480446	0.297094	0.472135	-0.426907	0.229539	0.391229	-0.438616	0.0731904	0.51453	-0.470846	0.321454	0.473044	-0.364015	0.0479512	-0.168838	-0.252103	107	54S ribosomal protein L31, mitochondrial	AN6376.2	0.2591	A0A1U8QYT1_EMENI	structural constituent of ribosome [GO:0003735]	mitochondrial translation [GO:0032543]
AN5897	0	0	0	-0.0164306	-0.398403	-0.148536	0.0265979	-0.12303	-0.303294	-0.217723	0.536365	NaN	0.0527889	0.169358	-0.738306	0.357057	0.187476	-0.985825	0.12422	0.406935	-0.682511	0.115361	0.165231	-0.399523	0.0618022	0.691	-0.269653	0.276907	0.534199	-0.414657	0.251249	0.70017	-0.590576	0.0280317	0.768539	-0.748943	-0.133982	0.0325203	-0.460722	219	54S ribosomal protein L4, mitochondrial	mrpl4 AN5897	0.1979	RM04_EMENI	structural constituent of ribosome [GO:0003735]	mitochondrial translation [GO:0032543]
AN2284	0	0	0	0.0431936	0.129676	0.01699	-0.580057	0.224873	0.0707797	-0.212381	-1.80165	NaN	-0.592403	-0.054593	-0.267848	-0.840562	0.160573	-0.195353	-1.0618	0.0361274	0.0962675	-1.41874	0.0842303	0.25958	-1.48057	-0.170092	0.192294	-1.26814	-0.133712	0.107797	-0.672427	-0.662566	-0.0191208	-0.515682	-0.973147	0.467071	-0.186921	-1.65889	0.830171	648	5-aminolevulinate synthase, mitochondrial (EC 2.3.1.37) (5-aminolevulinic acid synthase) (Delta-ALA synthase) (Delta-aminolevulinate synthase)	hemA AN2284	0.2532	HEM1_EMENI	5-aminolevulinate synthase activity [GO:0003870];pyridoxal phosphate binding [GO:0030170]	protoporphyrinogen IX biosynthetic process [GO:0006782]	ani00260 Glycine, serine and threonine metabolism;ani00860 Porphyrin and chlorophyll metabolism;ani01100 Metabolic pathways;ani01110 Biosynthesis of secondary metabolites;	CATALYTIC ACTIVITY: Succinyl-CoA + glycine = 5-aminolevulinate + CoA + CO(2). {ECO:0000250|UniProtKB:P09950}.	COFACTOR: Name=pyridoxal 5'-phosphate;Xref=ChEBI:CHEBI:597326;Evidence={ECO:0000250|UniProtKB:P09950};
AN2734	0	0	0	-0.115594	-0.264054	0.235064	-0.183393	-0.241601	0.156524	-0.111976	0.863946	NaN	-0.239761	-0.226566	-0.151526	0.0196634	-0.0395602	-0.371783	-0.00491859	0.146209	-0.410754	-0.0518376	0.516877	-0.452811	0.0401688	0.610129	-0.394908	0.10033	0.573431	-0.32023	0.0366809	0.650904	-0.41032	-0.203545	0.739367	-0.626029	-0.321628	-0.0361775	-0.654197	312	60S acidic ribosomal protein P0	AN2734.2	0.4968	A0A1U8QGM6_EMENI		ribosome biogenesis [GO:0042254]	ani03010 Ribosome;
AN1711	0	0	0	0.608395	-0.230923	0.0972682	0.23418	-0.101583	-0.437086	0.243534	-0.0534236	NaN	0.513075	0.345064	-2.09387	0.848353	0.28977	-1.7969	0.849154	0.358174	-1.35641	0.384105	0.775106	-0.832594	0.475626	0.997018	-0.85073	1.00591	0.401524	-0.783747	0.437288	0.716374	-1.09668	0.867855	0.427674	-0.951244	0.828429	-1.08262	-0.533334	511	60S ribosomal export protein NMD3	AN1711.2	0.3119	A0A1U8QWQ1_EMENI			ani03008 Ribosome biogenesis in eukaryotes;ani03013 RNA transport;
AN7003	0	0	0	-0.0746664	-0.154438	0.269815	-0.202074	-0.182189	0.138084	-0.0686058	0.782805	NaN	-0.28371	-0.156899	-0.1731	-0.0450456	-0.0350799	-0.35836	-0.0944657	0.0916966	-0.478879	-0.0782084	0.444779	-0.527867	0.0553555	0.589239	-0.497904	0.169897	0.628967	-0.28093	0.00966223	0.725937	-0.347051	-0.122165	0.737013	-0.457609	-0.201017	-0.0735354	-0.590813	226	60S ribosomal protein L13	AN7003.2	0.5186	A0A1U8QGI8_EMENI	structural constituent of ribosome [GO:0003735]	translation [GO:0006412]	ani03010 Ribosome;
AN0433	0	0	0	-0.183611	-0.149705	0.309508	-0.333338	-0.141876	0.207133	-0.11465	0.754116	NaN	-0.214198	-0.195334	-0.117177	-0.0190815	-0.0907024	-0.291297	-0.130358	0.170708	-0.382556	-0.127242	0.390619	-0.453831	-0.0751132	0.549996	-0.340774	0.0155672	0.524965	-0.231809	-0.053886	0.627593	-0.247723	-0.319512	0.65478	-0.408037	-0.344034	-0.25591	-0.459804	174	60S ribosomal protein L20	AN0433.2	0.1926	Q5BG97_EMENI	structural constituent of ribosome [GO:0003735]	translation [GO:0006412]	ani03010 Ribosome;
AN4222	0	0	0	-0.32412	-0.197685	0.240589	-0.430724	-0.138436	0.168749	-0.202301	0.785759	NaN	-0.265252	-0.15496	-0.114149	-0.113604	-0.14884	-0.301086	-0.170016	0.121304	-0.492095	-0.192691	0.141852	-0.616576	-0.112975	0.413737	-0.52006	-0.120803	0.449156	-0.438073	-0.191354	0.512942	-0.445886	-0.362589	0.532882	-0.717098	-0.477269	-0.183579	-0.718135	135	60S ribosomal protein L27	AN4222.2	0.344	A0A1U8QSV9_EMENI	structural constituent of ribosome [GO:0003735]	translation [GO:0006412]	ani03010 Ribosome;
AN4452	0	0	0	-0.305309	-0.197523	0.305842	-0.456629	-0.0872039	0.157058	-0.277693	0.704461	NaN	-0.486871	-0.13661	0.0323455	-0.175599	-0.0425562	-0.140216	-0.338051	0.198804	-0.193118	-0.347967	0.253056	-0.360895	-0.144861	0.409763	-0.304329	-0.234259	0.490573	-0.145258	-0.33373	0.569524	-0.135463	-0.554958	0.55689	-0.343357	-0.614895	-0.123472	-0.512164	512	60S ribosomal protein L36	AN4452.2	0.3031	A0A1U8QU64_EMENI	structural constituent of ribosome [GO:0003735]	translation [GO:0006412]	ani03010 Ribosome;
AN4787	0	0	0	-0.186684	0.134853	0.185615	-0.203548	-0.110705	0.0997021	-0.281066	0.719551	NaN	-0.371899	0.159607	-0.0364808	-0.243491	0.0998372	-0.0561453	-0.0720378	0.324453	-0.160486	-0.248157	0.196323	-0.263178	-0.129555	0.359916	-0.293743	-0.102896	0.423763	-0.147431	-0.145022	0.488338	-0.122456	-0.256456	0.402613	-0.490914	-0.61546	-0.403955	-0.463505	92	60S ribosomal protein L37	rpl37 AN4787	0.1016	RL37_EMENI	metal ion binding [GO:0046872];RNA binding [GO:0003723];rRNA binding [GO:0019843];structural constituent of ribosome [GO:0003735]	translation [GO:0006412]	ani03010 Ribosome;		COFACTOR: Name=Zn(2+);Xref=ChEBI:CHEBI:29105;Evidence={ECO:0000250};;Note=Binds 1 zinc ion per subunit. {ECO:0000250};
AN6556	0	0	0	0.746707	0.0558942	0.69006	0.489495	0.394603	-0.540087	0.147898	0.131028	NaN	0.743483	0.926749	-3.13512	0.931501	0.894376	-2.47589	1.10162	1.08036	-1.08199	0.532561	1.44182	-0.294709	0.880334	2.00448	-0.268916	1.23496	1.81952	-0.303535	0.56663	2.26441	-0.567715	0.944223	1.85412	-0.74616	0.677313	-0.818191	-0.042943	188	60S ribosomal subunit assembly/export protein loc1	loc1 AN6556	0.5696	LOC1_EMENI	mRNA binding [GO:0003729]	intracellular mRNA localization [GO:0008298];mRNA transport [GO:0051028];ribosomal large subunit biogenesis [GO:0042273]	ani01110 Biosynthesis of secondary metabolites;
AN8491	0	0	0	0.802741	-0.0897585	0.00467933	0.0964839	-0.00803475	-0.628306	0.583114	-0.626536	NaN	0.706957	0.545749	-2.63603	1.1237	0.324833	-2.23572	1.01581	0.539481	-1.50394	0.36995	1.28877	-0.743334	0.56839	1.59753	-0.685495	0.896944	1.08608	-0.737347	0.196873	1.4498	-1.29156	0.743758	1.36479	-1.09944	0.311603	-1.54181	-0.653133	188	60S ribosome subunit biogenesis protein NIP7	AN8491.2	0.3871	A0A1U8QQ94_EMENI	RNA binding [GO:0003723]	ribosome assembly [GO:0042255]
AN3954	0	0	0	0.0986516	0.0116907	-0.313773	-0.148481	0.147517	-0.581548	0.0111835	-0.4257	NaN	-0.0844961	-0.202837	-0.802846	-0.129571	-0.192776	-0.70108	-0.280011	-0.190262	-0.580297	-0.320217	-0.146371	-0.626307	-0.294065	-0.683736	-0.777141	-0.243743	-0.798053	-0.92715	-0.227547	-0.958298	-0.980585	-0.0406794	-0.938406	-0.7889	0.416399	-0.252079	-1.01336	489	6-phosphogluconate dehydrogenase, decarboxylating (EC 1.1.1.44)	AN3954.2	0.0302	Q5B676_EMENI	phosphogluconate dehydrogenase (decarboxylating) activity [GO:0004616]	D-gluconate metabolic process [GO:0019521];pentose-phosphate shunt [GO:0006098]	ani00030 Pentose phosphate pathway;ani00480 Glutathione metabolism;ani01100 Metabolic pathways;ani01110 Biosynthesis of secondary metabolites;ani01130 Biosynthesis of antibiotics;ani01200 Carbon metabolism;	CATALYTIC ACTIVITY: 6-phospho-D-gluconate + NADP(+) = D-ribulose 5-phosphate + CO(2) + NADPH. {ECO:0000256|PIRNR:PIRNR000109, ECO:0000256|RuleBase:RU000485}.
AN8777	0	0	0	-0.748274	0.515976	-0.388991	-0.729818	0.491684	-0.07142	-1.04249	-0.483065	NaN	-0.953204	0.225945	1.15022	-1.09547	0.185995	1.28909	-0.819307	0.173909	1.01275	-0.767948	0.0363115	0.335428	-0.852185	-0.751793	0.18594	-0.982271	-0.510052	0.0316931	-1.14196	-1.10644	0.387891	-1.24698	-1.23039	0.0537197	-1.08692	0.212836	-0.170372	548	Acetamidase (EC 3.5.1.4)	amdS AN8777	0.3077	AMDS_EMENI	amidase activity [GO:0004040]	regulation of cellular amide catabolic process [GO:0034251]	ani00330 Arginine and proline metabolism;ani00360 Phenylalanine metabolism;ani00380 Tryptophan metabolism;	CATALYTIC ACTIVITY: A monocarboxylic acid amide + H(2)O = a monocarboxylate + NH(3).;CATALYTIC ACTIVITY: Acetamide + H(2)O = acetate + NH(3).
AN4035	0	0	0	-0.315494	-0.271809	-0.0755315	-0.0333253	-0.210798	0.345102	-0.0997882	-0.138003	NaN	-0.0404543	-0.3926	0.906663	0.00574267	-0.353205	0.688102	-0.0236825	-0.524542	0.496728	0.243521	-0.0863823	0.200937	0.30642	-0.434225	0.365701	0.405631	-0.629999	0.541124	0.439238	-0.653859	0.863442	0.321178	-0.51303	0.944641	0.731705	0.256563	0.990417	798	Acetamidase regulatory protein	amdR intA AN4035	0.0775	AMDR_EMENI	RNA polymerase II transcription factor activity, sequence-specific DNA binding [GO:0000981];transcription regulatory region DNA binding [GO:0044212];zinc ion binding [GO:0008270]	fatty acid catabolic process [GO:0009062];regulation of transcription from RNA polymerase II promoter [GO:0006357];transcription, DNA-templated [GO:0006351]
AN5226	0	0	0	-0.52295	-0.286734	-0.0265473	-0.876335	-0.439706	-0.282191	-0.747233	0.675198	NaN	-0.980468	-0.821687	-0.654335	-0.765525	-0.598497	-1.03051	-0.880973	-0.637236	-1.32466	-0.946278	-0.483497	-1.59032	-1.2967	-0.288217	-1.58762	-1.0751	-0.0819973	-1.53672	-0.787469	-0.215353	-1.62413	-0.660672	-0.29377	-1.58872	-0.538757	-0.455296	-1.26461	298	Acetate permease A (Monocarboxylate transporter acpA)	acpA AN5226.2	0.015	ACPA_EMENI	acetate transmembrane transporter activity [GO:0015123]	ethanol catabolic process [GO:0006068];plasma membrane acetate transport [GO:0006847]
AN4956	0	0	0	0.451532	-0.0647588	-0.332615	0.126287	0.0188976	-0.447595	0.289037	-0.377273	NaN	0.102487	-0.109617	-0.990072	0.114449	-0.0850472	-0.581268	0.105618	-0.232879	-0.176329	-0.0912874	0.207594	0.206174	-0.406442	0.169169	-0.0256646	-0.0475506	-0.0279065	-0.359607	-0.0437756	0.137563	-0.65128	-0.13214	0.222974	-0.71434	-0.132227	-0.276329	-0.765853	697	Acetolactate synthase (EC 2.2.1.6)	AN4956.2	0.1722	Q5B3C4_EMENI	acetolactate synthase activity [GO:0003984];flavin adenine dinucleotide binding [GO:0050660];magnesium ion binding [GO:0000287];thiamine pyrophosphate binding [GO:0030976]	isoleucine biosynthetic process [GO:0009097];valine biosynthetic process [GO:0009099]	ani00290 Valine, leucine and isoleucine biosynthesis;ani00650 Butanoate metabolism;ani00660 C5-Branched dibasic acid metabolism;ani00770 Pantothenate and CoA biosynthesis;ani01100 Metabolic pathways;ani01110 Biosynthesis of secondary metabolites;ani01130 Biosynthesis of antibiotics;ani01210 2-Oxocarboxylic acid metabolism;ani01230 Biosynthesis of amino acids;	CATALYTIC ACTIVITY: 2 pyruvate = 2-acetolactate + CO(2). {ECO:0000256|RuleBase:RU003591}.	COFACTOR: Name=Mg(2+);Xref=ChEBI:CHEBI:18420;Evidence={ECO:0000256|RuleBase:RU003591};;Note=Binds 1 Mg(2+) ion per subunit. {ECO:0000256|RuleBase:RU003591};;COFACTOR: Name=thiamine diphosphate;Xref=ChEBI:CHEBI:58937;Evidence={ECO:0000256|RuleBase:RU003591};;Note=Binds 1 thiamine pyrophosphate per subunit. {ECO:0000256|RuleBase:RU003591};
AN5626	0	0	0	-0.341202	0.0974668	-0.122834	-0.534531	0.211292	-0.0723082	-0.437587	-0.296669	NaN	-0.557082	-0.247514	-0.0349824	-0.708052	0.0477125	-0.201066	-0.57657	0.00103663	-0.402676	-0.465459	0.16922	-0.692069	-0.603502	-0.224056	-0.841256	-0.44695	-0.04394	-0.693242	-0.339194	-0.358379	-0.544537	-0.0178613	-0.457499	-0.420728	0.188955	0.126661	-0.303685	670	Acetyl-coenzyme A synthetase (EC 6.2.1.1) (Acetate--CoA ligase) (Acyl-activating enzyme)	facA acuA AN5626	0.0781	ACSA_EMENI	acetate-CoA ligase activity [GO:0003987];AMP binding [GO:0016208];ATP binding [GO:0005524]	acetate catabolic process [GO:0045733];acetyl-CoA biosynthetic process from acetate [GO:0019427];carbon utilization [GO:0015976]	ani00010 Glycolysis / Gluconeogenesis;ani00620 Pyruvate metabolism;ani00630 Glyoxylate and dicarboxylate metabolism;ani00640 Propanoate metabolism;ani00680 Methane metabolism;ani01100 Metabolic pathways;ani01110 Biosynthesis of secondary metabolites;ani01130 Biosynthesis of antibiotics;ani01200 Carbon metabolism;	CATALYTIC ACTIVITY: ATP + acetate + CoA = AMP + diphosphate + acetyl-CoA.
AN6708	0	0	0	0.185063	-0.131222	-0.138048	0.183393	0.00323135	-0.344563	0.16974	0.0495142	NaN	0.158465	-0.0450983	-0.707232	0.224164	0.00876061	-0.785557	0.108487	-0.0512537	-0.820574	-0.0250846	0.111795	-0.715821	-0.202667	-0.0641625	-0.678795	-0.0883424	-0.15545	-0.738232	-0.118226	-0.176415	-0.835651	-0.27426	-0.0762762	-0.699781	-0.23847	-0.084901	-0.524211	488	Acetyltransferase component of pyruvate dehydrogenase complex (EC 2.3.1.12)	AN6708.2	0.0809	A0A1U8QUD3_EMENI	dihydrolipoyllysine-residue acetyltransferase activity [GO:0004742]	pyruvate metabolic process [GO:0006090]	ani00010 Glycolysis / Gluconeogenesis;ani00020 Citrate cycle (TCA cycle);ani00620 Pyruvate metabolism;ani01100 Metabolic pathways;ani01110 Biosynthesis of secondary metabolites;ani01130 Biosynthesis of antibiotics;ani01200 Carbon metabolism;	CATALYTIC ACTIVITY: Acetyl-CoA + enzyme N(6)-(dihydrolipoyl)lysine = CoA + enzyme N(6)-(S-acetyldihydrolipoyl)lysine. {ECO:0000256|RuleBase:RU361137}.	COFACTOR: Name=(R)-lipoate;Xref=ChEBI:CHEBI:83088;Evidence={ECO:0000256|RuleBase:RU361137};;Note=Binds 1 lipoyl cofactor covalently. {ECO:0000256|RuleBase:RU361137};
AN6093	0	0	0	-0.197259	0.1786	-0.213219	-0.193023	0.402256	-0.0778348	0.106676	0.166982	NaN	0.0874376	0.425676	0.848936	0.101426	0.471982	1.05235	0.151546	0.726138	0.454613	0.0691605	1.00528	0.738279	-0.160308	1.0535	0.366512	0.593646	1.07892	0.141876	1.23289	0.992963	1.05858	0.904695	0.911095	0.911448	0.596695	2.14292	1.81888	304	Acetylxylan esterase A (EC 3.1.1.72)	axeA aceA AN6093	0.0006	AXE1_EMENI	acetylxylan esterase activity [GO:0046555]	cellulose catabolic process [GO:0030245];xylan catabolic process [GO:0045493]		CATALYTIC ACTIVITY: Deacetylation of xylans and xylo-oligosaccharides.
AN9340	0	0	0	0.334592	0.0204279	-0.231268	0.365301	-0.182918	-0.0542786	0.423304	-0.951129	NaN	0.119859	-0.466868	0.278715	-0.0193721	-0.322485	-0.0530784	0.478079	-0.166874	0.0977033	0.605104	-0.493949	-0.060556	0.573177	-0.557957	0.641197	0.230467	-0.371532	0.634249	0.580544	-0.331743	0.833789	0.579504	-0.365494	0.885595	0.914421	0.00360545	0.67609	1054	Acid trehalase (EC 3.2.1.28) (Alpha,alpha-trehalase) (Alpha,alpha-trehalose glucohydrolase)	treA AN9340	0.0683	TREA_EMENI	alpha,alpha-trehalase activity [GO:0004555];carbohydrate binding [GO:0030246]	trehalose catabolic process [GO:0005993]		CATALYTIC ACTIVITY: Alpha,alpha-trehalose + H(2)O = beta-D-glucose + alpha-D-glucose.
AN2436	0	0	0	-0.326321	0.209734	0.0908874	-0.637639	0.320854	-0.181137	-0.769803	0.0866936	NaN	-0.141359	0.50307	-0.856882	0.235192	0.695298	-0.82797	0.238916	0.455396	-0.723816	0.330163	0.546356	-0.539237	0.0845119	0.329621	-0.300451	0.213109	0.225249	0.159009	-0.195162	0.0298568	0.337619	-0.365678	0.107639	-0.0590203	-0.301856	0.4368	-0.404775	655	ACL1_NEUCR Probable ATP-citrate synthase subunit 1 (ATP-citrate (Pro-S-)-lyase 1) (Citrate cleavage enzyme subunit 1)	AN2436.2	0.2281	A0A1U8QSX8_EMENI	cofactor binding [GO:0048037];lyase activity [GO:0016829];transferase activity, transferring acyl groups, acyl groups converted into alkyl on transfer [GO:0046912]	metabolic process [GO:0008152]	ani00020 Citrate cycle (TCA cycle);ani01100 Metabolic pathways;ani01110 Biosynthesis of secondary metabolites;ani01130 Biosynthesis of antibiotics;
AN5300	0	0	0	-0.14135	-0.309605	0.427486	0.335129	-0.516271	0.741394	0.310455	-0.253417	NaN	0.170132	-0.410389	0.749401	0.0493375	-0.060892	0.453717	-0.0447725	-0.00467496	0.458582	0.209958	0.18023	-0.298461	0.232636	-0.0643334	0.925002	0.34731	-0.192389	0.891898	-0.319228	0.145578	0.91552	-0.158041	0.422277	0.598858	0.220299	-0.0982989	0.449531	798	Aconitate hydratase, mitochondrial (Aconitase) (EC 4.2.1.-)	AN5300.2	0.1809	A0A1U8QXD8_EMENI	4 iron, 4 sulfur cluster binding [GO:0051539];aconitate hydratase activity [GO:0003994];metal ion binding [GO:0046872]	tricarboxylic acid cycle [GO:0006099]	ani00020 Citrate cycle (TCA cycle);ani00630 Glyoxylate and dicarboxylate metabolism;ani01100 Metabolic pathways;ani01110 Biosynthesis of secondary metabolites;ani01130 Biosynthesis of antibiotics;ani01200 Carbon metabolism;ani01210 2-Oxocarboxylic acid metabolism;ani01230 Biosynthesis of amino acids;		COFACTOR: Name=[4Fe-4S] cluster;Xref=ChEBI:CHEBI:49883;Evidence={ECO:0000256|RuleBase:RU362107};;Note=Binds 1 [4Fe-4S] cluster per subunit. {ECO:0000256|RuleBase:RU362107};
AN5525	0	0	0	0.361327	-0.218808	-0.352526	0.0481238	-0.176891	-0.620568	0.388613	0.095958	NaN	0.125882	-0.496294	-0.838508	0.0344631	-0.27402	-0.619193	-0.162957	-0.156304	-0.358704	-0.278932	0.28621	-0.0106627	-0.376045	0.31593	-0.100881	-0.132876	0.403158	-0.48313	0.212358	0.117564	-1.3749	-0.170109	-0.248623	-1.57869	-0.207308	-0.797032	-1.67186	783	Aconitate hydratase, mitochondrial (Aconitase) (EC 4.2.1.3) (Citrate hydro-lyase) (Homocitrate dehydratase) (EC 4.2.1.-)	acoA AN5525	0.0612	ACON_EMENI	4 iron, 4 sulfur cluster binding [GO:0051539];aconitate hydratase activity [GO:0003994];double-stranded DNA binding [GO:0003690];metal ion binding [GO:0046872];single-stranded DNA binding [GO:0003697]	lysine biosynthetic process via aminoadipic acid [GO:0019878];mitochondrial genome maintenance [GO:0000002];tricarboxylic acid cycle [GO:0006099]	ani00020 Citrate cycle (TCA cycle);ani00630 Glyoxylate and dicarboxylate metabolism;ani01100 Metabolic pathways;ani01110 Biosynthesis of secondary metabolites;ani01130 Biosynthesis of antibiotics;ani01200 Carbon metabolism;ani01210 2-Oxocarboxylic acid metabolism;ani01230 Biosynthesis of amino acids;	CATALYTIC ACTIVITY: Citrate = isocitrate.;CATALYTIC ACTIVITY: (R)-2-hydroxybutane-1,2,4-tricarboxylate = (Z)-but-1-ene-1,2,4-tricarboxylate + H(2)O.	COFACTOR: Name=[4Fe-4S] cluster;Xref=ChEBI:CHEBI:49883;Evidence={ECO:0000250};;Note=Binds 1 [4Fe-4S] cluster per subunit. {ECO:0000250};
AN1023	0	0	0	-0.318311	-0.119383	-0.101353	-0.322459	-0.201294	-0.0726526	-0.407077	0.0478367	NaN	-0.304995	-0.254705	0.230527	-0.504001	-0.2778	0.328187	-0.355817	-0.294684	0.0871162	-0.396316	-0.643353	-0.0766416	-0.354197	-0.551103	-0.14463	-0.430712	-0.397063	-0.0201807	-0.534453	-0.500407	0.0051223	-0.550018	-0.558511	-0.157139	-0.654477	-0.270647	-0.353094	404	Actin cytoskeleton-regulatory complex protein end3 (Cytoskeletal adapter protein sagA) (Endocytosis protein 3)	end3 sagA AN1023	0.0485	END3_EMENI	actin binding [GO:0003779];calcium ion binding [GO:0005509]	actin filament organization [GO:0007015];cellular response to DNA damage stimulus [GO:0006974];endocytosis [GO:0006897]
AN4270	0	0	0	-0.0335753	-0.0507606	-0.129454	-0.0890969	-0.153162	-0.0719566	-0.151119	-0.182266	NaN	-0.158142	-0.33232	0.0451765	-0.393827	-0.14549	0.0849634	-0.455262	-0.40781	0.0481886	-0.308323	-0.423153	-0.170267	-0.49349	-0.852779	-0.250774	-0.564737	-0.808484	-0.250306	-0.80795	-0.976494	-0.277647	-0.90459	-0.743074	-0.169345	-0.352385	-0.164466	-0.705137	1484	Actin cytoskeleton-regulatory complex protein pan1	pan1 AN4270	0.0003	PAN1_EMENI	actin binding [GO:0003779];calcium ion binding [GO:0005509]	endocytosis [GO:0006897]
AN6542	0	0	0	0.0846821	0.017731	-0.0428712	0.135155	0.176379	-0.107641	0.138506	0.369246	NaN	0.0243581	0.00614081	-0.215049	0.124165	0.166617	-0.268395	0.0524119	0.146045	-0.294647	0.0615223	0.252939	-0.297824	0.0855355	-0.164154	-0.294107	-0.0220528	-0.249268	-0.326425	-0.183005	-0.410977	-0.3863	-0.411681	-0.375639	-0.415321	-0.420026	-0.289421	-0.96566	375	Actin, gamma	acnA AN6542	0.0001	ACTG_EMENI	ATP binding [GO:0005524]		ani04145 Phagosome;
AN7009	0	0	0	0.0574663	-0.170681	0.0882144	0.167846	-0.160613	-0.0143649	-0.34572	0.236202	NaN	0.0172131	-0.0894959	-0.402602	0.0397102	-0.109623	-0.138858	-0.0179718	-0.218543	0.0270966	0.0449017	0.441901	0.145703	-0.112434	0.563338	-0.0214461	0.0608039	0.403221	-0.0421172	-0.178871	0.571263	0.000784428	-0.1246	0.792327	-0.073445	-0.0602829	0.143912	0.102122	479	Actin-like protein arp6	arp6 AN7009	0.7867	ARP6_EMENI		chromatin remodeling [GO:0006338];covalent chromatin modification [GO:0016569];regulation of transcription, DNA-templated [GO:0006355];transcription, DNA-templated [GO:0006351]
AN8065	0	0	0	-0.245762	0.0237763	-0.17858	-0.184696	0.124472	-0.111295	-0.29307	0.307314	NaN	-0.176829	-0.0050361	0.195009	-0.0799404	-0.0278931	0.301714	-0.296528	0.198456	0.164265	-0.234999	-0.019326	0.0188352	-0.0341609	-0.307416	-0.0136401	-0.180118	-0.424594	-0.188669	-0.254882	-0.566003	-0.122853	-0.473714	-0.425845	-0.124302	-0.557817	-0.0665843	-0.305415	191	Actin-related protein 2/3 complex subunit 3 (Arp2/3 complex 21 kDa subunit)	AN8065.2	0.0155	Q5AUG5_EMENI	actin binding [GO:0003779]	Arp2/3 complex-mediated actin nucleation [GO:0034314]	ani04144 Endocytosis;
AN8698	0	0	0	-0.38091	0.153455	-0.196881	-0.247665	0.061002	-0.0688868	-0.325926	0.0572158	NaN	-0.237112	-0.0909573	0.193614	-0.160342	-0.196114	0.297287	-0.321808	0.0350594	0.172293	-0.274989	-0.209514	-0.0795468	-0.268295	-0.757619	-0.155872	-0.297457	-0.888371	0.0059926	-0.430454	-0.917334	-0.0879888	-0.650805	-0.661701	-0.0562848	-0.49672	-0.103168	-0.363881	170	Actin-related protein 2/3 complex subunit 4	AN8698.2	0.0366	Q5ASN2_EMENI	actin binding [GO:0003779]	actin filament polymerization [GO:0030041];Arp2/3 complex-mediated actin nucleation [GO:0034314]	ani04144 Endocytosis;
AN4919	0	0	0	-0.182912	0.00756174	0.0278405	-0.206499	-0.0250331	-0.109598	-0.0296668	-0.185599	NaN	-0.0411877	-0.241415	0.0401269	-0.0552022	-0.27211	0.126748	-0.187997	0.0340529	-0.00314205	-0.280629	-0.428467	-0.0515153	-0.00983202	-0.70603	-0.229903	-0.399537	-0.584953	-0.244373	-0.389891	-0.543999	-0.166953	-0.532724	-0.754512	-0.211558	-0.491306	-0.488251	-0.666591	217	Actin-related protein 2/3 complex subunit 5	AN4919.2	0.0009	Q5B3G1_EMENI		Arp2/3 complex-mediated actin nucleation [GO:0034314]	ani04144 Endocytosis;
AN7441	0	0	0	0.177627	-0.0766652	0.0788541	0.164121	-0.0333392	-0.0599185	0.0987777	0.00468437	NaN	0.0852534	0.0890825	-0.475473	0.214046	0.050368	-0.513927	0.218604	-0.0466463	-0.433972	0.189772	0.109024	-0.233828	0.123775	0.354567	-0.173065	0.173947	0.334883	-0.121158	-0.0112801	0.370045	-0.239657	0.0901374	0.311419	-0.297784	-0.0241974	-0.218318	-0.385416	472	Actin-related protein 4 (Actin-like protein arp4) (Actin-like protein 4)	arp4 AN7441	0.523	ARP4_EMENI		covalent chromatin modification [GO:0016569];DNA repair [GO:0006281];regulation of transcription, DNA-templated [GO:0006355];transcription, DNA-templated [GO:0006351]
AN5704	0	0	0	-0.204569	-0.0583871	0.0442269	-0.178977	-0.0583522	-0.00596535	-0.183086	0.0894847	NaN	-0.100267	-0.171328	-0.13039	2.58224e-05	-0.131875	-0.091223	0.0332193	0.0938786	-0.102231	-0.0185972	-0.00450966	-0.090355	-0.0877904	0.0404001	0.0776662	0.0191102	0.0830359	0.075571	-0.0208496	0.134933	0.0739465	-0.203108	0.237056	-0.0463762	-0.414022	0.0575172	-0.0880513	137	Acyl carrier protein	AN5704.2	0.1971	A0A1U8QEY3_EMENI		fatty acid biosynthetic process [GO:0006633]	ani00190 Oxidative phosphorylation;ani01100 Metabolic pathways;
AN8415	0	0	0	-0.235688	0.574905	-0.414132	-0.0410196	0.473972	-0.492872	-0.127052	-0.893251	NaN	0.0448458	0.400429	0.923898	0.089838	0.334022	1.18738	-0.155735	0.385622	1.19682	-0.154544	0.102934	0.732127	0.167215	-0.267514	0.840113	0.181871	-0.00741155	0.46792	0.367879	-0.0860114	1.08878	0.612514	-0.264946	1.1964	1.14334	0.969429	1.47635	438	Acyl-CoA dehydrogenase apdG (EC 1.-.-.-) (Aspyridones biosynthesis protein G)	apdG AN8415	0.0296	APDG_EMENI	acyl-CoA dehydrogenase activity [GO:0003995];flavin adenine dinucleotide binding [GO:0050660]				COFACTOR: Name=FAD;Xref=ChEBI:CHEBI:57692;Evidence={ECO:0000305};
AN4135	0	0	0	-0.357187	-0.202602	-0.604342	-1.21734	-1.03278	-1.27086	-1.34149	-1.20805	NaN	-1.74612	-0.80227	-2.19754	-1.7038	-1.14083	-2.45525	-1.70403	-0.954844	-1.76589	-1.08439	-0.823255	-2.32363	-0.703033	-0.595418	-1.70072	-0.780776	0.890457	-0.82931	0.93068	1.86463	-1.03728	1.97123	1.77177	-1.13503	1.99159	1.46544	0.415664	449	Acyl-CoA desaturase (EC 1.14.19.1)	AN4135.2	0.0001	A0A1U8QUC9_EMENI	heme binding [GO:0020037];metal ion binding [GO:0046872];stearoyl-CoA 9-desaturase activity [GO:0004768]	unsaturated fatty acid biosynthetic process [GO:0006636]	ani01040 Biosynthesis of unsaturated fatty acids;ani01212 Fatty acid metabolism;	CATALYTIC ACTIVITY: Stearoyl-CoA + 2 ferrocytochrome b5 + O(2) + 2 H(+) = oleoyl-CoA + 2 ferricytochrome b5 + 2 H(2)O. {ECO:0000256|PIRNR:PIRNR000345}.	COFACTOR: Name=Fe(2+);Xref=ChEBI:CHEBI:29033;Evidence={ECO:0000256|PIRNR:PIRNR000345};;Note=Expected to bind 2 Fe(2+) ions per subunit. {ECO:0000256|PIRNR:PIRNR000345};
AN6731	0	0	0	-0.143485	0.0676451	-0.0738372	-0.135435	0.156419	-0.297185	-0.301425	-0.136966	NaN	0.174831	0.249511	-0.708135	0.226912	0.193409	-0.70178	0.11986	0.0692351	-0.713683	0.141287	0.0940533	-0.939463	0.163112	0.395873	-0.831588	0.488042	0.40376	-0.636779	0.997317	0.372105	-0.523081	0.933242	0.411145	-0.191928	0.903803	0.37692	0.306397	455	Acyl-CoA desaturase (EC 1.14.19.1)	AN6731.2	0.0469	A0A1U8QNY1_EMENI	heme binding [GO:0020037];metal ion binding [GO:0046872];stearoyl-CoA 9-desaturase activity [GO:0004768]	unsaturated fatty acid biosynthetic process [GO:0006636]	ani01040 Biosynthesis of unsaturated fatty acids;ani01212 Fatty acid metabolism;	CATALYTIC ACTIVITY: Stearoyl-CoA + 2 ferrocytochrome b5 + O(2) + 2 H(+) = oleoyl-CoA + 2 ferricytochrome b5 + 2 H(2)O. {ECO:0000256|PIRNR:PIRNR000345}.	COFACTOR: Name=Fe(2+);Xref=ChEBI:CHEBI:29033;Evidence={ECO:0000256|PIRNR:PIRNR000345};;Note=Expected to bind 2 Fe(2+) ions per subunit. {ECO:0000256|PIRNR:PIRNR000345};
AN2549	0	0	0	0.0497241	-0.0595973	0.265007	-0.0902704	-0.190901	0.331456	-0.0185126	-0.0602232	NaN	-0.0649535	-0.224856	0.620659	-0.0829456	-0.142411	0.773709	-0.109093	-0.0652039	0.811067	-0.294479	-0.160841	0.767622	-0.408181	-0.0530984	0.5988	-0.536421	-0.0446928	0.437238	-0.704631	-0.190872	0.24107	-0.879329	-0.470328	0.0619172	-1.34986	-1.02134	0.103994	565	Acyl-CoA ligase easD (EC 6.2.1.-) (Emericellamide biosynthesis protein B)	easD AN2549	0.0274	EASD_EMENI	ATP binding [GO:0005524];ligase activity [GO:0016874]	emericellamide A biosynthetic process [GO:1900617];emericellamide biosynthetic process [GO:1900557]
AN6752	0	0	0	-0.284111	-0.120836	0.135853	-0.096021	-0.0115374	0.306539	-0.220816	0.0963801	NaN	-0.189234	-0.452769	0.737247	-0.315612	-0.489154	0.776033	-0.372424	-0.463634	0.416258	-0.283782	-0.662659	0.164194	-0.295449	-0.905945	0.225761	-0.473963	-0.629582	0.180095	-0.471088	-0.575661	0.401657	-0.372803	-0.398905	0.439993	-0.0404043	-0.307192	0.147001	696	Acyl-coenzyme A oxidase	AN6752.2	0.5226	A0A1U8QYZ7_EMENI	acyl-CoA oxidase activity [GO:0003997];FAD binding [GO:0071949]	fatty acid beta-oxidation [GO:0006635]	ani00071 Fatty acid degradation;ani00592 alpha-Linolenic acid metabolism;ani01040 Biosynthesis of unsaturated fatty acids;ani01100 Metabolic pathways;ani01110 Biosynthesis of secondary metabolites;ani01212 Fatty acid metabolism;ani04146 Peroxisome;
AN2623	0	0	0	-0.273767	0.00806674	-0.0286904	-0.637366	0.106418	-0.180138	-0.548894	1.43885	NaN	-0.722219	0.313431	-0.388827	-0.65958	0.326041	-0.337863	-0.870806	0.42984	-0.438077	-1.1611	0.389388	-0.664605	-1.20716	0.492436	-1.04737	-0.956231	-0.0905343	-1.11942	-1.03443	-0.634525	-1.03711	-1.12824	-1.08027	-1.24304	-1.32846	-1.02572	-1.70126	357	Acyl-coenzyme A:6-aminopenicillanic-acid-acyltransferase 40 kDa form (EC 2.3.1.164) (Isopenicillin-N N-acyltransferase) [Cleaved into: Acyl-coenzyme A:6-aminopenicillanic-acid-acyltransferase 11 kDa subunit;Acyl-coenzyme A:6-aminopenicillanic-acid-acyltransferase 29 kDa subunit]	penDE aat AN2623	0.0059	AAAA_EMENI	acyl coenzyme A: isopenicillin N acyltransferase activity [GO:0102920];isopenicillin-N N-acyltransferase activity [GO:0050640]	penicillin biosynthetic process [GO:0042318]	ani00311 Penicillin and cephalosporin biosynthesis;ani01100 Metabolic pathways;ani01130 Biosynthesis of antibiotics;	CATALYTIC ACTIVITY: Phenylacetyl-CoA + isopenicillin N + H(2)O = CoA + penicillin G + L-2-aminohexanedioate.
AN8748	0	0	0	-0.217442	0.0502282	-0.0777349	-0.382939	0.0441768	-0.0851678	-0.37129	0.134644	NaN	-0.162898	0.152373	-0.0659528	-0.0461719	0.0556717	-0.0672113	-0.239117	0.23745	-0.0879746	-0.311398	0.0473747	-0.217541	-0.194363	-0.138586	-0.0352695	-0.425713	-0.14509	-0.0101271	-0.375282	-0.11602	-0.13748	-0.22445	-0.0885667	-0.0341041	-0.461514	-0.0618435	-0.139623	239	Acyl-protein thioesterase 1 (EC 3.1.2.-)	AN8748	0.9244	APTH1_EMENI	carboxylic ester hydrolase activity [GO:0052689];palmitoyl-(protein) hydrolase activity [GO:0008474]	fatty acid metabolic process [GO:0006631];protein depalmitoylation [GO:0002084]		CATALYTIC ACTIVITY: Palmitoyl-protein + H(2)O = palmitate + protein.
AN2548	0	0	0	0.0711959	-0.123138	0.308686	0.0538423	-0.179541	0.432624	-0.0264666	0.384032	NaN	-0.0473532	-0.275369	0.654384	-0.0594765	-0.105139	0.76788	-0.111451	-0.0477862	0.74813	-0.297123	0.163206	0.760777	-0.363222	0.249994	0.654674	-0.450782	0.278168	0.472729	-0.788114	0.114831	0.0755139	-0.999126	-0.279076	-0.169279	-1.77609	-0.787513	-0.193311	479	Acyltransferase easC (EC 2.3.1.-) (Emericellamide biosynthesis protein B)	easC AN2548	0.0049	EASC_EMENI	transferase activity, transferring acyl groups [GO:0016746];transferase activity, transferring acyl groups other than amino-acyl groups [GO:0016747]	chanoclavine-I biosynthetic process [GO:1900566];emericellamide A biosynthetic process [GO:1900617];emericellamide biosynthetic process [GO:1900557];ergot alkaloid biosynthetic process [GO:0035837]
AN6078	0	0	0	0.283367	0.143997	-0.475912	0.195681	0.204652	-0.676224	0.235889	-0.421994	NaN	0.052449	0.230286	-0.709604	-0.0967327	0.401297	-0.256155	-0.075647	0.364889	0.312658	-0.341478	0.441337	0.767798	-0.548437	0.989316	0.414259	0.489309	0.832598	-0.328925	1.07999	0.526296	-0.209087	0.906557	0.233412	-0.297334	0.777335	0.464928	0.745051	364	Adenine deaminase (ADE) (EC 3.5.4.2) (Adenine aminohydrolase) (AAH)	aah1 nadA AN6078	0.0515	ADE_EMENI	adenine deaminase activity [GO:0000034];metal ion binding [GO:0046872]	adenine catabolic process [GO:0006146];hypoxanthine salvage [GO:0043103];nucleotide metabolic process [GO:0009117];purine nucleobase catabolic process [GO:0006145];purine ribonucleoside monophosphate biosynthetic process [GO:0009168];regulation of G2/M transition of mitotic cell cycle [GO:0010389]	ani00230 Purine metabolism;ani01100 Metabolic pathways;	CATALYTIC ACTIVITY: Adenine + H(2)O = hypoxanthine + NH(3). {ECO:0000255|HAMAP-Rule:MF_03145}.	COFACTOR: Name=Zn(2+);Xref=ChEBI:CHEBI:29105;Evidence={ECO:0000255|HAMAP-Rule:MF_03145};;Note=Binds 1 zinc ion per subunit. {ECO:0000255|HAMAP-Rule:MF_03145};
AN1263	0	0	0	0.359834	0.0292769	0.356212	0.359131	0.0666917	0.397868	0.490173	1.09903	NaN	0.513191	-0.0872293	0.260553	0.735293	0.0442613	0.183734	0.641287	-0.0122401	0.132341	0.559728	0.358829	0.0543435	0.52199	0.119389	-0.160066	0.687697	0.0172285	-0.376414	0.537163	0.0492847	-0.687746	0.583447	0.133714	-0.638972	0.716378	-0.480971	-0.471674	449	Adenosylhomocysteinase (EC 3.3.1.1)	AN1263.2	0.4575	A0A1U8QWE9_EMENI	adenosylhomocysteinase activity [GO:0004013];NAD binding [GO:0051287]	one-carbon metabolic process [GO:0006730];S-adenosylhomocysteine catabolic process [GO:0019510]	ani00270 Cysteine and methionine metabolism;ani01100 Metabolic pathways;	CATALYTIC ACTIVITY: S-adenosyl-L-homocysteine + H(2)O = L-homocysteine + adenosine. {ECO:0000256|RuleBase:RU000548}.	COFACTOR: Name=NAD(+);Xref=ChEBI:CHEBI:57540;Evidence={ECO:0000256|RuleBase:RU000548};;Note=Binds 1 NAD(+) per subunit. {ECO:0000256|RuleBase:RU000548};
AN5122	0	0	0	-0.180017	-0.163955	-0.0522589	-0.0607952	-0.201277	-0.175708	-0.198821	0.320987	NaN	-0.133211	-0.0716704	-0.305995	-0.0195671	-0.195533	-0.423145	-0.0389348	-0.0322565	-0.411067	-0.147946	0.00124032	-0.452533	0.0379064	0.0574713	-0.326916	-0.0121513	-0.039344	-0.35056	0.0273032	0.134581	-0.354727	-0.178135	0.208721	-0.466898	-0.284687	-0.0293997	-0.560909	259	Adenylate kinase (EC 2.7.4.3) (ATP-AMP transphosphorylase) (ATP:AMP phosphotransferase) (Adenylate kinase cytosolic and mitochondrial) (Adenylate monophosphate kinase)	adk1 AN5122	0.6485	KAD2_EMENI	adenylate kinase activity [GO:0004017];ATP binding [GO:0005524]	ADP biosynthetic process [GO:0006172]	ani00230 Purine metabolism;ani00730 Thiamine metabolism;ani01100 Metabolic pathways;ani01110 Biosynthesis of secondary metabolites;ani01130 Biosynthesis of antibiotics;	CATALYTIC ACTIVITY: ATP + AMP = 2 ADP. {ECO:0000255|HAMAP-Rule:MF_03168}.
AN8860	0	0	0	0.139015	0.0836947	-0.0616179	0.236159	0.0888292	-0.279564	0.123876	0.403341	NaN	0.291625	0.335776	-1.03326	0.585837	0.068339	-0.923895	0.569554	0.549331	-0.985668	0.1822	0.571113	-0.730738	0.403175	0.656971	-0.758961	0.570805	0.32109	-0.57198	0.419049	0.577565	-0.646483	0.616569	0.438247	-0.662084	0.333415	-0.302007	-0.245093	177	Adenylate kinase isoenzyme 6 homolog (AK6) (EC 2.7.4.3) (Dual activity adenylate kinase/ATPase) (AK/ATPase)	AN8860.2	0.4489	A0A1U8QMH5_EMENI	adenylate kinase activity [GO:0004017];ATPase activity [GO:0016887];ATP binding [GO:0005524]	regulation of transcription, DNA-templated [GO:0006355];rRNA processing [GO:0006364];transcription, DNA-templated [GO:0006351]	ani00230 Purine metabolism;ani01100 Metabolic pathways;ani01110 Biosynthesis of secondary metabolites;ani01130 Biosynthesis of antibiotics;ani03008 Ribosome biogenesis in eukaryotes;	CATALYTIC ACTIVITY: ATP + AMP = 2 ADP. {ECO:0000256|HAMAP-Rule:MF_03173}.
AN6209	0	0	0	0.15636	0.0115407	0.179665	-0.197989	-0.136567	-0.037123	0.0296427	0.629769	NaN	-0.177491	-0.00898995	-0.651534	0.0229828	0.246833	-0.886753	0.234413	0.215291	-0.979532	0.133937	0.518423	-0.851365	-0.119666	0.870267	-0.824757	0.258043	0.659601	-0.872366	0.450182	0.632766	-0.923648	0.55587	0.629611	-1.02634	0.821796	0.170766	-0.270409	489	Adenylosuccinate lyase (ASL) (EC 4.3.2.2) (Adenylosuccinase)	AN6209.2	0.7222	A0A1U8QPZ9_EMENI	(S)-2-(5-amino-1-(5-phospho-D-ribosyl)imidazole-4-carboxamido)succinate AMP-lyase (fumarate-forming) activity [GO:0070626];N6-(1,2-dicarboxyethyl)AMP AMP-lyase (fumarate-forming) activity [GO:0004018]	'de novo' AMP biosynthetic process [GO:0044208];'de novo' IMP biosynthetic process [GO:0006189]	ani00230 Purine metabolism;ani00250 Alanine, aspartate and glutamate metabolism;ani01100 Metabolic pathways;ani01110 Biosynthesis of secondary metabolites;ani01130 Biosynthesis of antibiotics;	CATALYTIC ACTIVITY: (S)-2-(5-amino-1-(5-phospho-D-ribosyl)imidazole-4-carboxamido)succinate = fumarate + 5-amino-1-(5-phospho-D-ribosyl)imidazole-4-carboxamide. {ECO:0000256|RuleBase:RU361172}.;CATALYTIC ACTIVITY: N(6)-(1,2-dicarboxyethyl)AMP = fumarate + AMP. {ECO:0000256|RuleBase:RU361172}.
AN0893	0	0	0	0.128969	-0.188619	-0.0523583	-0.267005	-0.177315	-0.179494	-0.0214961	0.603665	NaN	-0.168622	-0.0856326	-0.451731	-0.0960611	-0.137758	-0.427797	-0.166448	-0.16103	-0.186462	-0.319278	0.0977234	-0.184066	-0.379627	0.124734	-0.506151	-0.213607	0.0610913	-0.635301	-0.361243	0.165057	-0.908661	-0.289269	0.183033	-1.09589	-0.0985567	-0.272878	-1.07828	424	Adenylosuccinate synthetase (AMPSase) (AdSS) (EC 6.3.4.4) (IMP--aspartate ligase)	adB oxpA AN0893	0.0635	PURA_EMENI	adenylosuccinate synthase activity [GO:0004019];GTP binding [GO:0005525];metal ion binding [GO:0046872]	'de novo' AMP biosynthetic process [GO:0044208];IMP metabolic process [GO:0046040]	ani00230 Purine metabolism;ani00250 Alanine, aspartate and glutamate metabolism;ani01100 Metabolic pathways;	CATALYTIC ACTIVITY: GTP + IMP + L-aspartate = GDP + phosphate + N(6)-(1,2-dicarboxyethyl)-AMP. {ECO:0000255|HAMAP-Rule:MF_03125}.	COFACTOR: Name=Mg(2+);Xref=ChEBI:CHEBI:18420;Evidence={ECO:0000255|HAMAP-Rule:MF_03125};;Note=Binds 1 Mg(2+) ion per subunit. {ECO:0000255|HAMAP-Rule:MF_03125};
AN0999	0	0	0	0.123812	0.298845	-0.179188	-0.0741231	0.284366	-0.313243	0.0297201	0.166851	NaN	-0.0213764	-0.0827121	-0.303792	-0.0248488	0.16396	-0.370711	-0.268006	0.0779172	-0.346327	-0.261378	-0.0682286	-0.387466	-0.347675	-0.248006	-0.404582	-0.475226	-0.15628	-0.569211	-0.38292	-0.305293	-0.582114	-0.617561	-0.29229	-0.636685	-0.398704	-0.0108361	-0.672795	529	Adenylyl cyclase-associated protein	AN0999.2	0.0007	A0A1U8QJJ1_EMENI	actin binding [GO:0003779]	actin filament organization [GO:0007015]
AN1194	0	0	0	-0.251283	0.129887	-0.0700341	-0.233665	0.18435	-0.111618	-0.0492914	0.592938	NaN	-0.147383	0.276884	0.0347412	-0.103948	0.201001	-0.0430741	0.0644275	0.246277	-0.104204	-0.0418868	0.377536	-0.350052	0.240276	0.10698	-0.445849	0.202459	-0.208732	-0.467528	-0.00692115	-0.299947	-0.432924	-0.235876	-0.351395	-0.445921	-0.316382	-0.398785	-0.65948	206	Adenylyl-sulfate kinase (EC 2.7.1.25) (ATP adenosine-5'-phosphosulfate 3'-phosphotransferase) (Adenosine-5'-phosphosulfate kinase) (APS kinase)	sD AN1194	0.0089	KAPS_EMENI	adenylylsulfate kinase activity [GO:0004020];ATP binding [GO:0005524]	cysteine biosynthetic process [GO:0019344];hydrogen sulfide biosynthetic process [GO:0070814];methionine biosynthetic process [GO:0009086];sulfate assimilation [GO:0000103];sulfate assimilation, phosphoadenylyl sulfate reduction by phosphoadenylyl-sulfate reductase (thioredoxin) [GO:0019379]	ani00230 Purine metabolism;ani00920 Sulfur metabolism;ani01100 Metabolic pathways;	CATALYTIC ACTIVITY: ATP + adenylyl sulfate = ADP + 3'-phosphoadenylyl sulfate.
AN2327	0	0	0	0.106418	0.0778123	-0.133785	0.49005	0.118734	-0.181708	0.194876	-0.144124	NaN	0.449461	0.200427	-0.301387	0.376433	0.279903	-0.416222	0.319507	0.126345	-0.386225	0.411922	0.171755	-0.209398	0.45726	0.0896818	-0.128748	0.318584	-0.200864	-0.147253	-0.0285616	-0.0784739	-0.119478	0.0905612	-0.0749798	-0.357041	0.372436	-0.274795	-0.453673	482	Adenylyltransferase and sulfurtransferase uba4 (Common component for nitrate reductase and xanthine dehydrogenase protein F) (Ubiquitin-like protein activator 4) [Includes: Molybdopterin-synthase adenylyltransferase (EC 2.7.7.80) (Adenylyltransferase uba4) (Sulfur carrier protein MOCS2A adenylyltransferase);Molybdopterin-synthase sulfurtransferase (EC 2.8.1.11) (Sulfur carrier protein MOCS2A sulf…	uba4 cnxF AN2327	0.1637	UBA4_EMENI	ATP binding [GO:0005524];metal ion binding [GO:0046872];molybdopterin-synthase adenylyltransferase activity [GO:0061605];molybdopterin-synthase sulfurtransferase activity [GO:0061604];nucleotidyltransferase activity [GO:0016779];thiosulfate sulfurtransferase activity [GO:0004792];URM1 activating enzyme activity [GO:0042292]	Mo-molybdopterin cofactor biosynthetic process [GO:0006777];protein urmylation [GO:0032447];tRNA wobble position uridine thiolation [GO:0002143]	ani04122 Sulfur relay system;	CATALYTIC ACTIVITY: ATP + [molybdopterin-synthase sulfur-carrier protein]-Gly-Gly = diphosphate + [molybdopterin-synthase sulfur-carrier protein]-Gly-Gly-AMP. {ECO:0000255|HAMAP-Rule:MF_03049}.;CATALYTIC ACTIVITY: [Molybdopterin-synthase sulfur-carrier protein]-Gly-Gly-AMP + [cysteine desulfurase]-S-sulfanyl-L-cysteine + reduced acceptor = AMP + [molybdopterin-synthase sulfur-carrier protein]-Gly…	COFACTOR: Name=Zn(2+);Xref=ChEBI:CHEBI:29105;Evidence={ECO:0000255|HAMAP-Rule:MF_03049};;Note=Binds 1 zinc ion per subunit. {ECO:0000255|HAMAP-Rule:MF_03049};
AN0092	0	0	0	0.662939	-0.107795	0.100682	0.215106	0.234218	-0.967117	0.385208	-0.616712	NaN	0.701755	0.883103	-3.38377	1.18329	0.711874	-2.73494	0.724646	0.738079	-1.50013	0.327907	1.83614	-0.677749	0.208376	1.79723	-0.893919	0.872458	1.31749	-0.805573	0.122943	1.80887	-1.64302	0.659922	1.45264	-1.28025	0.328264	-1.25514	-0.976009	806	AdoMet-dependent rRNA methyltransferase spb1 (EC 2.1.1.-) (2'-O-ribose RNA methyltransferase) (S-adenosyl-L-methionine-dependent methyltransferase)	spb1 AN0092	0.6671	SPB1_EMENI	rRNA (guanine) methyltransferase activity [GO:0016435];rRNA (uridine-2'-O-)-methyltransferase activity [GO:0008650]	maturation of 5.8S rRNA from tricistronic rRNA transcript (SSU-rRNA, 5.8S rRNA, LSU-rRNA) [GO:0000466];maturation of LSU-rRNA from tricistronic rRNA transcript (SSU-rRNA, 5.8S rRNA, LSU-rRNA) [GO:0000463];rRNA methylation [GO:0031167]		CATALYTIC ACTIVITY: S-adenosyl-L-methionine + rRNA = S-adenosyl-L-homocysteine + rRNA containing 2'-O-methylnucleoside. {ECO:0000255|HAMAP-Rule:MF_03163}.
AN4064	0	0	0	0.101693	-0.214022	0.04279	-0.0437613	-0.292271	-0.154071	0.118532	0.502553	NaN	0.0244044	-0.345189	-0.879469	0.207921	-0.293185	-1.17082	0.142234	-0.219558	-1.31409	0.0303098	0.158335	-0.921883	-0.126682	0.435401	-0.708708	0.206437	0.400138	-0.634079	0.310177	0.381818	-0.817898	0.103262	0.509663	-0.934474	0.0649342	0.0844614	-0.656444	311	ADT_NEUCR ADP,ATP CARRIER PROTEIN (ADP/ATP TRANSLOCASE) (ADENINE NUCLEOTIDE TRANSLOCATOR) (ANT)	AN4064.2	0.3988	A0A1U8QEN9_EMENI	transporter activity [GO:0005215]	transmembrane transport [GO:0055085]
AN9419	0	0	0	0.476224	-0.113159	-0.185734	0.313459	-0.0919325	-0.481585	0.417192	-0.147717	NaN	0.309138	-0.018235	-1.65352	0.384316	-0.047511	-1.73574	0.556595	-0.00888879	-1.21162	0.414661	0.232115	-0.581103	0.193089	0.531757	-0.43209	0.266548	0.273859	-0.460809	0.0376113	0.485127	-0.815122	0.16452	0.376044	-1.10365	0.225178	-0.468862	-0.998828	961	Alanine--tRNA ligase (EC 6.1.1.7) (Alanyl-tRNA synthetase) (AlaRS)	ala1 AN9419	0.6036	SYA_EMENI	alanine-tRNA ligase activity [GO:0004813];amino acid binding [GO:0016597];ATP binding [GO:0005524];metal ion binding [GO:0046872];tRNA binding [GO:0000049]	alanyl-tRNA aminoacylation [GO:0006419];tRNA modification [GO:0006400]	ani00970 Aminoacyl-tRNA biosynthesis;	CATALYTIC ACTIVITY: ATP + L-alanine + tRNA(Ala) = AMP + diphosphate + L-alanyl-tRNA(Ala). {ECO:0000255|HAMAP-Rule:MF_03133}.	COFACTOR: Name=Zn(2+);Xref=ChEBI:CHEBI:29105;Evidence={ECO:0000255|HAMAP-Rule:MF_03133};;Note=Binds 1 zinc ion per subunit. {ECO:0000255|HAMAP-Rule:MF_03133};
AN3741	0	0	0	-0.264677	0.540305	0.549989	-0.28338	0.550722	0.510716	0.0995447	-0.413293	NaN	-0.392591	0.633296	0.688859	-0.328562	0.515115	0.875655	-0.261368	0.679273	0.495355	-0.20065	0.66763	0.12765	-0.0284166	0.304245	0.0544316	0.138488	0.420541	0.151724	0.45857	0.135122	0.467527	0.150272	-0.421485	0.882935	0.759937	0.646051	1.04351	367	Alcohol dehydrogenase 2 (EC 1.1.1.1) (Alcohol dehydrogenase II) (ADH II)	alcB AN3741	0.0923	ADH2_EMENI	alcohol dehydrogenase (NAD) activity [GO:0004022];zinc ion binding [GO:0008270]	alcohol metabolic process [GO:0006066];ethanol metabolic process [GO:0006067];NADH oxidation [GO:0006116]	ani00010 Glycolysis / Gluconeogenesis;ani00071 Fatty acid degradation;ani00350 Tyrosine metabolism;ani01100 Metabolic pathways;ani01110 Biosynthesis of secondary metabolites;ani01130 Biosynthesis of antibiotics;	CATALYTIC ACTIVITY: An alcohol + NAD(+) = an aldehyde or ketone + NADH.	COFACTOR: Name=Zn(2+);Xref=ChEBI:CHEBI:29105;Evidence={ECO:0000250};;Note=Binds 2 Zn(2+) ions per subunit. {ECO:0000250};
AN2286	0	0	0	0.067838	-0.462808	-0.154451	-0.507175	-1.00419	-0.157404	-0.54834	-1.09898	NaN	-1.08664	-0.916813	-0.904567	-1.06438	-1.30335	-0.847688	-1.19485	-1.31312	-1.08689	-1.73122	-1.19904	-2.0509	-1.90308	-1.46541	-2.2691	-1.94182	-1.03684	-2.05918	-1.50861	-0.159889	-1.81154	-0.205718	0.183069	-1.24233	0.344085	0.192925	-0.620511	352	Alcohol dehydrogenase 3 (EC 1.1.1.1) (Alcohol dehydrogenase III) (ADH III)	alcC adh3 AN2286	0	ADH3_EMENI	alcohol dehydrogenase (NAD) activity [GO:0004022];zinc ion binding [GO:0008270]	ethanol metabolic process [GO:0006067];NADH oxidation [GO:0006116]	ani00010 Glycolysis / Gluconeogenesis;ani00071 Fatty acid degradation;ani00350 Tyrosine metabolism;ani01100 Metabolic pathways;ani01110 Biosynthesis of secondary metabolites;ani01130 Biosynthesis of antibiotics;	CATALYTIC ACTIVITY: An alcohol + NAD(+) = an aldehyde or ketone + NADH.	COFACTOR: Name=Zn(2+);Xref=ChEBI:CHEBI:29105;;Note=Binds 2 Zn(2+) ions per subunit.;
AN5644	0	0	0	-0.238506	0.0360194	-0.213127	-0.219254	0.147858	-0.258727	-0.313457	-0.131658	NaN	-0.226647	0.00328969	-0.0388423	-0.191551	0.124518	-0.0492466	-0.235905	0.00564848	-0.139312	-0.335282	0.0142574	-0.287838	-0.452602	-0.132749	-0.249566	-0.383726	-0.110275	-0.39903	-0.499274	-0.306616	-0.383523	-0.395866	-0.290951	-0.426731	-0.461611	-0.198258	-0.40363	517	Aldehyde dehydrogenase	AN5644.2	0.0019	Q5B1D6_EMENI	aldehyde dehydrogenase [NAD(P)+] activity [GO:0004030]	cellular aldehyde metabolic process [GO:0006081]	ani00906 Carotenoid biosynthesis;ani01100 Metabolic pathways;
AN0554	0	0	0	-0.192623	0.069536	-0.183342	-0.548421	0.143444	-0.251436	-0.354119	-0.824124	NaN	-0.64641	-0.24154	0.0251891	-0.561626	-0.145031	0.102674	-0.598293	-0.0809409	-0.0587195	-0.355536	0.0192408	-0.425004	-0.284913	-0.361958	-0.545508	-0.356159	-0.371254	-0.590924	-0.0199517	-0.667519	-0.275047	0.0423411	-0.975364	-0.0468989	0.0113165	-0.239884	0.0126014	497	Aldehyde dehydrogenase (ALDDH) (ALDH) (EC 1.2.1.3)	aldA aspA AN0554	0.8783	ALDH_EMENI	aldehyde dehydrogenase (NAD) activity [GO:0004029];aldehyde dehydrogenase [NAD(P)+] activity [GO:0004030]	acetaldehyde catabolic process [GO:0046187];acetate biosynthetic process [GO:0019413];carbon catabolite activation of transcription [GO:0045991];cellular response to osmotic stress [GO:0071470];ethanol catabolic process [GO:0006068];ethanol metabolic process [GO:0006067];threonine catabolic process [GO:0006567]	ani00010 Glycolysis / Gluconeogenesis;ani00053 Ascorbate and aldarate metabolism;ani00071 Fatty acid degradation;ani00280 Valine, leucine and isoleucine degradation;ani00310 Lysine degradation;ani00330 Arginine and proline metabolism;ani00340 Histidine metabolism;ani00380 Tryptophan metabolism;ani00410 beta-Alanine metabolism;ani00561 Glycerolipid metabolism;ani00620 Pyruvate metabolism;ani01100 …	CATALYTIC ACTIVITY: An aldehyde + NAD(+) + H(2)O = a carboxylate + NADH.
AN4516	0	0	0	0.0108791	0.1777	0.0153179	-0.176055	0.143064	0.196782	0.0183689	-0.349239	NaN	-0.0514093	-0.143617	0.341189	-0.150266	-0.0055931	0.491914	-0.203524	-0.0588719	0.493017	-0.269145	-0.25528	0.33133	-0.14641	-0.485275	0.244496	-0.35067	-0.327677	0.192654	-0.291538	-0.489309	0.300801	-0.321223	-0.498642	0.255326	-0.214258	-0.00119067	0.10756	835	Alkaline phosphatase (EC 3.1.3.1)	AN4516.2	0.2879	Q5B4L4_EMENI	alkaline phosphatase activity [GO:0004035]		ani00730 Thiamine metabolism;ani00790 Folate biosynthesis;ani01100 Metabolic pathways;	CATALYTIC ACTIVITY: A phosphate monoester + H(2)O = an alcohol + phosphate. {ECO:0000256|RuleBase:RU003947}.
AN5558	0	0	0	0.0269563	0.335417	-0.315297	-0.217342	0.493768	0.027232	-0.0540503	-0.732642	NaN	-0.342768	0.704529	0.272079	-0.104043	0.962041	0.795823	-0.288989	1.25041	1.02783	-0.0651548	1.3121	0.869204	0.096329	1.60984	0.918591	0.142262	2.11375	0.952131	1.96898	2.18064	1.6802	2.69953	2.12408	2.15218	3.03853	3.27764	3.19878	403	Alkaline protease 1 (ALP) (EC 3.4.21.63) (Aspergillopeptidase B) (Aspergillus proteinase B) (Elastase) (Elastinolytic serine proteinase) (Oryzin)	alp1 alk1 alp prtA AN5558	0	ORYZ_EMENI	peptidase activity [GO:0008233];serine-type endopeptidase activity [GO:0004252]			CATALYTIC ACTIVITY: Hydrolysis of proteins with broad specificity, and of Bz-Arg-OEt > Ac-Tyr-OEt. Does not hydrolyze peptide amides.
AN5523	0	0	0	0.544632	0.090955	0.00510351	0.295319	0.158855	-0.0761732	0.578231	-0.00837435	NaN	0.292875	-0.222303	-0.375022	0.411546	0.112054	-0.291399	0.33881	0.2706	-0.206978	0.42066	0.435054	0.0729993	0.709887	0.315755	0.0816938	0.530595	0.12631	0.276606	0.748	0.248177	0.108509	0.56541	0.107092	0.146146	0.674101	0.349373	-0.000340702	504	Alpha,alpha-trehalose-phosphate synthase [UDP-forming] (EC 2.4.1.15) (Trehalose-6-phosphate synthase) (UDP-glucose-glucosephosphate glucosyltransferase)	tpsA AN5523	0.0999	TPS1_EMENI	alpha,alpha-trehalose-phosphate synthase (UDP-forming) activity [GO:0003825];phosphatase activity [GO:0016791]	cellular carbohydrate metabolic process [GO:0044262];cellular response to heat [GO:0034605];cellular response to hydrogen peroxide [GO:0070301];trehalose biosynthetic process [GO:0005992];trehalose metabolism in response to stress [GO:0070413]	ani00500 Starch and sucrose metabolism;ani01100 Metabolic pathways;	CATALYTIC ACTIVITY: UDP-glucose + D-glucose 6-phosphate = UDP + alpha,alpha-trehalose 6-phosphate.
AN7345	0	0	0	0.22976	-0.372433	0.112801	0.0783955	-0.378958	-0.0127416	0.0252993	-0.178981	NaN	0.129591	-0.128975	-0.661029	0.21634	-0.279238	-0.715931	0.16375	-0.442587	-0.491284	0.170692	-0.111084	-0.229963	0.0314217	0.0596371	-0.326815	-0.0420808	-0.161259	-0.169018	-0.284076	0.131901	-0.457695	-0.0320243	0.0595411	-0.544921	-0.204958	-0.834493	-0.509976	894	Alpha/beta-glucosidase agdC (EC 3.2.1.20) (EC 3.2.1.21)	agdC agdD AN7345	0.1065	AGDC_EMENI	alpha-1,4-glucosidase activity [GO:0004558];beta-glucosidase activity [GO:0008422];carbohydrate binding [GO:0030246];glucosidase activity [GO:0015926];maltose alpha-glucosidase activity [GO:0032450];scopolin beta-glucosidase activity [GO:0102483]	cell wall organization [GO:0071555];glucan catabolic process [GO:0009251]	ani00052 Galactose metabolism;ani00500 Starch and sucrose metabolism;ani01100 Metabolic pathways;	CATALYTIC ACTIVITY: Hydrolysis of terminal, non-reducing (1->4)-linked alpha-D-glucose residues with release of alpha-D-glucose.;CATALYTIC ACTIVITY: Hydrolysis of terminal, non-reducing beta-D-glucosyl residues with release of beta-D-glucose.
AN0551	0	0	0	-0.0162956	-0.0771941	0.138941	-0.471654	-0.305002	-0.77298	-0.17879	-0.435415	NaN	-0.561319	-0.0894959	-1.46359	-0.530842	-0.19066	-1.43211	-0.703114	-0.0702633	-2.16945	-0.483381	0.264418	-1.34153	-0.751934	1.0499	-1.34244	-0.537724	1.41422	-1.94559	1.38808	1.70055	-1.06398	1.68746	1.16718	-0.98337	1.08373	0.65574	0.446651	584	alpha-1,2-Mannosidase (EC 3.2.1.-)	AN0551.2	0.0463	A0A1U8QI12_EMENI	calcium ion binding [GO:0005509];mannosyl-oligosaccharide 1,2-alpha-mannosidase activity [GO:0004571]	metabolic process [GO:0008152]	ani00510 N-Glycan biosynthesis;ani00513 Various types of N-glycan biosynthesis;ani01100 Metabolic pathways;ani04141 Protein processing in endoplasmic reticulum;
AN2045	0	0	0	-0.260081	-0.0856752	0.337547	0.274098	0.161169	0.610089	0.000608493	0.837123	NaN	0.266871	0.418173	0.885299	0.0724491	0.304999	0.710631	-0.00337153	0.253216	0.508499	0.192283	0.443369	0.182969	0.114328	0.180327	0.402169	-0.152365	0.0558305	0.436955	-0.471889	0.104	0.288058	-0.414923	-0.188116	0.278084	-0.73438	-0.210027	-0.10837	598	alpha-1,2-Mannosidase (EC 3.2.1.-)	AN2045.2	0.0054	A0A1U8QRG9_EMENI	calcium ion binding [GO:0005509];mannosyl-oligosaccharide 1,2-alpha-mannosidase activity [GO:0004571]	metabolic process [GO:0008152]	ani00510 N-Glycan biosynthesis;ani00513 Various types of N-glycan biosynthesis;ani01100 Metabolic pathways;ani04141 Protein processing in endoplasmic reticulum;
AN3566	0	0	0	0.0015411	0.130622	0.215746	0.0258702	0.160112	0.263074	0.129239	0.305863	NaN	0.0222607	0.152668	-0.116474	-0.112016	-0.00851273	-0.278995	-0.0706698	0.0960678	-0.141372	-0.0770042	-0.64805	-0.0132204	-0.181522	-1.31638	0.0416907	-1.113	-1.30078	0.0484015	-1.78229	-1.30396	-0.0706499	-1.69359	-1.23772	-0.220728	-1.63468	-2.00932	-2.14262	586	alpha-1,2-Mannosidase (EC 3.2.1.-)	AN3566.2	0	A0A1U8QIR6_EMENI	calcium ion binding [GO:0005509];mannosyl-oligosaccharide 1,2-alpha-mannosidase activity [GO:0004571]	metabolic process [GO:0008152]	ani00510 N-Glycan biosynthesis;ani00513 Various types of N-glycan biosynthesis;ani01100 Metabolic pathways;ani04141 Protein processing in endoplasmic reticulum;
AN3733	0	0	0	-0.164696	-0.0648767	6.21197e-05	0.169639	-0.0484173	0.104632	-0.0958882	0.130914	NaN	0.0821887	-0.0356447	0.101062	-0.244246	0.0674758	-0.235154	-0.279669	-0.100722	-0.547612	-0.250403	0.120837	-0.49928	-0.364227	0.134802	-0.190087	-0.359691	0.417311	-0.214967	-0.378491	0.477777	-0.734966	-0.176893	0.747738	-0.674513	-0.153409	0.601119	-0.357617	816	alpha-1,2-Mannosidase (EC 3.2.1.-)	AN3733.2	0.2102	A0A1U8QPE0_EMENI	calcium ion binding [GO:0005509];mannosyl-oligosaccharide 1,2-alpha-mannosidase activity [GO:0004571]	metabolic process [GO:0008152]	ani00510 N-Glycan biosynthesis;ani00513 Various types of N-glycan biosynthesis;ani01100 Metabolic pathways;ani04141 Protein processing in endoplasmic reticulum;
AN5748	0	0	0	-0.0478136	-0.104024	-0.0107657	0.0266191	-0.125947	-0.0834175	-0.13593	-0.708872	NaN	0.0305918	-0.261073	-0.0650436	-0.023056	-0.380581	-0.324699	-0.225141	-0.550048	-0.157171	-0.266771	-0.607808	-0.0568893	-0.3972	-0.57177	-0.212804	-0.392268	-0.564759	-0.263763	-0.568742	-0.604715	-0.408895	-0.62022	-0.694742	-0.279851	-0.354396	-0.298295	-0.476181	708	alpha-1,2-Mannosidase (EC 3.2.1.-)	AN5748.2	0.0023	A0A1U8QQ28_EMENI	calcium ion binding [GO:0005509];mannosyl-oligosaccharide 1,2-alpha-mannosidase activity [GO:0004571]	metabolic process [GO:0008152]	ani00510 N-Glycan biosynthesis;ani00513 Various types of N-glycan biosynthesis;ani01100 Metabolic pathways;ani04141 Protein processing in endoplasmic reticulum;
AN9084	0	0	0	-0.112486	0.125291	-0.120503	-0.0843037	0.0904823	-0.152912	-0.0650659	-0.447754	NaN	-0.159854	-0.00563595	0.0866012	-0.265211	-0.0431027	0.19934	-0.287918	-0.147664	0.384849	-0.260988	-0.211196	0.234927	-0.314456	-0.347407	0.098811	-0.319073	-0.377869	0.109417	-0.38745	-0.507406	0.193678	-0.364274	-0.517155	0.0583749	-0.253755	-0.346926	0.0249955	1623	alpha-1,2-Mannosidase (EC 3.2.1.-)	AN9084.2	0.0897	Q5ARJ6_EMENI	calcium ion binding [GO:0005509];mannosyl-oligosaccharide 1,2-alpha-mannosidase activity [GO:0004571]	metabolic process [GO:0008152]
AN4864	0	0	0	0.00540998	-0.167568	-0.11956	-0.173359	0.0499545	-0.502501	-0.186919	0.0939743	NaN	0.0145642	0.186533	-1.04337	0.365099	-0.137661	-0.934208	-0.148438	0.17206	-0.595658	-0.110628	0.58753	-0.393049	-0.230122	0.65065	-0.527243	0.00564366	0.425252	-0.519868	-0.490203	0.671515	-0.925267	-0.105882	0.580279	-1.01187	-0.431121	-0.0830881	-0.766448	591	Alpha-1,3-glucosyltransferase (EC 2.4.1.-)	AN4864.2	0.1637	A0A1U8QQP5_EMENI	transferase activity, transferring hexosyl groups [GO:0016758]	protein glycosylation [GO:0006486]	ani00510 N-Glycan biosynthesis;ani01100 Metabolic pathways;
AN1015	0	0	0	-0.289901	0.104949	0.054582	-0.144416	0.192478	0.141884	-0.317351	-0.725129	NaN	-0.145139	0.185806	0.710688	-0.266763	0.277953	0.741513	-0.169731	0.205057	0.488666	0.100491	0.685501	0.208181	0.16582	0.712711	0.317501	0.384586	1.00613	0.409311	1.04567	1.04901	0.74014	1.48319	0.841053	0.941769	1.31681	1.48869	1.70856	822	Alpha-1,4 glucan phosphorylase (EC 2.4.1.1)	AN1015.2	0	Q5BEL5_EMENI	glycogen phosphorylase activity [GO:0008184];linear malto-oligosaccharide phosphorylase activity [GO:0102250];pyridoxal phosphate binding [GO:0030170];SHG alpha-glucan phosphorylase activity [GO:0102499]	carbohydrate metabolic process [GO:0005975]	ani00500 Starch and sucrose metabolism;ani01100 Metabolic pathways;ani01110 Biosynthesis of secondary metabolites;	CATALYTIC ACTIVITY: ((1->4)-alpha-D-glucosyl)(n) + phosphate = ((1->4)-alpha-D-glucosyl)(n-1) + alpha-D-glucose 1-phosphate. {ECO:0000256|RuleBase:RU000587}.	COFACTOR: Name=pyridoxal 5'-phosphate;Xref=ChEBI:CHEBI:597326;Evidence={ECO:0000256|RuleBase:RU000587};
AN2018	0	0	0	-0.804941	-0.437042	-0.249745	0.244383	-0.847511	-0.0137045	-0.422533	-0.305404	NaN	0.164253	-0.439973	0.486366	0.0556223	-0.22345	0.390524	0.157973	-0.709579	0.110659	0.271507	-0.367423	-0.11587	-0.153881	-1.3661	0.807085	-0.941982	-1.44048	0.504446	-0.880116	-1.08515	0.750461	-0.966022	-1.26639	0.319106	-0.862543	-0.78613	-0.0261478	490	Alpha-amylase (EC 3.2.1.1)	AN2018.2	0.5894	A0A1U8QLT9_EMENI	alpha-amylase activity [GO:0004556];alpha-amylase activity (releasing maltohexaose) [GO:0103025];calcium ion binding [GO:0005509]	carbohydrate catabolic process [GO:0016052]	ani00500 Starch and sucrose metabolism;ani01100 Metabolic pathways;	CATALYTIC ACTIVITY: Endohydrolysis of (1->4)-alpha-D-glucosidic linkages in polysaccharides containing three or more (1->4)-alpha-linked D-glucose units. {ECO:0000256|RuleBase:RU361134}.
AN3388	0	0	0	2.16531	0.590231	-1.72779	-0.0410196	0.339461	-0.729912	2.29736	-1.22485	NaN	0.534897	1.50947	0.62387	1.51646	0.837909	0.453717	1.02869	0.521394	1.12446	1.83855	0.237945	-0.00895482	-0.3827	0.395393	-0.633488	2.77262	1.49759	0.311801	3.27189	1.5326	-0.249539	2.64166	2.07504	0.911448	3.10504	2.94734	1.98052	462	Alpha-amylase (EC 3.2.1.1)	AN3388.2	0.0146	A0A1U8QES1_EMENI	alpha-amylase activity [GO:0004556];alpha-amylase activity (releasing maltohexaose) [GO:0103025];calcium ion binding [GO:0005509]	carbohydrate metabolic process [GO:0005975]	ani00500 Starch and sucrose metabolism;ani01100 Metabolic pathways;	CATALYTIC ACTIVITY: Endohydrolysis of (1->4)-alpha-D-glucosidic linkages in polysaccharides containing three or more (1->4)-alpha-linked D-glucose units. {ECO:0000256|RuleBase:RU361134}.
AN6324	0	0	0	-0.345651	0.316197	0.594136	-0.201484	0.527533	0.676081	-0.298492	0.378262	NaN	-0.543106	0.447002	0.84251	-0.294059	0.469034	0.939144	-0.219238	0.446432	0.826383	0.0412814	0.237945	0.7984	-0.107066	0.609937	0.530011	0.149179	0.52733	0.677929	0.204531	0.273215	1.05302	0.251714	0.39385	1.20843	0.0606419	0.462991	1.34825	559	Alpha-amylase (EC 3.2.1.1)	AN6324.2	0.1098	A0A1U8QGT9_EMENI	alpha-amylase activity [GO:0004556];alpha-amylase activity (releasing maltohexaose) [GO:0103025];calcium ion binding [GO:0005509]	carbohydrate catabolic process [GO:0016052]	ani00500 Starch and sucrose metabolism;ani01100 Metabolic pathways;	CATALYTIC ACTIVITY: Endohydrolysis of (1->4)-alpha-D-glucosidic linkages in polysaccharides containing three or more (1->4)-alpha-linked D-glucose units. {ECO:0000256|RuleBase:RU361134}.
AN8149	0	0	0	-0.275261	-0.0267931	-0.487965	-0.334751	-0.218374	-0.490084	-0.472521	-0.441088	NaN	-0.668637	-0.645366	-0.447636	-0.446062	-0.577439	-0.345984	-0.446648	-0.416545	-0.582128	-0.00338763	0.0520789	-0.891118	-0.676431	-1.28797	-0.433189	-0.890349	-1.51319	-0.579823	-1.05004	-1.85972	-0.4822	-1.60627	-1.38091	-1.00755	-0.847436	-1.468	-1.77338	809	Alpha-fucosidase A (EC 3.2.1.51) (Alpha-L-fucoside fucohydrolase A)	afcA AN8149	0.0002	AFCA_EMENI	alpha-L-fucosidase activity [GO:0004560]	polysaccharide catabolic process [GO:0000272];xyloglucan metabolic process [GO:0010411]	ani00511 Other glycan degradation;	CATALYTIC ACTIVITY: An alpha-L-fucoside + H(2)O = L-fucose + an alcohol.
AN9286	0	0	0	-0.130145	-0.680623	0.442133	0.489495	0.162429	0.440013	0.127434	-1.69734	NaN	-0.465103	-0.316651	2.44984	0.434001	-0.0926847	1.71675	0.52173	-0.307238	0.387499	1.15405	0.520345	0.897936	1.20226	0.414758	1.79947	0.772616	0.0821377	2.89676	0.587389	0.130503	2.55782	0.559198	0.502392	2.68906	1.6456	1.71382	3.51817	847	Alpha-glucuronidase A (EC 3.2.1.139) (Alpha-glucosiduronase A)	aguA AN9286	0.0147	AGUA_EMENI	alpha-glucuronidase activity [GO:0046559];hydrolase activity, hydrolyzing O-glycosyl compounds [GO:0004553]	xylan catabolic process [GO:0045493]		CATALYTIC ACTIVITY: An alpha-D-glucuronoside + H(2)O = an alcohol + D-glucuronate.
AN1277	0	0	0	-0.10208	-0.0927071	-0.229707	-0.0265926	-0.0137711	-0.154348	-0.209982	-0.724921	NaN	-0.068305	-0.349973	0.15504	-0.189424	-0.262361	0.0349278	-0.310254	-0.085595	0.0355956	-0.0865822	-0.211502	-0.105816	-0.277858	-0.491374	-0.0373274	-0.388275	-0.236553	-0.350123	-0.260401	-0.391699	-0.00853083	-0.372913	-0.49718	-0.000302018	-0.297533	-0.403153	0.257385	504	Alpha-L-arabinofuranosidase C (ABF C) (Arabinosidase C) (EC 3.2.1.55)	abfC AN1277	0.4218	ABFC_EMENI	alpha-L-arabinofuranosidase activity [GO:0046556]	arabinan catabolic process [GO:0031222];arabinose metabolic process [GO:0019566];L-arabinose metabolic process [GO:0046373];pectin catabolic process [GO:0045490]	ani00520 Amino sugar and nucleotide sugar metabolism;	CATALYTIC ACTIVITY: Hydrolysis of terminal non-reducing alpha-L-arabinofuranoside residues in alpha-L-arabinosides.
AN2936	0	0	0	-0.0178583	0.0930761	0.0394557	0.154213	0.174025	0.168209	0.068675	-0.47869	NaN	0.129869	-0.256316	0.569881	0.0555008	0.0194413	0.54546	0.0374523	-0.0261262	0.397181	0.234627	0.180658	0.341828	0.223451	-0.380659	0.357742	-0.0704923	-0.0218428	0.379798	0.0812851	-0.22964	0.63549	0.130581	-0.308732	0.665796	0.454573	0.290759	0.340943	1059	Alpha-mannosidase (EC 3.2.1.-)	AN2936.2	0.4203	Q5B944_EMENI	alpha-mannosidase activity [GO:0004559];carbohydrate binding [GO:0030246];metal ion binding [GO:0046872]	mannose metabolic process [GO:0006013]	ani00511 Other glycan degradation;		COFACTOR: Name=Zn(2+);Xref=ChEBI:CHEBI:29105;Evidence={ECO:0000256|RuleBase:RU361199};;Note=Binds 1 zinc ion per subunit. {ECO:0000256|RuleBase:RU361199};
AN7505	0	0	0	0.0548873	0.449257	0.194751	-0.253323	0.547093	-0.0683277	-0.338384	0.917374	NaN	-0.420249	0.46762	-0.101222	-0.311925	0.447884	-0.0422401	-0.160344	0.508338	0.259581	-0.245881	0.613455	-0.0968276	-0.476822	0.892531	-0.221076	-0.387849	1.12076	-0.628256	0.31084	1.20851	-0.638581	0.563658	1.08421	-0.337417	0.255658	1.30028	0.662812	780	Alpha-xylosidase (EC 3.2.1.177)	agdD axlA AN7505	0.1034	AGDD_EMENI	alpha-D-xyloside xylohydrolase [GO:0061634];carbohydrate binding [GO:0030246];hydrolase activity, hydrolyzing O-glycosyl compounds [GO:0004553]	xyloglucan metabolic process [GO:0010411]		CATALYTIC ACTIVITY: Hydrolysis of terminal, non-reducing alpha-D-xylose residues with release of alpha-D-xylose. {ECO:0000269|PubMed:16844780}.
AN2993	0	0	0	-0.0600729	0.0170017	0.00944081	0.222015	0.0268018	0.318128	-0.00548311	-0.350087	NaN	0.150504	0.0103375	0.165107	0.163641	-0.00914287	0.24809	0.0862134	0.192622	0.236189	0.13063	0.0579443	0.167202	0.0886858	-0.0140622	0.310292	0.249283	0.00895094	0.349665	0.498604	-0.129352	0.421153	0.467756	-0.239771	0.364784	0.604683	-0.21091	0.548368	361	Altered inheritance of mitochondria protein 24, mitochondrial	AN2993.2	0.0971	Q5B8Y7_EMENI
AN2099	0	0	0	0.118445	-0.221137	-0.182723	0.0910839	-0.446199	0.0736913	-0.0631957	-1.55827	NaN	-0.0110718	0.335061	-0.237543	0.315324	-0.0720153	-0.0533807	0.448659	0.0948607	0.201086	0.684347	1.21719	0.4457	1.24126	3.15536	1.10557	2.81761	3.26937	1.57119	4.36885	3.03065	1.56529	3.93616	2.86336	1.00573	3.62821	2.79904	5.36155	354	Alternative oxidase, mitochondrial (EC 1.-.-.-)	alxA aod-1 AN2099	0	AOX_EMENI	alternative oxidase activity [GO:0009916];metal ion binding [GO:0046872]				COFACTOR: Name=Fe cation;Xref=ChEBI:CHEBI:24875;Evidence={ECO:0000250|UniProtKB:Q26710};;Note=Binds 2 iron ions per subunit. {ECO:0000250|UniProtKB:Q26710};
AN1586	0	0	0	-0.173345	0.190517	-0.576168	-0.190783	0.132879	-0.664727	-0.266377	-0.531632	NaN	-0.113545	0.120004	-0.11613	-0.25978	0.164898	0.217468	-0.397597	-0.211414	0.31817	-0.523204	-0.227941	0.16097	-0.926844	-0.769856	-0.0570371	-1.09075	-1.14031	-0.276196	-1.436	-1.8305	-0.595535	-1.93062	-2.41487	-1.15048	-2.00784	-2.05818	-1.59005	689	Amine oxidase (EC 1.4.3.-)	AN1586.2	0	Q5BCZ4_EMENI	copper ion binding [GO:0005507];primary amine oxidase activity [GO:0008131];quinone binding [GO:0048038]	amine metabolic process [GO:0009308]	ani00260 Glycine, serine and threonine metabolism;ani00350 Tyrosine metabolism;ani00360 Phenylalanine metabolism;ani00410 beta-Alanine metabolism;ani01100 Metabolic pathways;ani01110 Biosynthesis of secondary metabolites;		COFACTOR: Name=L-topaquinone;Xref=ChEBI:CHEBI:79027;Evidence={ECO:0000256|RuleBase:RU000672};Name=Cu cation;Xref=ChEBI:CHEBI:23378;Evidence={ECO:0000256|RuleBase:RU000672};;Note=Contains 1 topaquinone per subunit. {ECO:0000256|RuleBase:RU000672};;COFACTOR: Name=L-topaquinone;Xref=ChEBI:CHEBI:79027;Evidence={ECO:0000256|PIRSR:PIRSR600269-51};;Note=Contains 1 topaquinone per subunit. {ECO:0000256|P…
AN2532	0	0	0	-1.15925	-0.184477	-0.83114	-1.76277	-0.464982	-1.08456	-1.85323	-0.323613	NaN	-1.74255	-0.880458	-0.410661	-2.01087	-0.954545	-0.359053	-2.05091	-1.40959	-0.778245	-1.78008	-1.42799	-1.70095	-2.13311	-1.17504	-1.88123	-1.45865	-1.07253	-1.70993	-0.974607	-1.45559	-1.07953	-1.11722	-1.65912	-1.38194	-1.57059	-1.4801	-0.920248	664	Amine oxidase (EC 1.4.3.-)	AN2532.2	0.0091	Q5BA98_EMENI	copper ion binding [GO:0005507];primary amine oxidase activity [GO:0008131];quinone binding [GO:0048038]	amine metabolic process [GO:0009308]	ani00260 Glycine, serine and threonine metabolism;ani00350 Tyrosine metabolism;ani00360 Phenylalanine metabolism;ani00410 beta-Alanine metabolism;ani01100 Metabolic pathways;ani01110 Biosynthesis of secondary metabolites;		COFACTOR: Name=L-topaquinone;Xref=ChEBI:CHEBI:79027;Evidence={ECO:0000256|RuleBase:RU000672};Name=Cu cation;Xref=ChEBI:CHEBI:23378;Evidence={ECO:0000256|RuleBase:RU000672};;Note=Contains 1 topaquinone per subunit. {ECO:0000256|RuleBase:RU000672};;COFACTOR: Name=L-topaquinone;Xref=ChEBI:CHEBI:79027;Evidence={ECO:0000256|PIRSR:PIRSR600269-51};;Note=Contains 1 topaquinone per subunit. {ECO:0000256|P…
AN3291	0	0	0	-0.559376	-0.00631987	0.0795625	-0.3085	-0.0495812	-0.314874	-0.601626	-1.24421	NaN	-0.147621	0.0563008	1.27992	-0.483536	-0.0989939	1.56919	-0.256713	0.00682068	1.43997	-0.296295	-0.220044	0.535366	-0.338979	-0.175214	0.919053	-0.0798267	-0.332274	1.01635	-0.824482	-0.732743	1.07239	-0.921276	-0.860276	1.30049	-0.49412	0.122915	1.08521	457	Amine oxidase (EC 1.4.3.-)	AN3291.2	0.1464	A0A1U8QNJ9_EMENI	oxidoreductase activity [GO:0016491]		ani00260 Glycine, serine and threonine metabolism;ani00330 Arginine and proline metabolism;ani00340 Histidine metabolism;ani00350 Tyrosine metabolism;ani00360 Phenylalanine metabolism;ani00380 Tryptophan metabolism;ani01100 Metabolic pathways;ani01110 Biosynthesis of secondary metabolites;		COFACTOR: Name=FAD;Xref=ChEBI:CHEBI:57692;Evidence={ECO:0000256|RuleBase:RU362067};
AN5276	0	0	0	-0.662922	-0.0973016	-0.410763	-0.577073	-0.351527	-0.763485	-0.595387	0.697673	NaN	-0.728138	-0.28777	-1.08262	-1.00762	-0.260201	-1.32219	-1.14124	-0.727565	-1.72759	-0.915097	-0.640064	-2.15979	-1.04428	-0.812146	-2.03808	-1.11574	-1.09285	-2.09279	-0.863628	-0.969899	-1.63576	-0.870546	-0.534974	-1.53334	-0.502718	-0.818191	-1.5949	492	Amine oxidase (EC 1.4.3.-)	AN5276.2	0.0035	A0A1U8QHE1_EMENI	oxidoreductase activity [GO:0016491]				COFACTOR: Name=FAD;Xref=ChEBI:CHEBI:57692;Evidence={ECO:0000256|RuleBase:RU362067};
AN5690	0	0	0	-0.577716	0.216229	-0.445296	-0.785947	0.107253	-0.892598	-0.679496	0.442724	NaN	-0.725418	-0.00218174	-0.711846	-0.806315	-0.146701	-0.705075	-0.957764	0.0159014	-0.920946	-0.80616	-0.185085	-1.15709	-1.08825	-0.35626	-1.49467	-0.938496	-0.330739	-1.3294	-1.04325	-0.496924	-1.28778	-1.5013	-0.633878	-1.43516	-1.34085	-0.16829	-1.51293	668	Amine oxidase (EC 1.4.3.-)	AN5690.2	0.0089	A0A1U8QJV6_EMENI	copper ion binding [GO:0005507];primary amine oxidase activity [GO:0008131];quinone binding [GO:0048038]	amine metabolic process [GO:0009308]	ani00260 Glycine, serine and threonine metabolism;ani00350 Tyrosine metabolism;ani00360 Phenylalanine metabolism;ani00410 beta-Alanine metabolism;ani01100 Metabolic pathways;ani01110 Biosynthesis of secondary metabolites;		COFACTOR: Name=L-topaquinone;Xref=ChEBI:CHEBI:79027;Evidence={ECO:0000256|RuleBase:RU000672};Name=Cu cation;Xref=ChEBI:CHEBI:23378;Evidence={ECO:0000256|RuleBase:RU000672};;Note=Contains 1 topaquinone per subunit. {ECO:0000256|RuleBase:RU000672};;COFACTOR: Name=L-topaquinone;Xref=ChEBI:CHEBI:79027;Evidence={ECO:0000256|PIRSR:PIRSR600269-51};;Note=Contains 1 topaquinone per subunit. {ECO:0000256|P…
AN6092	0	0	0	-0.356035	0.308401	-0.209428	-0.537129	0.298076	-0.144949	-0.396339	-0.883969	NaN	-0.196168	0.158845	1.22939	-0.358991	0.397311	1.21989	-0.437162	0.302845	1.23911	-0.0132385	0.19515	0.900104	-0.247348	0.239704	0.868885	0.163807	0.485006	0.704979	0.589077	0.206148	0.994387	0.321948	0.101322	1.2411	0.671969	2.15981	1.49851	817	Amine oxidase (EC 1.4.3.-)	AN6092.2	0.0135	A0A1U8QGJ7_EMENI	copper ion binding [GO:0005507];primary amine oxidase activity [GO:0008131];quinone binding [GO:0048038]	amine metabolic process [GO:0009308]	ani00260 Glycine, serine and threonine metabolism;ani00350 Tyrosine metabolism;ani00360 Phenylalanine metabolism;ani00410 beta-Alanine metabolism;ani01100 Metabolic pathways;ani01110 Biosynthesis of secondary metabolites;		COFACTOR: Name=L-topaquinone;Xref=ChEBI:CHEBI:79027;Evidence={ECO:0000256|RuleBase:RU000672};Name=Cu cation;Xref=ChEBI:CHEBI:23378;Evidence={ECO:0000256|RuleBase:RU000672};;Note=Contains 1 topaquinone per subunit. {ECO:0000256|RuleBase:RU000672};;COFACTOR: Name=L-topaquinone;Xref=ChEBI:CHEBI:79027;Evidence={ECO:0000256|PIRSR:PIRSR600269-51};;Note=Contains 1 topaquinone per subunit. {ECO:0000256|P…
AN6658	0	0	0	-1.07173	0.879737	0.520135	-1.27806	0.732472	-0.922557	-1.38446	0.0426325	NaN	-1.18757	-0.402654	0.412366	-1.13561	-0.0975504	0.453717	-0.556273	1.37384	0.86143	0.0268142	0.389949	-1.00895	0.479796	1.21036	-0.254976	-0.0238505	2.21896	0.601308	1.15349	1.82211	1.4509	1.22662	1.22705	1.01098	-0.113387	1.14117	1.07071	536	Amine oxidase (EC 1.4.3.-)	AN6658.2	0.008	A0A1U8QVH3_EMENI	oxidoreductase activity [GO:0016491]		ani00330 Arginine and proline metabolism;ani00410 beta-Alanine metabolism;ani01100 Metabolic pathways;		COFACTOR: Name=FAD;Xref=ChEBI:CHEBI:57692;Evidence={ECO:0000256|RuleBase:RU362067};
AN7641	0	0	0	-1.20284	0.304436	-0.120462	-0.653538	0.269357	-0.337594	-1.08718	-0.865767	NaN	-0.674557	0.0284036	1.02086	-0.987012	0.257552	1.20057	-1.19284	0.0349212	0.78553	-0.880336	-0.037689	0.107389	-1.24875	-0.282679	-0.304365	-1.03767	-0.208674	-0.440271	-1.05786	-0.544704	-0.162076	-1.27501	-0.516052	-0.0725396	-0.559348	1.34054	0.211195	683	Amine oxidase (EC 1.4.3.-)	AN7641.2	0.2696	A0A1U8QHG6_EMENI	copper ion binding [GO:0005507];primary amine oxidase activity [GO:0008131];quinone binding [GO:0048038]	amine metabolic process [GO:0009308]	ani00260 Glycine, serine and threonine metabolism;ani00350 Tyrosine metabolism;ani00360 Phenylalanine metabolism;ani00410 beta-Alanine metabolism;ani01100 Metabolic pathways;ani01110 Biosynthesis of secondary metabolites;		COFACTOR: Name=L-topaquinone;Xref=ChEBI:CHEBI:79027;Evidence={ECO:0000256|RuleBase:RU000672};Name=Cu cation;Xref=ChEBI:CHEBI:23378;Evidence={ECO:0000256|RuleBase:RU000672};;Note=Contains 1 topaquinone per subunit. {ECO:0000256|RuleBase:RU000672};;COFACTOR: Name=L-topaquinone;Xref=ChEBI:CHEBI:79027;Evidence={ECO:0000256|PIRSR:PIRSR600269-51};;Note=Contains 1 topaquinone per subunit. {ECO:0000256|P…
AN8454	0	0	0	-0.246545	0.391366	-0.195499	-0.418337	0.426275	-0.321353	-0.483958	0.194117	NaN	-0.443765	0.38229	0.010165	-0.59782	0.581995	0.188504	-0.673144	0.60965	0.0969837	-0.623753	0.749144	-0.145166	-0.95222	0.42981	-0.480723	-0.873332	0.517607	-0.615651	-0.68482	0.312953	-0.670031	-0.657165	0.0617182	-0.677798	-0.609807	1.2477	-0.447045	666	Amine oxidase (EC 1.4.3.-)	AN8454.2	0.8327	A0A1U8QHI3_EMENI	copper ion binding [GO:0005507];primary amine oxidase activity [GO:0008131];quinone binding [GO:0048038]	amine metabolic process [GO:0009308]	ani00260 Glycine, serine and threonine metabolism;ani00350 Tyrosine metabolism;ani00360 Phenylalanine metabolism;ani00410 beta-Alanine metabolism;ani01100 Metabolic pathways;ani01110 Biosynthesis of secondary metabolites;		COFACTOR: Name=L-topaquinone;Xref=ChEBI:CHEBI:79027;Evidence={ECO:0000256|RuleBase:RU000672};Name=Cu cation;Xref=ChEBI:CHEBI:23378;Evidence={ECO:0000256|RuleBase:RU000672};;Note=Contains 1 topaquinone per subunit. {ECO:0000256|RuleBase:RU000672};;COFACTOR: Name=L-topaquinone;Xref=ChEBI:CHEBI:79027;Evidence={ECO:0000256|PIRSR:PIRSR600269-51};;Note=Contains 1 topaquinone per subunit. {ECO:0000256|P…
AN6782	0	0	0	-1.26765	0.552756	-2.14283	-1.98855	-0.328557	-0.559986	-2.26488	-0.603359	NaN	-1.3131	0.777325	1.44984	-1.65346	0.619862	1.71675	-1.7262	0.365275	1.60989	-1.91634	0.537506	0.745933	-2.33023	0.753847	1.79947	-1.17492	0.624318	0.534193	-1.10449	-0.293369	1.07239	-1.9433	-1.07606	0.858981	-1.30193	1.33935	1.31172	471	Amino acid transporter	AN6782.2	0.3428	A0A1U8QNZ5_EMENI	symporter activity [GO:0015293]
AN5867	0	0	0	0.268586	-0.153862	-0.183792	-0.0675894	-0.0524342	-0.380867	0.051968	-0.158954	NaN	-0.225514	-0.0725308	-0.478612	-0.184964	-0.0983246	-0.202532	-0.217593	-0.179562	0.0737742	-0.416506	0.233812	0.29582	-0.582887	0.416225	-0.0992158	-0.193559	0.321565	-0.339742	0.237789	0.529157	-0.555846	-0.0322056	0.548824	-0.729726	-0.148647	0.4331	-0.397721	706	Amino-acid acetyltransferase, mitochondrial (EC 2.3.1.1) (Arginine-requiring protein 2) (Glutamate N-acetyltransferase) (N-acetylglutamate synthase) (AGS) (NAGS)	arg2 ornD AN5867	0.9027	NAGS_EMENI	acetyl-CoA:L-glutamate N-acetyltransferase activity [GO:0004042];arginine binding [GO:0034618];methione N-acyltransferase activity [GO:0103045]	arginine biosynthetic process [GO:0006526]	ani00220 Arginine biosynthesis;ani01100 Metabolic pathways;ani01110 Biosynthesis of secondary metabolites;ani01130 Biosynthesis of antibiotics;ani01210 2-Oxocarboxylic acid metabolism;ani01230 Biosynthesis of amino acids;	CATALYTIC ACTIVITY: Acetyl-CoA + L-glutamate = CoA + N-acetyl-L-glutamate.
AN1638	0	0	0	-0.0750981	0.0894369	-0.207721	-0.238378	0.116691	-0.242373	-0.270977	0.0723163	NaN	-0.315078	-0.249287	-0.0408303	-0.314006	-0.0753275	-0.0186575	-0.394875	-0.189351	-0.119051	-0.343438	-0.131127	-0.365254	-0.450659	-0.677005	-0.543545	-0.368337	-0.765779	-0.672454	-0.477463	-0.929278	-0.705374	-0.562104	-0.904103	-0.623076	-0.342787	-0.249753	-0.9917	883	Aminopeptidase (EC 3.4.11.-)	AN1638.2	0	A0A1U8QZ81_EMENI	aminopeptidase activity [GO:0004177];metallopeptidase activity [GO:0008237];zinc ion binding [GO:0008270]				COFACTOR: Name=Zn(2+);Xref=ChEBI:CHEBI:29105;Evidence={ECO:0000256|RuleBase:RU364040};;Note=Binds 1 zinc ion per subunit. {ECO:0000256|RuleBase:RU364040};
AN4282	0	0	0	-0.0520902	0.170496	-0.121738	-0.210041	0.193944	-0.120086	-0.198308	0.0631369	NaN	-0.226786	-0.0183402	-0.0312952	-0.316784	0.0860448	-0.0378527	-0.269728	0.146769	-0.0240598	-0.178507	0.239194	-0.122126	-0.117391	0.0596323	-0.249574	-0.173755	-0.168788	-0.235008	-0.000288327	-0.366071	-0.133151	-0.014008	-0.550922	-0.281296	-0.181572	0.130719	-0.522569	879	Aminopeptidase (EC 3.4.11.-)	AN4282.2	0.0762	Q5B598_EMENI	aminopeptidase activity [GO:0004177];metallopeptidase activity [GO:0008237];zinc ion binding [GO:0008270]				COFACTOR: Name=Zn(2+);Xref=ChEBI:CHEBI:29105;Evidence={ECO:0000256|RuleBase:RU364040};;Note=Binds 1 zinc ion per subunit. {ECO:0000256|RuleBase:RU364040};
AN0209	0	0	0	-0.721032	0.119439	0.566121	0.00552294	0.251998	0.614043	-0.0656937	0.102727	NaN	-0.308378	0.5495	1.35274	-0.295333	0.277693	1.36504	0.0207845	0.266821	0.896512	0.193212	-0.712014	0.758211	0.0352907	0.230762	0.973501	-0.312631	-0.0283648	1.23585	-0.173424	-0.204364	1.44234	-0.119152	-0.0753506	1.31953	-0.543666	0.957293	0.768823	472	Ammonium transporter	AN0209.2	0.1576	A0A1U8QIX9_EMENI	ammonium transmembrane transporter activity [GO:0008519]
AN1181	0	0	0	-0.84041	-0.0670201	-0.23345	-0.618737	-0.113953	-0.0524821	-0.78575	0.166937	NaN	-0.689429	-0.256025	1.10888	-0.910153	-0.209198	1.14625	-1.13186	-0.540439	0.874082	-0.877189	-0.386647	0.441752	-1.38085	-0.244341	0.354841	-1.14513	-0.157113	0.310804	-1.13817	-0.430594	0.248646	-1.54032	-0.284597	-0.0505598	-1.3618	0.760347	0.0508709	478	Ammonium transporter	AN1181.2	0.1928	A0A1U8QH58_EMENI	ammonium transmembrane transporter activity [GO:0008519]
AN7463	0	0	0	-0.693118	-0.667779	-0.238171	-0.127462	-0.618841	0.0802414	-0.0928251	0.0342582	NaN	-0.326116	-0.843287	0.351306	-0.498839	-1.02673	0.151262	-0.623917	-1.45723	-0.0833177	-0.500185	-0.929962	-0.377468	-0.756986	-0.786578	-0.364316	-0.670664	-0.930804	-0.268939	-0.977638	-1.0766	-0.494011	-1.24144	-0.947122	-0.649984	-0.679948	-0.783309	-0.71517	544	Ammonium transporter	AN7463.2	0.0173	A0A1U8QT57_EMENI	ammonium transmembrane transporter activity [GO:0008519]
AN1606	0	0	0	-0.213703	0.0647496	-0.0160277	-0.198536	0.124745	0.070311	-0.19827	0.254519	NaN	-0.184359	-0.175372	0.207663	-0.297054	-0.0616151	0.30332	-0.476838	0.0447358	0.00389073	-0.445191	-0.438922	-0.156747	-0.564563	-0.78181	-0.248441	-1.13497	-0.505183	-0.355387	-1.33362	-0.750965	-0.478439	-1.39858	-0.902718	-0.495807	-1.39463	-0.583629	-1.37354	501	Annexin	AN1606.2	0	A0A1U8QF52_EMENI	calcium-dependent phospholipid binding [GO:0005544];calcium ion binding [GO:0005509]
AN2427	0	0	0	0.459494	0.589	0.734075	0.552505	0.378835	1.19933	0.562233	1.2003	NaN	0.166334	-0.0363987	0.75208	0.305298	0.206184	0.599486	0.469262	0.461116	0.367699	0.570351	-1.38439	0.0970024	0.375999	-1.20254	0.375068	-0.926214	-0.875334	0.198408	-0.333834	-1.26251	0.386358	-0.479194	-1.2862	0.268645	-0.561838	-0.694506	-0.94448	417	Annexin	AN2427.2	0.0073	Q5BAK3_EMENI	calcium-dependent phospholipid binding [GO:0005544];calcium ion binding [GO:0005509]
AN1832	0	0	0	-0.00461375	0.294775	-0.225292	-0.889017	0.389585	0.0774434	-0.0360646	-0.335879	NaN	0.0088278	0.225377	-0.172597	-0.331533	0.394303	0.00625842	0.0286897	0.132829	-0.560034	-0.952866	0.389949	0.213438	0.147815	0.00682761	0.0445838	0.187654	0.450289	-0.121158	0.101962	0.203979	-0.612109	0.0566977	0.261812	0.162987	-0.000758643	0.535446	0.141797	277	Antigen 1 (ASPND1)	aspnd1 AN1832	0.2763	ANG1_EMENI	integrin binding [GO:0005178];metallopeptidase activity [GO:0008237];zinc ion binding [GO:0008270]
AN7757	0	0	0	0.0676735	-0.174617	-0.0138644	-0.0666786	-0.0693444	-0.0116358	-0.00423511	-0.223333	NaN	-0.130744	-0.343328	0.0966059	-0.336919	-0.12131	-0.0987601	-0.29961	-0.478606	0.040489	-0.139882	-0.0573314	-0.0289315	-0.29905	-0.447763	-0.0269964	-0.422674	-0.348956	0.0223924	-0.407666	-0.519237	0.00978743	-0.457009	-0.514213	0.0703726	-0.291623	-0.162262	-0.414877	1676	Anucleate primary sterigmata protein A	apsA AN7757	0.0537	APSA_EMENI	phospholipid binding [GO:0005543];tubulin binding [GO:0015631]	conidium formation [GO:0048315];cortical protein anchoring [GO:0032065];dynein-driven meiotic oscillatory nuclear movement [GO:0030989];microtubule cytoskeleton organization [GO:0000226];mitochondrial fission [GO:0000266];mitochondrion inheritance [GO:0000001];nuclear migration [GO:0007097];nucleus localization [GO:0051647]
AN3437	0	0	0	0.304392	0.0951669	0.109188	-0.0564167	-0.0240576	0.149176	0.172663	0.165808	NaN	-0.0477704	-0.0586831	0.213722	-0.275657	-0.0948393	0.143712	-0.0543131	-0.105621	0.120868	-0.0142357	-0.21779	0.0872846	-0.0382816	-0.121626	0.0960353	-0.416969	0.142762	-0.0287039	-0.191532	0.0301011	-0.038307	-0.113802	-0.0543479	-0.0639623	-0.345236	0.115165	-0.195699	1051	Anucleate primary sterigmata protein B	apsB AN3437	0.0856	APSB_EMENI
AN3029	0	0	0	-0.117847	-0.0699846	0.0573668	-0.271857	-0.0850557	0.0310814	-0.158068	-0.191546	NaN	-0.0681422	-0.206545	-0.0716475	-0.172653	-0.10525	-0.086891	-0.12477	-0.340542	-0.20741	-0.197144	-0.0792015	-0.254802	-0.278755	-0.223151	-0.268424	-0.202893	-0.344024	-0.286438	-0.371969	-0.388562	-0.268383	-0.413263	-0.29845	-0.222316	-0.196119	-0.222698	-0.385418	766	AP complex subunit beta	AN3029.2	0	A0A1U8QEN2_EMENI	protein transporter activity [GO:0008565]	intracellular protein transport [GO:0006886];vesicle-mediated transport [GO:0016192]
AN5950	0	0	0	-0.00218538	-0.163097	-0.0329827	-0.201256	-0.292807	-0.117813	-0.159575	0.053679	NaN	-0.102533	-0.239037	-0.143575	-0.134641	-0.185448	-0.250151	-0.177163	-0.288517	-0.23915	-0.195289	-0.0362559	-0.335456	-0.154763	-0.0157401	-0.281917	0.104619	-0.0275153	-0.341726	0.0312321	-0.0198134	-0.248018	-0.187983	0.0574676	-0.27191	-0.0774937	0.0159928	-0.176799	723	AP complex subunit beta	AN5950.2	0.6689	Q5B0I0_EMENI	protein transporter activity [GO:0008565]	intracellular protein transport [GO:0006886];vesicle-mediated transport [GO:0016192]
AN0722	0	0	0	-0.353484	0.216433	-0.118501	-0.051474	0.144927	-0.111002	-0.290583	0.517699	NaN	-0.156781	0.417282	0.193585	0.0229412	0.176625	0.253481	-0.0663886	0.329281	0.112639	0.0946208	-0.330338	0.119487	0.312522	0.152718	0.25801	0.184395	0.274761	0.234525	0.469212	0.327297	0.47263	0.412089	0.222949	0.244271	0.0436149	0.525198	0.473656	145	AP-2 complex subunit sigma (Adaptin small chain) (Clathrin assembly protein 2 sigma small chain) (Sigma2-adaptin)	aps2 AN0722	0.0221	AP2S_EMENI	protein transporter activity [GO:0008565]	endocytosis [GO:0006897]	ani04144 Endocytosis;
AN8291	0	0	0	0.144004	-0.084131	-0.0235548	0.220901	-0.0380859	0.123568	0.0959638	-0.035302	NaN	0.212551	-0.259103	0.153158	0.127898	-0.0331125	0.0497236	0.182695	-0.0251643	0.135508	0.185898	0.139105	0.130182	0.215559	0.0681477	0.270823	0.183892	-0.00208378	0.309302	0.210486	0.16408	0.262185	0.21769	0.196808	0.265504	0.111095	0.13232	0.149039	962	AP-3 complex subunit delta	AN8291.2	0.0154	Q5ATT9_EMENI		intracellular protein transport [GO:0006886];vesicle-mediated transport [GO:0016192]
AN6352	0	0	0	0.392722	0.0762346	0.0874677	-0.189118	0.101556	-0.0380338	0.0631896	-0.295237	NaN	-0.0412957	0.0995223	0.00315733	0.308659	-0.0945227	-0.00640799	0.478493	0.035967	0.511488	0.181435	-0.408945	0.430157	0.78331	0.191737	0.710466	1.14298	0.577839	0.712899	1.85919	0.780742	1.4509	1.64166	0.562454	1.38093	1.36487	0.810553	1.53289	400	Arabinan endo-1,5-alpha-L-arabinosidase B (EC 3.2.1.99) (Endo-1,5-alpha-L-arabinanase B) (ABN B)	abnB AN6352	0	ABNB_EMENI	arabinan endo-1,5-alpha-L-arabinosidase activity [GO:0046558]	arabinan catabolic process [GO:0031222];pectin catabolic process [GO:0045490];xylan catabolic process [GO:0045493]		CATALYTIC ACTIVITY: Endohydrolysis of (1->5)-alpha-arabinofuranosidic linkages in (1->5)-arabinans.
AN8007	0	0	0	0.580349	0.561661	1.1791	0.444407	-0.0781503	2.02498	1.07497	-1.99038	NaN	-0.787031	0.468304	1.55676	0.894975	0.739799	1.30171	1.1218	1.30018	2.3875	1.00205	1.27977	1.89794	0.754803	1.59948	1.4369	1.25804	2.02579	1.89676	2.91343	3.05	2.92039	3.20238	3.09151	3.3895	3.07856	3.64124	4.19624	320	Arabinan endo-1,5-alpha-L-arabinosidase C (EC 3.2.1.99) (Endo-1,5-alpha-L-arabinanase C) (ABN C)	abnC AN8007	0	ABNC_EMENI	arabinan endo-1,5-alpha-L-arabinosidase activity [GO:0046558]	arabinan catabolic process [GO:0031222];pectin catabolic process [GO:0045490];xylan catabolic process [GO:0045493]		CATALYTIC ACTIVITY: Endohydrolysis of (1->5)-alpha-arabinofuranosidic linkages in (1->5)-arabinans.
AN5727	0	0	0	-0.377831	0.0832706	0.387685	0.395079	0.161316	0.0070541	0.0172512	0.319473	NaN	0.228793	0.287662	0.437457	0.12944	0.328714	0.404808	0.678192	0.428284	0.360532	0.336047	-0.347017	0.615536	0.679584	-0.950104	-0.114114	-0.407956	-0.549711	0.556914	-0.0500414	-0.440926	0.165499	0.226623	-0.515796	0.519131	0.143104	-0.0573786	-0.310715	350	Arabinogalactan endo-beta-1,4-galactanase A (EC 3.2.1.89) (Endo-1,4-beta-galactanase A) (Galactanase A)	galA AN5727	0.8763	GANA_EMENI	arabinogalactan endo-1,4-beta-galactosidase activity [GO:0031218];glucosidase activity [GO:0015926]	cell wall organization [GO:0071555];pectin catabolic process [GO:0045490]		CATALYTIC ACTIVITY: The enzyme specifically hydrolyzes (1->4)-beta-D-galactosidic linkages in type I arabinogalactans.
AN1126	0	0	0	-0.0488521	0.00885807	-0.0306003	0.081377	0.059508	-0.0501167	0.054398	0.307586	NaN	-0.0302613	0.112652	-0.121388	0.140767	0.214411	-0.138902	0.0499188	0.334808	-0.171037	0.0367596	0.353161	-0.0968309	0.198983	0.271478	-0.0351388	0.261589	0.213722	-0.0267104	0.288438	0.212847	-0.0284823	0.113648	0.298159	0.0538782	0.0416602	0.116603	-0.0228336	183	ARF_AJECA ADP-RIBOSYLATION FACTOR	AN1126.2	0.7589	A0A1U8QLP0_EMENI	GTP binding [GO:0005525]	small GTPase mediated signal transduction [GO:0007264]	ani04144 Endocytosis;
AN2901	0	0	0	0.116068	0.0284628	-0.343922	0.0528282	0.0161768	-0.634121	0.102795	0.289235	NaN	-0.145341	-0.346679	-0.744903	-0.262691	-0.571385	-0.613152	-0.243487	-0.467773	-0.487921	-0.512579	-0.892686	-0.439816	-0.547544	-1.52216	-0.498693	-1.08822	-1.8114	-0.612124	-1.20407	-2.60602	-0.8795	-1.70388	-3.38011	-1.28663	-2.48174	-3.80703	-2.16784	324	Arginase (EC 3.5.3.1)	agaA AN2901	0	ARGI_EMENI	arginase activity [GO:0004053];metal ion binding [GO:0046872]	arginine metabolic process [GO:0006525];urea cycle [GO:0000050]	ani00220 Arginine biosynthesis;ani00330 Arginine and proline metabolism;ani01100 Metabolic pathways;ani01110 Biosynthesis of secondary metabolites;ani01130 Biosynthesis of antibiotics;ani01230 Biosynthesis of amino acids;	CATALYTIC ACTIVITY: L-arginine + H(2)O = L-ornithine + urea. {ECO:0000250|UniProtKB:P05089}.	COFACTOR: Name=Mn(2+);Xref=ChEBI:CHEBI:29035;Evidence={ECO:0000255|PROSITE-ProRule:PRU00742};;Note=Binds 2 manganese ions per subunit. {ECO:0000255|PROSITE-ProRule:PRU00742};
AN7722	0	0	0	0.408234	-0.0331354	-0.198325	0.0161923	-0.121932	-0.212874	0.340075	-0.0189779	NaN	0.267654	-0.283015	-0.265993	0.178691	-0.209601	-0.378173	0.0851535	-0.0720879	-0.256499	-0.132792	-0.2651	0.0477596	-0.327734	-0.144859	-0.0983741	-0.141295	-0.00957851	-0.371725	-0.119381	0.0351018	-0.680543	-0.337481	0.10082	-0.701243	-0.292703	0.124493	-0.76791	464	Arginine biosynthesis bifunctional protein ArgJ, mitochondrial [Cleaved into: Arginine biosynthesis bifunctional protein ArgJ alpha chain;Arginine biosynthesis bifunctional protein ArgJ beta chain] [Includes: Glutamate N-acetyltransferase (GAT) (EC 2.3.1.35) (Ornithine acetyltransferase) (OATase) (Ornithine transacetylase);Amino-acid acetyltransferase (EC 2.3.1.1) (N-acetylglutamate synthase) (AG…	ornA orn4 AN7722	0.058	ARGJ_EMENI	acetyl-CoA:L-glutamate N-acetyltransferase activity [GO:0004042];glutamate N-acetyltransferase activity [GO:0004358];methione N-acyltransferase activity [GO:0103045]	arginine biosynthetic process [GO:0006526];ornithine biosynthetic process [GO:0006592]	ani00220 Arginine biosynthesis;ani01100 Metabolic pathways;ani01110 Biosynthesis of secondary metabolites;ani01130 Biosynthesis of antibiotics;ani01210 2-Oxocarboxylic acid metabolism;ani01230 Biosynthesis of amino acids;	CATALYTIC ACTIVITY: N(2)-acetyl-L-ornithine + L-glutamate = L-ornithine + N-acetyl-L-glutamate. {ECO:0000255|HAMAP-Rule:MF_03124}.;CATALYTIC ACTIVITY: Acetyl-CoA + L-glutamate = CoA + N-acetyl-L-glutamate. {ECO:0000255|HAMAP-Rule:MF_03124}.
AN0306	0	0	0	-0.119278	0.0318541	-0.201798	-0.042466	0.055707	-0.179918	-0.0252919	0.183017	NaN	-0.0556784	-0.11527	-0.0122971	-0.0144126	0.0125675	0.00955786	-0.0887163	0.104666	-0.0189602	-0.10977	-0.078292	-0.260834	-0.0338478	-0.412689	-0.194057	-0.043075	-0.451468	-0.26781	-0.179257	-0.528605	-0.230015	-0.317015	-0.556091	-0.306187	-0.352229	-0.288227	-0.562595	320	Arp2/3 complex 34 kDa subunit	AN0306.2	0.0001	A0A1U8QLU4_EMENI	actin binding [GO:0003779]	actin filament polymerization [GO:0030041];Arp2/3 complex-mediated actin nucleation [GO:0034314]	ani04144 Endocytosis;
AN0140	0	0	0	-0.111162	0.0793268	-0.0835603	-0.0295998	0.0186429	-0.0969992	-0.118073	0.0868341	NaN	-0.0329699	-0.198835	0.0269494	-0.0363748	-0.153382	0.149885	-0.155638	-0.0181527	0.0442672	-0.122864	-0.189422	-0.152271	-0.0675395	-0.601122	-0.212062	-0.211547	-0.688948	-0.224644	-0.460627	-0.792302	-0.205572	-0.489615	-0.612602	-0.315651	-0.385949	-0.27932	-0.807677	446	ARP3_NEUCR Actin-like protein 3	AN0140.2	0.0004	Q5BH40_EMENI	ATP binding [GO:0005524]	Arp2/3 complex-mediated actin nucleation [GO:0034314]	ani04138 Autophagy - yeast;
AN7634	0	0	0	0.843383	-0.602414	0.535242	-0.0410196	-0.843846	0.992555	0.168076	-1.58099	NaN	0.460896	-0.0774506	2.55676	0.779498	-0.501361	2.94941	0.581231	-0.0137201	3.67043	1.94958	-0.369737	4.13672	3.19019	-0.697716	5.39508	3.86854	-0.379786	5.88469	3.99435	-0.297474	6.44255	3.94178	-1.00638	6.34727	1.96753	-0.96021	5.33375	562	Arylsulfatase (AS) (EC 3.1.6.1) (Aryl-sulfate sulphohydrolase)	AN7634.2	0.0358	A0A1U8QHQ5_EMENI	arylsulfatase activity [GO:0004065]	phenol-containing compound metabolic process [GO:0018958]		CATALYTIC ACTIVITY: A phenol sulfate + H(2)O = a phenol + sulfate. {ECO:0000256|PIRNR:PIRNR000972}.
AN8341	0	0	0	0.314367	-0.0364848	0.626872	1.21464	-0.0953182	1.49417	0.745659	-1.67044	NaN	1.88308	-0.192757	2.93501	2.28113	-0.160343	3.45667	2.9813	-0.118324	4.18128	4.0052	-0.0791323	5.21702	4.51434	0.880711	5.82164	5.05764	1.16792	6.22027	5.43624	0.836585	6.45363	5.08155	0.922799	5.8847	4.58068	1.64767	5.26033	608	Arylsulfatase (AS) (EC 3.1.6.1) (Aryl-sulfate sulphohydrolase)	AN8341.2	0.003	A0A1U8QXK0_EMENI	arylsulfatase activity [GO:0004065]	phenol-containing compound metabolic process [GO:0018958]		CATALYTIC ACTIVITY: A phenol sulfate + H(2)O = a phenol + sulfate. {ECO:0000256|PIRNR:PIRNR000972}.
AN1993	0	0	0	0.126145	-0.161493	-0.0523973	0.0620912	-0.172036	-0.169071	0.157057	0.194106	NaN	0.0285439	-0.262266	-0.663617	0.0432291	-0.235891	-0.769888	0.0147391	-0.146457	-0.824301	-0.125278	-0.0477114	-0.633193	-0.170307	0.197826	-0.564158	-0.029792	0.511907	-0.679019	0.621744	0.568946	-0.699358	0.748271	0.563375	-0.64327	0.523946	0.226368	0.0155826	429	Aspartate aminotransferase (EC 2.6.1.1)	AN1993.2	0.1008	A0A1U8QJE3_EMENI	L-aspartate:2-oxoglutarate aminotransferase activity [GO:0004069];L-phenylalanine:2-oxoglutarate aminotransferase activity [GO:0080130];pyridoxal phosphate binding [GO:0030170]	biosynthetic process [GO:0009058];cellular amino acid metabolic process [GO:0006520]	ani00220 Arginine biosynthesis;ani00250 Alanine, aspartate and glutamate metabolism;ani00270 Cysteine and methionine metabolism;ani00330 Arginine and proline metabolism;ani00350 Tyrosine metabolism;ani00360 Phenylalanine metabolism;ani00400 Phenylalanine, tyrosine and tryptophan biosynthesis;ani01100 Metabolic pathways;ani01110 Biosynthesis of secondary metabolites;ani01130 Biosynthesis of antibi…	CATALYTIC ACTIVITY: L-aspartate + 2-oxoglutarate = oxaloacetate + L-glutamate. {ECO:0000256|RuleBase:RU000480}.
AN8709	0	0	0	0.17192	-0.317323	-0.151375	-0.174158	-0.369805	-0.136454	-0.0110065	0.393322	NaN	-0.332305	-0.453194	-0.372005	-0.322026	-0.523235	-0.314831	-0.394763	-0.317351	-0.391733	-0.491351	-0.452913	-0.476039	-0.569113	-0.34408	-0.607594	-0.521756	-0.444059	-0.75802	-0.548243	-0.6763	-0.854519	-0.487126	-0.613415	-1.05646	-0.663464	-0.479389	-0.811348	416	Aspartate aminotransferase (EC 2.6.1.1)	AN8709.2	0	A0A1U8QYS0_EMENI	L-aspartate:2-oxoglutarate aminotransferase activity [GO:0004069];L-phenylalanine:2-oxoglutarate aminotransferase activity [GO:0080130];pyridoxal phosphate binding [GO:0030170]	biosynthetic process [GO:0009058];cellular amino acid metabolic process [GO:0006520]	ani00220 Arginine biosynthesis;ani00250 Alanine, aspartate and glutamate metabolism;ani00270 Cysteine and methionine metabolism;ani00330 Arginine and proline metabolism;ani00350 Tyrosine metabolism;ani00360 Phenylalanine metabolism;ani00400 Phenylalanine, tyrosine and tryptophan biosynthesis;ani01100 Metabolic pathways;ani01110 Biosynthesis of secondary metabolites;ani01130 Biosynthesis of antibi…	CATALYTIC ACTIVITY: L-aspartate + 2-oxoglutarate = oxaloacetate + L-glutamate. {ECO:0000256|RuleBase:RU000480}.
AN8859	0	0	0	-0.331935	-0.154942	-0.148755	0.0221742	-0.25558	-0.202242	-0.0338269	0.25168	NaN	-0.170126	-0.0271447	-0.107195	-0.0450053	-0.224855	-0.337469	-0.233484	-0.513689	-0.148061	-0.367572	-0.286565	-0.337921	-0.40003	-0.164871	-0.481012	-0.0304387	-0.622268	-0.4828	-0.371969	-0.555222	-0.908813	-0.222795	-0.529387	-0.83654	-0.0316065	-0.935475	-0.403576	525	Aspartokinase (EC 2.7.2.4)	AN8859.2	0.0032	A0A1U8QPW4_EMENI	aspartate kinase activity [GO:0004072]	cellular amino acid biosynthetic process [GO:0008652]	ani00260 Glycine, serine and threonine metabolism;ani00261 Monobactam biosynthesis;ani00270 Cysteine and methionine metabolism;ani00300 Lysine biosynthesis;ani01100 Metabolic pathways;ani01110 Biosynthesis of secondary metabolites;ani01130 Biosynthesis of antibiotics;ani01210 2-Oxocarboxylic acid metabolism;ani01230 Biosynthesis of amino acids;	CATALYTIC ACTIVITY: ATP + L-aspartate = ADP + 4-phospho-L-aspartate. {ECO:0000256|RuleBase:RU003448}.
AN6888	0	0	0	-0.319622	0.0647691	-0.331962	-0.188918	-0.0763436	-0.0870404	-0.375859	0.496851	NaN	-0.291074	0.101389	0.0544898	-0.513438	-0.301084	0.0956421	-0.586174	-0.202972	-0.197464	-0.289811	-0.309542	-0.494628	-0.732643	-0.872712	-0.542843	-0.823487	-0.289492	-0.733209	-0.569909	-0.644937	-0.786084	-0.643742	-0.76667	-0.69192	-1.06691	-0.669228	-1.05209	386	Aspergillopepsin-1 (EC 3.4.23.18) (Aspartic protease pepA) (Aspergillopepsin I) (Aspergillopeptidase A) (Proctase B)	prtB pepA AN6888	0	PEPA_EMENI	aspartic-type endopeptidase activity [GO:0004190]	protein catabolic process [GO:0030163];proteolysis [GO:0006508]		CATALYTIC ACTIVITY: Hydrolysis of proteins with broad specificity. Generally favors hydrophobic residues in P1 and P1', but also accepts Lys in P1, which leads to activation of trypsinogen. Does not clot milk. {ECO:0000250|UniProtKB:Q12567}.
AN8414	0	0	0	-0.703444	-1.33353	0.594136	0.611057	-0.416952	0.592017	0.108914	-1.00726	NaN	-0.143175	-0.796497	2.02242	-0.203429	-0.266427	1.59122	-0.193703	-1.08044	1.4655	-0.767174	-0.380964	1.89794	-0.489615	-0.708944	1.85194	-0.227384	-0.606742	1.72684	-1.27243	-1.2307	1.80935	-1.2588	-0.528864	1.80453	-1.46131	-0.6006	1.41864	730	Aspyridones cluster regulator apdR (Aspyridones biosynthesis protein R)	apdR AN8414	0.7205	APDR_EMENI	RNA polymerase II core promoter proximal region sequence-specific DNA binding [GO:0000978];transcriptional activator activity, RNA polymerase II core promoter proximal region sequence-specific binding [GO:0001077];zinc ion binding [GO:0008270]	positive regulation of transcription from RNA polymerase II promoter by a nonfermentable carbon source [GO:0061414]
AN8413	0	0	0	-1.07173	0.0052681	1.85717	0.0845112	-0.119971	1.44001	-0.799502	-0.80981	NaN	-1.11718	0.445343	2.07133	0.226957	0.657337	3.03868	-0.693776	0.106356	2.60989	-2.94281	0.50098	2.16097	-1.03478	0.51087	2.62955	-1.36489	-1.4566	3.18627	-2.50947	0.0851425	2.55782	-2.23281	0.0394196	2.49641	-0.228865	-1.55516	3.07071	487	Aspyridones efflux protein apdF (Aspyridones biosynthesis protein F)	apdF AN8413	0.8962	APDF_EMENI	transporter activity [GO:0005215]	ion transmembrane transport [GO:0034220]
AN8766	0	0	0	0.0473562	0.212959	0.170459	-0.109461	0.339461	0.176979	0.0842207	0.632598	NaN	-0.00213141	0.462168	-0.0129077	-0.0286696	0.19713	-0.225216	0.0453044	0.582148	-0.202857	0.00363688	-0.137312	-0.0977641	0.215201	-0.0723035	0.0269815	-0.469405	0.143791	-0.0771558	-0.359491	0.30451	0.0809767	-0.127221	0.197923	-0.10557	-0.247083	-0.261425	-0.541918	116	Assembly factor cbp4 (Cytochrome b mRNA-processing protein 4)	cbp4 AN8766	0.0418	CBP4_EMENI		mitochondrial respiratory chain complex III assembly [GO:0034551]
AN1624	0	0	0	-0.214866	0.0315954	0.0663108	-0.442895	0.0100937	-0.121109	-0.217495	0.814947	NaN	-0.426821	-0.226448	-0.540537	-0.310033	-0.151529	-0.664396	-0.425342	-0.0912414	-0.777771	-0.500146	0.0488459	-0.677167	-0.478544	0.29757	-0.620169	-0.309525	0.419273	-0.535893	-0.20641	0.397763	-0.680916	-0.440404	0.465375	-0.824298	-0.590047	0.190146	-0.687789	143	ATP synthase subunit 9, mitochondrial (Lipid-binding protein)	atp9 oliC AN1624	0.7305	ATP9_EMENI	lipid binding [GO:0008289];proton-transporting ATP synthase activity, rotational mechanism [GO:0046933]	ATP hydrolysis coupled proton transport [GO:0015991];ATP synthesis coupled proton transport [GO:0015986];cellular response to salt stress [GO:0071472]	ani00190 Oxidative phosphorylation;ani01100 Metabolic pathways;
AN1523	0	0	0	0.0670739	-0.135429	0.00123765	-0.0953742	-0.084381	-0.157724	0.0565295	0.183559	NaN	-0.0246052	-0.387488	-0.528541	0.0272836	-0.246266	-0.62876	-0.0632169	-0.231076	-0.81473	-0.131458	-0.15186	-0.702566	-0.310003	-0.191401	-0.640571	-0.197587	-0.121903	-0.627869	-0.166015	-0.229575	-0.728732	-0.322322	-0.218613	-0.80483	-0.190049	-0.276288	-0.92318	573	ATP synthase subunit alpha	AN1523.2	0.0262	Q5BD57_EMENI	ATP binding [GO:0005524];proton-transporting ATP synthase activity, rotational mechanism [GO:0046933]	ATP synthesis coupled proton transport [GO:0015986]	ani00190 Oxidative phosphorylation;ani01100 Metabolic pathways;
AN2315	0	0	0	-0.0188983	-0.0585699	0.00592132	-0.120058	-0.0628206	-0.133338	-0.00964508	0.298355	NaN	-0.10896	-0.254481	-0.422239	-0.0152395	-0.124564	-0.535821	-0.0918102	-0.131043	-0.661927	-0.105306	0.0762436	-0.573586	-0.166456	0.0569086	-0.517691	-0.0779753	0.0745591	-0.435007	-0.0125958	0.0103615	-0.531943	-0.171964	0.0993585	-0.606787	-0.185754	0.0158463	-0.700399	513	ATP synthase subunit beta (EC 3.6.3.14)	AN2315.2	0.2377	Q5BAW5_EMENI	ATP binding [GO:0005524];proton-transporting ATP synthase activity, rotational mechanism [GO:0046933]	ATP synthesis coupled proton transport [GO:0015986]	ani00190 Oxidative phosphorylation;ani01100 Metabolic pathways;	CATALYTIC ACTIVITY: ATP + H(2)O + H(+)(In) = ADP + phosphate + H(+)(Out). {ECO:0000256|RuleBase:RU003553}.
AN6631	0	0	0	-0.25138	-0.146627	0.0947908	-0.133138	0.00122653	0.0415853	-0.162015	0.467905	NaN	-0.278349	-0.120049	0.0245135	-0.103078	-0.0913951	-0.0750923	-0.184797	0.094951	-0.107181	-0.269339	0.205656	-0.12984	-0.0544347	0.148396	-0.0894052	0.0310203	0.110892	-0.131592	0.113931	0.0946988	-0.134677	-0.138074	0.168306	-0.1202	-0.258375	0.116491	-0.188893	173	ATP synthase subunit d, mitochondrial	AN6631.2	0.147	A0A1U8QPZ4_EMENI	hydrogen ion transmembrane transporter activity [GO:0015078]	ATP synthesis coupled proton transport [GO:0015986]	ani00190 Oxidative phosphorylation;ani01100 Metabolic pathways;
AN0252	0	0	0	-0.0408203	-0.00170212	-0.0100025	-0.115358	-0.0642511	-0.105195	-0.0840558	0.402654	NaN	-0.161633	-0.232754	-0.320019	0.00882807	-0.104346	-0.362412	-0.0682068	0.0193222	-0.578276	-0.119134	0.0416003	-0.492472	-0.186474	0.0150723	-0.423673	0.0110383	0.00568419	-0.391977	0.0694073	-0.0401746	-0.435376	-0.133093	0.120274	-0.471866	-0.128826	0.0795291	-0.544974	304	ATP synthase subunit gamma	AN0252.2	0.4652	Q5BGS8_EMENI	proton-transporting ATP synthase activity, rotational mechanism [GO:0046933]	ATP synthesis coupled proton transport [GO:0015986]	ani00190 Oxidative phosphorylation;ani01100 Metabolic pathways;
AN2909	0	0	0	-0.0262751	0.00881935	-0.181907	-0.0755319	-0.0247376	-0.249057	-0.149734	0.29165	NaN	-0.0853377	-0.156935	-0.414829	0.0870213	-0.036525	-0.252135	0.149518	0.0837601	-0.430378	0.169639	0.0349776	-0.486187	0.133947	-0.0644832	-0.474562	0.190616	-0.256089	-0.285388	0.167046	-0.389256	-0.334151	-0.0764014	-0.365284	-0.433711	-0.110767	-0.120694	-0.621632	340	ATPase get3 (EC 3.6.-.-) (Arsenical pump-driving ATPase) (Arsenite-stimulated ATPase) (Golgi to ER traffic protein 3) (Guided entry of tail-anchored proteins 3)	get3 AN2909	0.1046	GET3_EMENI	ATPase activity [GO:0016887];ATP binding [GO:0005524];metal ion binding [GO:0046872]	transport [GO:0006810]
AN5994	0	0	0	0.16103	0.19051	-0.046803	0.0935664	0.204228	-0.0905012	0.153981	0.358852	NaN	0.038528	0.00285135	-0.0956787	-0.12489	-0.129714	-0.0393226	0.0645742	0.352888	0.0757562	0.0559851	-0.0364938	0.16097	0.369573	-0.470895	0.204741	0.051592	-0.255462	-0.0145144	0.158545	-0.438161	0.114977	0.325731	-0.857565	0.187772	0.195958	-0.514094	-0.317494	369	ATP-dependent (S)-NAD(P)H-hydrate dehydratase (EC 4.2.1.93) (ATP-dependent NAD(P)HX dehydratase)	AN5994	0.1166	NNRD_EMENI	ADP-dependent NAD(P)H-hydrate dehydratase activity [GO:0052855];ATP binding [GO:0005524];ATP-dependent NAD(P)H-hydrate dehydratase activity [GO:0047453]			CATALYTIC ACTIVITY: ATP + (6S)-6-beta-hydroxy-1,4,5,6-tetrahydronicotinamide-adenine dinucleotide = ADP + phosphate + NADH. {ECO:0000255|HAMAP-Rule:MF_03157}.;CATALYTIC ACTIVITY: ATP + (6S)-6-beta-hydroxy-1,4,5,6-tetrahydronicotinamide-adenine dinucleotide phosphate = ADP + phosphate + NADPH.	COFACTOR: Name=Mg(2+);Xref=ChEBI:CHEBI:18420;Evidence={ECO:0000255|HAMAP-Rule:MF_03157};
AN3223	0	0	0	0.262874	0.233643	-0.323402	-0.23682	0.170136	-0.496755	0.0593903	-0.130224	NaN	-0.553682	-0.445986	-0.450739	-0.802182	-0.4098	-0.319763	-0.803526	-0.18739	-0.361684	-0.969465	-0.468476	-0.608557	-0.847246	-1.07922	-0.939238	-1.30601	-0.479575	-1.23626	-0.558658	-0.29742	-1.07148	-0.22781	-0.372245	-0.772906	0.111721	0.279028	-0.325486	795	ATP-dependent 6-phosphofructokinase (ATP-PFK) (Phosphofructokinase) (EC 2.7.1.11) (Phosphohexokinase)	AN3223.2	0.0001	A0A1U8QJJ4_EMENI	6-phosphofructokinase activity [GO:0003872];ATP binding [GO:0005524];metal ion binding [GO:0046872]	fructose 6-phosphate metabolic process [GO:0006002]	ani00010 Glycolysis / Gluconeogenesis;ani00030 Pentose phosphate pathway;ani00051 Fructose and mannose metabolism;ani00052 Galactose metabolism;ani00680 Methane metabolism;ani01100 Metabolic pathways;ani01110 Biosynthesis of secondary metabolites;ani01130 Biosynthesis of antibiotics;ani01200 Carbon metabolism;ani01230 Biosynthesis of amino acids;ani03018 RNA degradation;	CATALYTIC ACTIVITY: ATP + D-fructose 6-phosphate = ADP + D-fructose 1,6-bisphosphate. {ECO:0000256|HAMAP-Rule:MF_03184, ECO:0000256|PIRNR:PIRNR000533}.	COFACTOR: Name=Mg(2+);Xref=ChEBI:CHEBI:18420;Evidence={ECO:0000256|HAMAP-Rule:MF_03184};
AN2972	0	0	0	-0.373428	-0.112472	-0.238589	-0.00785278	-0.0547591	-0.0489472	-0.197493	0.233624	NaN	-0.0788699	0.018333	-0.0587817	-0.138972	-0.0952909	0.0307165	-0.144594	0.1504	-0.120158	-0.209206	-0.272112	-0.391277	-0.108525	-0.0151291	-0.363851	-0.161796	-0.0640691	-0.0755615	-0.198321	-0.0983106	-0.403013	-0.112179	-0.108068	-0.148391	-0.226072	-0.118795	-0.123479	135	ATP-dependent Clp protease proteolytic subunit (EC 3.4.21.92)	AN2972.2	0.0803	A0A1U8QMJ7_EMENI	serine-type endopeptidase activity [GO:0004252]			CATALYTIC ACTIVITY: Hydrolysis of proteins to small peptides in the presence of ATP and magnesium. Alpha-casein is the usual test substrate. In the absence of ATP, only oligopeptides shorter than five residues are hydrolyzed (such as succinyl-Leu-Tyr-|-NHMec;and Leu-Tyr-Leu-|-Tyr-Trp, in which cleavage of the -Tyr-|-Leu- and -Tyr-|-Trp bonds also occurs). {ECO:0000256|PROSITE-ProRule:PRU10085, EC…
AN5278	0	0	0	0.170828	-0.26298	-0.0416274	0.124846	-0.282494	-0.0774558	0.0694285	-0.0822275	NaN	0.0542708	-0.136223	-0.114288	-0.0635327	-0.253829	-0.30123	0.0198183	-0.818469	-0.252095	0.1093	-0.112938	-0.146339	-0.0182886	-0.119335	-0.106625	0.171394	-0.155149	0.0894086	0.00366922	-0.07614	-0.0642092	0.03666	0.0131582	-0.0332912	0.0506578	-0.0679495	-0.167177	1579	ATP-dependent DNA helicase (EC 3.6.4.12)	AN5278.2	0.0646	A0A1U8QFJ3_EMENI	ATP binding [GO:0005524];DNA helicase activity [GO:0003678]	DNA repair [GO:0006281];telomere maintenance [GO:0000723]		CATALYTIC ACTIVITY: ATP + H(2)O = ADP + phosphate. {ECO:0000256|RuleBase:RU363044}.	COFACTOR: Name=Mg(2+);Xref=ChEBI:CHEBI:18420;Evidence={ECO:0000256|RuleBase:RU363044};
AN4552	0	0	0	0.0291952	0.107991	0.0694116	0.226964	0.114373	0.102513	0.0877995	0.498378	NaN	0.235107	0.131429	0.593787	0.151129	-0.019368	0.641042	0.136596	0.205639	0.611997	0.226865	-0.50751	0.417104	0.28511	-0.936664	0.412675	-0.20671	-0.578319	0.402327	-0.647702	-0.68297	0.483882	-0.680268	-0.539208	0.362695	-0.572333	-0.205815	-0.550919	725	ATP-dependent DNA helicase II subunit 2 (EC 3.6.4.12) (ATP-dependent DNA helicase II subunit Ku80)	ku80 AN4552	0.0235	KU80_EMENI	ATP binding [GO:0005524];damaged DNA binding [GO:0003684];helicase activity [GO:0004386];telomeric DNA binding [GO:0042162]	DNA recombination [GO:0006310];double-strand break repair via nonhomologous end joining [GO:0006303];telomere maintenance [GO:0000723]	ani03450 Non-homologous end-joining;	CATALYTIC ACTIVITY: ATP + H(2)O = ADP + phosphate.
AN6895	0	0	0	0.0634752	-0.372346	-0.0353243	0.301146	-0.247407	-0.16158	0.160009	-0.201099	NaN	0.198144	-0.445178	-0.250599	0.186468	-0.583127	-0.359644	0.173165	-0.406602	-0.520426	0.152516	-0.29124	-0.522347	0.100426	0.0743375	-0.232574	0.263396	0.0996419	-0.0872495	-0.0662213	0.217144	-0.458217	-0.135181	0.268637	-0.250233	-0.206689	-0.24324	-0.360068	745	ATP-dependent DNA helicase PIF1 (EC 3.6.4.12) (DNA repair and recombination helicase PIF1)	pif1 AN6895	0.1455	PIF1_EMENI	ATP binding [GO:0005524];ATP-dependent 5'-3' DNA helicase activity [GO:0043141];DNA binding [GO:0003677];telomerase inhibitor activity [GO:0010521]	DNA duplex unwinding [GO:0032508];DNA recombination [GO:0006310];DNA repair [GO:0006281];DNA replication [GO:0006260];G-quadruplex DNA unwinding [GO:0044806];mitochondrial genome maintenance [GO:0000002];negative regulation of telomerase activity [GO:0051974];negative regulation of telomere maintenance via telomerase [GO:0032211];telomere maintenance [GO:0000723]		CATALYTIC ACTIVITY: ATP + H(2)O = ADP + phosphate. {ECO:0000255|HAMAP-Rule:MF_03176}.	COFACTOR: Name=Mg(2+);Xref=ChEBI:CHEBI:18420;Evidence={ECO:0000255|HAMAP-Rule:MF_03176};
AN0583	0	0	0	1.03343	-0.268016	-0.04535	0.238503	0.0891377	-1.14215	0.354489	-1.13814	NaN	0.818512	0.652568	-3.83276	1.2344	0.476197	-3.04375	0.918454	0.592999	-1.87498	0.536383	1.79281	-1.00616	0.276595	1.50694	-1.18413	1.09255	1.12996	-1.2372	0.261903	1.67435	-1.92705	0.836791	1.25816	-1.59827	0.390508	-1.55091	-1.2474	936	ATP-dependent RNA helicase dbp10 (EC 3.6.4.13)	dbp10 AN0583	0.5371	DBP10_EMENI	ATP binding [GO:0005524];ATP-dependent RNA helicase activity [GO:0004004];RNA binding [GO:0003723]	RNA secondary structure unwinding [GO:0010501];rRNA processing [GO:0006364]		CATALYTIC ACTIVITY: ATP + H(2)O = ADP + phosphate.
AN5931	0	0	0	1.06188	-0.358678	0.0845536	0.625665	-0.166955	-0.411098	0.874089	0.111772	NaN	0.88877	0.410069	-1.86701	1.29845	0.452071	-2.15082	1.09432	0.403024	-1.44888	0.641697	1.18997	-0.466079	0.661969	1.4539	-0.506273	1.25934	0.919203	-0.596549	0.678187	1.19729	-1.13257	0.812593	0.979944	-1.19039	0.578749	-0.45712	-0.711294	563	ATP-dependent RNA helicase dbp2 (EC 3.6.4.13)	dbp2 AN5931	0.2863	DBP2_EMENI	ATP binding [GO:0005524];ATP-dependent RNA helicase activity [GO:0004004];RNA binding [GO:0003723]	nuclear-transcribed mRNA catabolic process, nonsense-mediated decay [GO:0000184];RNA secondary structure unwinding [GO:0010501];rRNA processing [GO:0006364]	ani03040 Spliceosome;	CATALYTIC ACTIVITY: ATP + H(2)O = ADP + phosphate.
AN7424	0	0	0	0.543739	-0.297518	-0.0241329	0.54941	-0.0721784	-0.393687	0.496562	0.343449	NaN	0.647084	0.406593	-2.09382	1.02032	0.289731	-2.06	0.89567	0.504257	-1.53797	0.625763	0.691424	-0.839695	0.585737	1.13654	-0.77687	0.929704	0.718156	-0.741726	0.598146	1.08194	-1.12168	0.833689	0.911602	-1.1488	0.663567	-0.649197	-0.757287	488	ATP-dependent RNA helicase dbp3 (EC 3.6.4.13)	dbp3 AN7424	0.7208	DBP3_EMENI	ATP binding [GO:0005524];ATP-dependent RNA helicase activity [GO:0004004];RNA binding [GO:0003723]	RNA secondary structure unwinding [GO:0010501];rRNA processing [GO:0006364]		CATALYTIC ACTIVITY: ATP + H(2)O = ADP + phosphate.
AN0589	0	0	0	0.847829	-0.186428	-0.0282132	0.222015	-0.0677406	-0.70222	0.295832	-0.7737	NaN	0.463706	0.585207	-3.32323	0.927488	0.46057	-2.55751	0.858765	0.485493	-1.83946	0.291553	1.48202	-0.860311	0.410849	1.3045	-0.989364	0.678794	1.05214	-0.792536	0.158545	1.48071	-1.32217	0.744754	1.26939	-1.08059	0.123378	-1.27596	-0.741734	812	ATP-dependent RNA helicase dbp4 (EC 3.6.4.13)	dbp4 AN0589	0.222	DBP4_EMENI	ATP binding [GO:0005524];ATP-dependent RNA helicase activity [GO:0004004];RNA binding [GO:0003723]	RNA secondary structure unwinding [GO:0010501];rRNA processing [GO:0006364]		CATALYTIC ACTIVITY: ATP + H(2)O = ADP + phosphate.
AN7659	0	0	0	-0.0458796	0.125355	0.0484483	-0.301279	0.158889	0.0159265	-0.194033	0.108762	NaN	-0.258388	-0.321792	0.0423099	-0.212915	-0.148639	0.0134793	-0.146205	0.0300905	-0.224254	-0.0437483	-0.0649624	-0.439691	-0.188072	-0.542818	-0.565778	-0.176689	-0.568461	-0.556954	-0.261232	-0.688412	-0.497662	-0.380336	-0.553846	-0.424601	-0.0320707	-0.140378	-0.668714	477	ATP-dependent RNA helicase dbp5 (EC 3.6.4.13)	dbp5 AN7659	0.002	DBP5_EMENI	ATP binding [GO:0005524];ATP-dependent RNA helicase activity [GO:0004004];RNA binding [GO:0003723]	mRNA transport [GO:0051028];protein transport [GO:0015031];regulation of gene expression [GO:0010468];RNA secondary structure unwinding [GO:0010501];RNA splicing [GO:0008380]		CATALYTIC ACTIVITY: ATP + H(2)O = ADP + phosphate.
AN0204	0	0	0	0.920719	0.186438	0.159014	0.199339	0.0856335	-0.488648	0.45153	-0.26259	NaN	0.746401	0.601036	-2.09329	1.09013	0.544679	-1.89505	0.680511	0.539065	-0.947788	0.41165	1.41687	-0.450834	0.604589	1.30679	-0.49538	0.947221	1.01479	-0.730932	0.266816	1.28171	-1.13457	0.743444	1.00861	-1.04459	0.336276	-0.967938	-0.86025	778	ATP-dependent RNA helicase dbp7 (EC 3.6.4.13)	dbp7 AN0204	0.6871	DBP7_EMENI	ATP binding [GO:0005524];ATP-dependent RNA helicase activity [GO:0004004];RNA binding [GO:0003723]	RNA secondary structure unwinding [GO:0010501];rRNA processing [GO:0006364]		CATALYTIC ACTIVITY: ATP + H(2)O = ADP + phosphate.
AN4903	0	0	0	0.69853	-0.019394	-0.203456	0.0443718	0.177296	-1.21178	0.361271	0.105208	NaN	0.628556	0.663601	-2.34252	1.08372	0.640943	-2.1206	0.609737	0.515268	-1.71289	0.338977	1.52523	-0.864989	0.347211	1.29411	-1.16598	0.653469	0.853048	-1.06869	-0.0677434	1.46588	-1.57444	0.578729	1.15113	-1.41558	0.133542	-0.842853	-1.10408	525	ATP-dependent RNA helicase dbp8 (EC 3.6.4.13)	dbp8 AN4903	0.7263	DBP8_EMENI	ATP binding [GO:0005524];ATP-dependent RNA helicase activity [GO:0004004];RNA binding [GO:0003723]	RNA secondary structure unwinding [GO:0010501];rRNA processing [GO:0006364]		CATALYTIC ACTIVITY: ATP + H(2)O = ADP + phosphate.
AN6374	0	0	0	0.268405	-0.131468	0.0883527	-0.210945	-0.254599	-0.790977	0.347985	-0.684919	NaN	0.598591	0.411462	-3.18278	1.01542	0.454424	-2.76405	0.683193	0.498186	-1.60481	0.173243	1.72228	-0.771214	0.384013	1.50555	-1.01046	0.826693	1.11487	-1.0387	0.271887	1.58534	-1.337	0.58026	1.25962	-1.35799	0.352196	-1.18296	-1.0591	610	ATP-dependent RNA helicase dbp9 (EC 3.6.4.13)	dbp9 AN6374	0.9533	DBP9_EMENI	ATP binding [GO:0005524];ATP-dependent RNA helicase activity [GO:0004004];RNA binding [GO:0003723]	RNA secondary structure unwinding [GO:0010501];rRNA processing [GO:0006364]		CATALYTIC ACTIVITY: ATP + H(2)O = ADP + phosphate.
AN2932	0	0	0	0.592552	-0.3974	0.336479	0.418642	-0.332416	0.0763912	0.520941	0.628175	NaN	0.443533	-0.0215399	-1.57911	0.846146	0.138274	-2.11977	0.961951	0.176138	-1.82283	0.77054	0.900967	-1.11125	0.642227	1.12999	-0.792583	0.946386	0.952574	-0.783842	0.675725	0.927573	-1.21544	0.658047	0.832455	-1.40104	0.464863	-1.28968	-1.11748	398	ATP-dependent RNA helicase eIF4A (EC 3.6.4.13) (Eukaryotic initiation factor 4A) (eIF-4A) (Translation initiation factor 1)	tif1 tif41 AN2932	0.1672	IF4A_EMENI	ATP binding [GO:0005524];ATP-dependent RNA helicase activity [GO:0004004];translation initiation factor activity [GO:0003743]	cytoplasmic translational initiation [GO:0002183];regulation of gene expression [GO:0010468];RNA secondary structure unwinding [GO:0010501];translational initiation [GO:0006413]	ani03013 RNA transport;	CATALYTIC ACTIVITY: ATP + H(2)O = ADP + phosphate.
AN8016	0	0	0	0.268295	-0.247119	0.154094	0.146066	-0.152999	0.0122503	0.152135	0.17477	NaN	0.0888782	-0.196311	-0.382907	0.135889	-0.115472	-0.573306	0.204591	-0.254236	-0.371112	0.192708	0.181441	-0.21655	0.21803	0.350504	-0.0634759	0.0618344	0.242772	-0.0829974	0.0509732	0.32356	-0.368325	0.090387	0.362535	-0.325895	-0.0522614	-0.240503	-0.290505	399	ATP-dependent RNA helicase fal1 (EC 3.6.4.13)	fal1 AN8016	0.7026	FAL1_EMENI	ATP binding [GO:0005524];ATP-dependent RNA helicase activity [GO:0004004];RNA binding [GO:0003723]	regulation of gene expression [GO:0010468];RNA secondary structure unwinding [GO:0010501];RNA splicing [GO:0008380];rRNA processing [GO:0006364]	ani03013 RNA transport;ani03015 mRNA surveillance pathway;ani03040 Spliceosome;	CATALYTIC ACTIVITY: ATP + H(2)O = ADP + phosphate.
AN1949	0	0	0	1.17992	-0.18445	0.0891458	0.368501	0.0658209	-1.05697	0.702134	-0.701187	NaN	0.867796	0.687403	-3.59613	1.39892	0.625071	-3.06882	1.16519	0.829582	-1.80306	0.665591	1.54475	-0.762106	0.676634	1.82806	-0.958346	1.16965	1.33405	-1.01648	0.38006	1.84217	-1.71925	0.948087	1.4124	-1.55248	0.363725	-1.34947	-1.03267	609	ATP-dependent RNA helicase has1 (EC 3.6.4.13)	has1 AN1949	0.2385	HAS1_EMENI	ATP binding [GO:0005524];ATP-dependent RNA helicase activity [GO:0004004];RNA binding [GO:0003723]	RNA secondary structure unwinding [GO:0010501];rRNA processing [GO:0006364]		CATALYTIC ACTIVITY: ATP + H(2)O = ADP + phosphate.
AN1750	0	0	0	1.04834	-0.202974	-0.126389	0.228741	-0.147377	-0.905532	0.542953	-0.442079	NaN	0.837824	0.48978	-2.7204	1.0134	0.240575	-2.58058	0.741179	0.242763	-1.44487	0.193005	1.29498	-1.04453	-0.0473515	1.06081	-1.13806	1.00843	0.845804	-0.95206	0.0286706	1.32734	-1.42984	0.514903	0.905402	-1.33176	0.093962	-1.29126	-1.24334	770	ATP-dependent RNA helicase mak5 (EC 3.6.4.13)	mak5 AN1750	0.1431	MAK5_EMENI	ATP binding [GO:0005524];ATP-dependent RNA helicase activity [GO:0004004];RNA binding [GO:0003723]	RNA secondary structure unwinding [GO:0010501];rRNA processing [GO:0006364]		CATALYTIC ACTIVITY: ATP + H(2)O = ADP + phosphate.
AN6149	0	0	0	0.285444	-0.590835	-0.376261	0.162195	0.0458384	-1.01065	0.062792	-0.300797	NaN	0.588446	0.300422	-2.58578	0.883741	0.219932	-2.24848	0.381799	0.158824	-1.18869	0.498319	1.44119	-0.821542	0.574231	1.12494	-0.845363	0.965261	0.808743	-0.71185	-0.111969	1.17003	-1.29421	0.635586	0.931935	-0.940576	0.401838	-0.296238	-0.991382	630	ATP-dependent RNA helicase mrh4, mitochondrial (EC 3.6.4.13)	mrh4 AN6149	0.3876	MRH4_EMENI	ATP binding [GO:0005524];ATP-dependent RNA helicase activity [GO:0004004];RNA binding [GO:0003723]	RNA secondary structure unwinding [GO:0010501]		CATALYTIC ACTIVITY: ATP + H(2)O = ADP + phosphate.
AN0944	0	0	0	0.663651	-0.131367	-0.25887	-0.156497	0.18447	-1.06926	0.290135	-0.419978	NaN	0.214229	0.576656	-3.01141	0.782857	0.458886	-2.51355	0.545951	0.350926	-1.77568	0.131535	1.45536	-0.804533	-0.0190095	1.08375	-0.813925	0.470726	0.821204	-1.15327	-0.198685	1.29028	-1.48779	0.308337	1.00423	-1.33479	0.0014329	-0.983777	-1.14382	742	ATP-dependent RNA helicase rok1 (EC 3.6.4.13)	rok1 AN0944	0.6355	ROK1_EMENI	ATP binding [GO:0005524];ATP-dependent RNA helicase activity [GO:0004004];RNA binding [GO:0003723]	RNA secondary structure unwinding [GO:0010501];rRNA processing [GO:0006364]		CATALYTIC ACTIVITY: ATP + H(2)O = ADP + phosphate.
AN8722	0	0	0	0.125	-0.145153	0.0207148	0.160288	-0.219798	-0.0192572	0.165433	-0.136433	NaN	0.275809	-0.289745	-0.273309	0.321968	-0.229379	-0.220266	0.198438	-0.147214	-0.144996	0.161429	-0.153273	0.0394719	0.125521	-0.0269239	0.149325	0.0982195	-0.0390531	0.110146	0.03208	-0.0498498	-0.0507909	-0.0518959	0.00979438	-0.222914	-0.208676	-0.218226	-0.451883	434	ATP-dependent RNA helicase sub2 (EC 3.6.4.13)	sub2 AN8722	0.5125	SUB2_EMENI	ATP binding [GO:0005524];ATP-dependent RNA helicase activity [GO:0004004];RNA binding [GO:0003723]	cellular response to DNA damage stimulus [GO:0006974];mRNA export from nucleus [GO:0006406];mRNA splicing, via spliceosome [GO:0000398];regulation of gene expression [GO:0010468];RNA secondary structure unwinding [GO:0010501]	ani03013 RNA transport;ani03015 mRNA surveillance pathway;ani03040 Spliceosome;	CATALYTIC ACTIVITY: ATP + H(2)O = ADP + phosphate.
AN4233	0	0	0	0.89862	-0.726344	-0.170502	0.056079	-0.10132	-1.06498	0.480844	-0.504062	NaN	0.789537	0.286226	-3.7001	1.27608	0.272375	-2.86075	0.997927	0.508825	-2.16543	0.316126	1.26977	-1.07785	0.352438	1.12967	-1.06809	0.928267	0.873349	-1.23626	0.0298822	1.31497	-1.81963	0.892468	0.865803	-1.88845	0.174714	-1.36609	-1.53271	465	ATP-dependent rRNA helicase rrp3 (EC 3.6.4.13)	rrp3 AN4233	0.2492	RRP3_EMENI	ATP binding [GO:0005524];ATP-dependent RNA helicase activity [GO:0004004];RNA binding [GO:0003723]	RNA secondary structure unwinding [GO:0010501];rRNA processing [GO:0006364]		CATALYTIC ACTIVITY: ATP + H(2)O = ADP + phosphate. {ECO:0000250|UniProtKB:P38712}.
AN3176	0	0	0	0.437391	-0.227095	-0.0837168	0.0639499	0.141075	-0.808829	0.154401	-0.256998	NaN	0.458028	0.578801	-2.5616	0.933201	0.401439	-2.39143	0.573788	0.615621	-1.66653	0.119616	1.83083	-0.790486	0.202262	1.66058	-1.13325	0.710032	1.20856	-1.14216	-0.11975	1.72226	-1.68855	0.297444	1.36373	-1.8263	-0.236826	-0.69266	-1.40527	638	ATP-dependent rRNA helicase spb4 (EC 3.6.4.13)	spb4 AN3176	0.2639	SPB4_EMENI	ATP binding [GO:0005524];ATP-dependent RNA helicase activity [GO:0004004];RNA binding [GO:0003723]	RNA secondary structure unwinding [GO:0010501];rRNA processing [GO:0006364]		CATALYTIC ACTIVITY: ATP + H(2)O = ADP + phosphate. {ECO:0000250|UniProtKB:P25808}.
AN0149	0	0	0	-0.0977232	0.441367	2.0271	0.543943	-0.71558	1.66241	0.0749667	-1.57535	NaN	0.534897	0.542305	1.55676	-0.898574	-0.0150883	1.52411	0.251082	0.630328	2.26197	0.217059	0.320408	2.03544	-0.3827	0.745335	1.79947	0.679507	0.42172	1.89676	0.271887	0.445139	2.65735	0.226623	0.475519	2.49641	0.230567	0.901701	2.07071	307	Atrochrysone carboxyl ACP thioesterase (ACTE) (EC 3.1.-.-) (Monodictyphenone synthesis protein F)	mdpF AN0149	0.1819	MDPF_EMENI	hydrolase activity [GO:0016787];metal ion binding [GO:0046872]	monodictyphenone biosynthetic process [GO:1900815]			COFACTOR: Name=Zn(2+);Xref=ChEBI:CHEBI:29105;Evidence={ECO:0000250|UniProtKB:Q988B9};;Note=Binds 2 Zn(2+) ions per subunit. {ECO:0000250|UniProtKB:Q988B9};
AN0150	0	0	0	-0.0852322	0.150216	0.577062	0.318061	0.0923331	0.855051	-0.418848	-1.18247	NaN	0.140618	-0.0347621	1.1855	-0.0763611	0.118545	1.32973	-0.102555	-0.0259436	1.3875	0.314986	0.36152	0.91481	0.520003	0.0602087	1.24252	0.107035	0.422658	1.59357	0.616221	0.224293	2.07239	0.4035	0.636064	2.01098	1.01686	0.90463	1.61128	1806	Atrochrysone carboxylic acid synthase (ACAS) (EC 2.3.1.-) (Monodictyphenone synthesis protein G) (Non-reducing polyketide synthase mdpG)	mdpG AN0150	0.0318	MDPG_EMENI	phosphopantetheine binding [GO:0031177];transferase activity [GO:0016740]	arugosin biosynthetic process [GO:1900587];emodin biosynthetic process [GO:1900575];monodictyphenone biosynthetic process [GO:1900815];monodictyphenone metabolic process [GO:1900813];o-orsellinic acid biosynthetic process [GO:1900584];oxidation-reduction process [GO:0055114];secondary metabolic process [GO:0019748];secondary metabolite biosynthetic process [GO:0044550];shamixanthone biosynthetic …
AN0090	0	0	0	-0.653608	0.246526	0.112825	-0.326692	0.145763	0.379893	-0.484309	-0.0423698	NaN	-0.373074	0.352528	0.638517	-0.320346	0.132694	0.850235	-0.299732	0.55873	0.54977	-0.122251	0.130282	0.366439	0.0569629	-0.260162	0.318617	0.127004	-0.00159792	0.627829	-0.125407	-0.0719454	0.750461	-0.109049	0.124401	0.647993	-0.0341963	0.48481	0.600199	202	Autophagy protein 16	atg16 AN0090	0.235	ATG16_EMENI		autophagosome assembly [GO:0000045];protein transport [GO:0015031]
AN5174	0	0	0	-0.345269	0.238699	-0.0155947	-0.433337	0.227583	0.174931	-0.159349	-0.236964	NaN	-0.004978	0.108531	0.231901	-0.115042	0.11316	0.27764	-0.176001	0.0107551	0.0638644	-0.212733	-0.17193	0.0730809	-0.34503	0.0743264	0.20424	-0.305811	-0.0989237	0.0791403	-0.177656	-0.312296	0.173152	-0.404882	-0.277347	-0.0496162	-0.216198	-0.134957	-0.0125693	334	Autophagy protein 5	atg5 AN5174	0.368	ATG5_EMENI		autophagosome assembly [GO:0000045];autophagy of mitochondrion [GO:0000422];autophagy of nucleus [GO:0044804];cellular response to nitrogen starvation [GO:0006995];C-terminal protein lipidation [GO:0006501];protein transport [GO:0015031]	ani04136 Autophagy - other;ani04138 Autophagy - yeast;
AN2876	0	0	0	-0.37593	0.656119	0.0215569	-0.180744	0.755111	0.282472	0.0222253	-0.0395247	NaN	-0.706111	0.888301	0.461275	-0.39738	0.830753	0.869998	-0.16925	0.847809	0.686022	0.152463	0.931107	0.144291	-0.215243	0.960747	-0.0786876	0.0170348	1.20601	0.116785	0.403324	1.08269	0.284797	0.452182	0.732581	0.116477	0.678519	1.56963	1.05708	563	Autophagy-related protein	AN2876.2	0.05	Q5B9A4_EMENI		amino acid transport [GO:0006865];autophagy [GO:0006914]
AN5876	0	0	0	0.0505692	0.26342	0.367967	0.29932	0.230909	0.417842	0.189425	0.968	NaN	0.336568	0.727743	0.128638	0.224013	0.202771	-0.131245	0.282873	0.483534	0.012754	0.462681	0.46312	0.231509	0.308547	0.847718	0.173058	0.581861	0.840748	-0.138232	0.290299	0.882844	-0.123222	0.517332	0.466591	-0.21078	0.162822	0.229743	0.14831	504	Autophagy-related protein	AN5876.2	0.2462	Q5B0Q4_EMENI		amino acid transport [GO:0006865];autophagy [GO:0006914]
AN2887	0	0	0	-0.0536132	-0.134384	0.0581435	0.102626	-0.0905737	0.170282	0.0273137	0.231805	NaN	-0.0358137	-0.300934	0.690507	-0.30726	-0.201002	0.632323	-0.231223	-0.337378	0.447971	-0.0774865	-0.539662	0.213655	-0.354335	-0.573458	0.225603	-0.355284	-0.416725	0.154727	-0.40556	-0.405759	0.272305	-0.460855	-0.343536	0.262838	-0.357002	0.109916	-0.0468819	1285	Autophagy-related protein 11	atg11 AN2887	0.3102	ATG11_EMENI		autophagy [GO:0006914];protein transport [GO:0015031]	ani04136 Autophagy - other;ani04138 Autophagy - yeast;ani04139 Mitophagy - yeast;
AN2076	0	0	0	-0.18551	0.12455	0.209125	-0.0671621	0.150427	0.510639	-0.131858	0.13008	NaN	-0.1121	-0.222064	1.26323	-0.309838	0.0855199	1.23162	-0.330415	-0.072953	0.983983	-0.0744278	0.082392	0.737646	-0.291717	-0.381743	0.59797	-0.364887	0.067295	0.704355	-0.232774	-0.109605	0.745992	-0.350266	0.0161229	0.841356	-0.25432	0.717141	0.368921	974	Autophagy-related protein 13	atg13 AN2076	0.5211	ATG13_EMENI		autophagy [GO:0006914];protein transport [GO:0015031]	ani04136 Autophagy - other;ani04138 Autophagy - yeast;
AN6360	0	0	0	0.204081	-0.0574677	0.30943	0.238758	-0.0307032	0.321619	0.307747	0.295399	NaN	0.0449719	-0.0679461	0.564231	0.0225916	0.0273408	0.706882	0.21289	0.184897	0.455805	0.375181	-0.173685	0.680344	0.273453	0.0335535	0.75808	0.250807	0.228275	0.739895	0.648238	0.272974	1.02438	0.290672	0.203649	0.72468	0.269336	0.388032	0.455631	557	Autophagy-related protein 17	atg17 AN6360	0.0451	ATG17_EMENI	protein complex scaffold activity [GO:0032947];protein kinase activator activity [GO:0030295]	activation of protein kinase activity [GO:0032147];autophagosome assembly [GO:0000045];autophagy of mitochondrion [GO:0000422];autophagy of peroxisome [GO:0030242];late nucleophagy [GO:0044805];piecemeal microautophagy of nucleus [GO:0034727]	ani04138 Autophagy - yeast;
AN0127	0	0	0	-0.0549282	0.0522934	0.0826818	0.0308463	0.14659	0.036266	-0.0862586	0.0349238	NaN	0.278826	0.156802	0.100184	0.0352964	0.121501	0.134519	-0.0647645	0.124111	0.100958	0.0885963	0.0989202	-0.110834	-0.0889689	-0.100574	-0.0989435	-0.162916	-0.0855469	-0.0696281	-0.360381	-0.112251	-0.147577	-0.0118022	-0.0272809	-0.142639	0.0693416	0.0546971	-0.256523	429	Autophagy-related protein 18	atg18 AN0127	0.0007	ATG18_EMENI	phosphatidylinositol-3,5-bisphosphate binding [GO:0080025];phosphatidylinositol-3-phosphate binding [GO:0032266]	autophagy of mitochondrion [GO:0000422];autophagy of nucleus [GO:0044804];protein lipidation [GO:0006497];protein localization to pre-autophagosomal structure [GO:0034497];protein transport [GO:0015031]	ani04136 Autophagy - other;ani04138 Autophagy - yeast;
AN5491	0	0	0	-0.246071	0.147111	-0.0978124	-0.162962	0.142634	0.305099	-0.203965	-0.213022	NaN	-0.171112	-0.285585	0.812039	-0.679008	-0.0786914	0.906106	-0.490282	-0.295995	0.759606	-0.221994	-0.176155	0.340601	-0.337308	-0.520254	0.261741	-0.496359	-0.257906	0.286429	-0.170192	-0.468962	0.51236	-0.343593	-0.401153	0.484275	-0.309004	0.455894	0.337692	2090	Autophagy-related protein 2	atg2 AN5491	0.7759	ATG2_EMENI		autophagosome assembly [GO:0000045];autophagy of mitochondrion [GO:0000422];autophagy of nucleus [GO:0044804];autophagy of peroxisome [GO:0030242];protein transport [GO:0015031]	ani04136 Autophagy - other;ani04138 Autophagy - yeast;
AN7437	0	0	0	-0.213648	-0.00158557	0.000988327	0.244211	0.143349	0.0893962	-0.118637	0.195309	NaN	0.163191	0.239227	0.379266	0.17483	0.303143	0.554309	0.0878517	0.306768	0.294123	0.182055	0.259661	0.213609	0.261425	0.180767	0.377036	0.101239	0.183146	0.530416	0.102633	0.190014	0.500807	0.146133	0.302454	0.507683	0.333429	0.715266	0.197045	588	Autophagy-related protein 22-1	atg22-1 AN7437	0.0068	AT221_EMENI	transporter activity [GO:0005215]	amino acid transmembrane export from vacuole [GO:0032974];autophagy [GO:0006914]	ani04138 Autophagy - yeast;
AN7591	0	0	0	0.243314	-0.0501806	0.132805	0.0836761	-0.192727	0.0146273	0.250817	-0.118496	NaN	0.178753	-0.251339	0.154915	0.192029	-0.116896	0.131789	0.256796	-0.167757	0.294577	0.335379	0.302693	0.323062	0.326958	0.188032	0.497096	0.616712	0.0556043	0.486406	0.867496	0.154405	0.487427	0.829287	0.0464974	0.473327	0.795352	-0.0652319	0.826425	593	Autophagy-related protein 22-2	atg22-2 AN7591	0.0045	AT222_EMENI	transporter activity [GO:0005215]	amino acid transmembrane export from vacuole [GO:0032974];autophagy [GO:0006914]	ani04138 Autophagy - yeast;
AN5131	0	0	0	-0.224404	0.116258	-0.21712	-0.036858	0.0561627	-0.12402	-0.131538	-0.129368	NaN	-0.0193124	0.150775	0.639945	-0.0129711	0.084723	0.911915	-0.0200523	0.235252	0.903843	-0.108132	-0.0691215	0.730987	0.238615	-0.231125	0.578233	0.183306	-0.168129	0.509098	0.331619	-0.127173	0.620591	0.405192	-0.0553192	0.684925	0.261944	0.302509	0.804844	118	Autophagy-related protein 8 (Autophagy-related ubiquitin-like modifier atg8)	atg8 AN5131	0.0966	ATG8_EMENI		autophagy [GO:0006914];cellular response to nitrogen starvation [GO:0006995];protein transport [GO:0015031]	ani04136 Autophagy - other;ani04138 Autophagy - yeast;ani04139 Mitophagy - yeast;
AN3734	0	0	0	-0.274023	0.0932248	-0.239156	-0.203016	-0.0587274	-0.244714	-0.196767	-0.257117	NaN	-0.106071	-0.386107	0.0342261	-0.193767	-0.117634	0.118068	-0.280764	-0.216692	0.00319192	-0.0668982	-0.248826	-0.123428	-0.250199	-0.326443	0.028428	-0.176259	-0.189445	0.0429714	-0.0129374	-0.337396	0.279739	-0.285062	-0.201283	0.260027	-0.0388421	0.363073	0.0884229	820	Autophagy-related protein 9	atg9 AN3734	0.0623	ATG9_EMENI		autophagy of mitochondrion [GO:0000422];late nucleophagy [GO:0044805];protein localization to pre-autophagosomal structure [GO:0034497];protein transport [GO:0015031]	ani04136 Autophagy - other;ani04138 Autophagy - yeast;
AN0712	0	0	0	0.673458	0.770803	0.719667	0.374018	0.810767	1.15051	1.00938	-0.0549229	NaN	0.913408	0.818802	1.45989	0.310013	0.557801	1.06468	-0.0037318	0.395863	0.928067	0.739012	0.273569	0.923931	0.958337	0.236695	0.925002	0.325157	0.158108	1.2216	0.901049	0.433066	0.991469	0.542125	0.143756	1.22962	1.16498	0.286146	1.5094	845	Beta-glucosidase B (EC 3.2.1.21) (Beta-D-glucoside glucohydrolase B) (Cellobiase B) (Gentiobiase B)	bglB AN0712	0.1337	BGLB_EMENI	beta-glucosidase activity [GO:0008422];scopolin beta-glucosidase activity [GO:0102483]	cellulose catabolic process [GO:0030245];glucan catabolic process [GO:0009251]	ani00460 Cyanoamino acid metabolism;ani00500 Starch and sucrose metabolism;ani01100 Metabolic pathways;ani01110 Biosynthesis of secondary metabolites;	CATALYTIC ACTIVITY: Hydrolysis of terminal, non-reducing beta-D-glucosyl residues with release of beta-D-glucose.
AN1502	0	0	0	0.388653	0.0631881	-0.127233	0.139944	0.215796	0.0594095	0.343163	-0.519514	NaN	0.165663	-0.0853472	0.237066	0.0677952	0.0548871	0.412358	0.170016	0.0411722	0.443881	0.143085	0.32888	0.309834	0.239453	0.377905	0.400605	0.124807	0.635964	0.353024	0.194032	0.614806	0.340641	0.276714	0.469157	0.527438	0.427085	0.529236	0.698745	603	Beta-hexosaminidase (EC 3.2.1.52)	AN1502.2	0.0061	A0A1U8QLR6_EMENI	beta-N-acetylhexosaminidase activity [GO:0004563];N-acetyl-beta-D-galactosaminidase activity [GO:0102148]	carbohydrate metabolic process [GO:0005975]	ani00511 Other glycan degradation;ani00513 Various types of N-glycan biosynthesis;ani00520 Amino sugar and nucleotide sugar metabolism;ani00531 Glycosaminoglycan degradation;ani00603 Glycosphingolipid biosynthesis - globo and isoglobo series;ani01100 Metabolic pathways;	CATALYTIC ACTIVITY: Hydrolysis of terminal non-reducing N-acetyl-D-hexosamine residues in N-acetyl-beta-D-hexosaminides. {ECO:0000256|PIRNR:PIRNR001093}.
AN1742	0	0	0	0.276038	0.401991	-0.0304676	-0.0226411	0.5682	-0.0242953	0.443007	-0.410577	NaN	0.494255	0.749109	0.0918562	0.482149	1.04003	-0.0209631	0.642141	1.21583	0.18001	1.006	1.82217	0.386569	1.1732	1.80988	0.452864	1.58349	1.93003	0.85368	1.92822	1.88278	1.2585	1.95245	1.97974	1.51871	2.26709	2.51341	1.72052	940	Beta-mannosidase A (EC 3.2.1.25) (Mannanase A) (Mannase A)	mndA AN1742	0	MANBA_EMENI	beta-mannosidase activity [GO:0004567]	polysaccharide catabolic process [GO:0000272]	ani00511 Other glycan degradation;	CATALYTIC ACTIVITY: Hydrolysis of terminal, non-reducing beta-D-mannose residues in beta-D-mannosides.
AN3368	0	0	0	-0.134975	0.00897683	-0.225292	-0.0659866	0.0738925	-0.200658	-0.210878	-0.449408	NaN	-0.123508	0.0414592	-0.0565886	-0.201766	-0.0597544	-0.0453261	-0.109757	-0.11219	-0.0356574	-0.100523	-0.00627337	-0.01443	-0.280338	0.050224	0.108714	-0.17871	0.00502246	0.0574838	-0.0185631	0.0253483	0.205913	-0.191561	-0.129809	0.136515	-0.184471	0.083864	0.174218	843	Beta-mannosidase B (EC 3.2.1.25) (Mannanase B) (Mannase B)	mndB AN3368	0.7892	MANBB_EMENI	beta-mannosidase activity [GO:0004567]	mannan catabolic process [GO:0046355]	ani00511 Other glycan degradation;	CATALYTIC ACTIVITY: Hydrolysis of terminal, non-reducing beta-D-mannose residues in beta-D-mannosides.
AN2356	0	0	0	1.90228	0.853265	-0.879795	1.54394	-2.11997	-0.881915	1.81193	-0.224848	NaN	2.11986	-0.429126	-0.250599	2.10143	-2.24955	-0.0202138	2.76566	0.936431	-0.197464	1.51662	-2.08398	-0.423992	1.93923	-0.18957	-0.692382	NaN	-0.456602	-0.273161	NaN	0.433066	0.0134955	-0.35834	-0.282509	-1.63287	1.23057	0.667236	-0.388718	357	Beta-xylanase (EC 3.2.1.8)	AN2356.2	0.8839	A0A1U8QSI5_EMENI	endo-1,4-beta-xylanase activity [GO:0031176]	polysaccharide catabolic process [GO:0000272]		CATALYTIC ACTIVITY: Endohydrolysis of (1->4)-beta-D-xylosidic linkages in xylans. {ECO:0000256|RuleBase:RU361174}.
AN6835	0	0	0	1.09021	0.379505	0.379469	0.412698	0.261739	0.315363	1.00719	0.244637	NaN	0.32119	0.0928267	0.472747	0.627108	0.380924	0.702154	0.893623	0.67062	1.11475	0.765647	-0.349794	0.967864	1.29341	-0.430578	0.845006	0.056409	-0.0642844	0.971194	0.661613	-0.126362	1.13492	0.49892	-0.360896	1.38875	0.712006	-0.348706	0.243863	1083	Bifunctional cytochrome P450/NADPH--P450 reductase [Includes: Cytochrome P450 (EC 1.14.14.1);NADPH--cytochrome P450 reductase (EC 1.6.2.4)]	AN6835.2	0.2453	A0A1U8QG81_EMENI	aromatase activity [GO:0070330];FMN binding [GO:0010181];heme binding [GO:0020037];iron ion binding [GO:0005506];NADPH-hemoprotein reductase activity [GO:0003958]		ani00071 Fatty acid degradation;ani00380 Tryptophan metabolism;	CATALYTIC ACTIVITY: NADPH + n oxidized hemoprotein = NADP(+) + n reduced hemoprotein. {ECO:0000256|PIRNR:PIRNR000209}.;CATALYTIC ACTIVITY: RH + [reduced NADPH--hemoprotein reductase] + O(2) = ROH + [oxidized NADPH--hemoprotein reductase] + H(2)O. {ECO:0000256|PIRNR:PIRNR000209}.	COFACTOR: Name=FAD;Xref=ChEBI:CHEBI:57692;Evidence={ECO:0000256|PIRNR:PIRNR000209};Name=FMN;Xref=ChEBI:CHEBI:58210;Evidence={ECO:0000256|PIRNR:PIRNR000209};;COFACTOR: Name=heme;Xref=ChEBI:CHEBI:30413;Evidence={ECO:0000256|PIRNR:PIRNR000209, ECO:0000256|PIRSR:PIRSR000209-1};
AN4323	0	0	0	-0.0590474	-0.0675242	-0.372342	-0.0410196	-0.0531648	-0.503425	-0.0744734	0.362664	NaN	-0.0438165	-0.193965	-0.589145	-0.192289	-0.196518	-0.714904	-0.28809	-0.0708947	-0.657548	-0.184926	-0.22593	-0.649432	-0.336298	-0.187744	-0.704608	-0.276853	-0.175972	-0.617216	-0.309249	-0.152866	-0.779474	-0.510507	-0.170327	-0.993022	-0.597817	-0.027938	-1.17642	495	Branched-chain-amino-acid aminotransferase (EC 2.6.1.42)	AN4323.2	0.0465	Q5B557_EMENI	L-isoleucine transaminase activity [GO:0052656];L-leucine transaminase activity [GO:0052654];L-valine transaminase activity [GO:0052655]	branched-chain amino acid biosynthetic process [GO:0009082]	ani00270 Cysteine and methionine metabolism;ani00280 Valine, leucine and isoleucine degradation;ani00290 Valine, leucine and isoleucine biosynthesis;ani00770 Pantothenate and CoA biosynthesis;ani01100 Metabolic pathways;ani01110 Biosynthesis of secondary metabolites;ani01130 Biosynthesis of antibiotics;ani01210 2-Oxocarboxylic acid metabolism;ani01230 Biosynthesis of amino acids;	CATALYTIC ACTIVITY: L-isoleucine + 2-oxoglutarate = (S)-3-methyl-2-oxopentanoate + L-glutamate. {ECO:0000256|RuleBase:RU004517}.;CATALYTIC ACTIVITY: L-leucine + 2-oxoglutarate = 4-methyl-2-oxopentanoate + L-glutamate. {ECO:0000256|RuleBase:RU004517}.;CATALYTIC ACTIVITY: L-valine + 2-oxoglutarate = 3-methyl-2-oxobutanoate + L-glutamate. {ECO:0000256|RuleBase:RU004517}.	COFACTOR: Name=pyridoxal 5'-phosphate;Xref=ChEBI:CHEBI:597326;Evidence={ECO:0000256|RuleBase:RU004516};
AN5957	0	0	0	0.625296	-0.924387	-0.0246295	0.526934	-0.974066	-0.52498	0.521117	-0.925249	NaN	0.518572	-0.574452	-1.1702	0.788432	-0.445814	-1.02868	0.581968	-0.221461	-0.66112	0.384988	0.223834	-0.162365	0.0654351	0.315022	-0.0174772	0.305938	-0.005792	0.185503	0.159247	-0.425266	-0.145398	0.345374	-0.449569	-0.480869	0.147747	-0.794974	-0.405691	400	Branched-chain-amino-acid aminotransferase (EC 2.6.1.42)	AN5957.2	0.4709	A0A1U8QFA1_EMENI	L-isoleucine transaminase activity [GO:0052656];L-leucine transaminase activity [GO:0052654];L-valine transaminase activity [GO:0052655]	branched-chain amino acid biosynthetic process [GO:0009082]	ani00270 Cysteine and methionine metabolism;ani00280 Valine, leucine and isoleucine degradation;ani00290 Valine, leucine and isoleucine biosynthesis;ani00770 Pantothenate and CoA biosynthesis;ani01100 Metabolic pathways;ani01110 Biosynthesis of secondary metabolites;ani01130 Biosynthesis of antibiotics;ani01210 2-Oxocarboxylic acid metabolism;ani01230 Biosynthesis of amino acids;	CATALYTIC ACTIVITY: L-isoleucine + 2-oxoglutarate = (S)-3-methyl-2-oxopentanoate + L-glutamate. {ECO:0000256|RuleBase:RU004517}.;CATALYTIC ACTIVITY: L-leucine + 2-oxoglutarate = 4-methyl-2-oxopentanoate + L-glutamate. {ECO:0000256|RuleBase:RU004517}.;CATALYTIC ACTIVITY: L-valine + 2-oxoglutarate = 3-methyl-2-oxobutanoate + L-glutamate. {ECO:0000256|RuleBase:RU004517}.	COFACTOR: Name=pyridoxal 5'-phosphate;Xref=ChEBI:CHEBI:597326;Evidence={ECO:0000256|RuleBase:RU004516};
AN7878	0	0	0	-0.214927	-0.3337	0.0732336	-0.0803683	-0.424534	0.0917248	-0.215499	1.1909	NaN	-0.274481	-0.570399	-0.140387	-0.0460316	-0.681631	-0.10931	-0.118768	-0.727593	-0.470985	-0.267472	-1.06575	-0.452401	-0.415416	-1.35703	-0.476751	-0.893858	-1.5394	-0.364397	-1.48462	-1.79215	-0.600388	-2.17055	-1.65398	-0.871006	-1.99542	-1.63546	-1.75244	396	Branched-chain-amino-acid aminotransferase (EC 2.6.1.42)	AN7878.2	0	A0A1U8QYE8_EMENI	L-isoleucine transaminase activity [GO:0052656];L-leucine transaminase activity [GO:0052654];L-valine transaminase activity [GO:0052655]	branched-chain amino acid biosynthetic process [GO:0009082]	ani00270 Cysteine and methionine metabolism;ani00280 Valine, leucine and isoleucine degradation;ani00290 Valine, leucine and isoleucine biosynthesis;ani00770 Pantothenate and CoA biosynthesis;ani01100 Metabolic pathways;ani01110 Biosynthesis of secondary metabolites;ani01130 Biosynthesis of antibiotics;ani01210 2-Oxocarboxylic acid metabolism;ani01230 Biosynthesis of amino acids;	CATALYTIC ACTIVITY: L-isoleucine + 2-oxoglutarate = (S)-3-methyl-2-oxopentanoate + L-glutamate. {ECO:0000256|RuleBase:RU004517}.;CATALYTIC ACTIVITY: L-leucine + 2-oxoglutarate = 4-methyl-2-oxopentanoate + L-glutamate. {ECO:0000256|RuleBase:RU004517}.;CATALYTIC ACTIVITY: L-valine + 2-oxoglutarate = 3-methyl-2-oxobutanoate + L-glutamate. {ECO:0000256|RuleBase:RU004517}.	COFACTOR: Name=pyridoxal 5'-phosphate;Xref=ChEBI:CHEBI:597326;Evidence={ECO:0000256|RuleBase:RU004516};
AN0973	0	0	0	-0.589576	0.590231	1.44213	-0.0410196	0.78692	2.17698	-0.509996	-3.48788	NaN	0.534897	0.980265	1.33436	0.0469782	0.853734	2.03868	0.443727	1.44818	2.80254	1.34669	2.07084	3.57601	1.40157	2.10964	3.08898	1.50958	2.57957	3.53419	2.61292	2.818	3.83792	2.84677	3.20433	4.01098	3.67535	3.27457	5.31172	432	C2H2 type master regulator of conidiophore development brlA (Bristle A protein)	brlA AN0973	0	BRLA_EMENI	DNA binding [GO:0003677];metal ion binding [GO:0046872];transcription factor activity, sequence-specific DNA binding [GO:0003700]	autolysis [GO:0001896];conidium formation [GO:0048315];positive regulation of conidium formation [GO:0075307];regulation of secondary metabolite biosynthetic process [GO:1900376];regulation of sterigmatocystin biosynthetic process [GO:0010913];regulation of transcription from RNA polymerase II promoter [GO:0006357];response to starvation [GO:0042594];sporocarp development involved in asexual repr…
AN2412	0	0	0	-0.438666	0.0426996	0.27873	-0.0856204	0.278274	0.60091	-0.0880095	1.08919	NaN	-0.0795255	0.104076	0.609819	-0.255555	-0.0311091	0.376313	-0.51714	-0.0355077	0.0805316	-0.39945	-0.658816	-0.257147	-0.444943	-1.15275	-0.333005	-1.25071	-1.12543	-0.404015	-1.51586	-1.20231	-0.437066	-1.47177	-1.06452	-0.558071	-1.03502	-0.576664	-1.50061	414	Calcium/calmodulin-dependent protein kinase cmkA (CMPK) (EC 2.7.11.17) (Multifunctional calcium/calmodulin-dependent protein kinase) (ACMPK) (CaMK)	cmkA AN2412	0	KCC1A_EMENI	ATP binding [GO:0005524];calmodulin binding [GO:0005516];calmodulin-dependent protein kinase activity [GO:0004683]	cell division [GO:0051301];cellular response to oxidative stress [GO:0034599];G2/M transition of mitotic cell cycle [GO:0000086];intracellular signal transduction [GO:0035556];peptidyl-serine phosphorylation [GO:0018105];peptidyl-threonine phosphorylation [GO:0018107];protein phosphorylation [GO:0006468];regulation of cell cycle [GO:0051726]		CATALYTIC ACTIVITY: ATP + a protein = ADP + a phosphoprotein. {ECO:0000269|PubMed:2835766, ECO:0000269|PubMed:8898358}.
AN1189	0	0	0	-0.345844	-0.0337174	0.478237	-0.0142243	0.507142	0.761942	0.0339494	0.262889	NaN	-0.147974	-0.071492	0.123525	-0.349338	-0.0207348	-0.11145	-0.582788	-0.392727	-0.0191265	-0.261099	-1.94179	-0.18542	-0.440242	-0.928165	-0.138152	-2.56641	-0.382404	-0.125912	-1.49028	-0.3159	-0.252706	-1.32549	-0.456894	-0.168464	-1.45437	-0.733698	-1.67471	1432	Calcium-transporting ATPase (EC 3.6.3.8)	AN1189.2	0.0125	A0A1U8QW22_EMENI	ATP binding [GO:0005524];calcium-transporting ATPase activity [GO:0005388]			CATALYTIC ACTIVITY: ATP + H(2)O + Ca(2+)(Side 1) = ADP + phosphate + Ca(2+)(Side 2). {ECO:0000256|RuleBase:RU361146}.
AN2827	0	0	0	-0.0870266	0.0952102	0.28965	0.0964839	0.464992	0.786969	0.122272	0.302743	NaN	-0.0210034	0.0708908	0.597603	-0.409955	0.0858107	0.245845	-0.217003	-0.343149	0.313595	-0.0221201	-1.89821	0.254541	-0.421809	-2.50413	0.326429	-2.64466	-1.53016	0.261043	-2.3225	-1.50443	0.192491	-2.12354	-1.93881	0.0514205	-2.3278	-2.28651	-2.43565	1152	Calcium-transporting ATPase (EC 3.6.3.8)	AN2827.2	0.0008	A0A1U8QYS1_EMENI	ATP binding [GO:0005524];calcium-transporting ATPase activity [GO:0005388]			CATALYTIC ACTIVITY: ATP + H(2)O + Ca(2+)(Side 1) = ADP + phosphate + Ca(2+)(Side 2). {ECO:0000256|RuleBase:RU361146}.
AN4920	0	0	0	0.595164	0.633441	1.0348	0.381444	0.757195	1.39212	0.618708	1.22546	NaN	0.0978511	0.270449	0.924942	-0.0112741	0.415648	0.624977	0.191848	0.332641	0.747318	0.327204	-2.19485	0.782498	0.225504	-1.62997	0.842655	-2.27461	-0.870035	0.747883	-1.48145	-0.870185	0.758096	-1.48919	-0.922571	0.72166	-1.46452	-0.80541	-1.59744	1181	Calcium-transporting ATPase (EC 3.6.3.8)	AN4920.2	0.0109	A0A1U8QSP2_EMENI	ATP binding [GO:0005524];calcium-transporting ATPase activity [GO:0005388]			CATALYTIC ACTIVITY: ATP + H(2)O + Ca(2+)(Side 1) = ADP + phosphate + Ca(2+)(Side 2). {ECO:0000256|RuleBase:RU361146}.
AN5088	0	0	0	-0.123034	0.206526	0.198207	0.280908	0.140181	0.305712	0.185611	-0.0902268	NaN	0.412214	0.123808	1.02242	0.385219	0.325295	1.05779	0.403981	0.444511	1.08547	0.651269	0.354087	1.16896	0.841931	0.224388	1.35201	0.649934	0.00518393	1.19499	0.426397	0.0953161	1.26984	0.375486	-0.194538	1.28996	0.166437	-0.48765	0.770481	1134	Calcium-transporting ATPase (EC 3.6.3.8)	AN5088.2	0.0509	A0A1U8QNS7_EMENI	ATP binding [GO:0005524];calcium-transporting ATPase activity [GO:0005388]			CATALYTIC ACTIVITY: ATP + H(2)O + Ca(2+)(Side 1) = ADP + phosphate + Ca(2+)(Side 2). {ECO:0000256|RuleBase:RU361146}.
AN5743	0	0	0	0.64894	0.229963	-0.404052	0.120493	0.174034	-0.660077	0.505646	-0.578229	NaN	-0.0687973	-0.160405	-1.19098	-0.086434	-0.100651	-1.08285	-0.0117127	-0.410523	-0.443248	-0.0171025	0.0439828	0.0262268	-0.178698	-0.425493	-0.0454208	-0.194217	-0.560506	-0.170693	-0.547048	-0.360099	-0.503794	-0.648895	0.152413	-0.4025	0.273266	0.48378	-0.750363	972	Calcium-transporting ATPase (EC 3.6.3.8)	AN5743.2	0.6571	Q5B137_EMENI	ATP binding [GO:0005524];calcium-transporting ATPase activity [GO:0005388]			CATALYTIC ACTIVITY: ATP + H(2)O + Ca(2+)(Side 1) = ADP + phosphate + Ca(2+)(Side 2). {ECO:0000256|RuleBase:RU361146}.
AN8399	0	0	0	-0.297661	-0.125976	-0.14283	-0.880555	-1.3216	0.024976	-1.42753	-1.01144	NaN	-2.74521	-1.34125	-0.665637	-2.11157	-1.22879	-0.698286	-1.64374	-2.2652	-1.02754	-1.40092	-2.28562	-1.42399	-1.3827	-1.97617	-1.20053	-2.72988	-0.92127	-0.366271	-0.678073	-0.160885	0.142779	0.412178	0.574751	0.73345	1.11273	1.1501	0.469263	1116	Calcium-transporting ATPase (EC 3.6.3.8)	AN8399.2	0	A0A1U8QEP2_EMENI	ATP binding [GO:0005524];calcium-transporting ATPase activity [GO:0005388]			CATALYTIC ACTIVITY: ATP + H(2)O + Ca(2+)(Side 1) = ADP + phosphate + Ca(2+)(Side 2). {ECO:0000256|RuleBase:RU361146}.
AN2047	0	0	0	-0.367783	0.0971337	-0.0640435	-0.258835	0.10317	-0.0927991	-0.299955	0.512955	NaN	-0.314531	0.213082	-0.0667515	-0.34841	0.124603	-0.0427762	-0.414151	0.429354	-0.157416	-0.409394	0.0613043	-0.306373	-0.315786	-0.0554488	-0.407694	-0.387816	-0.314632	-0.522516	-0.532171	-0.596856	-0.545039	-0.629262	-0.75413	-0.651373	-0.716062	-0.604861	-0.782448	149	Calmodulin (CaM)	camA cam AN2047	0.0001	CALM_EMENI	calcium ion binding [GO:0005509]	regulation of cell cycle [GO:0051726];spore germination [GO:0009847]	ani04070 Phosphatidylinositol signaling system;
AN0256	0	0	0	-0.331499	-0.144004	-0.211976	0.0388337	-0.0230902	0.166995	-0.297692	-0.12966	NaN	-0.0110131	-0.157755	0.765303	-0.149927	-0.0546041	0.709627	-0.229661	-0.0592341	0.431821	0.0396713	-0.0724526	0.239347	-0.00328648	-0.359449	0.214509	2.65637e-05	-0.215009	0.290321	0.152102	-0.243973	0.400275	0.112774	-0.290853	0.568684	0.214843	0.477747	0.417621	847	Calpain-like protease palB (EC 3.4.22.-) (Cysteine protease palB)	palB AN0256	0.1153	PALB_EMENI	calcium-dependent cysteine-type endopeptidase activity [GO:0004198]	cellular response to pH [GO:0071467];penicillin biosynthetic process [GO:0042318];positive regulation of penicillin biosynthetic process [GO:1900198];proteolysis [GO:0006508];regulation of secondary metabolite biosynthetic process [GO:1900376]
AN4987	0	0	0	0.288322	0.350916	0.0180078	-0.128601	0.338058	0.0840115	0.164058	-0.169043	NaN	-0.212809	-0.134456	0.0706197	-0.139124	0.148447	0.370922	-0.0743572	0.222229	0.219788	0.00662496	-0.246903	-0.0718974	0.116687	-0.76528	-0.223955	-0.67553	-0.630359	-0.480567	-0.534713	-0.707472	-0.365755	-0.445921	-0.950969	-0.263867	-0.166953	-0.337179	-0.631338	412	cAMP-dependent protein kinase regulatory subunit (PKA regulatory subunit)	pkaR AN4987	0	KAPR_EMENI	cAMP binding [GO:0030552];cAMP-dependent protein kinase inhibitor activity [GO:0004862];cAMP-dependent protein kinase regulator activity [GO:0008603];identical protein binding [GO:0042802]	negative regulation of Ras protein signal transduction [GO:0046580];positive regulation of adenylate cyclase activity [GO:0045762];protein localization to bud neck [GO:0097271]
AN2243	0	0	0	0.234327	-0.082082	0.0108677	0.0619536	0.0139423	-0.284149	0.107616	-0.584844	NaN	0.221316	0.245655	-0.518803	0.589243	0.355185	-0.0615932	0.399813	0.457246	0.366957	0.261655	0.959045	0.584094	0.274378	0.905827	0.41108	0.602124	0.64143	0.341714	0.332543	0.815782	-0.104482	0.345316	0.7002	-0.0561655	0.13541	-0.411518	0.219402	454	Carbamoyl-phosphate synthase arginine-specific small chain (CPS-A) (EC 6.3.5.5) (Arginine-specific carbamoyl-phosphate synthetase, glutamine chain)	cpa-1 AN2243	0.0018	CARA_EMENI	ATP binding [GO:0005524];carbamoyl-phosphate synthase (glutamine-hydrolyzing) activity [GO:0004088]	'de novo' pyrimidine nucleobase biosynthetic process [GO:0006207];arginine biosynthetic process [GO:0006526];glutamine metabolic process [GO:0006541];urea cycle [GO:0000050]	ani00240 Pyrimidine metabolism;ani00250 Alanine, aspartate and glutamate metabolism;ani01100 Metabolic pathways;	CATALYTIC ACTIVITY: 2 ATP + L-glutamine + HCO(3)(-) + H(2)O = 2 ADP + phosphate + L-glutamate + carbamoyl phosphate.
AN1805	0	0	0	-0.0670833	0.392835	-0.325066	-0.0410196	0.350005	-0.340916	-0.094344	-0.297235	NaN	-0.041184	0.808435	0.110536	0.0092448	0.627187	0.347715	-0.0452678	0.603218	0.396931	-0.260111	-0.0356335	0.246424	-0.332583	-0.167881	-0.00864851	-0.30242	-0.3287	-0.201012	-0.209025	-0.647868	-0.416241	-0.383754	-0.831622	-0.344892	-0.64097	-0.639375	0.447955	228	Carbonic anhydrase (EC 4.2.1.1) (Carbonate dehydratase)	AN1805	0.0023	CAN_EMENI	carbonate dehydratase activity [GO:0004089];zinc ion binding [GO:0008270]	carbon utilization [GO:0015976]	ani00910 Nitrogen metabolism;	CATALYTIC ACTIVITY: H(2)CO(3) = CO(2) + H(2)O.	COFACTOR: Name=Zn(2+);Xref=ChEBI:CHEBI:29105;Evidence={ECO:0000250};;Note=Binds 1 zinc ion per subunit. {ECO:0000250};
AN5611	0	0	0	-0.153258	-0.190079	-0.129774	-0.661732	-0.730356	-0.533991	-0.550926	-1.261	NaN	-1.16554	-0.931451	-1.05468	-1.81052	-1.53801	-1.33669	-1.39422	-1.22329	-1.45526	-2.21699	-1.9574	-1.77909	-1.98798	-2.00641	-2.10742	-2.38726	-0.996598	-1.8846	-1.48199	0.322754	-0.49174	-0.00251126	1.12799	-0.0479099	1.04032	1.66679	0.656471	212	Carbonic anhydrase (EC 4.2.1.1) (Carbonate dehydratase)	AN5611.2	0	A0A1U8QU16_EMENI	carbonate dehydratase activity [GO:0004089];zinc ion binding [GO:0008270]	carbon utilization [GO:0015976]	ani00910 Nitrogen metabolism;	CATALYTIC ACTIVITY: H(2)CO(3) = CO(2) + H(2)O. {ECO:0000256|RuleBase:RU003956}.
AN1294	0	0	0	0.0397804	-1.26775	-0.602262	0.65942	-0.196592	-1.28245	0.396895	-0.886432	NaN	-0.00567177	-0.550141	-1.12507	-0.161608	0.258788	-0.572755	0.765655	-0.792267	0.430568	0.323974	0.0238206	0.116576	0.31774	-0.918268	-0.370454	1.09454	-0.0384584	-0.273161	1.40939	-1.32538	0.378492	-0.35834	-0.118122	0.399549	0.346044	-0.588709	-0.0407945	223	Carboxylic ester hydrolase (EC 3.1.1.-)	AN1294.2	0.234	A0A1U8QRW9_EMENI	hydrolase activity [GO:0016787]
AN1433	0	0	0	-0.0977232	0.102653	0.0795625	-0.228105	0.197922	0.505977	-0.0470238	-0.132494	NaN	-0.104701	0.190346	0.603011	-0.0205645	0.165988	0.671764	0.048055	0.29418	0.827627	0.195909	0.36146	0.607304	0.39084	0.285167	0.389113	0.402366	0.211233	0.523305	0.502056	0.367705	0.800214	0.362944	0.245602	0.86179	0.716922	0.446186	1.10032	540	Carboxylic ester hydrolase (EC 3.1.1.-)	AN1433.2	0.0056	A0A1U8QUX2_EMENI	hydrolase activity [GO:0016787]
AN2697	0	0	0	1.3877	-0.164657	1.44213	2.41841	0.201958	2.17698	2.39689	1.14955	NaN	2.11986	-0.0547305	1.86488	1.83839	0.487412	2.03868	2.61365	-0.326603	2.02493	1.97605	-0.347017	1.69148	2.20226	-2.03757	1.95147	1.09454	-1.71964	2.4638	1.27189	-0.900358	1.97285	0.226623	NaN	2.01098	-1.3544	0.011884	0.833675	584	Carboxylic ester hydrolase (EC 3.1.1.-)	AN2697.2	0.1703	A0A1U8QPJ8_EMENI	hydrolase activity [GO:0016787]
AN4040	0	0	0	1.16531	-0.409769	-2.0173	0.374018	-1.79804	-2.60438	0.22697	-2.07284	NaN	-0.465103	-0.277123	-2.71003	1.10143	0.187852	-1.15772	1.44373	-0.326603	-1.6569	0.931657	-1.76205	-1.5615	0.0323374	0.247836	-1.82989	0.772616	-0.134674	-1.73259	1.53492	0.269567	-0.387042	0.64166	0.624382	-1.44845	0.645604	-0.818191	-1.84815	523	Carboxylic ester hydrolase (EC 3.1.1.-)	AN4040.2	0.2339	A0A1U8QHW3_EMENI	hydrolase activity [GO:0016787]
AN4473	0	0	0	-0.393789	0.0563834	-0.165372	-0.23633	0.0862833	0.174741	-0.257563	-0.00245543	NaN	-0.283216	-0.319117	0.804263	-0.461341	-0.205876	0.763516	-0.515838	-0.136325	0.295135	-0.348251	-0.356509	0.130834	-0.561037	-0.945381	0.0106365	-0.84058	-0.544989	-0.0270009	-0.674688	-0.849699	0.0338546	-0.764705	-0.904907	-0.0600767	-0.76571	0.275657	-0.250198	553	Carboxylic ester hydrolase (EC 3.1.1.-)	AN4473.2	0.0395	A0A1U8QN09_EMENI	hydrolase activity [GO:0016787]
AN5016	0	0	0	1.16531	0.490695	-0.464758	1.76634	0.687384	0.118085	1.65993	-0.80981	NaN	1.11986	1.57087	-0.572527	1.32382	1.20988	-1.02021	-1.55627	1.93643	0.287963	2.10158	1.08594	0.0614345	1.42465	0.617785	0.892581	1.57997	1.35075	-1.01013	-0.0500414	0.210673	-0.571467	0.963588	0.524846	0.367128	1.23057	-1.14012	-1.12568	549	Carboxylic ester hydrolase (EC 3.1.1.-)	AN5016.2	0.2757	A0A1U8QIT0_EMENI	hydrolase activity [GO:0016787]
AN5321	0	0	0	0.413699	0.343437	-0.168365	0.425548	0.160538	-0.249919	0.2785	-0.193435	NaN	0.382894	0.69886	0.560367	0.407529	0.202435	0.131789	0.507858	0.311799	0.379037	0.812075	0.304441	0.26668	0.954881	0.642843	0.739171	0.886074	0.722368	0.55216	1.46322	0.727513	0.848308	1.34412	0.695203	0.922255	1.12163	0.730013	1.42225	562	Carboxylic ester hydrolase (EC 3.1.1.-)	AN5321.2	0.0001	A0A1U8QL39_EMENI	hydrolase activity [GO:0016787]
AN5608	0	0	0	-0.511074	0.377686	-0.64033	-0.49887	0.429986	-0.432231	-0.234361	-0.107851	NaN	-0.698081	0.337184	0.164438	-0.761838	0.120955	0.328187	-0.946219	-0.42367	0.643839	-1.01249	-0.366917	0.0207925	-0.858038	-1.15058	-0.130988	-1.17763	-0.949459	-0.293339	-1.35937	-1.6876	-0.397096	-1.7318	-1.42248	-0.598226	-1.57258	-0.650464	-0.218793	541	Carboxylic ester hydrolase (EC 3.1.1.-)	AN5608.2	0.0016	A0A1U8QHL5_EMENI	hydrolase activity [GO:0016787]
AN5944	0	0	0	-0.554581	0.0718658	0.18294	-0.562972	-0.278932	0.149794	-0.549166	-0.101528	NaN	-0.530991	-0.432918	-0.121866	-1.04296	-0.473367	-0.119749	-1.45674	-0.730325	-0.543639	-1.45785	-0.483953	-0.722074	-1.46213	-0.998345	-1.13984	-1.78681	-1.07896	-1.07572	-1.9032	-1.51748	-1.08604	-1.95624	-1.90487	-1.33031	-1.40686	-2.10644	-1.44761	536	Carboxylic ester hydrolase (EC 3.1.1.-)	AN5944.2	0	A0A1U8QVM0_EMENI	hydrolase activity [GO:0016787]
AN6148	0	0	0	1.16531	0.227661	0.00917317	-0.233665	0.661389	0.270088	0.577467	-0.26549	NaN	0.704822	0.423317	-0.835562	0.838392	0.87973	0.247267	1.19861	0.88285	0.539502	0.764547	0.40787	0.213438	0.939228	0.132358	-0.0809471	0.860079	-0.397708	1.01635	0.650398	0.648079	0.902464	0.449015	0.0983132	1.16299	0.967533	-0.496263	0.964919	424	Carboxylic ester hydrolase (EC 3.1.1.-)	AN6148.2	0.2119	A0A1U8QKW8_EMENI	hydrolase activity [GO:0016787]
AN6383	0	0	0	-0.105543	0.335263	0.195972	-0.12119	0.287039	0.14841	-0.458922	-0.229349	NaN	-0.465103	0.0258042	0.3531	-0.07828	-0.0543826	0.131789	-0.339461	0.44763	0.130111	-0.0978873	0.0814409	-0.0629947	-0.0172446	0.0703716	-0.0541943	-0.307554	0.0427225	-0.0876058	-0.144018	-0.0933883	-0.00310103	-0.0132043	-0.482879	-0.28293	-0.367452	0.161441	0.138529	624	Carboxylic ester hydrolase (EC 3.1.1.-)	AN6383.2	0.6778	A0A1U8QPC3_EMENI	hydrolase activity [GO:0016787]
AN6389	0	0	0	2.08285	0.657345	0.705167	0.95898	0.854034	0.118085	1.60548	0.0266909	NaN	1.11986	0.748412	0.886904	1.51646	0.724451	0.716752	1.44373	0.451005	1.06557	2.17958	0.518053	0.0614345	1.93923	0.717321	0.114973	2.35758	0.812859	0.989873	0.686924	0.227747	0.598458	1.86405	0.0394195	0.537053	1.06064	0.281345	1.45928	501	Carboxylic ester hydrolase (EC 3.1.1.-)	AN6389.2	0.3589	A0A1U8QMW3_EMENI	hydrolase activity [GO:0016787]
AN7213	0	0	0	-0.419651	-1.21712	NaN	0.543943	-1.02043	0.592017	0.811932	-2.29524	NaN	0.534897	-0.914553	-0.835562	-0.483536	-0.413052	-0.283248	0.765655	NaN	-0.197464	1.32397	-0.569409	-2.00895	-0.3827	-1.09003	NaN	-1.22738	-1.94203	-0.858124	-1.05004	-0.537788	NaN	NaN	-1.76794	-0.895907	NaN	-1.04058	-0.388718	559	Carboxylic ester hydrolase (EC 3.1.1.-)	AN7213.2	0.1064	A0A1U8QY29_EMENI	hydrolase activity [GO:0016787]
AN7407	0	0	0	1.10391	0.420306	-0.602262	1.28091	0.78692	-0.604381	0.882322	-0.487882	NaN	1.11986	1.10139	-0.540106	1.72592	0.450886	0.649638	0.967289	0.599396	0.866667	1.51662	1.08594	0.974557	1.31774	0.81043	0.755077	1.9019	0.543398	0.967847	1.47352	0.713174	1.50048	1.99921	0.524846	1.62194	2.13746	1.4042	1.82428	578	Carboxylic ester hydrolase (EC 3.1.1.-)	AN7407.2	0.0022	A0A1U8QX07_EMENI	hydrolase activity [GO:0016787]
AN8900	0	0	0	-0.507114	-0.125976	0.774708	0.193446	0.378835	-0.507519	-0.349531	0.158481	NaN	-0.852127	0.243709	1.38683	-0.178682	0.3037	1.24727	0.000120525	0.258359	1.09204	-0.400918	1.07194	0.865514	-0.148235	1.19376	0.707549	-0.314847	1.06968	1.08048	0.90689	1.20544	1.62493	0.64166	1.13057	1.84106	0.602536	1.54089	1.79891	543	Carboxylic ester hydrolase (EC 3.1.1.-)	AN8900.2	0.0081	A0A1U8QRL4_EMENI	hydrolase activity [GO:0016787]
AN9203	0	0	0	-0.267648	2.3272	-2.14283	0.374018	2.20196	0.440013	-0.679921	3.09708	NaN	-0.0500659	2.30784	-0.250599	0.668467	3.2423	1.52411	-0.40427	2.58029	1.3875	-0.193874	3.23795	1.4829	0.534838	2.71732	2.02186	-0.0753808	2.86533	0.896764	-0.898038	1.94764	1.20989	-1.52826	1.62438	0.689056	-1.93936	1.76677	-0.0667897	593	Carboxylic ester hydrolase (EC 3.1.1.-)	AN9203.2	0.4922	A0A1U8QJR8_EMENI	hydrolase activity [GO:0016787]
AN9264	0	0	0	2.90228	0.420306	0.179098	1.54394	0.201958	-0.559986	1.81193	-1.07284	NaN	1.5349	-0.277123	-1.66564	2.9759	0.80934	-1.28325	2.25108	0.995325	-0.875536	2.32397	1.46034	-1.83903	-0.3827	1.5474	-0.563099	1.35758	0.280364	-0.103236	1.53492	0.362676	-2.24954	1.64166	1.26181	-2.31094	0.645604	-0.403153	-1.06679	202	Carboxylic ester hydrolase (EC 3.1.1.-)	AN9264.2	0.5806	A0A1U8QWH1_EMENI	hydrolase activity [GO:0016787]
AN1426	0	0	0	-0.751535	-0.166281	-0.39269	-0.974415	-0.232352	-0.381877	-0.898816	-0.233805	NaN	-0.891704	-0.412446	0.258094	-1.06151	-0.232707	0.371578	-1.23378	-0.322752	0.262365	-1.13279	0.132949	-0.227879	-1.16231	-0.0592143	-0.39057	-0.53364	-0.134065	-0.496543	0.250627	-0.376625	-0.219575	0.354331	-0.349009	0.131073	1.10563	0.844144	0.688315	556	Carboxypeptidase (EC 3.4.16.-)	AN1426.2	0.0037	A0A1U8QTN1_EMENI	serine-type carboxypeptidase activity [GO:0004185]
AN2237	0	0	0	-0.692688	0.171119	-0.174995	-0.989443	0.0841289	-0.0451041	-0.878043	0.143677	NaN	-0.786809	-0.0422824	0.672852	-0.909593	0.130506	0.69606	-1.00098	0.108795	0.340119	-0.866438	0.141023	-0.460909	-1.19362	-0.0249434	-0.767708	-1.1335	0.210789	-0.759516	-1.04826	-0.191403	-0.66878	-1.22335	-0.423265	-0.975954	-0.860349	0.0399415	-0.684867	611	Carboxypeptidase (EC 3.4.16.-)	AN2237.2	0.0942	Q5BB43_EMENI	serine-type carboxypeptidase activity [GO:0004185]
AN2555	0	0	0	-0.378985	0.113292	-0.199296	-0.503833	0.135369	-0.300213	-0.548552	-0.0903689	NaN	-0.419605	0.149033	0.0711737	-0.488166	0.305787	0.233154	-0.561795	0.360399	0.14721	-0.48427	0.482352	-0.139175	-0.337374	0.453428	-0.14251	-0.284316	0.607879	-0.0301979	0.301763	0.452793	0.0896273	0.283047	0.29371	0.011449	0.319671	0.771463	0.125188	541	Carboxypeptidase (EC 3.4.16.-)	AN2555.2	0.0351	A0A1U8QX96_EMENI	serine-type carboxypeptidase activity [GO:0004185]
AN5442	0	0	0	-0.00174916	0.190627	-0.140706	-0.0447646	0.255707	-0.0351517	-0.000267975	-0.345511	NaN	-0.0408696	0.0162734	0.57166	-0.0942857	0.132473	0.766718	-0.156022	0.155564	0.942068	-0.0926075	0.197768	0.765327	-0.0392898	-0.22681	0.703945	-0.235887	-0.257674	0.636561	-0.1345	-0.418987	0.675565	-0.289685	-0.343916	0.689941	-0.29624	0.267176	0.206835	552	Carboxypeptidase Y homolog A (EC 3.4.16.5)	cpyA AN5442.2	0.1676	CBPYA_EMENI	carboxypeptidase activity [GO:0004180];serine-type carboxypeptidase activity [GO:0004185]	phytochelatin biosynthetic process [GO:0046938];protein catabolic process in the vacuole [GO:0007039];proteolysis involved in cellular protein catabolic process [GO:0051603]		CATALYTIC ACTIVITY: Release of a C-terminal amino acid with broad specificity. {ECO:0000255|PROSITE-ProRule:PRU10074}.
AN1272	0	0	0	-0.272536	-0.112325	0.0452184	-0.277983	-0.164424	0.0693992	-0.372492	0.0907219	NaN	-0.1915	-0.0849537	0.271083	-0.131376	-0.0928	0.356802	-0.15992	-0.108022	0.309096	-0.159756	-0.200544	0.0564895	0.0248926	-0.309574	-0.0941621	0.0160701	-0.360878	-0.0588133	-0.211505	-0.477159	0.010613	-0.20931	-0.500572	-0.145827	-0.306406	-0.365581	-0.137611	264	Casein kinase II subunit beta (CK II beta)	AN1272.2	0.0547	A0A1U8QQ46_EMENI	protein kinase regulator activity [GO:0019887]		ani03008 Ribosome biogenesis in eukaryotes;ani04139 Mitophagy - yeast;
AN4326	0	0	0	-0.0611022	-0.0342755	0.174697	-0.254878	-0.144069	0.255367	-0.217466	0.0981786	NaN	-0.160204	-0.103905	0.165582	-0.134662	-0.0442935	0.116374	-0.081619	-0.143916	0.0926253	-0.096917	-0.189968	-0.0112452	-0.0488386	-0.106703	-0.0602908	-0.0758564	-0.0977908	0.057528	0.0393781	-0.183396	0.0738531	-0.0557513	-0.170755	0.128375	-0.0743436	-0.0814452	0.0390789	1211	Casein kinase II subunit beta (CK II beta)	AN4326.2	0.1879	Q5B554_EMENI	DNA binding [GO:0003677];protein kinase regulator activity [GO:0019887];zinc ion binding [GO:0008270]	transcription, DNA-templated [GO:0006351]
AN8079	0	0	0	0.0851409	0.269645	0.696705	0.463773	0.185747	1.03339	0.68143	-0.151519	NaN	0.267958	0.32387	1.5349	-0.07828	0.483377	1.09818	0.609313	0.175423	1.03034	0.592568	0.0760577	1.00051	0.29049	0.132358	1.45843	0.221374	0.452973	1.27333	0.369862	0.34034	1.33542	0.397991	0.610886	1.34802	0.712275	1.3237	1.25817	672	Casein kinase II subunit beta (CK II beta)	AN8079.2	0.067	Q5AUF1_EMENI	DNA binding [GO:0003677];protein kinase regulator activity [GO:0019887];zinc ion binding [GO:0008270]	transcription, DNA-templated [GO:0006351]
AN1135	0	0	0	0.165311	0.0780244	0.0898308	0.239088	0.321257	-0.181475	0.464009	0.268847	NaN	0.312504	0.515948	0.18236	0.731476	0.236761	0.325561	0.806297	0.550126	-0.309938	0.38169	0.334161	-0.658458	0.333507	0.157021	-0.482928	0.052724	0.216799	0.0487666	-0.397965	0.0438543	-0.286065	0.357867	0.203806	-0.206608	0.123652	-0.00374664	-0.425244	153	Catabolic 3-dehydroquinase (cDHQase) (EC 4.2.1.10) (3-dehydroquinate dehydratase)	qutE AN1135	0.1066	3DHQ_EMENI	3-dehydroquinate dehydratase activity [GO:0003855]	3,4-dihydroxybenzoate biosynthetic process [GO:0046279];quinate catabolic process [GO:0019631]	ani00400 Phenylalanine, tyrosine and tryptophan biosynthesis;ani01100 Metabolic pathways;ani01110 Biosynthesis of secondary metabolites;ani01130 Biosynthesis of antibiotics;ani01230 Biosynthesis of amino acids;	CATALYTIC ACTIVITY: 3-dehydroquinate = 3-dehydroshikimate + H(2)O. {ECO:0000255|HAMAP-Rule:MF_03136}.
AN4166	0	0	0	-0.468261	-0.0931659	-0.12898	-0.20174	0.0126151	0.312373	-0.198535	0.0945063	NaN	-0.243953	-0.0296015	0.513024	-0.319417	-0.00691435	0.390177	-0.384418	-0.0186291	0.0570409	-0.25109	-0.186552	-0.119801	-0.378361	-0.573234	0.059582	-0.447605	-0.213963	-0.18761	-0.327049	-0.383318	0.247767	-0.209817	-0.534017	0.12253	-0.367491	-0.239242	0.0753452	592	Catabolite repression protein creC	creC AN4166	0.2739	CREC_EMENI		carbon catabolite repression of transcription [GO:0045013];protein deubiquitination [GO:0016579];transcription, DNA-templated [GO:0006351]
AN5918	0	0	0	0.202936	-0.346267	-0.401963	0.481012	-0.549019	-0.814674	0.329669	-4.14436	NaN	0.476553	-1.46077	-0.974601	0.626517	-1.49517	-0.979856	0.7426	-1.62268	-0.776856	0.831493	-1.78371	-0.109338	0.956715	-2.33944	0.150801	1.31744	-2.58373	0.462687	1.77728	-3.27928	1.22227	2.2178	-3.36694	2.44156	2.66418	-3.51913	2.83924	501	Catalase (EC 1.11.1.6)	AN5918.2	0.6632	A0A1U8QVB2_EMENI	catalase activity [GO:0004096];heme binding [GO:0020037];metal ion binding [GO:0046872]	hydrogen peroxide catabolic process [GO:0042744];response to oxidative stress [GO:0006979]	ani00380 Tryptophan metabolism;ani00630 Glyoxylate and dicarboxylate metabolism;ani01110 Biosynthesis of secondary metabolites;ani01130 Biosynthesis of antibiotics;ani01200 Carbon metabolism;ani04011 MAPK signaling pathway - yeast;ani04146 Peroxisome;	CATALYTIC ACTIVITY: 2 H(2)O(2) = O(2) + 2 H(2)O. {ECO:0000256|RuleBase:RU000498}.	COFACTOR: Name=heme;Xref=ChEBI:CHEBI:30413;Evidence={ECO:0000256|PIRSR:PIRSR038928-2};
AN9339	0	0	0	0.109259	-0.380674	0.246568	0.540919	-0.520782	0.337869	0.425132	-4.9729	NaN	0.874478	-1.25031	0.5431	1.1713	-1.25533	0.718705	1.46643	-1.33327	0.912892	2.06564	-1.39581	1.64906	2.50277	-1.73218	2.68953	2.65218	-1.49757	3.51215	3.4676	-1.57235	4.15766	4.00508	-1.59377	4.76107	4.3513	-1.34506	4.60745	722	Catalase B (EC 1.11.1.6)	catB AN9339	0.0415	CATB_EMENI	catalase activity [GO:0004096];heme binding [GO:0020037];metal ion binding [GO:0046872]	hydrogen peroxide catabolic process [GO:0042744];response to oxidative stress [GO:0006979]	ani00380 Tryptophan metabolism;ani00630 Glyoxylate and dicarboxylate metabolism;ani01110 Biosynthesis of secondary metabolites;ani01130 Biosynthesis of antibiotics;ani01200 Carbon metabolism;ani04011 MAPK signaling pathway - yeast;ani04146 Peroxisome;	CATALYTIC ACTIVITY: 2 H(2)O(2) = O(2) + 2 H(2)O. {ECO:0000255|PROSITE-ProRule:PRU10013}.	COFACTOR: Name=heme;Xref=ChEBI:CHEBI:30413;
AN7388	0	0	0	-0.0611973	0.408116	-0.218779	0.243434	0.529424	0.0932107	0.062583	-2.28143	NaN	0.0308541	0.0252524	0.692817	-0.139582	0.214285	0.823667	0.308072	0.585826	0.666881	0.665845	0.5819	0.519424	0.579825	-0.210529	0.321424	0.754	0.127783	0.708223	0.445916	0.0120708	1.35988	0.790886	-0.0835913	1.57358	1.52007	1.19733	1.4344	739	Catalase-peroxidase (CP) (EC 1.11.1.21) (Peroxidase/catalase)	katG cpeA AN7388	0.0094	KATG_EMENI	catalase activity [GO:0004096];heme binding [GO:0020037];metal ion binding [GO:0046872]	cellular response to heat [GO:0034605];cellular response to hydrogen peroxide [GO:0070301];cellular response to starvation [GO:0009267];hydrogen peroxide catabolic process [GO:0042744];response to reactive oxygen species [GO:0000302];sexual reproduction [GO:0019953]	ani00360 Phenylalanine metabolism;ani00380 Tryptophan metabolism;ani01100 Metabolic pathways;ani01110 Biosynthesis of secondary metabolites;	CATALYTIC ACTIVITY: Donor + H(2)O(2) = oxidized donor + 2 H(2)O. {ECO:0000255|HAMAP-Rule:MF_03108}.;CATALYTIC ACTIVITY: 2 H(2)O(2) = O(2) + 2 H(2)O. {ECO:0000255|HAMAP-Rule:MF_03108}.	COFACTOR: Name=heme b;Xref=ChEBI:CHEBI:60344;Evidence={ECO:0000255|HAMAP-Rule:MF_03108};;Note=Binds 1 heme b (iron(II)-protoporphyrin IX) group per monomer. {ECO:0000255|HAMAP-Rule:MF_03108};
AN3146	0	0	0	0.344784	0.0063594	-0.114473	0.136425	0.176072	-0.195461	0.237552	0.0932542	NaN	0.00634742	0.165689	-0.531435	-0.00359921	0.18116	-0.557142	-0.0257581	-0.16782	-0.381859	-0.0269023	0.192476	-0.165952	-0.220115	0.106472	-0.297854	-0.0621652	-0.133582	-0.391824	-0.139288	0.021585	-0.36613	-0.030719	0.0124216	-0.32823	0.120597	-0.0848325	-0.295688	1627	Cation-transporting ATPase (EC 3.6.3.-)	AN3146.2	0.3294	Q5B8I4_EMENI	ATPase activity [GO:0016887];ATP binding [GO:0005524];metal ion binding [GO:0046872]	cation transport [GO:0006812]
AN7487	0	0	0	-0.157768	-0.0315687	-0.0592205	-0.224817	0.0620273	-0.0602569	-0.150189	0.113421	NaN	-0.220595	0.0826156	-0.0808018	-0.116219	0.158648	0.0134399	-0.0877082	-0.0565139	-0.158959	-0.0218169	0.100684	-0.248086	-0.113925	0.0670521	-0.294446	-0.0399253	0.171489	-0.282373	0.0486657	0.136035	-0.199903	0.137894	0.164007	-0.188861	0.155476	0.274918	-0.178675	192	CD42_CHICK Cell division control protein 42 homolog (G25K GTP-binding protein)	AN7487.2	0.3638	A0A1U8QW71_EMENI	GTPase activity [GO:0003924];GTP binding [GO:0005525]	cell division [GO:0051301];small GTPase mediated signal transduction [GO:0007264]	ani04011 MAPK signaling pathway - yeast;ani04144 Endocytosis;ani04933 AGE-RAGE signaling pathway in diabetic complications;
AN7254	0	0	0	0.184244	-0.116315	-0.223947	0.220247	-0.0587413	-0.346147	0.170375	-0.295781	NaN	0.156301	-0.348222	-0.452466	0.15176	-0.168436	-0.485784	0.233485	-0.269123	-0.515811	0.269615	-0.115722	-0.374837	0.19975	-0.373736	-0.244874	0.0526091	-0.376769	-0.10384	0.073885	-0.492439	-0.160663	-0.0792657	-0.465711	-0.243548	-0.0511621	-0.223657	-0.681674	823	Cell division control protein 48	cdc48 AN7254	0.2932	CDC48_EMENI	ATP binding [GO:0005524];hydrolase activity [GO:0016787]	cell cycle [GO:0007049];protein transport [GO:0015031]	ani04141 Protein processing in endoplasmic reticulum;
AN6594	0	0	0	-0.164172	-0.116178	0.158826	-0.160957	-0.0147107	-0.133808	-0.122973	-0.130911	NaN	0.01326	-0.037439	-0.467411	0.0973099	-0.0988746	-0.0980782	-0.156732	-0.0438504	0.0486969	-0.0652637	0.235296	0.0672808	-0.103318	0.0422461	-0.228551	0.221171	-0.129389	-0.232727	-0.100227	-0.150952	-0.462024	-0.0755747	-0.0422642	-0.519117	-0.0818024	-0.494675	-0.298407	407	Cell division cycle protein 123	cdc123 AN6594	0.059	CD123_EMENI		cell cycle arrest [GO:0007050];cell division [GO:0051301];regulation of translation [GO:0006417]
AN5836	0	0	0	0.0414609	0.0430107	0.091736	-0.186018	0.117257	0.0793119	-0.206683	-0.393856	NaN	0.0557755	-0.0524455	0.323922	0.0230381	0.177192	0.53856	-0.10302	0.100391	0.411461	-0.0374638	0.205342	0.15761	-0.264735	0.0596328	-0.0612669	-0.0970444	0.316589	-0.0139915	-0.103422	0.123062	-0.0465488	-0.055652	0.131153	0.14748	-0.0909759	0.148978	0.233349	622	Cell pattern formation-associated protein stuA (Stunted protein A)	stuA AN5836	0.3429	STUA_EMENI	sequence-specific DNA binding [GO:0043565];transcription factor activity, sequence-specific DNA binding [GO:0003700]	conidiophore development [GO:0070787];conidium formation [GO:0048315];positive regulation of conidiophore development [GO:0070795];positive regulation of conidium formation [GO:0075307];positive regulation of transcription from RNA polymerase II promoter [GO:0045944];regulation of transcription from RNA polymerase II promoter [GO:0006357];sporocarp development involved in asexual reproduction [GO…	ani04113 Meiosis - yeast;
AN8851	0	0	0	1.1263	-0.275602	0.165197	0.540693	-0.0155194	-0.368165	0.882255	0.377156	NaN	0.784654	0.470635	-2.84051	1.30964	0.501499	-3.04441	1.2473	0.633458	-1.86261	0.873459	1.22517	-0.870425	0.855898	1.75698	-0.819775	1.352	1.23472	-0.874271	0.747942	1.68115	-1.41304	1.06225	1.4563	-1.43699	0.663578	-0.760282	-1.11502	481	Centromere/microtubule-binding protein CBF5 (Centromere-binding factor 5) (H/ACA snoRNP protein CBF5) (Small nucleolar RNP protein CBF5) (rRNA pseudouridine synthase)	cbf5 swoC AN8851	0.9383	CBF5_EMENI	DNA binding [GO:0003677];pseudouridine synthase activity [GO:0009982];pseudouridylate synthase activity [GO:0004730];RNA binding [GO:0003723]	anisotropic cell growth [GO:0051211];box H/ACA snoRNA 3'-end processing [GO:0000495];conidium formation [GO:0048315];endocytosis [GO:0006897];establishment of cell polarity [GO:0030010];mRNA pseudouridine synthesis [GO:1990481];rRNA pseudouridine synthesis [GO:0031118];snRNA pseudouridine synthesis [GO:0031120]	ani03008 Ribosome biogenesis in eukaryotes;
AN0918	0	0	0	0.0639901	-0.230946	-0.253474	-0.263412	-0.445411	-0.789209	-0.258457	-0.697129	NaN	0.058187	-0.239648	-1.53903	0.260904	-0.441727	-1.62795	0.107678	-0.308559	-1.50175	-0.170223	0.270587	-1.20022	0.0601716	1.15691	-0.917197	0.682418	1.37577	-0.693588	2.19756	1.28467	-0.82005	2.11746	1.24234	-0.770779	1.79667	0.982072	1.04913	362	Ceramide very long chain fatty acid hydroxylase (EC 1.-.-.-)	AN0918.2	0.0047	Q5BEW2_EMENI	fatty acid alpha-hydroxylase activity [GO:0080132];heme binding [GO:0020037];iron ion binding [GO:0005506]	fatty acid biosynthetic process [GO:0006633]			COFACTOR: Name=Fe cation;Xref=ChEBI:CHEBI:24875;Evidence={ECO:0000256|PIRNR:PIRNR005149};
AN7032	0	0	0	0.0789865	0.273971	-0.0500059	-0.0910603	0.36302	0.319455	0.0966618	0.582327	NaN	-0.509498	0.582815	-0.00748555	-0.456468	0.556719	-0.0713291	-0.287784	0.265913	0.0724027	-0.214892	0.844207	-0.0553477	0.131327	0.839482	-0.0376098	0.146074	0.513266	-0.133999	0.134383	0.304729	-0.0938881	0.148013	0.0432012	-0.114879	-0.150862	0.305129	-0.0963088	1013	Chitin synthase A (EC 2.4.1.16) (Chitin-UDP acetyl-glucosaminyl transferase A) (Class-II chitin synthase A)	chsA chs2 AN7032	0.1869	CHSA_EMENI	chitin synthase activity [GO:0004100]	actomyosin contractile ring contraction [GO:0000916];barrier septum site selection [GO:0000918];cell wall chitin biosynthetic process [GO:0006038];conidium formation [GO:0048315];fungal-type cell wall organization [GO:0031505]	ani00520 Amino sugar and nucleotide sugar metabolism;	CATALYTIC ACTIVITY: UDP-N-acetyl-alpha-D-glucosamine + (1,4-(N-acetyl-beta-D-glucosaminyl))(n) = UDP + (1,4-(N-acetyl-beta-D-glucosaminyl))(n+1).
AN2523	0	0	0	0.326747	-0.0894469	0.0894286	0.0837671	-0.0237676	0.0651772	0.332884	0.0373043	NaN	0.105504	-0.229148	-0.75974	0.152011	-0.161157	-0.835289	-0.0132793	-0.374639	-0.731583	-0.115414	-0.34012	-0.482149	-0.259552	-0.176252	-0.546354	-0.321922	-0.374844	-0.573576	-0.494541	-0.280484	-0.785832	-0.435822	-0.309715	-0.673643	-0.183281	-0.423656	-0.931115	916	Chitin synthase B (EC 2.4.1.16) (Chitin-UDP acetyl-glucosaminyl transferase B) (Class-III chitin synthase B)	chsB AN2523	0.0041	CHSB_EMENI	chitin synthase activity [GO:0004100]	barrier septum site selection [GO:0000918];cell wall chitin biosynthetic process [GO:0006038];conidium formation [GO:0048315];fungal-type cell wall organization [GO:0031505];hyphal growth [GO:0030448]	ani00520 Amino sugar and nucleotide sugar metabolism;	CATALYTIC ACTIVITY: UDP-N-acetyl-alpha-D-glucosamine + (1,4-(N-acetyl-beta-D-glucosaminyl))(n) = UDP + (1,4-(N-acetyl-beta-D-glucosaminyl))(n+1).
AN4566	0	0	0	0.372613	0.239442	0.447689	0.224631	0.205834	0.867524	0.394077	0.716281	NaN	0.173519	0.134109	0.561817	0.112839	0.135041	0.394041	0.188137	0.0625686	0.360098	0.187677	-1.04725	0.257859	0.182817	-0.959802	0.333355	-1.14252	-0.957149	0.317358	-1.28064	-1.15143	0.258967	-1.30531	-1.19162	0.274018	-1.05484	-0.773601	-1.21763	918	Chitin synthase C (EC 2.4.1.16) (Chitin-UDP acetyl-glucosaminyl transferase C) (Class-I chitin synthase C)	chsC chs1 AN4566	0.0006	CHSC_EMENI	chitin synthase activity [GO:0004100]	ascospore wall assembly [GO:0030476];ascospore wall chitin biosynthetic process [GO:0034217];barrier septum site selection [GO:0000918];cell septum assembly [GO:0090529];cell wall chitin biosynthetic process [GO:0006038];conidium formation [GO:0048315];fungal-type cell wall organization [GO:0031505];hyphal growth [GO:0030448]	ani00520 Amino sugar and nucleotide sugar metabolism;	CATALYTIC ACTIVITY: UDP-N-acetyl-alpha-D-glucosamine + (1,4-(N-acetyl-beta-D-glucosaminyl))(n) = UDP + (1,4-(N-acetyl-beta-D-glucosaminyl))(n+1).
AN1555	0	0	0	0.0268811	-0.112541	-0.0156709	-0.133049	-0.103968	-0.0448921	0.057884	-0.0186137	NaN	-0.117015	-0.101358	-0.0889519	-0.0845081	0.0898228	-0.164166	-0.0936869	-0.24631	-0.134354	0.00419497	-0.0841452	-0.108333	-0.161963	0.323865	-0.193162	-0.0905121	0.209576	-0.133527	0.165719	0.0721401	-0.107245	-0.00389756	0.0342089	-0.101174	0.134006	0.115964	0.0423579	1194	Chitin synthase D (EC 2.4.1.16) (Chitin-UDP acetyl-glucosaminyl transferase D) (Class-V chitin synthase D)	chsD chsE AN1555	0.1021	CHSD_EMENI	chitin synthase activity [GO:0004100]	asexual sporulation resulting in formation of a cellular spore [GO:0043936];cell wall chitin biosynthetic process [GO:0006038];cell wall organization [GO:0071555];chitin biosynthetic process [GO:0006031];conidium formation [GO:0048315]	ani00520 Amino sugar and nucleotide sugar metabolism;	CATALYTIC ACTIVITY: UDP-N-acetyl-alpha-D-glucosamine + (1,4-(N-acetyl-beta-D-glucosaminyl))(n) = UDP + (1,4-(N-acetyl-beta-D-glucosaminyl))(n+1).
AN1069	0	0	0	-0.253773	-0.0660707	0.0941092	-0.221592	-0.157903	0.173674	-0.0124961	0.244012	NaN	-0.0312462	-0.0331973	0.204323	-0.0564261	0.140351	0.178882	-0.234345	-0.0880307	0.233171	-0.104403	0.203797	0.164268	0.0330949	0.334726	0.208996	0.116203	-0.0586708	0.292971	0.0802804	0.105326	0.195717	-0.0388384	0.0520196	0.374947	0.026911	0.339496	0.319573	331	Chitin synthase export chaperone	chs7 AN1069	0.0535	CHS7_EMENI	unfolded protein binding [GO:0051082]	cell wall organization [GO:0071555];fungal-type cell wall chitin biosynthetic process [GO:0034221];protein folding [GO:0006457];protein transport [GO:0015031]
AN2308	0	0	0	-0.365734	-0.182272	0.174532	-0.0102977	-0.0638809	0.200879	-0.0601502	-0.00223312	NaN	-0.150839	-0.0932587	0.628894	-0.344731	-0.0749672	0.601546	-0.302824	-0.128424	0.534935	-0.105236	-0.0949182	0.432303	-0.24824	-0.144751	0.460435	-0.280913	-0.253007	0.395107	-0.455556	-0.120884	0.658003	-0.577154	0.0394196	0.596597	-0.443053	0.27958	0.355395	828	Chloride channel protein	AN2308.2	0.3624	A0A1U8QEL5_EMENI	voltage-gated chloride channel activity [GO:0005247]
AN6311	0	0	0	-0.00982518	-0.124015	-0.131859	0.210797	-0.209551	-0.0698475	0.00711837	-0.159609	NaN	0.148851	-0.108376	-0.0794511	0.00420051	-0.186191	-0.158482	0.0131933	-0.275693	-0.127599	0.0954034	-0.235986	-0.0522739	-0.0982467	-0.166206	0.0799391	0.0456346	-0.223315	-0.0382374	-0.071001	-0.11617	0.000898126	-0.0891531	-0.0109121	-0.169442	-0.0661506	-0.102342	-0.19172	793	Chloride channel protein	AN6311.2	0.3271	A0A1U8QHU2_EMENI	voltage-gated chloride channel activity [GO:0005247]
AN6866	0	0	0	0.218128	0.203709	-0.21573	0.289685	0.354938	-0.0557653	0.137182	0.0523804	NaN	0.0985098	0.136691	0.0366246	0.280559	0.0869719	0.211112	0.247585	0.315883	0.332086	0.242786	-0.259267	0.192679	0.412729	-0.697173	-0.0527134	0.0315693	-0.681033	-0.324236	-0.135671	-0.908204	-0.180146	-0.166306	-1.07239	-0.362018	-0.315793	-0.755976	-0.669423	267	Chorismate mutase (EC 5.4.99.5)	AN6866.2	0.0019	A0A1U8QN24_EMENI	chorismate mutase activity [GO:0004106]	aromatic amino acid family biosynthetic process [GO:0009073];chorismate metabolic process [GO:0046417]	ani00400 Phenylalanine, tyrosine and tryptophan biosynthesis;ani01100 Metabolic pathways;ani01110 Biosynthesis of secondary metabolites;ani01130 Biosynthesis of antibiotics;ani01230 Biosynthesis of amino acids;	CATALYTIC ACTIVITY: Chorismate = prephenate. {ECO:0000256|PIRNR:PIRNR017318}.
AN5731	0	0	0	-0.127794	-0.105934	-0.0826351	0.0709698	-0.0347759	-0.367341	0.285294	0.405532	NaN	-0.00390844	-0.181875	-0.919301	0.0906031	-0.200109	-1.16861	-0.109245	-0.178243	-1.07616	-0.175756	0.267605	-0.86948	-0.241085	0.271029	-0.86604	0.0324121	0.434506	-0.743481	0.396986	0.536876	-1.03803	0.695629	0.634337	-1.1183	0.632607	0.223996	-0.819509	410	Chorismate synthase (EC 4.2.3.5)	AN5731.2	0.7439	A0A1U8QSI6_EMENI	chorismate synthase activity [GO:0004107]	aromatic amino acid family biosynthetic process [GO:0009073];chorismate biosynthetic process [GO:0009423]	ani00400 Phenylalanine, tyrosine and tryptophan biosynthesis;ani01100 Metabolic pathways;ani01110 Biosynthesis of secondary metabolites;ani01130 Biosynthesis of antibiotics;ani01230 Biosynthesis of amino acids;	CATALYTIC ACTIVITY: 5-O-(1-carboxyvinyl)-3-phosphoshikimate = chorismate + phosphate. {ECO:0000256|RuleBase:RU000605}.	COFACTOR: Name=FMNH2;Xref=ChEBI:CHEBI:57618;Evidence={ECO:0000256|RuleBase:RU000605};;Note=Reduced FMN (FMNH(2)). {ECO:0000256|RuleBase:RU000605};
AN9126	0	0	0	-0.00912923	-0.333869	0.0864489	-0.0530925	-0.441186	0.101888	-0.0637395	-0.378119	NaN	-0.059111	-0.357741	0.251495	0.0232009	-0.35603	0.322276	-0.083785	-0.407222	0.161266	-0.0283274	-0.565139	0.190577	-0.0752715	-0.556014	0.131641	-0.0628122	-0.393153	0.368208	-0.149577	-0.431728	0.431119	0.07016	-0.369927	0.485522	0.0785638	-0.277623	0.142328	402	Chromatin modification-related protein	AN9126.2	0.677	A0A1U8QLF8_EMENI	metal ion binding [GO:0046872]	covalent chromatin modification [GO:0016569]
AN4472	0	0	0	0.313455	-0.0924817	0.0868755	0.0522618	0.110145	-0.0853712	0.206451	-0.215151	NaN	0.0807895	-0.0860423	-0.318709	0.176527	0.197442	-0.545143	0.0523559	-0.334967	-0.23209	0.214515	0.6829	-0.0175338	0.191207	0.578334	-0.113451	0.326033	0.490493	-0.0828943	0.227148	0.519571	-0.204627	0.344639	0.497587	0.0839956	0.334989	0.508732	-0.155774	1447	Chromatin modification-related protein eaf1 (Esa1-associated factor 1) (Vacuolar import and degradation protein 21)	eaf1 vid21 AN4472	0.0344	EAF1_EMENI	DNA binding [GO:0003677]	covalent chromatin modification [GO:0016569];DNA repair [GO:0006281];regulation of transcription, DNA-templated [GO:0006355];transcription, DNA-templated [GO:0006351]
AN1976	0	0	0	0.0973345	-0.0920291	-0.044096	0.361894	-0.0831996	-0.0406123	-0.00998315	0.0492517	NaN	0.133876	0.0788984	-0.256623	-0.00502492	-0.0417965	-0.36996	-0.0995876	-0.00781467	-0.265151	-0.048857	0.214229	-0.141058	-0.128749	0.212423	0.0976951	0.161768	0.113254	-0.0151451	-0.0500414	0.114075	-0.0220032	-0.069382	0.280729	0.0205698	-0.0903555	0.101191	0.204237	327	Chromatin modification-related protein eaf3	eaf3 AN1976	0.7289	EAF3_EMENI		chromatin remodeling [GO:0006338];chromatin silencing [GO:0006342];DNA repair [GO:0006281];histone deacetylation [GO:0016575];histone H2A acetylation [GO:0043968];histone H4 acetylation [GO:0043967];transcription, DNA-templated [GO:0006351]
AN2963	0	0	0	-0.111765	-0.253734	0.0558306	0.0720985	-0.167982	0.21479	-0.12218	-0.0122586	NaN	0.0439434	-0.319422	0.462051	-0.283556	-0.429692	0.246648	-0.136035	-0.585605	0.316574	-0.00920425	-0.263199	0.238761	-0.194505	-0.180642	0.407712	-0.185109	-0.211591	0.296088	-0.0329823	-0.0615086	0.403877	-0.312498	-0.0729672	0.259207	-0.36547	-0.0857919	0.208251	1261	Chromosome segregation protein sudA	AN2963.2	0.8627	A0A1U8QTR1_EMENI	ATP binding [GO:0005524];chromatin binding [GO:0003682];protein heterodimerization activity [GO:0046982]	mitotic sister chromatid cohesion [GO:0007064]	ani04111 Cell cycle - yeast;ani04113 Meiosis - yeast;
AN4597	0	0	0	-0.0345293	0.0670027	0.0798021	-0.0577553	0.238377	0.0595994	-0.0996149	-0.0126474	NaN	-0.0897574	0.123949	0.0291139	-0.218709	0.133085	0.00816347	-0.185461	-0.100245	-0.0900094	-0.0067896	0.225599	-0.0682417	0.00989697	-0.0778802	-0.196806	0.0061512	-0.137884	-0.335729	-0.182172	-0.412337	-0.286065	-0.11816	-0.440672	-0.255006	-0.285592	-0.0877614	-0.474242	1476	Chromosome segregation protein sudA	AN4597.2	0.0008	A0A1U8QEW7_EMENI	ATP binding [GO:0005524]	chromosome organization [GO:0051276]	ani04111 Cell cycle - yeast;
AN5899	0	0	0	-0.100543	0.123418	0.0520818	-0.163809	0.232972	0.185303	-0.130092	0.0418869	NaN	-0.158142	0.160326	0.0416269	-0.32011	0.158126	0.0677827	-0.236358	-0.0219928	0.0319114	-0.0850394	0.068804	-0.0637429	-0.0896309	-0.0221168	-0.136442	-0.0811268	-0.160555	-0.248869	-0.0221431	-0.31962	-0.136996	-0.155919	-0.317705	-0.0547312	-0.280848	-0.0792887	-0.20335	1179	Chromosome segregation protein sudA	AN5899.2	0.0377	A0A1U8QIL5_EMENI	ATP binding [GO:0005524]	chromosome organization [GO:0051276]	ani04111 Cell cycle - yeast;
AN6364	0	0	0	-0.0992252	-0.190103	0.0756951	0.23794	-0.332269	0.130525	0.109089	0.250671	NaN	0.162751	-0.456663	0.198743	-0.0961602	-0.465308	-0.0605047	-0.0436526	-0.656797	-0.250022	-0.00267967	-0.538755	-0.17206	-0.250803	-0.231688	-0.0818411	-0.0324887	-0.28703	-0.0399256	-0.122384	-0.124857	-0.0331277	-0.269553	-0.144175	-0.134208	-0.271266	-0.0767834	-0.277595	1215	Chromosome segregation protein sudA (DA-box protein sudA)	sudA AN6364	0.089	SUDA_EMENI	ATP binding [GO:0005524]	cell division [GO:0051301];chromosome organization [GO:0051276];chromosome segregation [GO:0007059];mitotic cell cycle [GO:0000278]	ani04111 Cell cycle - yeast;ani04113 Meiosis - yeast;
AN6694	0	0	0	0.0233513	-0.15159	-0.042257	0.0327884	-0.209315	-0.0343612	0.019136	0.0190777	NaN	-0.0325243	-0.292553	-0.211621	-0.0914636	-0.303877	-0.268952	-0.15154	-0.389339	-0.288898	-0.0883763	-0.144611	-0.119651	-0.165083	-0.159394	-0.0817092	-0.0694886	-0.131446	-0.116735	-0.191529	-0.0768003	-0.126804	-0.214317	-0.0326267	-0.0966131	-0.290377	-0.265356	-0.377983	993	Chromosome transmission fidelity protein 18	ctf18 chl12 AN6694	0.0016	CTF18_EMENI	ATP binding [GO:0005524];DNA binding [GO:0003677]	cell cycle [GO:0007049];DNA replication [GO:0006260]
AN7593	0	0	0	-0.359279	0.137463	-0.125956	0.258541	0.252081	0.399856	-0.0949583	0.177382	NaN	-0.0408474	0.60922	0.539682	0.185258	0.561959	0.892323	0.173275	0.594787	0.768185	0.559144	0.591582	0.626048	0.598684	0.354751	0.913642	0.616497	0.653822	0.743712	0.956111	1.03253	0.984926	1.44018	1.1549	0.930716	1.85472	1.42282	1.65722	928	Citrate synthase	AN7593.2	0	Q5AVT7_EMENI	transferase activity, transferring acyl groups, acyl groups converted into alkyl on transfer [GO:0046912]	transmembrane transport [GO:0055085]	ani00020 Citrate cycle (TCA cycle);ani00630 Glyoxylate and dicarboxylate metabolism;ani01100 Metabolic pathways;ani01110 Biosynthesis of secondary metabolites;ani01130 Biosynthesis of antibiotics;ani01200 Carbon metabolism;ani01210 2-Oxocarboxylic acid metabolism;ani01230 Biosynthesis of amino acids;
AN8275	0	0	0	0.58014	0.137009	-0.0505958	0.105216	0.195721	-0.439724	0.417956	0.557381	NaN	0.0799677	0.111089	-1.36165	0.358609	0.206322	-1.3875	0.401619	0.285077	-1.1106	0.118307	0.580128	-0.706962	0.189555	0.418939	-0.644812	0.336149	0.399984	-0.754925	0.27197	0.328303	-0.949387	0.129587	0.28722	-1.15981	0.0171371	0.0341401	-0.950306	474	Citrate synthase, mitochondrial (EC 2.3.3.16)	citA AN8275	0.2223	CISY_EMENI	citrate (Si)-synthase activity [GO:0004108]	tricarboxylic acid cycle [GO:0006099]	ani00020 Citrate cycle (TCA cycle);ani00630 Glyoxylate and dicarboxylate metabolism;ani01100 Metabolic pathways;ani01110 Biosynthesis of secondary metabolites;ani01130 Biosynthesis of antibiotics;ani01200 Carbon metabolism;ani01210 2-Oxocarboxylic acid metabolism;ani01230 Biosynthesis of amino acids;	CATALYTIC ACTIVITY: Acetyl-CoA + H(2)O + oxaloacetate = citrate + CoA. {ECO:0000255|PROSITE-ProRule:PRU10117}.
AN2066	0	0	0	-0.136274	-0.0340877	0.0870831	-0.196621	-0.0428674	0.236717	-0.12602	0.160378	NaN	-0.107141	-0.262829	0.488125	-0.123557	-0.0789385	0.456354	-0.187248	-0.144821	0.240483	-0.142684	-0.338501	0.162924	-0.0512288	-0.903809	0.0555383	-0.338985	-0.815544	0.151739	-0.493389	-1.01556	0.256063	-0.548953	-0.763478	0.337128	-0.366088	-0.197946	-0.263798	581	Class E vacuolar protein-sorting machinery protein hse1	hse1 AN2066	0.0795	HSE1_EMENI		intracellular protein transport [GO:0006886]	ani04144 Endocytosis;
AN4463	0	0	0	0.0419768	0.053891	-0.172068	-0.114792	0.044809	-0.141795	-0.0676296	-0.0597353	NaN	-0.145285	-0.248649	-0.162316	-0.309141	-0.0879742	-0.179456	-0.301217	-0.398512	-0.365252	-0.213594	-0.288553	-0.326581	-0.424529	-0.466105	-0.448851	-0.338837	-0.311333	-0.558202	-0.446802	-0.548976	-0.553295	-0.503676	-0.489404	-0.562709	-0.254984	0.0100015	-0.744725	1676	Clathrin heavy chain	AN4463.2	0	A0A1U8QZ83_EMENI	clathrin light chain binding [GO:0032051]	clathrin coat assembly [GO:0048268];intracellular protein transport [GO:0006886];vesicle-mediated transport [GO:0016192]	ani04144 Endocytosis;
AN2050	0	0	0	-0.198412	0.0158944	-0.0439212	-0.0829882	0.0522438	-0.124205	-0.182831	0.0588943	NaN	-0.230941	-0.0187177	-0.0283561	-0.207946	-0.0876301	0.0583934	-0.326405	-0.00709452	-0.0290485	-0.331277	-0.181602	-0.148994	-0.0996279	-0.113571	-0.0345944	-0.279777	-0.219606	0.00183695	-0.236072	-0.186385	-0.0416958	-0.401347	-0.0992932	-0.018781	-0.553107	-0.0956603	-0.122379	240	Clathrin light chain	AN2050.2	0.0702	A0A1U8QY55_EMENI	structural molecule activity [GO:0005198]	intracellular protein transport [GO:0006886];vesicle-mediated transport [GO:0016192]
AN4908	0	0	0	1.26721	-0.159577	0.065592	0.444407	-0.0487385	-0.679796	0.840501	-0.0421945	NaN	0.605286	0.0759752	-2.99772	1.17877	0.186353	-3.26853	1.03807	0.17829	-2.20136	0.532216	1.19756	-1.26841	0.45831	1.28666	-1.32977	1.04607	1.1525	-1.24007	0.586268	1.41717	-1.81057	0.854162	1.27114	-1.81344	0.802929	-0.151225	-1.41623	1225	Clustered mitochondria protein homolog (Protein TIF31 homolog)	clu1 tif31 AN4908	0.5697	CLU_EMENI		intracellular distribution of mitochondria [GO:0048312]
AN3026	0	0	0	0.0716973	0.0880312	-0.0685031	-0.0223049	0.142035	-0.144133	0.0706132	0.0675837	NaN	-0.131917	-0.24689	-0.156649	-0.234821	-0.0919552	-0.212024	-0.309591	-0.337177	-0.273677	-0.194972	-0.202498	-0.263571	-0.252107	-0.384409	-0.308187	-0.235618	-0.369157	-0.36407	-0.427105	-0.444998	-0.401678	-0.669202	-0.344943	-0.336042	-0.297106	-0.0936195	-0.533623	1210	Coatomer subunit alpha	AN3026.2	0	Q5B8V4_EMENI	structural molecule activity [GO:0005198]	intracellular protein transport [GO:0006886];vesicle-mediated transport [GO:0016192]
AN5972	0	0	0	0.00613086	0.0331965	-0.165944	-0.0525328	0.0626991	-0.18074	-0.0700556	-0.00910324	NaN	-0.16319	-0.194747	-0.154507	-0.251038	-0.182361	-0.187603	-0.204299	-0.271277	-0.261442	-0.212812	-0.261234	-0.264509	-0.313403	-0.442153	-0.351471	-0.346278	-0.354146	-0.521746	-0.357436	-0.401191	-0.529101	-0.714527	-0.439009	-0.644865	-0.499015	-0.25599	-0.746315	820	Coatomer subunit beta'	AN5972.2	0	Q5B0F8_EMENI	structural molecule activity [GO:0005198]	intracellular protein transport [GO:0006886];vesicle-mediated transport [GO:0016192]
AN1177	0	0	0	0.108542	-0.0742393	-0.0100095	-0.0754457	-0.0271835	-0.00433182	0.0373699	-0.0428606	NaN	-0.172227	-0.290074	0.00162508	-0.231627	-0.188341	-0.02605	-0.321344	-0.517224	-0.0652448	-0.13601	-0.12352	-0.0962734	-0.212947	-0.347578	-0.071388	-0.160902	-0.466628	-0.156062	-0.313076	-0.405019	-0.101762	-0.537573	-0.259381	-0.0033293	-0.195682	-0.188518	-0.232041	950	Coatomer subunit beta (Beta-coat protein)	AN1177.2	0.0238	A0A1U8QYW4_EMENI	structural molecule activity [GO:0005198]	intracellular protein transport [GO:0006886];vesicle-mediated transport [GO:0016192]
AN0922	0	0	0	-0.0665551	0.139801	-0.209246	-0.127511	0.120517	-0.137639	-0.0185112	-0.101963	NaN	-0.107956	-0.14449	-0.0949365	-0.186699	-0.073698	-0.162786	-0.274702	-0.138045	-0.220682	-0.17478	-0.148437	-0.199508	-0.292314	-0.345862	-0.265484	-0.369975	-0.376061	-0.282615	-0.459562	-0.492388	-0.41698	-0.648998	-0.289995	-0.385055	-0.358547	-0.00400544	-0.66226	516	Coatomer subunit delta	AN0922.2	0	A0A1U8QPD3_EMENI		protein transport [GO:0015031];retrograde vesicle-mediated transport, Golgi to ER [GO:0006890]
AN0665	0	0	0	0.0148217	0.180107	-0.182921	0.0810025	0.343325	-0.249937	0.0683318	0.341758	NaN	-0.00577797	0.319949	-0.19294	-0.0603448	0.205053	-0.181785	-0.0567303	0.333662	-0.224722	-0.201968	-0.046263	-0.26008	0.0291214	-0.0128088	-0.210852	-0.14674	0.0908174	-0.357554	-0.182065	0.0328008	-0.445494	-0.269984	0.0626824	-0.494799	-0.271544	0.107854	-0.429801	302	Coatomer subunit epsilon	AN0665.2	0.0546	Q5BFL5_EMENI	structural molecule activity [GO:0005198]	protein transport [GO:0015031];retrograde vesicle-mediated transport, Golgi to ER [GO:0006890]
AN4547	0	0	0	-0.0717655	0.0831042	-0.266016	-0.136691	0.0933393	-0.153098	-0.0569375	-0.114535	NaN	-0.175406	-0.119048	-0.264529	-0.298208	-0.139729	-0.248301	-0.362182	-0.46884	-0.380173	-0.277842	-0.511933	-0.394186	-0.503314	-0.748182	-0.540199	-0.594997	-0.531285	-0.610951	-0.7192	-0.808632	-0.595204	-0.705068	-0.820321	-0.775584	-0.481314	-0.25104	-0.9587	912	Coatomer subunit gamma	AN4547.2	0	Q5B4I3_EMENI	structural molecule activity [GO:0005198]	intracellular protein transport [GO:0006886];vesicle-mediated transport [GO:0016192]
AN3451	0	0	0	0.0654137	0.163421	0.0385218	-0.0682894	0.276122	0.0357874	-0.0903228	0.0207023	NaN	-0.223186	0.38599	-0.0686324	-0.31333	0.268517	-0.14435	-0.174972	0.000916885	-0.173937	-0.0140829	0.321833	-0.134232	-0.0923495	0.177856	-0.252617	0.0470021	-0.167732	-0.393122	-0.0100796	-0.344256	-0.329131	-0.0298421	-0.425977	-0.38612	-0.220657	-0.223612	-0.297485	1214	Condensin complex subunit 1	AN3451.2	0.0208	Q5B7M9_EMENI		cell division [GO:0051301];mitotic chromosome condensation [GO:0007076]	ani04111 Cell cycle - yeast;
AN4265	0	0	0	0.222015	0.202943	0.19443	-0.161586	0.239889	0.176168	0.0513284	0.248521	NaN	-0.0697375	0.0994404	-0.0859421	-0.21868	0.185904	-0.0875641	-0.117594	0.141241	-0.152209	0.0283764	-0.362568	-0.192166	-0.13749	-0.105585	-0.244923	-0.2431	-0.0785951	-0.267763	-0.23667	-0.402929	-0.28236	-0.236983	-0.374681	-0.230737	-0.389199	-0.118256	-0.643931	886	Condensin complex subunit 2	AN4265.2	0.0003	A0A1U8QZH5_EMENI		cell division [GO:0051301];mitotic chromosome condensation [GO:0007076]	ani04111 Cell cycle - yeast;
AN8209	0	0	0	0.667812	0.211719	-0.727792	-0.456057	-0.91352	-0.507519	-0.340071	0.27111	NaN	-0.657748	0.0668315	-0.835562	-0.898574	-0.628065	-0.453173	-0.97131	-1.12015	-0.367389	-0.483381	0.344861	-0.134486	-1.79774	0.239274	0.707549	-0.905456	0.334812	-1.12116	-0.242686	0.0545542	0.165499	0.226623	-0.491095	-0.0214377	-0.354396	-0.933668	-0.0992112	2157	Conidial yellow pigment biosynthesis polyketide synthase (PKS) (EC 2.3.1.-)	wA AN8209	0.8457	WA_EMENI	hydrolase activity, acting on ester bonds [GO:0016788];hydroquinone:oxygen oxidoreductase activity [GO:0052716];phosphopantetheine binding [GO:0031177];transferase activity [GO:0016740]	biosynthetic process [GO:0009058];conidium formation [GO:0048315];pigment biosynthetic process [GO:0046148];pigment metabolic process involved in developmental pigmentation [GO:0043324];secondary metabolic process [GO:0019748];sporulation resulting in formation of a cellular spore [GO:0030435]			COFACTOR: Name=pantetheine 4'-phosphate;Xref=ChEBI:CHEBI:47942;;Note=Binds 2 phosphopantetheines covalently.;
AN3095	0	0	0	-0.369538	0.139217	-0.123916	-0.485391	0.214112	-0.0389407	-0.443558	0.0364225	NaN	-0.224913	0.0909292	0.363679	-0.417098	0.159981	0.403786	-0.520597	0.0737129	0.0997148	-0.236012	0.414635	-0.142392	-0.080884	0.111458	-0.23526	0.146708	-0.185605	-0.364861	0.399116	-0.253751	-0.173319	0.205936	-0.507599	-0.22672	0.0632954	0.200002	0.170634	384	Conidiophore development protein hymA	hymA AN3095	0.778	HYMA_EMENI		conidium formation [GO:0048315];hyphal growth [GO:0030448]
AN0422	0	0	0	0.995386	-0.497232	-0.532776	1.11098	0.436423	-1.30541	1.12743	0.0096174	NaN	0.534897	1.17457	-2.0391	1.66847	0.569874	-2.20925	1.02869	0.871336	-1.86043	1.25358	2.03313	-0.212488	1.30536	1.82626	-0.618381	1.18765	1.66051	-0.163537	-0.412611	2.20003	-1.17554	1.71966	1.85885	-0.751517	1.79761	0.416274	-0.592251	796	Conidiophore development regulator abaA	abaA AN0422	0.6152	ABAA_EMENI	RNA polymerase II transcription factor binding [GO:0001085];sequence-specific DNA binding [GO:0043565];transcription factor activity, sequence-specific DNA binding [GO:0003700];transcription regulatory region DNA binding [GO:0044212]	conidium formation [GO:0048315];phialide development [GO:0070790];positive regulation of conidium formation [GO:0075307];positive regulation of phialide development [GO:0070807];positive regulation of transcription from RNA polymerase II promoter [GO:0045944];regulation of transcription, DNA-templated [GO:0006355];regulation of transcription from RNA polymerase II promoter [GO:0006357];sporulatio…	ani04011 MAPK signaling pathway - yeast;
AN5015	0	0	0	-0.156617	1.4647	0.705167	-0.362948	1.37188	0.118085	-0.509996	-1.48788	NaN	-1.20207	1.11519	-0.250599	-1.80546	0.657337	0.202179	-0.070846	1.9588	-0.934429	-2.80531	0.559874	-1.74592	0.6173	0.454287	-0.107419	0.0356505	1.18725	NaN	0.628031	1.75499	-1.57147	1.71205	2.36135	-1.04791	2.68123	2.98916	0.989794	82	CONX_NEUCR CONIDIATION-SPECIFIC PROTEIN 10	AN5015.2	0.0352	A0A1U8QFV0_EMENI
AN1491	0	0	0	0.00925842	-0.0727344	0.000472555	0.137912	-0.182291	0.25171	-0.0469783	0.00233787	NaN	0.0394454	-0.210829	0.346487	-0.116328	-0.190411	0.256892	-0.0257581	-0.109734	0.137191	-0.0982719	-0.361403	-0.124147	-0.251759	-0.572601	-0.0071229	-0.293945	-0.510822	-0.19108	-0.295068	-0.771594	-0.100049	-0.365326	-0.717181	-0.248403	-0.257806	-0.382146	-0.535152	498	COP9 signalosome complex subunit 1 (CSN complex subunit 1)	csnA csn1 AN1491	0.0006	CSN1_EMENI		cleistothecium development [GO:0070791];protein deneddylation [GO:0000338]
AN4783	0	0	0	-0.29412	0.103592	-0.054335	-0.21383	0.0588103	0.0924093	-0.371314	-0.0215296	NaN	-0.295339	0.13939	0.414028	-0.396837	0.0732828	0.335253	-0.357336	0.0683077	0.33143	-0.260782	-0.167434	0.109759	-0.297358	-0.212924	0.115224	-0.463291	-0.149283	0.00673996	-0.551701	-0.345506	-0.079224	-0.690755	-0.487667	-0.16739	-0.58522	-0.0535116	-0.16332	506	COP9 signalosome complex subunit 2 (Signalosome subunit 2)	csnB csn2 AN4783	0.0377	CSN2_EMENI	transcription corepressor activity [GO:0003714]	cleistothecium development [GO:0070791];negative regulation of transcription, DNA-templated [GO:0045892];protein deneddylation [GO:0000338]
AN5798	0	0	0	-0.0399025	0.0510718	-0.14075	0.0773426	0.0192507	-0.0328386	-0.0677305	-0.0242261	NaN	0.100059	0.186533	-0.307932	0.204889	0.189641	-0.377885	0.22869	0.239328	-0.348773	0.0635426	0.261029	-0.279503	0.241066	0.2348	-0.279688	0.272906	0.177916	-0.354522	0.0434032	0.131714	-0.243307	0.0459313	0.11451	-0.249804	0.205319	-0.0702146	-0.177971	496	COP9 signalosome complex subunit 3 (Signalosome subunit 3)	csnC csn3 AN5798	0.152	CSN3_EMENI		cleistothecium development [GO:0070791];protein deneddylation [GO:0000338];ubiquitin-dependent protein catabolic process [GO:0006511]
AN1539	0	0	0	-0.2806	-0.0307112	-0.267375	-0.152246	-0.0154686	0.0285873	-0.308256	-0.251145	NaN	-0.165239	-0.183569	0.0691577	-0.138919	-0.146705	0.143269	-0.33145	-0.103196	0.0736834	-0.398353	-0.243507	-0.0137084	-0.268159	-0.454026	-0.0725893	-0.264347	-0.418034	-0.233047	-0.483853	-0.458424	-0.119946	-0.50145	-0.667074	-0.226675	-0.354396	-0.343976	-0.402341	408	COP9 signalosome complex subunit 4 (Signalosome subunit 4)	csnD csn4 AN1539	0.0047	CSN4_EMENI		protein deneddylation [GO:0000338]
AN2129	0	0	0	-0.232208	-0.116427	0.0518985	-0.217569	0.104146	0.380425	-0.21706	0.0679476	NaN	-0.102953	-0.212205	0.611689	-0.212342	-0.177441	0.70629	-0.263337	-0.0475608	0.428604	-0.0218904	-0.0214717	0.138559	-0.00884418	-0.489285	0.104811	-0.125333	-0.631818	-0.00734997	0.110622	-0.740529	0.0572998	-0.164279	-0.557667	0.298822	-0.277188	-0.0419254	0.028403	335	COP9 signalosome complex subunit 5 (EC 3.4.-.-)	rri1 csn5 csnE AN2129	0.1508	CSN5_EMENI	metal ion binding [GO:0046872];metalloendopeptidase activity [GO:0004222]	cleistothecium development [GO:0070791];hyphal growth [GO:0030448];protein deneddylation [GO:0000338];protein neddylation [GO:0045116]
AN2233	0	0	0	-0.328582	0.219393	-0.209428	-0.171442	0.193337	-0.16241	-0.406373	0.081857	NaN	-0.0295883	0.105162	0.504047	-0.242086	0.0833829	0.608668	-0.327863	0.147377	0.326193	-0.181544	-0.454688	-0.0182046	-0.266633	-0.365647	-0.0734719	-0.322541	-0.338765	-0.057915	-0.282702	-0.546902	-0.0380348	-0.387408	-0.587273	-0.208375	-0.461901	-0.0208689	-0.08469	386	COP9 signalosome complex subunit 6 (Signalosome subunit 6)	csnF csn6 AN2233	0.0266	CSN6_EMENI		cleistothecium development [GO:0070791];protein deneddylation [GO:0000338]
AN3623	0	0	0	-0.348526	0.0761083	0.197054	-0.199666	0.130779	0.157688	-0.16223	0.348493	NaN	-0.0611551	0.121045	0.307654	-0.139247	0.0533078	0.424962	-0.116049	0.208579	0.140256	-0.0928528	-0.23397	0.096591	-0.148677	-0.30068	0.103587	-0.342309	-0.239405	0.0536858	-0.435196	-0.260877	0.130867	-0.428508	-0.27111	-0.0718327	-0.495881	0.0600042	-0.321853	327	COP9 signalosome complex subunit 7 (CSN complex subunit 7)	csnG acoB csn7 AN3623	0.011	CSN7_EMENI		cleistothecium development [GO:0070791];protein deneddylation [GO:0000338]
AN6615	0	0	0	0.167995	-0.0189654	-0.196426	-0.0539732	0.0240346	-0.0919378	-0.010818	-0.209189	NaN	-0.0601759	-0.391772	0.0269001	-0.276656	-0.220635	-0.0369247	-0.250881	-0.789665	-0.18918	-0.187149	-0.361592	-0.130589	-0.37146	-0.57535	-0.202068	-0.268256	-0.489923	-0.216152	-0.373986	-0.640642	-0.195194	-0.525648	-0.510748	-0.108468	-0.11438	0.0867648	-0.440878	1947	COPII coat assembly protein sec16 (Protein transport protein sec16)	sec16 AN6615	0.0134	SEC16_EMENI		autophagy [GO:0006914];COPII vesicle coating [GO:0048208];protein transport [GO:0015031]
AN6341	0	0	0	-0.0844218	0.161683	-0.0420175	-0.177163	0.306607	-0.148786	-0.108633	0.564928	NaN	-0.365898	0.105005	-0.0954383	-0.367108	0.13073	-0.0831979	-0.366414	0.144482	-0.216751	-0.34318	0.0925441	-0.411592	-0.45631	-0.231722	-0.535716	-0.424632	-0.197495	-0.727692	-0.393472	-0.275234	-0.67934	-0.490409	-0.264136	-0.651917	-0.332294	0.31564	-0.818519	595	Coronin	AN6341.2	0.0052	Q5AZD9_EMENI
AN0309	0	0	0	-0.0520456	0.0851489	-0.220136	-0.223611	-0.222634	-0.541979	-0.194134	-0.00654239	NaN	-0.219833	0.325585	-0.804535	0.081106	0.0140759	-0.680278	0.113579	0.265484	-0.594493	-0.200308	-0.348804	-0.350619	0.0610549	0.202067	-0.215944	0.136307	0.232254	-0.408993	0.173792	0.317333	-0.257927	0.107498	0.242295	-0.446776	-0.0425917	-0.271831	0.02318	107	COX assembly mitochondrial protein	AN0309.2	0.3359	A0A1U8QKM0_EMENI
AN0795	0	0	0	-0.299857	-0.102792	0.0169505	-0.256144	-0.156369	-0.0506216	-0.425107	0.128142	NaN	-0.490304	-0.0190548	-0.290128	-0.285437	-0.223758	-0.244774	-0.12262	0.0450277	-0.277634	-0.464765	-0.737477	-0.32359	-0.245764	0.00817908	-0.148061	-0.258954	0.135778	-0.13684	0.0465768	0.278463	-0.179769	0.0283159	0.0443688	-0.241174	-0.444593	-0.33773	0.120647	133	COX assembly mitochondrial protein	AN0795.2	0.0249	A0A1U8QEX5_EMENI
AN2316	0	0	0	-0.0527302	-0.26874	0.0653148	-0.0953669	-0.321204	-0.00393866	-0.083111	0.308824	NaN	-0.248024	-0.39326	-0.161039	-0.0730817	-0.35136	-0.266238	-0.195854	-0.243293	-0.272726	-0.181991	-0.344945	-0.375914	-0.111757	-0.115004	-0.270364	-0.0903083	0.046475	-0.164432	0.25262	0.0790638	-0.228669	0.219809	0.0758983	-0.305577	-0.0542798	-0.109626	-0.300996	197	COX5_ASPNG Cytochrome c oxidase polypeptide V, mitochondrial	AN2316.2	0.0455	A0A1U8QQN9_EMENI	cytochrome-c oxidase activity [GO:0004129]		ani00190 Oxidative phosphorylation;ani01100 Metabolic pathways;
AN3118	0	0	0	-0.0522802	-0.021851	0.0467239	0.0339424	0.104723	0.0532437	-0.091356	-0.0768803	NaN	0.113433	-0.364334	-0.105033	-0.0721102	-0.25157	-0.318255	0.0254801	-0.302624	-0.0926675	0.0292677	-0.238376	-0.0251022	-0.139844	-0.10353	-0.0056894	-0.276294	-0.0160999	0.024854	-0.27886	-0.0443237	0.0802728	-0.111425	0.0686734	0.280591	-0.19951	-0.203975	0.139134	677	Crossover junction endonuclease mus81 (EC 3.1.22.-)	mus81 AN3118	0.1357	MUS81_EMENI	3'-flap endonuclease activity [GO:0048257];DNA binding [GO:0003677];metal ion binding [GO:0046872]	double-strand break repair via break-induced replication [GO:0000727];intra-S DNA damage checkpoint [GO:0031573];mitotic G2 DNA damage checkpoint [GO:0007095];replication fork processing [GO:0031297];resolution of meiotic recombination intermediates [GO:0000712]	ani03440 Homologous recombination;		COFACTOR: Name=Mg(2+);Xref=ChEBI:CHEBI:18420;Evidence={ECO:0000250};
AN0490	0	0	0	0.535059	-0.337376	0.281614	0.186822	-0.407309	-0.0499962	0.466728	0.421223	NaN	0.378641	-0.0754168	-1.12575	0.661043	-0.0435182	-1.47844	0.765655	-0.0842851	-1.35696	0.354139	0.731423	-0.796203	0.279762	1.02634	-0.637337	0.611027	0.549307	-0.595604	0.203407	0.730569	-1.04153	0.342835	0.71666	-1.27435	0.010826	-0.798383	-0.888076	549	CTP synthase (EC 6.3.4.2) (UTP--ammonia ligase)	AN0490.2	0.1666	Q5BG40_EMENI	ATP binding [GO:0005524];CTP synthase activity [GO:0003883]	'de novo' CTP biosynthetic process [GO:0044210];glutamine metabolic process [GO:0006541]	ani00240 Pyrimidine metabolism;ani01100 Metabolic pathways;	CATALYTIC ACTIVITY: ATP + UTP + L-glutamine = ADP + phosphate + CTP + L-glutamate. {ECO:0000256|RuleBase:RU810713}.
AN2458	0	0	0	-0.20066	-0.068768	-0.153331	-0.204518	-0.087624	-0.0624868	-0.240809	-0.181006	NaN	-0.160186	-0.455673	0.0161118	-0.270232	-0.199183	-0.0438507	-0.263168	-0.390733	-0.0986257	-0.251957	-0.153234	-0.399784	-0.350044	-0.66592	-0.533999	-0.384976	-0.662119	-0.430211	-0.437166	-0.817019	-0.528236	-0.563876	-0.859652	-0.393475	-0.447153	-0.489668	-0.769673	1041	Cullin-associated NEDD8-dissociated protein 1, C-terminal part (Cullin-associated and neddylation-dissociated protein 1, C-terminal part)	candA-C AN2458	0	CAN1C_EMENI		cordyol C metabolic process [GO:1900797];diorcinol metabolic process [GO:1900570];orcinol metabolic process [GO:0018940];protein ubiquitination [GO:0016567];SCF complex assembly [GO:0010265];sexual sporulation resulting in formation of a cellular spore [GO:0043935];sporocarp development involved in sexual reproduction [GO:0000909];violaceol II metabolic process [GO:1900591];violaceol I metabolic …
AN2462	0	0	0	-0.107781	-0.0128371	0.115198	-0.159137	-0.0919241	0.0327713	-0.0975982	-0.0741781	NaN	-0.122748	-0.163133	0.037019	-0.105228	-0.0733487	-0.0146506	-0.0951638	-0.106688	-0.125483	0.0776473	-0.157457	-0.212017	-0.0847066	-0.329407	-0.166465	-0.0701155	-0.381935	-0.176165	-0.186886	-0.499517	-0.169899	-0.120581	-0.5379	-0.243358	-0.13691	-0.240131	-0.339962	339	Cullin-associated NEDD8-dissociated protein 1, N-terminal part (Cullin-associated and neddylation-dissociated protein 1, N-terminal part)	candA-N AN2462	0.0025	CAN1N_EMENI		protein ubiquitination [GO:0016567];SCF complex assembly [GO:0010265];sexual sporulation resulting in formation of a cellular spore [GO:0043935];sporocarp development involved in sexual reproduction [GO:0000909]
AN7541	0	0	0	-0.318851	0.321044	0.0435832	-0.149396	0.415553	0.0845329	-0.274108	-0.0651912	NaN	-0.0195439	0.29241	0.414982	-0.192305	0.436649	0.626955	-0.565796	0.211565	0.559265	-0.720081	-0.409753	0.525382	-1.18768	-0.778374	0.230997	-1.15338	-0.758525	-0.298252	-1.46508	-0.724307	-0.49281	-2.32087	-0.707814	-1.31094	-3.01736	-1.98046	-0.998771	255	Cutinase 2 (EC 3.1.1.74) (Cutin hydrolase 2)	AN7541	0	CUTI2_EMENI	cutinase activity [GO:0050525]	cellular carbohydrate catabolic process [GO:0044275]		CATALYTIC ACTIVITY: Cutin + H(2)O = cutin monomers. {ECO:0000255|PROSITE-ProRule:PRU10108, ECO:0000255|PROSITE-ProRule:PRU10109}.
AN7180	0	0	0	-0.419651	-0.480159	0.687245	1.44441	-0.0204348	-0.314874	0.868516	1.02669	NaN	-0.787031	-0.177587	-0.420524	0.653967	0.586948	0.00625842	0.581231	0.258359	-1.04546	-0.220346	0.237945	-0.00895482	0.295372	0.909966	-1.21845	0.0356505	0.517403	-1.44309	0.628031	0.140284	0.165499	0.127087	0.691496	-1.48087	1.13103	1.28134	-0.97368	221	Cutinase 3 (EC 3.1.1.74) (Cutin hydrolase 3)	AN7180	0.2054	CUTI3_EMENI	cutinase activity [GO:0050525]	cellular carbohydrate catabolic process [GO:0044275]		CATALYTIC ACTIVITY: Cutin + H(2)O = cutin monomers. {ECO:0000255|PROSITE-ProRule:PRU10108, ECO:0000255|PROSITE-ProRule:PRU10109}.
AN7331	0	0	0	-0.313661	0.648915	-0.33148	-0.539966	0.877629	-0.485399	-0.478006	0.39969	NaN	-0.7838	0.956503	-0.271555	-0.899005	0.674677	-0.134369	-0.902668	0.913684	-0.183925	-0.909241	0.647521	-0.5225	-0.635163	0.243939	-0.79862	-0.598668	0.133585	-1.41163	-0.359088	-0.0332981	-1.37922	-0.349311	-0.29038	-1.29266	-0.403082	0.733835	-0.808297	160	Cyanate hydratase (Cyanase) (EC 4.2.1.104) (Cyanate hydrolase) (Cyanate lyase)	cyn1 AN7331	0.4365	CYNS_EMENI	cyanate hydratase activity [GO:0008824];DNA binding [GO:0003677]	cyanate metabolic process [GO:0009439]	ani00910 Nitrogen metabolism;	CATALYTIC ACTIVITY: Cyanate + HCO(3)(-) + 2 H(+) = NH(3) + 2 CO(2). {ECO:0000255|HAMAP-Rule:MF_03139}.
AN4182	0	0	0	0.0326459	-0.023511	0.0987151	-0.106803	-0.00576282	0.163889	-0.144012	-0.0668585	NaN	-0.105643	-0.209736	-0.200294	-0.00491578	-0.158038	-0.253311	-0.0917666	-0.212742	-0.202125	-0.0310835	0.0319559	-0.153222	0.0898885	-0.0530207	-0.152723	0.162268	-0.349339	-0.227358	0.116151	-0.3962	-0.467672	0.0398239	-0.339092	-0.203364	-0.226072	-0.410671	-0.455389	323	Cyclin-dependent kinase 1 (CDK1) (EC 2.7.11.22) (EC 2.7.11.23) (Cell division control protein 2) (Cell division protein kinase 1) (Never in mitosis protein X)	nimX cdk1 AN4182	0.0138	CDK1_EMENI	ATP binding [GO:0005524];cyclin-dependent protein serine/threonine kinase activity [GO:0004693];RNA polymerase II carboxy-terminal domain kinase activity [GO:0008353]	cell differentiation [GO:0030154];cell division [GO:0051301];DNA repair [GO:0006281];histone phosphorylation [GO:0016572];microtubule cytoskeleton organization [GO:0000226];mitotic cell cycle phase transition [GO:0044772];positive regulation of mitotic cell cycle [GO:0045931];protein phosphorylation [GO:0006468];regulation of gene expression [GO:0010468];regulation of meiotic cell cycle [GO:00514…	ani04011 MAPK signaling pathway - yeast;ani04111 Cell cycle - yeast;ani04113 Meiosis - yeast;	CATALYTIC ACTIVITY: ATP + a protein = ADP + a phosphoprotein.;CATALYTIC ACTIVITY: ATP + [DNA-directed RNA polymerase] = ADP + [DNA-directed RNA polymerase] phosphate.
AN9424	0	0	0	-0.129775	-0.0619712	-0.0880375	-0.107553	0.178111	-0.333611	-0.0479803	0.0517003	NaN	0.14803	0.0432276	-0.631906	0.332501	-0.0396031	-0.628635	0.090993	0.24781	-0.661946	0.119086	0.292101	-0.319295	0.0763621	0.353624	-0.321648	0.328847	0.0337906	-0.336587	0.229827	0.241439	-0.474001	0.00287504	0.328926	-0.183347	-0.0947518	0.109053	-0.172989	146	Cyclin-dependent kinases regulatory subunit	AN9424.2	0.3072	A0A1U8QTW6_EMENI	cyclin-dependent protein serine/threonine kinase regulator activity [GO:0016538]	cell cycle [GO:0007049];cell division [GO:0051301]	ani04111 Cell cycle - yeast;
AN5820	0	0	0	0.0341137	-0.167268	0.129269	-0.0414429	-0.0826655	0.21715	-0.00911447	-0.411314	NaN	0.00891244	0.00512411	0.0703586	0.0859672	0.107322	0.190877	0.0730026	0.149779	0.293581	0.11576	0.198474	0.362428	0.144556	0.29147	0.739511	0.21116	0.0289886	1.17254	0.552726	-0.198748	1.45221	0.694634	-0.356656	1.32601	0.385952	0.105248	0.827339	535	Cystathionine beta-synthase (EC 4.2.1.22)	AN5820.2	0.0474	A0A1U8QF40_EMENI	cystathionine beta-synthase activity [GO:0004122]	cysteine biosynthetic process from serine [GO:0006535];cysteine biosynthetic process via cystathionine [GO:0019343]	ani00260 Glycine, serine and threonine metabolism;ani00270 Cysteine and methionine metabolism;ani01100 Metabolic pathways;ani01130 Biosynthesis of antibiotics;ani01230 Biosynthesis of amino acids;	CATALYTIC ACTIVITY: L-serine + L-homocysteine = L-cystathionine + H(2)O. {ECO:0000256|RuleBase:RU361204}.	COFACTOR: Name=pyridoxal 5'-phosphate;Xref=ChEBI:CHEBI:597326;Evidence={ECO:0000256|RuleBase:RU361204};
AN3470	0	0	0	-0.0267195	0.183489	-0.0989423	-0.0513802	0.254247	-0.0885083	0.0620044	0.383407	NaN	-0.0106073	0.463831	-0.110903	0.055095	0.33901	-0.0792751	0.0584897	0.48289	-0.0493651	0.233836	-0.133925	-0.0628671	0.291495	0.344014	-0.0987804	0.282536	0.339058	-0.0968551	0.333029	0.283148	0.00667128	0.309372	0.245316	0.0371116	0.430292	0.455344	0.190664	402	Cysteine protease atg4 (EC 3.4.22.-) (Autophagy-related protein 4)	atg4 AN3470	0.065	ATG4_EMENI	cysteine-type endopeptidase activity [GO:0004197]	autophagosome assembly [GO:0000045];autophagy of mitochondrion [GO:0000422];autophagy of nucleus [GO:0044804];C-terminal protein lipidation [GO:0006501];protein delipidation [GO:0051697];protein targeting to membrane [GO:0006612]	ani04136 Autophagy - other;ani04138 Autophagy - yeast;
AN8057	0	0	0	-0.25269	-0.267992	0.0656823	-0.195563	-0.19391	0.101553	-0.145312	0.266576	NaN	-0.106345	-0.540621	0.509008	0.0796925	-0.40175	0.413319	0.0513503	-0.254891	0.579177	0.40692	-0.145786	0.57794	0.567931	-0.111811	0.729469	0.749594	-0.0275931	0.865045	0.897632	-0.0362414	1.05918	0.634027	0.130284	0.983652	0.488941	0.347869	0.385663	370	Cysteine synthase 1 (CS 1) (EC 2.5.1.-) (EC 2.5.1.47) (O-acetylserine (thiol)-lyase 1) (OAS-TL 1) (O-acetylserine sulfhydrylase 1) (O-succinylserine sulfhydrylase)	cysB cysE AN8057	0.0078	CYSK_EMENI	cysteine synthase activity [GO:0004124];pyridoxal phosphate binding [GO:0030170];transferase activity [GO:0016740]	cellular amino acid biosynthetic process [GO:0008652];cysteine biosynthetic process from serine [GO:0006535]	ani00270 Cysteine and methionine metabolism;ani00920 Sulfur metabolism;ani01100 Metabolic pathways;ani01110 Biosynthesis of secondary metabolites;ani01130 Biosynthesis of antibiotics;ani01200 Carbon metabolism;ani01230 Biosynthesis of amino acids;	CATALYTIC ACTIVITY: O-succinyl-L-serine + hydrogen sulfide = L-cysteine + succinate. {ECO:0000250|UniProtKB:O59701}.;CATALYTIC ACTIVITY: O-acetyl-L-serine + hydrogen sulfide = L-cysteine + acetate. {ECO:0000269|PubMed:17482430}.	COFACTOR: Name=pyridoxal 5'-phosphate;Xref=ChEBI:CHEBI:597326;Evidence={ECO:0000250|UniProtKB:P0ABK5};
AN1513	0	0	0	-0.161853	-0.0330019	0.02649	-0.0681558	-0.127544	0.158349	-0.0960788	-0.275234	NaN	-0.0613106	0.0761856	0.175286	0.0120951	-0.0132012	0.24055	-0.016825	0.00285871	0.330117	0.139899	0.227839	0.202116	-0.117427	0.300884	0.234334	0.138667	0.398163	0.265705	0.185096	0.328279	0.362391	0.149947	0.29277	0.446562	0.317503	0.11745	0.748786	428	Cysteine synthase 2 (CS 2) (EC 2.5.1.47) (Cysteine synthase-like protein) (CSl) (O-acetylserine (thiol)-lyase 2) (OAS-TL 2) (O-acetylserine sulfhydrylase 2)	cysF AN1513	0.0017	CYSKL_EMENI	cysteine synthase activity [GO:0004124];pyridoxal phosphate binding [GO:0030170];transferase activity [GO:0016740]		ani00270 Cysteine and methionine metabolism;ani00920 Sulfur metabolism;ani01100 Metabolic pathways;ani01110 Biosynthesis of secondary metabolites;ani01130 Biosynthesis of antibiotics;ani01200 Carbon metabolism;ani01230 Biosynthesis of amino acids;	CATALYTIC ACTIVITY: O-acetyl-L-serine + hydrogen sulfide = L-cysteine + acetate. {ECO:0000250|UniProtKB:P0ABK5}.	COFACTOR: Name=pyridoxal 5'-phosphate;Xref=ChEBI:CHEBI:597326;Evidence={ECO:0000250|UniProtKB:P0ABK5};
AN4388	0	0	0	-0.157142	-0.155105	-0.104605	0.00241962	-0.0331828	-0.130389	-0.0120237	-0.154111	NaN	-0.0221454	-0.00486002	-0.212374	0.122275	-0.111505	-0.225043	-0.0485197	0.118246	-0.200048	-0.213015	-0.108177	-0.00744921	-0.0844003	0.0408477	0.196027	-0.140588	-0.0232947	0.0935155	-0.0084372	-0.125099	-0.0229715	-0.149874	-0.063249	-0.18649	-0.444736	-0.30195	-0.106586	128	Cytochrome b-c1 complex subunit 7	AN4388.2	0.0283	Q5B4Z4_EMENI		mitochondrial electron transport, ubiquinol to cytochrome c [GO:0006122]	ani00190 Oxidative phosphorylation;ani01100 Metabolic pathways;
AN2306	0	0	0	-0.0785803	-0.0564429	0.0536944	-0.184355	-0.0234585	-0.0953145	-0.0555697	0.0917617	NaN	-0.137882	-0.127291	-0.249823	-0.0286386	-0.114398	-0.202427	-0.123721	0.0232803	-0.222541	-0.213465	-0.0107718	-0.0153785	-0.238803	0.0452045	0.016935	-0.142624	0.133204	0.057905	-0.0794385	0.114449	-0.0395187	-0.172907	0.169565	-0.215506	-0.303569	-0.118723	-0.246772	238	Cytochrome b-c1 complex subunit Rieske, mitochondrial (EC 1.10.2.2)	AN2306.2	0.9535	Q5BAX4_EMENI	2 iron, 2 sulfur cluster binding [GO:0051537];ubiquinol-cytochrome-c reductase activity [GO:0008121]		ani00190 Oxidative phosphorylation;ani01100 Metabolic pathways;	CATALYTIC ACTIVITY: Quinol + 2 ferricytochrome c = quinone + 2 ferrocytochrome c + 2 H(+). {ECO:0000256|RuleBase:RU004494}.	COFACTOR: Name=[2Fe-2S] cluster;Xref=ChEBI:CHEBI:49601;Evidence={ECO:0000256|RuleBase:RU004494};;Note=Binds 1 [2Fe-2S] cluster per subunit. {ECO:0000256|RuleBase:RU004494};
AN6246	0	0	0	0.333373	-0.223587	-0.0234108	0.0540403	-0.182723	-0.300227	0.230317	-0.474462	NaN	0.0189081	0.122295	-0.875651	0.269036	-0.0365713	-0.638148	0.270752	0.340398	-0.268147	-0.143587	0.324408	0.271326	0.113244	0.900064	0.367857	0.465183	0.879618	0.178218	0.767506	0.839325	-0.111653	0.737077	0.758453	-0.325316	0.219352	0.171218	0.345048	113	Cytochrome c	cycA cytC AN6246	0.0315	CYC_EMENI	electron carrier activity [GO:0009055];heme binding [GO:0020037];metal ion binding [GO:0046872]	mitochondrial electron transport, cytochrome c to oxygen [GO:0006123];mitochondrial electron transport, ubiquinol to cytochrome c [GO:0006122]
AN4415	0	0	0	-0.130777	-0.244251	-0.0227742	-0.202712	-0.417356	0.0706141	-0.380415	-0.263067	NaN	-0.104079	-0.101551	0.0351086	0.0507172	-0.34455	0.445347	0.0619092	-0.436786	0.635217	-0.082316	-0.712014	0.757807	-0.0162725	-0.292139	0.998395	-0.0914614	-0.312044	1.18952	-0.0465692	0.0380939	1.22606	-0.0191337	0.323516	1.01098	0.0701704	0.0108228	1.34168	288	Cytochrome c heme lyase (EC 4.4.1.17)	AN4415.2	0.0602	A0A1U8QHZ9_EMENI	holocytochrome-c synthase activity [GO:0004408];metal ion binding [GO:0046872]		ani00860 Porphyrin and chlorophyll metabolism;	CATALYTIC ACTIVITY: Holocytochrome c = apocytochrome c + heme. {ECO:0000256|RuleBase:RU363130}.
AN6990	0	0	0	-0.118607	-0.0996469	-0.0200122	-0.160281	-0.297414	-0.13922	-0.174311	0.0188636	NaN	0.0384129	-0.181351	-0.176025	-0.0123724	-0.0944818	-0.241756	0.0171249	-0.218707	-0.278126	-0.0939457	0.0114513	-0.184752	-0.0283121	0.217949	-0.17733	0.110011	0.140835	-0.166246	0.0995841	0.139561	-0.158703	-0.110867	0.174556	-0.339934	-0.218464	0.0246569	-0.188915	530	Cytochrome c heme lyase (EC 4.4.1.17)	AN6990.2	0.3228	Q5AXJ0_EMENI	holocytochrome-c synthase activity [GO:0004408];metal ion binding [GO:0046872]		ani00860 Porphyrin and chlorophyll metabolism;	CATALYTIC ACTIVITY: Holocytochrome c = apocytochrome c + heme. {ECO:0000256|RuleBase:RU363130}.
AN3068	0	0	0	0.0524172	0.0662975	0.12345	-0.28097	-0.369708	-0.332035	-0.334909	-0.0075533	NaN	-0.219627	0.0869307	-0.745807	-0.143112	0.0271453	-0.405239	0.0130928	-0.00467496	-0.612501	-0.0281859	-0.516942	-0.414277	0.0977318	0.25194	-0.162055	-0.0116552	0.287028	-0.0479866	0.335612	0.602142	-0.182868	0.338516	0.506924	-0.360526	0.0489601	-0.215526	-0.0359288	197	Cytochrome c oxidase protein 20, mitochondrial	AN3068.2	0.014	A0A1U8QZI0_EMENI		mitochondrial respiratory chain complex IV assembly [GO:0033617]
AN6255	0	0	0	-0.395338	0.0167502	0.0425097	-0.349282	-0.138339	-0.052623	-0.187479	0.382194	NaN	-0.121952	-0.291066	-0.139487	-0.129217	-0.188015	-0.18939	-0.402016	0.016769	-0.289121	-0.363459	-0.0224443	-0.385819	-0.256924	0.0246877	-0.305471	-0.175372	0.180149	-0.222836	0.189344	0.384184	-0.181954	0.167566	0.513948	-0.204379	0.0960027	0.357652	0.0124968	93	Cytochrome c oxidase subunit	AN6255.2	0.0177	Q5AZM5_EMENI			ani00190 Oxidative phosphorylation;ani01100 Metabolic pathways;
AN4454	0	0	0	-0.364789	0.0149833	-0.0688293	-0.244892	0.277906	0.221833	-0.20834	0.302664	NaN	-0.421048	0.438236	-0.0174001	-0.0938843	0.220473	0.0637709	-0.291376	0.352687	0.0676784	-0.181725	0.620949	0.143997	-0.274986	0.544957	0.27239	-0.319748	0.404066	0.0436956	-0.107072	0.466106	0.266299	-0.325173	0.459323	0.248483	-0.226072	0.572268	0.294092	88	Cytochrome c oxidase-assembly factor cox23, mitochondrial	cox23 AN4454	0.3288	COX23_EMENI
AN6523	0	0	0	-0.156617	-0.20675	0.037525	-0.383252	-0.131486	0.126986	-0.386408	-0.224523	NaN	-0.307377	-0.34354	0.272079	-0.422136	-0.137384	0.0791166	-0.450895	-0.558544	0.0183163	-0.376337	-0.281657	-0.0906566	-0.44122	-0.424092	-0.104651	-0.354708	-0.460756	0.0380127	-0.48614	-0.598798	0.119993	-0.533426	-0.466257	0.305084	-0.169613	0.11181	-0.0865046	1790	Cytokinesis protein sepA (Forced expression inhibition of growth A) (Protein FH1/2)	sepA figA AN6523	0.2372	SEPA_EMENI	actin binding [GO:0003779];Rho GTPase binding [GO:0017048]	actin cytoskeleton organization [GO:0030036];cell cycle [GO:0007049];cell division [GO:0051301]	ani04011 MAPK signaling pathway - yeast;
AN4385	0	0	0	0.148503	-0.114175	0.103214	0.174193	-0.116945	0.130945	0.163194	-0.15926	NaN	0.0403429	-0.0416096	-0.130544	-0.0232611	0.0134032	-0.104079	0.0143839	-0.229306	-0.100912	0.160401	0.00260274	-0.0243127	0.0802719	0.0320238	-0.154891	-0.0363644	-0.00464533	-0.103236	-0.0426334	-0.065468	-0.181138	-0.0728899	-0.12841	-0.10698	0.17826	-0.019918	-0.0981277	1346	Cytokinesis protein sepH (EC 2.7.11.1) (Serine/threonine-protein kinase sepH)	sepH AN4385	0.3162	SEPH_EMENI	ATP binding [GO:0005524];metal ion binding [GO:0046872];protein serine/threonine kinase activity [GO:0004674]	activation of protein kinase activity [GO:0032147];actomyosin contractile ring assembly [GO:0000915];regulation of apoptotic process [GO:0042981];regulation of mitotic cell cycle [GO:0007346];signal transduction by protein phosphorylation [GO:0023014];stress-activated protein kinase signaling cascade [GO:0031098]		CATALYTIC ACTIVITY: ATP + a protein = ADP + a phosphoprotein. {ECO:0000250|UniProtKB:P41892}.	COFACTOR: Name=Mg(2+);Xref=ChEBI:CHEBI:18420;Evidence={ECO:0000250|UniProtKB:P41892};
AN0450	0	0	0	-0.0458364	-0.164117	-0.302112	0.122116	-0.148324	-0.470652	-0.175927	-0.13012	NaN	-0.083469	0.0326598	-0.876347	0.243233	0.00608288	-1.15353	0.114159	0.0445802	-0.961491	-0.0257974	0.211793	-0.787999	0.0748831	-0.142821	-1.32591	0.169763	-0.304059	-0.954253	0.140062	-0.441712	-1.20499	-0.0986959	-0.556382	-1.24703	-0.0284093	-0.818191	-0.909769	422	Cytoplasmic tRNA 2-thiolation protein 1 (EC 2.7.7.-) (Cytoplasmic tRNA adenylyltransferase 1)	NCS6 CTU1 AN0450.2	0.0915	A0A1U8QQ04_EMENI	nucleotidyltransferase activity [GO:0016779];tRNA binding [GO:0000049]	protein urmylation [GO:0032447];tRNA thio-modification [GO:0034227];tRNA wobble uridine modification [GO:0002098]	ani04122 Sulfur relay system;
AN0062	0	0	0	0.11017	0.104804	0.188376	0.063317	0.000626771	-0.514183	0.184884	0.0096174	NaN	0.195962	0.213922	-0.901015	0.292568	0.1491	-0.778013	0.28167	-0.0514958	-0.337879	0.0588775	0.786071	-0.16387	0.196239	0.412466	-0.319025	0.251588	0.155384	-0.233004	-0.19206	0.333592	-0.482636	0.196249	0.452941	-0.483781	0.131031	-0.278381	-0.743001	325	Cytoplasmic tRNA 2-thiolation protein 2	ncs2 ctu2 AN0062	0.1336	CTU2_EMENI	sulfurtransferase activity [GO:0016783];tRNA binding [GO:0000049]	tRNA wobble position uridine thiolation [GO:0002143]	ani04122 Sulfur relay system;
AN3632	0	0	0	-0.180644	-0.369399	0.025208	-0.062846	-0.263444	0.328303	-0.0917126	-0.768252	NaN	-0.344636	-0.618893	1.37068	-0.509768	-0.487149	1.55529	-0.468046	-0.743475	1.39596	-0.176258	-0.767565	1.22461	-0.335814	-0.770185	0.867614	-0.302982	-1.03722	0.801263	0.0783749	-1.16876	0.95578	-0.156518	-1.12959	1.12829	-0.0298704	-0.62463	1.07534	590	Cytosolic Fe-S cluster assembly factor nar1 (Nuclear architecture-related protein 1)	nar1 AN3632	0.5561	NAR1_EMENI	4 iron, 4 sulfur cluster binding [GO:0051539];iron-sulfur cluster binding [GO:0051536];metal ion binding [GO:0046872];NADH dehydrogenase activity [GO:0003954]	iron-sulfur cluster assembly [GO:0016226]
AN2155	0	0	0	-0.244708	-0.0682297	0.0395001	-0.205927	0.0134014	0.187406	-0.470332	-0.546378	NaN	-0.425439	-0.272354	0.672644	-0.488572	-0.244189	0.972918	-0.390263	-0.241953	0.705934	-0.0860451	-0.701251	0.305479	-0.19446	-0.551457	0.313214	-0.125504	-0.588444	0.56901	0.339641	-0.847822	0.731651	0.258113	-0.73138	0.985342	0.248882	-0.0509712	0.949562	341	Cytosolic Fe-S cluster assembly factor nbp35 (Nucleotide-binding protein 35)	nbp35 AN2155	0.9185	NBP35_EMENI	4 iron, 4 sulfur cluster binding [GO:0051539];ATP binding [GO:0005524];metal ion binding [GO:0046872]	iron-sulfur cluster assembly [GO:0016226]			COFACTOR: Name=[4Fe-4S] cluster;Xref=ChEBI:CHEBI:49883;Evidence={ECO:0000255|HAMAP-Rule:MF_03038};;Note=Binds 4 [4Fe-4S] clusters per heterotetramer. Contains two stable clusters in the N-termini of nbp35 and two labile, bridging clusters between subunits of the nbp35-cfd1 heterotetramer. {ECO:0000255|HAMAP-Rule:MF_03038};
AN6514	0	0	0	-0.0128814	0.160299	-0.195779	0.262657	0.30714	-0.144949	0.198664	0.324659	NaN	-0.0583335	0.325911	-0.138125	0.0252543	0.249019	0.0256237	0.116637	0.196432	-0.29144	-0.0157284	-0.517321	-0.0335328	-0.0265563	0.402448	-0.00499822	-0.124006	0.179962	-0.166711	0.0761764	0.379251	0.0167411	0.201676	0.205298	-0.285181	-0.161751	0.100772	0.138794	357	Decapping nuclease rai1 (EC 3.6.1.-)	rai1 AN6514	0.1475	DXO_EMENI	metal ion binding [GO:0046872];nuclease activity [GO:0004518];nucleotide binding [GO:0000166];RNA binding [GO:0003723]	DNA-templated transcription, termination [GO:0006353];mRNA processing [GO:0006397];regulation of transcription, DNA-templated [GO:0006355];rRNA processing [GO:0006364]			COFACTOR: Name=a divalent metal cation;Xref=ChEBI:CHEBI:60240;Evidence={ECO:0000250};;Note=Divalent metal cation. {ECO:0000250};
AN7259	0	0	0	-0.0807548	0.0848712	-0.044349	0.0167357	0.00315387	0.0271222	0.0365292	0.0264811	NaN	-0.0648734	0.228029	-0.00999674	0.0574128	0.00800574	-0.0381906	0.0857941	0.196183	-0.242077	0.0491647	-0.0735283	-0.0458863	0.145625	-0.179115	-0.135813	0.0100247	-0.132577	-0.360075	0.0669981	-0.224911	-0.0743518	0.0738669	-0.344137	-0.227311	0.0823218	-0.286305	-0.182736	308	Defective in cullin neddylation protein 1	dcn1 AN7259	0.0607	DCN1_EMENI	cullin family protein binding [GO:0097602];ubiquitin conjugating enzyme binding [GO:0031624];ubiquitin-like protein binding [GO:0032182]	positive regulation of ubiquitin-protein transferase activity [GO:0051443];protein neddylation [GO:0045116]
AN7914	0	0	0	-1.15662	-0.994732	-0.464758	-1.04102	0.0950424	-2.46688	-0.831924	-3.29524	NaN	-0.465103	-0.914553	-0.572527	-0.63554	-0.565055	-1.02021	-0.293238	-1.22707	-1.51939	-2.80531	-0.762055	-0.160958	-1.11967	0.0254433	-2.69238	-0.549312	-1.13467	0.212265	0.32847	-0.274753	1.0135	-0.510343	-0.308504	0.95209	-0.0913612	-0.166114	0.459279	348	Dehydrogenase orsE (EC 1.-.-.-) (Enoyl reductase orsE) (Orsellinic acid/F9775 biosynthesis cluster protein E)	orsE AN7914	0.0701	ORSE_EMENI	nucleotide binding [GO:0000166];oxidoreductase activity [GO:0016491]	secondary metabolic process [GO:0019748]
AN7998	0	0	0	0.158222	0.0731402	-0.147092	0.367373	0.0982462	0.0572399	0.374085	-0.0439486	NaN	0.178753	0.375712	0.105811	0.173835	0.18721	-0.0124326	0.147427	0.0589477	0.0121047	0.24614	-0.127009	0.065684	0.250936	-0.0480284	-0.0408855	0.0902947	0.138057	-0.0489463	0.0719492	0.132619	0.103543	0.11644	0.061488	-0.0472008	0.0973004	0.0233052	0.0795848	622	Dehydrogenase xptC (EC 1.1.-.-) (Prenyl xanthone synthesis protein C)	xptC AN7998	0.1627	XPTC_EMENI	flavin adenine dinucleotide binding [GO:0050660];oxidoreductase activity, acting on CH-OH group of donors [GO:0016614]	shamixanthone biosynthetic process [GO:1900793]			COFACTOR: Name=FAD;Xref=ChEBI:CHEBI:57692;Evidence={ECO:0000250|UniProtKB:E4QP00};
AN1733	0	0	0	-0.585276	0.633227	0.187226	-1.33292	0.711996	0.997548	-0.854704	0.168305	NaN	-1.53638	0.194604	2.40236	-1.49305	0.245875	2.69958	-1.09489	0.0852187	2.55984	-0.675484	0.0331878	1.69477	-0.480791	-0.339105	1.23474	-0.677403	-0.311498	1.67656	-0.596484	-0.605854	2.41246	-0.902937	-0.519471	1.98591	-0.835845	1.21008	1.31673	572	Delta-1-pyrroline-5-carboxylate dehydrogenase, mitochondrial (P5C dehydrogenase) (EC 1.2.1.88) (L-glutamate gamma-semialdehyde dehydrogenase)	prnC AN1733	0.4304	PUT2_EMENI	1-pyrroline-5-carboxylate dehydrogenase activity [GO:0003842]	cellular response to amino acid starvation [GO:0034198];proline catabolic process to glutamate [GO:0010133]	ani00250 Alanine, aspartate and glutamate metabolism;ani00330 Arginine and proline metabolism;ani01100 Metabolic pathways;	CATALYTIC ACTIVITY: L-glutamate 5-semialdehyde + NAD(+) + H(2)O = L-glutamate + NADH.
AN1403	0	0	0	0.0755416	-0.118689	-0.207577	0.118047	-0.04288	-0.272537	0.104172	-0.429682	NaN	0.226458	-0.17388	-0.158621	0.264451	-0.0610516	-0.100815	0.0433663	-0.0976854	0.00868564	0.122088	-0.102349	0.222936	0.114062	0.212964	0.306487	0.270945	0.0442964	0.322315	0.30167	0.115638	0.301871	0.174046	0.17174	0.223392	0.171858	-0.149118	0.407612	373	Delta-aminolevulinic acid dehydratase (EC 4.2.1.24)	AN1403.2	0.0058	A0A1U8QPT4_EMENI	metal ion binding [GO:0046872];porphobilinogen synthase activity [GO:0004655]	porphyrin-containing compound biosynthetic process [GO:0006779]	ani00860 Porphyrin and chlorophyll metabolism;ani01100 Metabolic pathways;ani01110 Biosynthesis of secondary metabolites;	CATALYTIC ACTIVITY: 2 5-aminolevulinate = porphobilinogen + 2 H(2)O. {ECO:0000256|RuleBase:RU000515}.
AN7498	0	0	0	-0.0518207	-0.320718	0.182849	-0.343319	-0.186313	-0.119564	-0.211177	0.619198	NaN	-0.0255713	0.156608	-0.979053	0.362263	0.0607492	-1.3301	0.160793	0.426482	-1.32781	-0.0293489	0.634337	-0.942229	0.102727	1.00914	-1.20148	0.397855	0.622528	-1.13799	0.159305	0.722542	-1.65493	0.431404	0.739325	-1.30583	0.426173	-0.601433	-0.654144	336	Deoxyhypusine hydroxylase (DOHH) (EC 1.14.99.29) (Deoxyhypusine dioxygenase) (Deoxyhypusine monooxygenase)	lia1 AN7498	0.5018	DOHH_EMENI	deoxyhypusine monooxygenase activity [GO:0019135];metal ion binding [GO:0046872]	peptidyl-lysine modification to peptidyl-hypusine [GO:0008612]		CATALYTIC ACTIVITY: [eIF5A]-deoxyhypusine + AH(2) + O(2) = [eIF5A]-hypusine + A + H(2)O. {ECO:0000255|HAMAP-Rule:MF_03101}.	COFACTOR: Name=Fe(2+);Xref=ChEBI:CHEBI:29033;Evidence={ECO:0000255|HAMAP-Rule:MF_03101};;Note=Binds 2 Fe(2+) ions per subunit. {ECO:0000255|HAMAP-Rule:MF_03101};
AN5893	0	0	0	-0.284339	-0.375507	-0.159509	-1.0277	-0.020058	-0.181333	-0.624135	0.0712221	NaN	-0.961816	-0.319575	-0.429882	-1.23575	-0.157575	-0.516738	-1.2381	-0.595529	-0.42447	-1.07774	-0.209102	-0.557081	-1.17144	-0.143395	-0.694456	-0.993186	0.160782	-0.60758	-0.596706	0.145926	-0.834501	-0.472479	0.0663028	-0.531495	-0.283879	0.054221	0.0591096	719	Developmental regulator flbA	flbA AN5893	0.0365	FLBA_EMENI	GTPase activator activity [GO:0005096];signal transducer activity [GO:0004871]	asexual sporulation [GO:0030436];conidium formation [GO:0048315];intracellular signal transduction [GO:0035556];negative regulation of signal transduction [GO:0009968];positive regulation of sterigmatocystin biosynthetic process [GO:0010914];regulation of conidium formation [GO:0075306];regulation of secondary metabolite biosynthetic process [GO:1900376];regulation of transcription from RNA polym…	ani04011 MAPK signaling pathway - yeast;
AN1937	0	0	0	0.93943	-0.282014	-0.344464	0.293399	-0.0853244	0.540942	0.666882	-0.657807	NaN	-0.034469	-0.469768	0.355122	0.0803644	-0.542962	0.0511708	0.129619	-0.519248	0.366437	0.607767	-0.472548	0.576008	0.520003	-0.230212	0.391387	0.056409	-0.781037	-0.0418359	0.63585	-0.339643	0.584451	0.118098	-0.272524	1.23158	0.581474	-0.0108361	0.547152	555	Developmental regulatory protein wetA	wetA AN1937	0.2373	WETA_EMENI		asexual spore wall assembly [GO:0042243];conidium formation [GO:0048315];pigment biosynthetic process [GO:0046148];positive regulation of conidium formation [GO:0075307];positive regulation of transcription from RNA polymerase II promoter [GO:0045944];regulation of transcription from RNA polymerase II promoter [GO:0006357];transcription, DNA-templated [GO:0006351]
AN4384	0	0	0	-0.23983	0.0450836	0.0498152	-0.166318	0.103029	0.139011	-0.399437	-0.150316	NaN	-0.125411	-0.0387322	0.614471	-0.0845469	0.0116205	0.760578	-0.124733	0.138804	0.855422	-0.0670669	0.296244	0.778863	-0.0389778	0.370749	0.876487	0.00988738	0.252474	0.841595	0.0932538	0.145851	0.780591	-0.0247134	0.202007	0.528178	-0.390594	0.418397	0.4712	415	Dihydrofolate synthetase (EC 6.3.2.12)	AN4384.2	0.1716	A0A1U8QJH5_EMENI	ATP binding [GO:0005524];dihydrofolate synthase activity [GO:0008841];tetrahydrofolylpolyglutamate synthase activity [GO:0004326]	one-carbon metabolic process [GO:0006730]	ani00790 Folate biosynthesis;ani01100 Metabolic pathways;	CATALYTIC ACTIVITY: ATP + 7,8-dihydropteroate + L-glutamate = ADP + phosphate + 7,8-dihydropteroylglutamate. {ECO:0000256|PIRNR:PIRNR001563}.
AN0224	0	0	0	-0.268137	-0.0609808	-0.0627363	-0.118026	-0.0439124	0.354206	-0.170246	0.118877	NaN	0.0319207	-0.295414	1.10723	-0.143787	-0.0608187	1.04548	-0.262327	0.0111417	0.83066	-0.0238008	0.0319314	0.641249	-0.342511	-0.418366	0.661842	-0.400369	-0.269113	0.466074	-0.542659	-0.31858	0.529961	-0.640079	-0.324287	0.356796	-0.475044	0.180673	-0.0989531	415	Dipeptidase (EC 3.4.13.19)	AN0224.2	0.5221	A0A1U8QT05_EMENI	dipeptidase activity [GO:0016805];metal ion binding [GO:0046872];metallopeptidase activity [GO:0008237]			CATALYTIC ACTIVITY: Hydrolysis of dipeptides. {ECO:0000256|RuleBase:RU341113}.	COFACTOR: Name=Zn(2+);Xref=ChEBI:CHEBI:29105;Evidence={ECO:0000256|RuleBase:RU341113};
AN4414	0	0	0	-0.0180126	0.0669282	-0.0561555	-0.149363	0.0379049	-0.109652	-0.0369927	-0.0607806	NaN	0.00956983	-0.170406	-0.0304418	0.178207	-0.0198121	0.165996	0.158252	-0.0202658	0.195917	0.0188469	-0.190073	0.475435	-0.160308	-0.177677	0.613828	-0.0924129	-0.203437	0.868701	-0.324252	-0.299423	0.853343	-0.321698	-0.0579421	0.515427	-0.108341	0.24612	0.544434	404	Diphosphomevalonate decarboxylase (EC 4.1.1.33) (Mevalonate pyrophosphate decarboxylase)	AN4414.2	0.1423	A0A1U8QIZ8_EMENI	ATP binding [GO:0005524];diphosphomevalonate decarboxylase activity [GO:0004163]	isopentenyl diphosphate biosynthetic process, mevalonate pathway [GO:0019287];sterol biosynthetic process [GO:0016126]	ani00900 Terpenoid backbone biosynthesis;ani01100 Metabolic pathways;ani01110 Biosynthesis of secondary metabolites;ani01130 Biosynthesis of antibiotics;	CATALYTIC ACTIVITY: ATP + (R)-5-diphosphomevalonate = ADP + phosphate + isopentenyl diphosphate + CO(2). {ECO:0000256|RuleBase:RU363086}.
AN0720	0	0	0	-0.13311	-0.0731288	0.0100216	-0.123308	-0.0771367	-0.159877	-0.127161	0.258634	NaN	-0.0375303	0.0114154	-0.428769	0.0684658	-0.155945	-0.553088	0.058981	0.247673	-0.673164	0.0482731	-0.207579	-0.534175	0.0514657	0.0817958	-0.558258	-0.0998795	-0.0653833	-0.374213	-0.0530068	-0.13451	-0.454359	-0.0429437	-0.147912	-0.651557	-0.194711	-0.476874	-0.598436	285	Diphthine methyl ester synthase (EC 2.1.1.314) (Diphthamide biosynthesis methyltransferase)	dph5 AN0720	0.0839	DPH5_EMENI	diphthine synthase activity [GO:0004164]	peptidyl-diphthamide biosynthetic process from peptidyl-histidine [GO:0017183]		CATALYTIC ACTIVITY: 4 S-adenosyl-L-methionine + 2-((3S)-3-carboxy-3-aminopropyl)-L-histidine-[translation elongation factor 2] = 4 S-adenosyl-L-homocysteine + diphthine methyl ester-[translation elongation factor 2]. {ECO:0000250|UniProtKB:P32469}.
AN5600	0	0	0	-0.0426135	-0.241479	0.01899	0.0988033	-0.128131	0.116316	0.164681	0.449895	NaN	0.273138	-0.236743	0.137671	0.117297	-0.136259	0.161784	-0.0635688	-0.102412	0.0675899	-0.0807646	-0.182	0.0210399	-0.0878354	-0.695618	0.0201308	-0.496816	-0.802284	-0.0765438	-1.07256	-0.736747	-0.0595483	-1.03131	-0.49905	-0.173716	-0.631543	-0.485801	-1.06922	356	Ditrans,polycis-polyprenyl diphosphate synthase ((2E,6E)-farnesyl diphosphate specific) (EC 2.5.1.87)	AN5600.2	0.0008	Q5B1I0_EMENI	transferase activity, transferring alkyl or aryl (other than methyl) groups [GO:0016765]	protein glycosylation [GO:0006486]	ani00900 Terpenoid backbone biosynthesis;ani01110 Biosynthesis of secondary metabolites;	CATALYTIC ACTIVITY: (2E,6E)-farnesyl diphosphate + n isopentenyl diphosphate = n diphosphate + ditrans,polycis-polyprenyl diphosphate (n = 10-55). {ECO:0000256|RuleBase:RU363018}.
AN3737	0	0	0	0.403255	-0.141906	0.0462863	0.329818	-0.0486931	-0.303756	0.177374	0.0116887	NaN	0.222266	0.191326	-0.12899	0.159922	0.0535974	-0.209953	0.170709	-0.185994	0.169798	-0.033933	-0.0731411	0.393398	0.137831	-0.0567375	0.309966	-0.0719027	0.0213657	0.196063	-0.264166	0.19032	0.039113	-0.510343	-0.0112065	-0.121828	-0.489911	-0.23738	-0.319896	525	DNA damage-binding protein cmr1	AN3737	0.0153	CMR1_EMENI	DNA binding [GO:0003677]	cellular response to DNA damage stimulus [GO:0006974];regulation of DNA damage checkpoint [GO:2000001]
AN6741	0	0	0	-0.0116833	-0.046281	-0.0547567	0.0354974	-0.164308	-0.0088615	0.0909968	-0.195185	NaN	0.0354993	-0.4475	0.568569	-0.163221	-0.391715	0.705028	-0.360608	-0.313742	0.456734	-0.199012	-0.707301	0.200218	-0.0656159	-1.35762	0.14723	-0.634384	-1.25983	0.175854	-0.570961	-1.20482	0.259054	-0.536094	-1.19334	0.204926	-0.272157	-0.368942	-0.383538	418	DNA damage-inducible protein 1	ddi1 AN6741	0.0668	DDI1_EMENI	aspartic-type endopeptidase activity [GO:0004190];ubiquitin binding [GO:0043130]	protein transport [GO:0015031]
AN0228	0	0	0	0.53347	-0.271519	-0.0234412	0.66434	-0.165509	-0.064269	0.603312	-0.145837	NaN	0.522027	-0.167766	-0.852635	0.400452	-0.183015	-0.882425	0.331876	-0.114415	-0.7995	0.372567	0.267749	-0.106976	-0.11455	0.358656	-0.118462	0.0193292	0.233058	-0.252565	-0.156365	0.383738	-0.513705	-0.107314	0.199884	-0.55487	-0.0862452	-0.429398	-0.705939	915	DNA helicase (EC 3.6.4.12)	AN0228.2	0.3642	A0A1U8QYD0_EMENI	ATP binding [GO:0005524];DNA binding [GO:0003677];DNA helicase activity [GO:0003678]	DNA replication initiation [GO:0006270]	ani03030 DNA replication;ani04111 Cell cycle - yeast;ani04113 Meiosis - yeast;	CATALYTIC ACTIVITY: ATP + H(2)O = ADP + phosphate. {ECO:0000256|SAAS:SAAS00536515}.
AN2491	0	0	0	0.347282	-0.108006	0.0483717	0.527264	0.113716	-0.0492656	0.506136	0.263023	NaN	0.421311	0.0880387	-0.523893	0.316073	0.0184654	-0.738975	0.134987	0.0421789	-0.529734	0.242294	0.613941	0.0963401	-0.0812484	0.54389	0.10789	0.0240683	0.550965	-0.0101271	-0.254165	0.715095	-0.355567	-0.127014	0.522844	-0.473059	-0.19872	0.0985227	-0.582541	875	DNA helicase (EC 3.6.4.12)	AN2491.2	0.8133	Q5BAD9_EMENI	ATP binding [GO:0005524];DNA binding [GO:0003677];DNA helicase activity [GO:0003678]	DNA replication initiation [GO:0006270]	ani03030 DNA replication;ani04111 Cell cycle - yeast;ani04113 Meiosis - yeast;	CATALYTIC ACTIVITY: ATP + H(2)O = ADP + phosphate. {ECO:0000256|SAAS:SAAS00536515}.
AN5992	0	0	0	0.561501	-0.203718	0.116046	0.711554	-0.0551029	0.0889229	0.542535	0.25863	NaN	0.560526	-0.125269	-0.332364	0.423473	0.010193	-0.609335	0.387358	-0.195098	-0.428583	0.368376	0.187177	0.00579981	0.115914	0.370909	0.0724898	0.309837	0.424112	-0.174575	0.0564917	0.579714	-0.267446	0.0383021	0.42955	-0.376477	0.066426	0.142364	-0.470482	811	DNA helicase (EC 3.6.4.12)	AN5992.2	0.7664	A0A1U8QWE5_EMENI	ATP binding [GO:0005524];DNA binding [GO:0003677];DNA helicase activity [GO:0003678]	DNA replication initiation [GO:0006270]	ani03030 DNA replication;ani04111 Cell cycle - yeast;ani04113 Meiosis - yeast;	CATALYTIC ACTIVITY: ATP + H(2)O = ADP + phosphate. {ECO:0000256|SAAS:SAAS00536515}.
AN7994	0	0	0	0.59877	0.0257969	0.0425724	0.620525	0.140957	-0.162843	0.705639	0.354488	NaN	0.58622	0.0630674	-0.808039	0.354312	0.115376	-0.887231	0.47375	0.10073	-0.468076	0.451109	0.59975	0.00377086	0.0681258	0.520732	0.00171716	0.247895	0.675304	-0.306897	-0.0772628	0.805303	-0.350822	-0.0969917	0.608985	-0.552357	0.0308419	0.0770128	-0.61705	724	DNA helicase (EC 3.6.4.12)	AN7994.2	0.3761	A0A1U8QYJ9_EMENI	ATP binding [GO:0005524];chromatin binding [GO:0003682];DNA helicase activity [GO:0003678];DNA replication origin binding [GO:0003688]	DNA replication initiation [GO:0006270]	ani03030 DNA replication;ani04111 Cell cycle - yeast;ani04113 Meiosis - yeast;	CATALYTIC ACTIVITY: ATP + H(2)O = ADP + phosphate. {ECO:0000256|SAAS:SAAS00536515}.
AN4883	0	0	0	-0.065733	0.151878	0.284967	0.146765	0.0939377	0.193001	0.0244947	-0.111028	NaN	-0.116256	0.0010838	0.631175	-0.22374	0.0687813	0.416628	-0.0173227	-0.149518	0.529213	0.116599	0.0381048	0.54267	0.0404017	0.0511624	0.554389	0.0906572	0.106058	0.624423	0.109061	-0.00644519	0.628255	0.193907	-0.00430183	0.828555	0.134723	0.363647	0.574193	816	DNA ligase (EC 6.5.1.1)	AN4883.2	0.1002	A0A1U8QTZ5_EMENI	ATP binding [GO:0005524];DNA binding [GO:0003677];DNA ligase (ATP) activity [GO:0003910]	DNA biosynthetic process [GO:0071897];DNA ligation involved in DNA repair [GO:0051103];DNA recombination [GO:0006310];DNA replication [GO:0006260]	ani03030 DNA replication;ani03410 Base excision repair;ani03420 Nucleotide excision repair;ani03430 Mismatch repair;	CATALYTIC ACTIVITY: ATP + (deoxyribonucleotide)(n)-3'-hydroxyl + 5'-phospho-(deoxyribonucleotide)(m) = (deoxyribonucleotide)(n+m) + AMP + diphosphate. {ECO:0000256|RuleBase:RU000617}.
AN6069	0	0	0	-0.0400904	-0.116369	0.0498152	0.178357	-0.000276817	0.217621	0.00594129	0.282991	NaN	0.119446	0.0746856	0.513881	-0.0341767	-0.018792	0.477711	-0.106913	-0.0513975	0.390483	-0.0358389	-0.398532	0.42251	-0.167592	-0.397489	0.455134	-0.418081	-0.336908	0.387444	-0.807412	-0.235967	0.276488	-0.812354	-0.136414	0.234656	-0.542264	-0.00961126	-0.576677	886	DNA ligase (EC 6.5.1.1)	AN6069.2	0.0409	Q5B061_EMENI	ATP binding [GO:0005524];DNA binding [GO:0003677];DNA ligase (ATP) activity [GO:0003910]	DNA biosynthetic process [GO:0071897];DNA ligation involved in DNA repair [GO:0051103];DNA recombination [GO:0006310];DNA replication [GO:0006260]	ani03030 DNA replication;ani03410 Base excision repair;ani03420 Nucleotide excision repair;ani03430 Mismatch repair;	CATALYTIC ACTIVITY: ATP + (deoxyribonucleotide)(n)-3'-hydroxyl + 5'-phospho-(deoxyribonucleotide)(m) = (deoxyribonucleotide)(n+m) + AMP + diphosphate. {ECO:0000256|RuleBase:RU000617}.
AN0097	0	0	0	0.362444	0.343854	-0.0482964	0.121395	0.274561	0.12188	0.220212	0.252802	NaN	0.287285	0.282014	0.458084	0.143503	0.331526	0.573047	0.395747	0.52913	0.7239	0.154531	-0.0666354	0.564564	0.175041	-0.742886	0.314117	-0.402797	-0.522055	0.347187	-0.631637	-0.336964	0.393926	-0.800599	-0.323816	0.065311	-0.419906	0.102901	-0.889862	1009	DNA ligase 4 (EC 6.5.1.1) (DNA ligase IV) (Polydeoxyribonucleotide synthase [ATP] 4)	lig4 AN0097	0.0119	DNLI4_EMENI	ATP binding [GO:0005524];DNA binding [GO:0003677];DNA ligase (ATP) activity [GO:0003910];metal ion binding [GO:0046872]	DNA biosynthetic process [GO:0071897];DNA ligation involved in DNA repair [GO:0051103];DNA recombination [GO:0006310];DNA replication [GO:0006260];double-strand break repair via nonhomologous end joining [GO:0006303];nucleotide-excision repair, DNA gap filling [GO:0006297]	ani03450 Non-homologous end-joining;	CATALYTIC ACTIVITY: ATP + (deoxyribonucleotide)(n)-3'-hydroxyl + 5'-phospho-(deoxyribonucleotide)(m) = (deoxyribonucleotide)(n+m) + AMP + diphosphate. {ECO:0000255|PROSITE-ProRule:PRU10135}.	COFACTOR: Name=Mg(2+);Xref=ChEBI:CHEBI:18420;Evidence={ECO:0000250};
AN3749	0	0	0	0.22611	-0.0276081	-0.108722	0.344474	-0.0308907	-0.114216	0.23733	0.270428	NaN	0.22966	-0.160684	-0.112468	-0.0111658	-0.108531	-0.401893	-0.0499548	-0.186148	-0.293798	0.0768203	0.199944	0.133091	-0.034158	0.176677	0.119404	0.114337	0.202674	-0.0796538	-0.0895697	0.39176	-0.149543	-0.229923	0.348791	-0.270111	-0.126444	0.0888663	-0.409576	1105	DNA mismatch repair protein msh3 (MutS protein homolog 3)	msh3 AN3749	0.1472	MSH3_EMENI	ATP binding [GO:0005524];damaged DNA binding [GO:0003684];DNA-dependent ATPase activity [GO:0008094];double-strand/single-strand DNA junction binding [GO:0000406];heteroduplex DNA loop binding [GO:0000404];Y-form DNA binding [GO:0000403]	maintenance of DNA repeat elements [GO:0043570];mismatch repair [GO:0006298]	ani03430 Mismatch repair;
AN4789	0	0	0	0.152075	-0.179492	-0.0160728	0.543943	-0.0961843	0.0217009	0.552845	-0.138905	NaN	0.339425	-0.0986141	0.179085	0.127539	-0.167963	0.0209052	0.41881	-0.470022	0.193451	0.516619	-0.254138	0.292215	0.364113	-0.147749	0.174708	0.297037	-0.130989	0.369517	0.299293	0.00903952	0.453164	0.352702	0.125362	0.582141	0.521869	0.471651	0.414425	1681	DNA polymerase (EC 2.7.7.7)	AN4789.2	0.0426	A0A1U8QG17_EMENI	3'-5' exonuclease activity [GO:0008408];4 iron, 4 sulfur cluster binding [GO:0051539];DNA binding [GO:0003677];DNA-directed DNA polymerase activity [GO:0003887];metal ion binding [GO:0046872];nucleotide binding [GO:0000166]	DNA replication [GO:0006260];translesion synthesis [GO:0019985]	ani01100 Metabolic pathways;	CATALYTIC ACTIVITY: Deoxynucleoside triphosphate + DNA(n) = diphosphate + DNA(n+1). {ECO:0000256|RuleBase:RU000442}.	COFACTOR: Name=[4Fe-4S] cluster;Xref=ChEBI:CHEBI:49883;Evidence={ECO:0000256|RuleBase:RU000442};
AN7325	0	0	0	0.31677	-0.1125	-0.00747807	0.527517	0.0806796	0.00112927	0.431678	0.150471	NaN	0.313185	0.0940379	-0.626748	0.256149	0.154029	-0.672244	0.274993	0.00080751	-0.335953	0.316958	0.336296	0.0701365	0.0831512	0.749802	0.213194	0.302083	0.59614	0.0691197	0.192432	0.87729	0.0242949	0.224807	0.743707	-0.0016854	0.148425	0.292182	-0.0233037	1044	DNA polymerase (EC 2.7.7.7)	AN7325.2	0.1749	A0A1U8QMA3_EMENI	3'-5' exonuclease activity [GO:0008408];4 iron, 4 sulfur cluster binding [GO:0051539];DNA binding [GO:0003677];DNA-directed DNA polymerase activity [GO:0003887];metal ion binding [GO:0046872];nucleotide binding [GO:0000166]	DNA replication [GO:0006260]	ani00230 Purine metabolism;ani00240 Pyrimidine metabolism;ani01100 Metabolic pathways;ani03030 DNA replication;ani03410 Base excision repair;ani03420 Nucleotide excision repair;ani03430 Mismatch repair;ani03440 Homologous recombination;	CATALYTIC ACTIVITY: Deoxynucleoside triphosphate + DNA(n) = diphosphate + DNA(n+1). {ECO:0000256|RuleBase:RU000442}.	COFACTOR: Name=[4Fe-4S] cluster;Xref=ChEBI:CHEBI:49883;Evidence={ECO:0000256|RuleBase:RU000442};
AN3067	0	0	0	0.398791	-0.245375	0.0754346	0.461955	-0.144782	0.137985	0.30234	-0.0272672	NaN	0.475947	-0.183968	-0.0406261	0.056864	-0.211355	-0.238271	0.109659	-0.578969	-0.14088	0.294899	0.213134	0.362604	-0.170708	0.264986	0.389412	-0.0270355	0.222419	0.261232	-0.0799007	0.412454	0.130821	-0.12791	0.430013	0.129122	-0.103502	0.113661	-0.164266	2207	DNA polymerase epsilon catalytic subunit A (EC 2.7.7.7) (DNA polymerase II subunit A)	pol2 nimP AN3067	0.4372	DPOE_EMENI	4 iron, 4 sulfur cluster binding [GO:0051539];DNA binding [GO:0003677];DNA-directed DNA polymerase activity [GO:0003887];nucleotide binding [GO:0000166];single-stranded DNA 3'-5' exodeoxyribonuclease activity [GO:0008310];zinc ion binding [GO:0008270]	base-excision repair, gap-filling [GO:0006287];DNA replication proofreading [GO:0045004];leading strand elongation [GO:0006272];mitotic cell cycle [GO:0000278];nucleotide-excision repair, DNA gap filling [GO:0006297]	ani00230 Purine metabolism;ani00240 Pyrimidine metabolism;ani01100 Metabolic pathways;ani03030 DNA replication;ani03410 Base excision repair;ani03420 Nucleotide excision repair;	CATALYTIC ACTIVITY: Deoxynucleoside triphosphate + DNA(n) = diphosphate + DNA(n+1).	COFACTOR: Name=[4Fe-4S] cluster;Xref=ChEBI:CHEBI:49883;Evidence={ECO:0000250};;Note=Binds 1 [4Fe-4S] cluster. {ECO:0000250};
AN3033	0	0	0	-0.00150784	-0.0938117	0.104413	0.51039	-0.0108911	0.24551	0.306215	0.359642	NaN	0.433472	-0.0693959	0.221771	0.287839	-0.140474	0.0872429	0.353931	-0.0619736	-0.0819865	0.262265	0.275747	0.341925	0.000110267	0.380062	0.44061	0.162563	0.341299	0.362875	0.0919776	0.477663	0.259826	-0.0691158	0.536653	0.137814	-0.0374509	0.354096	0.111487	521	DNA primase (EC 2.7.7.-)	AN3033.2	0.2076	A0A1U8QXK3_EMENI	DNA primase activity [GO:0003896]		ani00230 Purine metabolism;ani00240 Pyrimidine metabolism;ani01100 Metabolic pathways;ani03030 DNA replication;
AN0260	0	0	0	0.0524172	-0.296586	0.0922154	0.344634	-0.287305	0.00201716	0.303992	-0.0475337	NaN	0.442821	-0.264412	0.110251	0.16218	-0.291108	-0.12584	0.161956	-0.477897	-0.0331364	0.244247	-0.0560604	0.237547	0.038143	0.00334144	0.253933	0.241886	0.167544	0.241798	0.201963	0.376969	0.158714	-0.0179153	0.278134	0.103126	0.0193349	0.227879	0.0426649	500	DNA primase large subunit (EC 2.7.7.-)	AN0260.2	0.1139	A0A1U8QH02_EMENI	4 iron, 4 sulfur cluster binding [GO:0051539];DNA binding [GO:0003677];DNA primase activity [GO:0003896];metal ion binding [GO:0046872]		ani00230 Purine metabolism;ani00240 Pyrimidine metabolism;ani01100 Metabolic pathways;ani03030 DNA replication;		COFACTOR: Name=[4Fe-4S] cluster;Xref=ChEBI:CHEBI:49883;Evidence={ECO:0000256|PIRNR:PIRNR009449};;Note=Binds 1 [4Fe-4S] cluster. {ECO:0000256|PIRNR:PIRNR009449};
AN4407	0	0	0	-0.12559	-0.103707	0.0115558	0.102175	-0.0889217	0.249071	-0.00675768	0.111415	NaN	0.157012	-0.137002	0.447699	0.0372957	-0.26976	0.342209	-0.073836	-0.410276	-0.0939591	0.205108	-0.7115	0.0721819	-0.0285178	-0.630914	0.0682351	-0.198405	-0.495187	0.0809938	-0.340943	-0.469458	0.209531	-0.269156	-0.385945	0.357657	-0.273095	-0.210766	-0.101381	582	DNA repair and recombination protein radC (RAD52 homolog)	radC AN4407	0.5307	RAD52_EMENI	DNA binding [GO:0003677]	DNA recombinase assembly [GO:0000730];double-strand break repair via single-strand annealing [GO:0045002]	ani03440 Homologous recombination;
AN0044	0	0	0	0.103116	-0.205299	0.0929153	0.519386	-0.100803	0.168417	0.405392	0.01357	NaN	0.144005	-0.190708	-0.192047	0.178467	-0.0580221	-0.241184	0.139946	-0.119559	-0.114527	-0.0123743	0.437254	0.345053	1.97089e-05	0.529474	0.342409	0.148315	0.521714	0.244822	-0.163998	0.526652	0.326862	-0.162275	0.610462	0.545564	-0.248785	0.301391	-0.0214129	1202	DNA repair protein rad5 (EC 3.6.4.-)	rad5 AN0044	0.3454	RAD5_EMENI	ATP binding [GO:0005524];DNA binding [GO:0003677];helicase activity [GO:0004386];zinc ion binding [GO:0008270]	DNA repair [GO:0006281]
AN3909	0	0	0	0.3269	-0.0871452	0.0168504	0.460349	-0.0536364	0.150415	0.364473	0.00837359	NaN	0.558743	-0.174904	0.140654	0.373339	-0.0408665	-0.00416311	0.345908	-0.0948631	0.127937	0.462726	0.0279325	0.0836113	0.291359	-0.622622	0.0999969	0.0489473	-0.514827	0.290958	-0.573804	-0.463922	0.206503	-0.750056	-0.111424	0.177318	-0.208175	-0.137511	-0.735062	1139	DNA repair protein REV1 (EC 2.7.7.-)	AN3909.2	0.0362	A0A1U8QZF2_EMENI	damaged DNA binding [GO:0003684];nucleotidyltransferase activity [GO:0016779]	error-prone translesion synthesis [GO:0042276]
AN3666	0	0	0	-0.265618	-0.332602	0.235682	0.356128	-0.390954	0.248284	0.0126824	0.424985	NaN	0.07165	-0.119582	0.509267	-0.207019	-0.299283	0.282349	-0.151431	-0.595993	0.00834583	-0.181917	-0.49726	-0.295259	-0.256323	-0.331042	-0.139841	0.162028	-0.41365	0.127376	0.0856137	-0.370331	-0.018926	-0.298634	-0.446007	-0.0479099	-0.334218	-0.224448	-0.101837	223	DNA replication complex GINS protein psf1	psf1 AN3666	0.118	PSF1_EMENI	3'-5' DNA helicase activity [GO:0043138]	DNA strand elongation involved in mitotic DNA replication [GO:1902983]
AN5901	0	0	0	-0.195755	0.240717	-0.102188	-0.647199	-0.22185	-0.0550635	-0.21571	-0.0404233	NaN	0.0441948	-0.0556676	-0.220011	-0.00413974	-0.217132	-0.155143	-0.10741	0.0315886	-0.218222	-0.197708	-0.566134	-0.363451	-0.167849	-0.327073	-0.251809	-0.455051	-0.272177	-0.202772	-0.26543	-0.263865	-0.239271	-0.134444	-0.218378	-0.352764	-0.282503	-0.48061	-0.552217	272	DNA replication complex GINS protein psf2	psf2 AN5901	0.0267	PSF2_EMENI		chromosome segregation [GO:0007059];DNA duplex unwinding [GO:0032508];double-strand break repair via break-induced replication [GO:0000727];mitotic DNA replication initiation [GO:1902975]
AN3940	0	0	0	-0.171075	-0.129661	0.461241	-0.48512	-0.224576	0.692321	-0.449623	0.1198	NaN	-0.381272	-0.15374	0.86931	-0.585717	-0.28652	0.564749	-0.159851	-0.00467496	0.301638	-0.27693	-0.347017	0.192679	0.0867852	-0.341096	0.220907	-0.369828	-0.0675595	0.380663	0.0795939	0.00653266	0.54401	-0.309841	-0.0491171	0.318218	-0.270564	-0.101984	0.382463	270	DNA replication complex GINS protein SLD5	AN3940.2	0.1436	A0A1U8QIG6_EMENI		DNA-dependent DNA replication [GO:0006261]
AN3040	0	0	0	0.335577	-0.0335015	0.0962412	0.624362	0.0584303	0.170253	0.424202	0.154224	NaN	0.122919	0.26907	-0.217432	-0.270363	-0.0472071	-0.300122	0.273228	-0.106555	0.00562816	0.187783	-0.169824	0.50289	0.123579	0.170113	0.180561	0.0554241	0.238785	-0.0995134	-0.0500414	0.342037	0.105556	0.0543986	0.275796	-0.167353	-0.449344	-0.292729	-0.0205667	569	DNA replication regulator sld2	sld2 AN3040	0.3289	SLD2_EMENI	DNA replication origin binding [GO:0003688];single-stranded DNA binding [GO:0003697]	DNA replication initiation [GO:0006270];DNA strand renaturation [GO:0000733];double-strand break repair via break-induced replication [GO:0000727];mitotic DNA replication checkpoint [GO:0033314];mitotic DNA replication preinitiation complex assembly [GO:1902977]
AN4555	0	0	0	0.344604	-0.0409021	-0.0974584	0.415113	0.0629386	0.00797566	0.337195	0.0206196	NaN	0.357704	-0.0908819	-0.463803	0.301904	-0.108955	-0.42352	0.216493	-0.155416	-0.493129	0.263699	0.115509	-0.360864	-0.136682	0.0900928	-0.109726	-0.0566536	0.0598634	-0.305792	-0.147507	0.0214502	-0.213128	-0.130778	0.186872	-0.230276	-0.114503	-0.0880574	-0.330009	629	DNA topoisomerase (EC 5.99.1.2)	AN4555.2	0.1313	A0A1U8QQX2_EMENI	DNA binding [GO:0003677];DNA topoisomerase type I activity [GO:0003917]	DNA topological change [GO:0006265]	ani03440 Homologous recombination;	CATALYTIC ACTIVITY: ATP-independent breakage of single-stranded DNA, followed by passage and rejoining. {ECO:0000256|RuleBase:RU362092}.
AN5406	0	0	0	0.122646	-0.206832	-0.0084882	0.180933	-0.0579344	0.0844791	0.14257	-0.304389	NaN	0.209793	-0.198756	-0.137515	0.091652	-0.171038	-0.237654	0.0691323	-0.411807	-0.303676	0.272987	-0.0752792	-0.12059	0.175353	-0.342412	-0.12397	0.318606	-0.381068	-0.15277	0.125682	-0.484912	-0.112978	-0.02538	-0.299836	-0.0430421	0.100835	-0.0467836	-0.301219	1709	DNA topoisomerase 2 (EC 5.99.1.3)	AN5406.2	0.1521	A0A1U8QFZ5_EMENI	ATP binding [GO:0005524];DNA binding [GO:0003677];DNA topoisomerase type II (ATP-hydrolyzing) activity [GO:0003918]	DNA topological change [GO:0006265]		CATALYTIC ACTIVITY: ATP-dependent breakage, passage and rejoining of double-stranded DNA. {ECO:0000256|RuleBase:RU362094}.
AN6195	0	0	0	0.299897	0.280128	0.11464	0.293676	0.0631813	0.380001	0.196842	0.615211	NaN	0.204931	-0.0245159	0.584846	0.315551	0.368113	0.110457	0.568055	0.184403	-0.398265	0.547544	0.162203	-0.115176	0.284309	0.192981	0.118341	0.435581	0.396428	0.134219	0.56349	0.238533	0.260863	0.294465	0.465862	0.0145895	0.706805	1.18054	0.0270138	416	DNA-binding protein creA (Carbon catabolite repressor A)	creA AN6195	0.0781	CREA_EMENI	metal ion binding [GO:0046872];transcription regulatory region DNA binding [GO:0044212]	chromatin remodeling [GO:0006338];negative regulation of transcription, DNA-templated [GO:0045892];nucleosome positioning [GO:0016584];pentose-phosphate shunt, oxidative branch [GO:0009051];regulation of carbon utilization [GO:0043609];transcription, DNA-templated [GO:0006351]
AN7609	0	0	0	0.361082	-0.298738	-0.114355	-0.0161985	-0.20213	-0.834248	0.0739232	-0.373039	NaN	0.331932	0.14895	-1.68548	0.524266	0.22479	-1.48344	0.281605	0.0190366	-0.71455	0.273476	1.06866	-0.570149	0.236283	0.868499	-0.513079	0.580418	0.618686	-0.435319	0.115356	1.02878	-0.730499	0.252469	0.731592	-0.645711	0.044909	-0.600517	-0.743776	1391	DNA-directed RNA polymerase (EC 2.7.7.6)	AN7609.2	0.345	A0A1U8QMR1_EMENI	DNA binding [GO:0003677];DNA-directed 5'-3' RNA polymerase activity [GO:0003899]	transcription, DNA-templated [GO:0006351]		CATALYTIC ACTIVITY: Nucleoside triphosphate + RNA(n) = diphosphate + RNA(n+1). {ECO:0000256|RuleBase:RU003805}.
AN8272	0	0	0	0.684685	-0.127414	0.0952101	0.362877	-0.152015	-0.627625	0.365482	-0.796292	NaN	0.74375	0.18505	-1.96209	0.924548	0.336415	-1.45249	0.77671	0.468628	-0.860199	0.457148	0.968256	-0.351507	0.53157	1.10186	-0.274594	0.927668	0.666632	-0.346583	0.25402	0.949147	-0.709315	0.529186	0.767909	-0.533796	0.459287	-1.0752	-0.570392	623	DNA-directed RNA polymerase III subunit rpc3 (RNA polymerase III subunit C3)	rpc82 rpc3 AN8272	0.4758	RPC3_EMENI	DNA binding [GO:0003677];DNA-directed 5'-3' RNA polymerase activity [GO:0003899]	transcription from RNA polymerase III promoter [GO:0006383]	ani00230 Purine metabolism;ani00240 Pyrimidine metabolism;ani01100 Metabolic pathways;ani03020 RNA polymerase;
AN9125	0	0	0	1.10972	0.0671074	-0.0736464	-0.0410196	-0.101659	-1.15002	0.548303	-0.436167	NaN	0.823727	0.457735	-2.88186	1.15972	0.425554	-2.22861	0.809599	0.707222	-1.3865	0.416552	1.2692	-0.454689	0.646744	1.42234	-0.542278	1.07959	0.772919	-0.42798	0.327326	1.50782	-1.10974	0.735234	1.29453	-0.998157	0.164633	-0.938943	-0.82929	359	DNA-directed RNA polymerase III subunit RPC6 (RNA polymerase III subunit C6)	AN9125.2	0.2693	A0A1U8QNV2_EMENI	DNA-directed 5'-3' RNA polymerase activity [GO:0003899]	transcription from RNA polymerase III promoter [GO:0006383]	ani00230 Purine metabolism;ani00240 Pyrimidine metabolism;ani01100 Metabolic pathways;ani03020 RNA polymerase;
AN4219	0	0	0	-0.246003	0.448398	-0.0497205	0.0405102	0.824256	-0.383461	-0.543943	0.411424	NaN	-0.0840132	0.820791	-0.736026	0.156288	0.936491	-0.339282	0.0174624	0.725141	-0.296999	-0.154758	0.119764	-0.149553	0.0239252	0.711908	-0.608966	-0.0537358	0.308456	-0.273161	-0.0839887	0.402643	-0.606232	0.0227504	0.421667	-0.721409	-0.241502	-0.1041	-0.22032	108	DNA-directed RNA polymerase subunit	AN4219.2	0.9208	A0A1U8QY24_EMENI	DNA-directed 5'-3' RNA polymerase activity [GO:0003899];nucleic acid binding [GO:0003676];zinc ion binding [GO:0008270]	transcription, DNA-templated [GO:0006351]	ani00230 Purine metabolism;ani00240 Pyrimidine metabolism;ani01100 Metabolic pathways;ani03020 RNA polymerase;
AN0809	0	0	0	0.237551	-0.114098	0.091156	0.149629	-0.0065859	0.156707	0.231138	-0.0298046	NaN	0.0804444	-0.286864	-0.178613	0.0262402	0.010214	-0.203985	-0.0267974	-0.517308	-0.0770544	0.110151	0.177136	0.0878943	-0.0912971	0.0823102	0.0462604	0.0160777	-0.0413216	0.12476	-0.106379	0.0232891	-0.00176278	-0.123199	0.102114	0.0321093	0.00844731	0.0497321	-0.290525	1745	DNA-directed RNA polymerase subunit (EC 2.7.7.6)	AN0809.2	0.1914	A0A1U8QVC2_EMENI	DNA binding [GO:0003677];DNA-directed 5'-3' RNA polymerase activity [GO:0003899]	transcription from RNA polymerase II promoter [GO:0006366]	ani00230 Purine metabolism;ani00240 Pyrimidine metabolism;ani01100 Metabolic pathways;ani03020 RNA polymerase;	CATALYTIC ACTIVITY: Nucleoside triphosphate + RNA(n) = diphosphate + RNA(n+1). {ECO:0000256|RuleBase:RU004279}.
AN0321	0	0	0	0.614967	-0.282465	-0.0200479	0.298932	-0.205411	-0.483912	0.216213	-1.54766	NaN	0.54721	-0.147384	-1.28019	0.723464	-0.159067	-1.06295	0.7016	-0.338631	-0.481894	0.459871	0.533007	-0.0788179	0.69747	0.204184	-0.247672	1.18714	-0.331126	-0.0434642	1.02818	-0.0765183	0.0171525	1.40841	-0.0493193	0.645377	1.60802	-0.244511	1.20355	1656	DNA-directed RNA polymerase subunit beta (EC 2.7.7.6)	AN0321.2	0.0403	Q5BGK9_EMENI	DNA binding [GO:0003677];DNA-directed 5'-3' RNA polymerase activity [GO:0003899];ribonucleoside binding [GO:0032549];substrate-specific transmembrane transporter activity [GO:0022891]	transcription, DNA-templated [GO:0006351]	ani00230 Purine metabolism;ani00240 Pyrimidine metabolism;ani01100 Metabolic pathways;ani03020 RNA polymerase;	CATALYTIC ACTIVITY: Nucleoside triphosphate + RNA(n) = diphosphate + RNA(n+1). {ECO:0000256|RuleBase:RU363031}.
AN3933	0	0	0	1.27087	-0.189497	0.234528	0.46735	-0.138091	-0.492767	0.988297	-0.477328	NaN	0.836687	0.382158	-3.03962	1.42049	0.385377	-2.84419	1.29463	0.350674	-1.72811	0.78322	1.4114	-0.807471	0.693798	1.58658	-0.810697	1.26922	0.994912	-0.815513	0.658069	1.45275	-1.54123	1.04954	1.28701	-1.27338	0.898285	-0.885406	-1.09638	1231	DNA-directed RNA polymerase subunit beta (EC 2.7.7.6)	AN3933.2	0.2025	A0A1U8QXM8_EMENI	DNA binding [GO:0003677];DNA-directed 5'-3' RNA polymerase activity [GO:0003899];ribonucleoside binding [GO:0032549]	transcription, DNA-templated [GO:0006351]	ani00230 Purine metabolism;ani00240 Pyrimidine metabolism;ani01100 Metabolic pathways;ani03020 RNA polymerase;	CATALYTIC ACTIVITY: Nucleoside triphosphate + RNA(n) = diphosphate + RNA(n+1). {ECO:0000256|RuleBase:RU363031}.
AN9120	0	0	0	0.116107	-0.0377184	0.0216151	0.115565	-0.247329	-0.0417576	-0.00925406	-0.150078	NaN	0.138238	-0.280657	-0.0626952	0.0209711	-0.290583	-0.150399	0.0603521	-0.41505	-0.203155	0.0589874	-0.203946	-0.0398119	-0.102341	-0.17579	-0.0462554	-0.0442404	-0.231226	-0.0282265	-0.0747954	-0.168789	-0.0758323	-0.185572	-0.143254	-0.133047	-0.16095	-0.32804	-0.313109	1028	DNA-directed RNA polymerase subunit beta (EC 2.7.7.6)	AN9120.2	0.0631	Q5ARG0_EMENI	DNA binding [GO:0003677];DNA-directed 5'-3' RNA polymerase activity [GO:0003899];ribonucleoside binding [GO:0032549]	transcription, DNA-templated [GO:0006351]	ani00230 Purine metabolism;ani00240 Pyrimidine metabolism;ani01100 Metabolic pathways;ani03020 RNA polymerase;	CATALYTIC ACTIVITY: Nucleoside triphosphate + RNA(n) = diphosphate + RNA(n+1). {ECO:0000256|RuleBase:RU363031}.
AN7301	0	0	0	-0.172341	-0.09633	0.0242801	-0.113169	-0.284046	0.123699	-0.179492	0.232834	NaN	-0.207946	-0.410017	0.103038	-0.143735	-0.2787	-0.0974744	-0.260383	-0.488256	-0.240277	-0.236071	-0.135382	-0.117331	-0.299152	-0.0619363	-0.0740607	-0.384174	-0.175646	-0.0399623	-0.605975	0.00144542	-0.108971	-0.537089	-0.0104854	-0.277586	-0.426545	0.104768	-0.401429	509	Dolichyl pyrophosphate Glc1Man9GlcNAc2 alpha-1,3-glucosyltransferase (EC 2.4.1.265) (Asparagine-linked glycosylation protein 8) (Dol-P-Glc:Glc(1)Man(9)GlcNAc(2)-PP-dolichyl alpha-1,3-glucosyltransferase) (Dolichyl-P-Glc:Glc1Man9GlcNAc2-PP-dolichyl glucosyltransferase)	alg8 AN7301	0.0904	ALG8_EMENI	dolichyl pyrophosphate Man9GlcNAc2 alpha-1,3-glucosyltransferase activity [GO:0042281]	oligosaccharide-lipid intermediate biosynthetic process [GO:0006490];protein N-linked glycosylation [GO:0006487]	ani00510 N-Glycan biosynthesis;ani01100 Metabolic pathways;	CATALYTIC ACTIVITY: Dolichyl beta-D-glucosyl phosphate + D-Glc-alpha-(1->3)-D-Man-alpha-(1->2)-D-Man-alpha-(1->2)-D-Man-alpha-(1->3)-[D-Man-alpha-(1->2)-D-Man-alpha-(1->3)-(D-Man-alpha-(1->2)-D-Man-alpha-(1->6))-D-Man-alpha-(1->6)]-D-Man-beta-(1->4)-D-GlcNAc-beta-(1->4)-D-GlcNAc-diphosphodolichol = D-Glc-alpha-(1->3)-D-Glc-alpha-(1->3)-D-Man-alpha-(1->2)-D-Man-alpha-(1->2)-D-Man-alpha-(1->3)-[D-M…
AN7472	0	0	0	0.0574523	0.291476	-0.320487	0.24602	0.360832	-0.207994	0.176524	-0.166438	NaN	-0.0346565	0.0080934	0.0946209	-0.108754	-0.000735978	0.0883587	-0.236283	-0.00903137	0.0605873	-0.186849	-0.171464	0.045714	-0.254912	-0.690485	0.00115324	-0.219659	-0.555361	-0.14929	-0.426231	-0.580461	-0.0474725	-0.665817	-0.34454	-0.0528933	-0.409663	0.181809	-0.320699	502	Dolichyl-diphosphooligosaccharide--protein glycosyltransferase subunit 1 (EC 2.4.99.18)	AN7472.2	0.0167	A0A1U8QZF1_EMENI	dolichyl-diphosphooligosaccharide-protein glycotransferase activity [GO:0004579]	protein glycosylation [GO:0006486]	ani00510 N-Glycan biosynthesis;ani00513 Various types of N-glycan biosynthesis;ani01100 Metabolic pathways;ani04141 Protein processing in endoplasmic reticulum;	CATALYTIC ACTIVITY: Dolichyl diphosphooligosaccharide + [protein]-L-asparagine = dolichyl diphosphate + a glycoprotein with the oligosaccharide chain attached by N-beta-D-glycosyl linkage to a protein L-asparagine. {ECO:0000256|RuleBase:RU361143}.
AN4031	0	0	0	-0.366471	0.333249	-0.0101922	-0.439051	0.162429	-0.0959207	-0.0878479	0.135554	NaN	-0.456575	0.0705683	0.0330665	-0.435863	0.0283865	-0.0746616	-0.369341	0.0859954	-0.0583419	-0.394912	-0.347017	0.0563366	-0.470876	-0.272605	-0.237816	-0.509938	-0.180897	-0.403558	-0.61097	-0.338982	-0.228322	-0.672448	-0.442113	-0.339727	-0.47011	0.0240178	-0.233512	149	Dolichyl-diphosphooligosaccharide--protein glycosyltransferase subunit OST2 (Oligosaccharyl transferase subunit OST2) (EC 2.4.99.18)	AN4031.2	0.0156	Q5B5Z9_EMENI	dolichyl-diphosphooligosaccharide-protein glycotransferase activity [GO:0004579]	protein glycosylation [GO:0006486]	ani00510 N-Glycan biosynthesis;ani00513 Various types of N-glycan biosynthesis;ani01100 Metabolic pathways;ani04141 Protein processing in endoplasmic reticulum;	CATALYTIC ACTIVITY: Dolichyl diphosphooligosaccharide + [protein]-L-asparagine = dolichyl diphosphate + a glycoprotein with the oligosaccharide chain attached by N-beta-D-glycosyl linkage to a protein L-asparagine. {ECO:0000256|RuleBase:RU361136}.
AN4683	0	0	0	0.276015	0.314344	-0.20075	0.184657	0.360084	-0.180448	0.242464	0.0316437	NaN	-0.0750637	0.0481958	-0.245599	-0.124906	0.0618917	-0.273264	-0.111885	-0.00441387	-0.136968	-0.0732193	-0.130418	0.0619115	-0.144964	-0.301515	-0.032584	-0.128202	-0.284502	-0.130204	-0.412359	-0.273448	-0.0796139	-0.783443	-0.150058	-0.157439	-0.359716	-0.0515047	-0.248788	460	Dolichyl-diphosphooligosaccharide--protein glycosyltransferase subunit WBP1 (Oligosaccharyl transferase subunit WBP1) (EC 2.4.99.18)	AN4683.2	0.0163	A0A1U8QQB7_EMENI	transferase activity, transferring glycosyl groups [GO:0016757]	protein N-linked glycosylation via asparagine [GO:0018279]	ani00510 N-Glycan biosynthesis;ani00513 Various types of N-glycan biosynthesis;ani01100 Metabolic pathways;ani04141 Protein processing in endoplasmic reticulum;	CATALYTIC ACTIVITY: Dolichyl diphosphooligosaccharide + [protein]-L-asparagine = dolichyl diphosphate + a glycoprotein with the oligosaccharide chain attached by N-beta-D-glycosyl linkage to a protein L-asparagine. {ECO:0000256|RuleBase:RU361142}.
AN5902	0	0	0	-0.358251	-0.302424	0.180347	-0.334284	-0.357628	0.0256698	-0.32037	-0.0386173	NaN	-0.233778	-0.624499	0.497565	-0.168379	-0.351727	0.39248	-0.444884	-0.818974	0.254568	-0.179905	-0.366728	0.0325977	-0.335239	-0.413971	0.058568	-0.337643	-0.438643	0.223818	-0.325676	-0.436607	0.426189	-0.500192	-0.290815	0.292634	-0.443971	0.022761	0.143237	608	Dol-P-Glc:Glc(2)Man(9)GlcNAc(2)-PP-Dol alpha-1,2-glucosyltransferase (EC 2.4.1.256) (Alpha-1,2-glucosyltransferase alg10) (Alpha-2-glucosyltransferase alg10) (Asparagine-linked glycosylation protein 10) (Dolichyl-phosphoglucose-dependent glucosyltransferase alg10)	alg10 AN5902	0.2466	ALG10_EMENI	dolichyl-phosphate-glucose-glycolipid alpha-glucosyltransferase activity [GO:0004583]	dolichol-linked oligosaccharide biosynthetic process [GO:0006488];protein glycosylation [GO:0006486]	ani00510 N-Glycan biosynthesis;ani01100 Metabolic pathways;	CATALYTIC ACTIVITY: Dolichyl beta-D-glucosyl phosphate + D-Glc-alpha-(1->3)-D-Glc-alpha-(1->3)-D-Man-alpha-(1->2)-D-Man-alpha-(1->2)-D-Man-alpha-(1->3)-[D-Man-alpha-(1->2)-D-Man-alpha-(1->3)-(D-Man-alpha-(1->2)-D-Man-alpha-(1->6))-D-Man-alpha-(1->6)]-D-Man-beta-(1->4)-D-GlcNAc-beta-(1->4)-D-GlcNAc-diphosphodolichol = D-Glc-alpha-(1->2)-D-Glc-alpha-(1->3)-D-Glc-alpha-(1->3)-D-Man-alpha-(1->2)-D-Ma…
AN0104	0	0	0	0.202982	0.140318	-0.129409	0.0151234	-0.00812795	-0.118232	0.120055	-0.322459	NaN	-0.147763	-0.17624	0.137217	-0.1299	-0.122198	0.0942259	-0.211625	-0.688692	0.289888	-0.147778	-0.481154	0.521041	-0.465162	-0.553826	0.19186	-0.0247548	-0.458288	0.351694	-0.61793	-0.334396	0.409874	-0.63518	-0.389164	0.313911	-0.524321	-0.359986	0.337421	249	Dol-P-Man:Man(5)GlcNAc(2)-PP-Dol alpha-1,3-mannosyltransferase (EC 2.4.1.258) (Dol-P-Man-dependent alpha(1-3)-mannosyltransferase)	AN0104.2	0.2218	Q5BH76_EMENI	dol-P-Man:Man(5)GlcNAc(2)-PP-Dol alpha-1,3-mannosyltransferase activity [GO:0052925]	protein glycosylation [GO:0006486]	ani00510 N-Glycan biosynthesis;ani00513 Various types of N-glycan biosynthesis;ani01100 Metabolic pathways;	CATALYTIC ACTIVITY: Dolichyl beta-D-mannosyl phosphate + D-Man-alpha-(1->2)-D-Man-alpha-(1->2)-D-Man-alpha-(1->3)-(D-Man-alpha-(1->6))-D-Man-beta-(1->4)-D-GlcNAc-beta-(1->4)-D-GlcNAc-diphosphodolichol = D-Man-alpha-(1->2)-D-Man-alpha-(1->2)-D-Man-alpha-(1->3)-(D-Man-alpha-(1->3)-D-Man-alpha-(1->6))-D-Man-beta-(1->4)-D-GlcNAc-beta-(1->4)-D-GlcNAc-diphosphodolichol + dolichyl phosphate. {ECO:000025…
AN0118	0	0	0	0.228004	-0.126189	-0.000767318	0.155414	-0.206264	-0.18599	0.0262664	-0.200402	NaN	0.0987975	-0.301839	-0.316252	-0.107985	-0.147644	-0.443959	-0.128644	-0.574391	-0.418694	0.0232796	-0.0965124	-0.401839	-0.240239	-0.155664	-0.524939	-0.0685176	-0.0625457	-0.308471	-0.120532	-0.378975	-0.312275	-0.306667	-0.222724	-0.302597	-0.0923733	0.0907774	-0.568267	4345	Dynein heavy chain, cytoplasmic (Dynein heavy chain, cytosolic) (DYHC)	nudA AN0118	0.065	DYHC_EMENI	ATPase activity [GO:0016887];ATP binding [GO:0005524];ATP-dependent microtubule motor activity, minus-end-directed [GO:0008569];dynein intermediate chain binding [GO:0045505];dynein light chain binding [GO:0045503];dynein light intermediate chain binding [GO:0051959];microtubule binding [GO:0008017];tubulin binding [GO:0015631]	cytoplasmic microtubule organization [GO:0031122];metula development [GO:0070789];minus-end-directed vesicle transport along microtubule [GO:0072382];nuclear migration [GO:0007097];vesicle transport along microtubule [GO:0047496]	ani04145 Phagosome;
AN0420	0	0	0	-0.0861997	0.124288	0.0879773	0.0307881	-0.114765	0.0537077	-0.187717	0.202217	NaN	-0.0103007	0.409569	-0.160213	0.0736981	0.166924	-0.163949	0.142683	0.181698	-0.197464	0.017985	-0.141665	-0.097098	0.358816	-0.0106452	0.0500148	0.0722859	0.081116	0.0524929	0.0725649	0.185011	0.00622224	-0.0151824	0.109077	-0.044804	-0.372033	-0.418052	0.0247642	94	Dynein light chain, cytoplasmic (8 kDa cytoplasmic dynein light chain)	nudG AN0420	0.9852	DYL1_EMENI	cytoskeletal protein binding [GO:0008092];dynein intermediate chain binding [GO:0045505];dynein light intermediate chain binding [GO:0051959];motor activity [GO:0003774]	conidium formation [GO:0048315];nuclear migration along microtubule [GO:0030473];positive regulation of ATP-dependent microtubule motor activity, plus-end-directed [GO:2000582];sexual sporulation resulting in formation of a cellular spore [GO:0043935]
AN2302	0	0	0	0.0258368	0.032727	0.0434612	-0.0380683	0.072115	-0.0612797	0.118615	0.142186	NaN	0.155843	0.152496	-0.119845	0.252444	0.239087	-0.0717075	0.197338	0.438898	0.0866168	0.187287	0.251168	0.070149	0.243998	0.0232203	0.0255394	0.0982815	-0.0786012	0.0869018	0.0266648	-0.14786	0.0352026	-0.178057	-0.101843	0.0609879	-0.14231	0.0639234	-0.232454	161	E3 ubiquitin ligase complex SCF subunit sconC (Sulfur controller C) (Sulfur metabolite repression control protein C)	sconC skpA AN2302	0.0073	SKP1_EMENI		protein ubiquitination [GO:0016567];sulfur compound metabolic process [GO:0006790];ubiquitin-dependent protein catabolic process [GO:0006511]	ani04111 Cell cycle - yeast;ani04120 Ubiquitin mediated proteolysis;ani04141 Protein processing in endoplasmic reticulum;
AN1339	0	0	0	-0.0552398	-0.0426643	0.15659	0.0304222	-0.0111692	0.479684	0.130097	-0.15723	NaN	-0.0958696	-0.289346	0.474476	-0.13369	-0.290812	0.407416	-0.0878243	-0.454264	0.258216	0.000466088	-0.740645	0.235695	0.0208915	-1.06903	0.310893	-0.405885	-0.930978	0.350499	-0.412611	-1.00329	0.550194	-0.308762	-0.87504	0.780173	0.159763	-0.363192	-0.142014	821	E3 ubiquitin-protein ligase RSP5 (EC 2.3.2.26) (HECT ubiquitin ligase A) (HECT-type E3 ubiquitin transferase RSP5)	hulA AN1339	0.1442	RSP5_EMENI	ubiquitin protein ligase activity [GO:0061630];ubiquitin-protein transferase activity [GO:0004842]	protein transport to vacuole involved in ubiquitin-dependent protein catabolic process via the multivesicular body sorting pathway [GO:0043328];protein ubiquitination [GO:0016567]	ani04011 MAPK signaling pathway - yeast;ani04120 Ubiquitin mediated proteolysis;ani04144 Endocytosis;	CATALYTIC ACTIVITY: S-ubiquitinyl-[E2 ubiquitin-conjugating enzyme]-L-cysteine + [acceptor protein]-L-lysine = [E2 ubiquitin-conjugating enzyme]-L-cysteine + N(6)-ubiquitinyl-[acceptor protein]-L-lysine.
AN6330	0	0	0	0.0783771	-0.155769	0.103902	-0.224595	-0.0735363	-0.03361	-0.0180539	0.0484525	NaN	-0.0897044	-0.362294	-0.592656	0.017899	-0.135779	-0.800593	-0.0368549	-0.192615	-0.98217	-0.0631237	0.0847724	-0.937873	-0.270499	-0.0265294	-0.971742	-0.0273551	0.0123521	-0.95834	0.0572599	-0.178285	-1.0814	0.0603357	-0.197471	-1.01811	0.502361	-0.441814	-0.835673	844	EF2_NEUCR Elongation factor 2 (EF-2) (Colonial temperature-sensitive 3)	AN6330.2	0.1074	A0A1U8QG27_EMENI	GTPase activity [GO:0003924];GTP binding [GO:0005525];translation elongation factor activity [GO:0003746]
AN2513	0	0	0	-0.321023	0.0354827	-0.0866471	-0.42909	-0.185359	-0.0492378	-0.579705	0.0531631	NaN	-0.465103	0.0402179	-0.544162	-0.359708	0.0950946	-0.472178	0.0241458	-0.0277586	-0.703876	-0.372097	-0.124625	-0.537735	-0.355733	-0.0247425	-0.76995	-0.241059	-0.245705	-0.618719	-0.163252	-0.459785	-0.655922	-0.3049	-0.683619	-0.773635	-0.274961	-0.795471	-0.727673	285	EKC/KEOPS complex subunit bud32 (EC 3.6.-.-) (Atypical serine/threonine protein kinase bud32) (EC 2.7.11.1)	bud32 AN2513	0.0241	BUD32_EMENI	ATP binding [GO:0005524];hydrolase activity [GO:0016787];protein serine/threonine kinase activity [GO:0004674]	asexual sporulation resulting in formation of a cellular spore [GO:0043936];hyphal growth [GO:0030448];regulation of transcription, DNA-templated [GO:0006355];transcription, DNA-templated [GO:0006351];tRNA processing [GO:0008033];tRNA threonylcarbamoyladenosine metabolic process [GO:0070525]		CATALYTIC ACTIVITY: ATP + a protein = ADP + a phosphoprotein.
AN4218	0	0	0	0.023803	-0.0561244	0.175901	-0.196666	0.044719	0.0607751	-0.0412156	0.689021	NaN	-0.223171	-0.0380591	-0.430207	-0.00168716	0.165681	-0.663998	-0.0524952	0.266139	-0.759865	-0.0995184	0.542046	-0.754368	-0.170479	0.468296	-0.766994	0.0434407	0.481869	-0.774189	0.0120455	0.323144	-0.985836	-0.192947	0.32263	-1.0756	-0.023527	-0.275952	-0.985845	470	Elongation factor 1-alpha	AN4218.2	0.3913	Q5B5G2_EMENI	GTPase activity [GO:0003924];GTP binding [GO:0005525];translation elongation factor activity [GO:0003746]		ani03013 RNA transport;
AN3832	0	0	0	0.857261	-0.267661	0.162025	0.464935	-0.156332	-0.38769	0.670443	-0.502967	NaN	0.676916	0.0883026	-2.09479	1.0771	0.201474	-1.88213	0.971805	-0.0223611	-1.13809	0.889205	0.861683	-0.48592	0.787727	1.23774	-0.456078	1.30383	1.07356	-0.320698	1.19479	1.39238	-0.561543	1.25646	1.44343	-0.631574	1.17681	0.259022	-0.160153	799	Elongation factor G, mitochondrial (EF-Gmt) (Elongation factor G 1, mitochondrial) (mEF-G 1) (Elongation factor G1)	mef1 AN3832	0.1994	EFGM_EMENI	GTPase activity [GO:0003924];GTP binding [GO:0005525];translation elongation factor activity [GO:0003746]	mitochondrial translational elongation [GO:0070125]
AN1084	0	0	0	0.7298	-0.258605	0.0818318	0.365369	-0.283749	-0.289025	0.56453	-0.281152	NaN	0.512224	-0.0932856	-1.68654	0.899467	0.0043947	-1.71026	0.915918	0.0268515	-1.24322	0.682874	0.733522	-0.488333	0.641835	0.928889	-0.393826	1.14001	0.760614	-0.271837	1.07486	0.991016	-0.610407	0.995036	1.02678	-0.518619	0.89999	0.322233	-0.263187	461	Elongation factor Tu	AN1084.2	0.1936	Q5BEE6_EMENI	GTPase activity [GO:0003924];GTP binding [GO:0005525];translation elongation factor activity [GO:0003746]
AN0981	0	0	0	0.163574	0.338394	-0.134368	-0.259944	0.138111	-0.443204	-0.0425374	0.275079	NaN	0.294599	0.247253	-1.03063	0.324562	0.434945	-0.964719	0.284181	0.451005	-0.913368	0.219861	0.212745	-1.26353	0.0696118	0.234806	-1.13239	0.22873	0.270965	-1.06784	-0.00391219	0.153882	-1.08528	0.26601	0.223844	-0.789598	0.225349	0.304475	-0.965219	534	Elongation of fatty acids protein (EC 2.3.1.199) (Very-long-chain 3-oxoacyl-CoA synthase)	AN0981.2	0.9018	A0A1U8QMF0_EMENI	3-oxo-arachidoyl-CoA synthase activity [GO:0102336];3-oxo-cerotoyl-CoA synthase activity [GO:0102337];3-oxo-lignoceronyl-CoA synthase activity [GO:0102338];very-long-chain 3-ketoacyl-CoA synthase activity [GO:0102756]	fatty acid biosynthetic process [GO:0006633]		CATALYTIC ACTIVITY: A very-long-chain acyl-CoA + malonyl-CoA = CoA + a very-long-chain 3-oxoacyl-CoA + CO(2). {ECO:0000256|RuleBase:RU361115}.
AN8117	0	0	0	0.0969243	-0.203968	-0.275795	-0.230805	-0.30449	-0.642999	0.0308857	-0.109478	NaN	0.0894855	-0.0828267	-0.959756	0.248914	0.0199587	-0.901346	-0.0102358	-0.440169	-0.724121	0.0982385	-0.0455451	-0.653981	-0.0728448	0.151705	-0.775277	0.24835	-0.0495861	-0.622422	-0.236973	0.0509723	-0.607342	-0.34587	0.25124	-0.667035	0.223872	0.279953	-0.634474	340	Elongation of fatty acids protein (EC 2.3.1.199) (Very-long-chain 3-oxoacyl-CoA synthase)	AN8117.2	0.2896	A0A1U8QNQ4_EMENI	3-oxo-arachidoyl-CoA synthase activity [GO:0102336];3-oxo-cerotoyl-CoA synthase activity [GO:0102337];3-oxo-lignoceronyl-CoA synthase activity [GO:0102338];very-long-chain 3-ketoacyl-CoA synthase activity [GO:0102756]	fatty acid biosynthetic process [GO:0006633]	ani00062 Fatty acid elongation;ani01040 Biosynthesis of unsaturated fatty acids;ani01110 Biosynthesis of secondary metabolites;ani01212 Fatty acid metabolism;	CATALYTIC ACTIVITY: A very-long-chain acyl-CoA + malonyl-CoA = CoA + a very-long-chain 3-oxoacyl-CoA + CO(2). {ECO:0000256|RuleBase:RU361115}.
AN4413	0	0	0	-0.264744	-0.129357	0.144253	-0.389383	-0.169425	-0.16282	-0.172406	-0.014217	NaN	-0.186207	-0.152215	-0.581607	-0.0370469	-0.142282	-0.566091	-0.297991	0.0880189	-0.394017	-0.326299	0.29071	-0.302223	-0.266384	0.30499	-0.241171	-0.196821	0.193005	-0.223478	-0.22634	0.333717	-0.378054	-0.27423	0.379844	-0.401142	-0.272001	0.0477917	-0.410051	1357	Elongator complex protein 1	AN4413.2	0.1783	Q5B4W7_EMENI	cytochrome-c oxidase activity [GO:0004129]	regulation of transcription, DNA-templated [GO:0006355];transcription, DNA-templated [GO:0006351];tRNA wobble uridine modification [GO:0002098]
AN2294	0	0	0	0.219573	-0.227241	0.0315658	0.0794756	-0.118459	-0.52024	0.0732901	-0.408448	NaN	0.20604	-0.159553	-1.58467	0.511428	-0.0605993	-1.26456	0.320479	-0.047029	-0.999455	0.243496	0.734563	-0.547327	0.0853882	0.494256	-0.556589	0.508576	0.174495	-0.471575	0.0842597	0.429172	-0.904689	0.19443	0.239606	-0.686236	0.0120789	-0.858055	-0.73982	574	Elongator complex protein 3 (EC 2.3.1.48)	AN2294.2	0.7453	A0A1U8QHS2_EMENI	histone acetyltransferase activity [GO:0004402];iron-sulfur cluster binding [GO:0051536];metal ion binding [GO:0046872]	regulation of transcription, DNA-templated [GO:0006355];transcription, DNA-templated [GO:0006351]		CATALYTIC ACTIVITY: Acetyl-CoA + [protein]-L-lysine = CoA + [protein]-N(6)-acetyl-L-lysine. {ECO:0000256|PIRNR:PIRNR005669}.	COFACTOR: Name=[4Fe-4S] cluster;Xref=ChEBI:CHEBI:49883;Evidence={ECO:0000256|PIRNR:PIRNR005669};;Note=Binds 1 [4Fe-4S] cluster. The cluster is coordinated with 3 cysteines and an exchangeable S-adenosyl-L-methionine. {ECO:0000256|PIRNR:PIRNR005669};
AN2385	0	0	0	-0.148222	-0.242113	-0.0232042	-0.289364	-0.237727	-0.13604	-0.31264	0.234482	NaN	-0.3489	-0.253607	-0.335005	-0.358653	-0.303516	-0.533825	-0.491684	-0.551604	-0.594866	-0.494525	-0.141441	-0.644379	-0.746301	-0.0686702	-0.649036	-0.341705	-0.290418	-0.663926	-0.359671	-0.718777	-0.763058	-0.615281	-0.799726	-0.682982	-0.824692	-1.02309	-0.722546	626	Endo-1,3(4)-beta-glucanase xgeA (EC 3.2.1.6) (Mixed-linked glucanase xgeA)	xgeA AN2385	0.0002	EGLX_EMENI	glucan endo-1,3-beta-glucanase activity, C-3 substituted reducing group [GO:0052861];glucan endo-1,4-beta-glucanase activity, C-3 substituted reducing group [GO:0052862];licheninase activity [GO:0042972]	cellulose catabolic process [GO:0030245];glucan catabolic process [GO:0009251]		CATALYTIC ACTIVITY: Endohydrolysis of (1->3)- or (1->4)-linkages in beta-D-glucans when the glucose residue whose reducing group is involved in the linkage to be hydrolyzed is itself substituted at C-3.
AN9365	0	0	0	-0.612296	0.353191	1.0271	-0.581588	-0.798042	1.44001	-0.809556	-0.625386	NaN	-0.657748	-0.981667	1.33436	-0.898574	-0.579702	1.17618	-0.748918	0.191245	1.70943	-0.023949	-0.134023	1.16097	0.31774	-0.157148	1.08898	-1.05746	0.727823	0.896764	0.650398	0.810135	1.75046	0.285516	0.437969	2.01098	0.400492	-0.470268	2.07071	221	Endo-1,4-beta-xylanase B (Xylanase B) (EC 3.2.1.8) (1,4-beta-D-xylan xylanohydrolase B) (24 kDa xylanase) (Endo-1,4-beta-xylanase G1) (Xylanase G1) (Xylanase X24)	xlnB xynB xynG1 AN9365	0.0856	XYNB_EMENI	endo-1,4-beta-xylanase activity [GO:0031176]	xylan catabolic process [GO:0045493]		CATALYTIC ACTIVITY: Endohydrolysis of (1->4)-beta-D-xylosidic linkages in xylans.
AN1818	0	0	0	0.0160852	-0.0146315	0.0301549	0.160977	0.288257	-0.191642	0.169118	0.0970802	NaN	0.117077	0.346834	0.222964	0.131684	0.135215	0.498947	0.308307	0.118383	0.302331	0.0303584	-0.315255	0.510206	0.311955	-0.682427	0.519801	-0.24416	-0.785339	0.540742	-1.14482	-0.994258	0.595392	-0.960078	-0.98048	0.544182	-0.858286	-0.741229	-0.740824	327	Endo-1,4-beta-xylanase C (Xylanase C) (EC 3.2.1.8) (1,4-beta-D-xylan xylanohydrolase C) (34 kDa xylanase) (Xylanase X34)	xlnC AN1818	0.0126	XYNC_EMENI	endo-1,4-beta-xylanase activity [GO:0031176]	xylan catabolic process [GO:0045493]		CATALYTIC ACTIVITY: Endohydrolysis of (1->4)-beta-D-xylosidic linkages in xylans.
AN1285	0	0	0	-0.256153	0.127259	0.442133	-0.225444	0.114495	-0.659522	-0.295871	-0.40542	NaN	-0.939035	0.127267	1.07133	-0.0829986	-0.207733	0.918386	-0.499689	0.0777872	0.94004	-0.734919	-0.264555	0.713511	-0.502994	-0.311248	0.951474	-0.347678	-0.0522116	-0.0101271	-0.523973	0.0301011	0.598458	-0.754268	-0.96058	0.826559	-0.828327	-0.0476728	0.748786	326	Endo-beta-1,4-glucanase A (Endoglucanase A) (EC 3.2.1.4) (Carboxymethylcellulase A) (Cellulase A)	eglA AN1285	0.1724	EGLA_EMENI	cellulase activity [GO:0008810]	cellulose catabolic process [GO:0030245];glucan catabolic process [GO:0009251]	ani00500 Starch and sucrose metabolism;ani01100 Metabolic pathways;	CATALYTIC ACTIVITY: Endohydrolysis of (1->4)-beta-D-glucosidic linkages in cellulose, lichenin and cereal beta-D-glucans.
AN5214	0	0	0	-0.178643	-0.206236	-0.657403	-0.0410196	-0.087549	-0.144949	0.490004	0.753126	NaN	0.719321	0.43337	-0.3246	-0.483536	0.0723746	-0.212859	0.306224	-0.113609	-0.712037	0.227113	-0.414131	-0.353603	0.327793	-0.867642	0.00805793	0.120539	-0.272177	0.262891	-0.187545	-0.811353	0.0134955	-1.23281	-0.96058	0.122015	-0.491899	-0.277623	0.0442416	328	Endo-beta-1,4-glucanase B (Endoglucanase B) (EC 3.2.1.4) (Carboxymethylcellulase B) (Cellulase B)	eglB AN5214	0.1254	EGLB_EMENI	cellulase activity [GO:0008810]	cellulose catabolic process [GO:0030245];glucan catabolic process [GO:0009251]	ani00500 Starch and sucrose metabolism;ani01100 Metabolic pathways;	CATALYTIC ACTIVITY: Endohydrolysis of (1->4)-beta-D-glucosidic linkages in cellulose, lichenin and cereal beta-D-glucans.
AN3418	0	0	0	-0.2132	-0.611403	1.73164	-0.0410196	-0.321604	2.44001	-0.509996	-0.689516	NaN	-0.465103	0.0322051	2.07133	0.137952	-0.05887	2.13179	-0.556273	0.258359	2.21757	-0.27693	0.106701	2.51461	-0.275785	0.00111396	2.21451	0.320104	-0.198804	0.949231	-0.428553	-0.116491	2.07239	-0.473817	-1.02471	2.10409	-0.469873	0.117679	1.72676	430	Endo-beta-1,4-glucanase celB (Endoglucanase celB) (EC 3.2.1.4) (Carboxymethylcellulase celB) (Cellulase B)	celB eglB eglC AN3418	0.1994	CELB_EMENI	cellulase activity [GO:0008810]	cellulose catabolic process [GO:0030245];glucan catabolic process [GO:0009251]	ani00500 Starch and sucrose metabolism;ani01100 Metabolic pathways;	CATALYTIC ACTIVITY: Endohydrolysis of (1->4)-beta-D-glucosidic linkages in cellulose, lichenin and cereal beta-D-glucans.
AN1602	0	0	0	-1.41965	-0.632162	-0.14283	-0.719092	-0.798042	0.592017	-1.18807	-3.29524	NaN	-0.00567177	-0.32959	0.486366	-0.676182	-0.73498	0.716752	-1.55627	-0.37907	1.21757	-0.676026	0.13103	-0.00895482	-0.060772	0.572931	0.366512	-0.642421	0.305899	-0.273161	-0.728113	-0.052361	-0.834501	-2.35834	0.232065	0.911448	-0.184471	0.622382	1.34825	357	Endo-beta-1,4-glucanase D (Endoglucanase D) (EC 3.2.1.4) (Carboxymethylcellulase D) (Cellulase D)	eglD AN1602	0.9273	EGLD_EMENI	cellulase activity [GO:0008810];cellulose binding [GO:0030248]	cellulose catabolic process [GO:0030245];glucan catabolic process [GO:0009251]		CATALYTIC ACTIVITY: Endohydrolysis of (1->4)-beta-D-glucosidic linkages in cellulose, lichenin and cereal beta-D-glucans.
AN8241	0	0	0	-0.141916	-0.280486	-0.232772	-0.570639	-0.44049	-0.346682	-0.454653	1.48653	NaN	-0.926551	-0.552609	-1.04759	-1.09699	-0.411926	-1.33161	-0.754686	-0.561731	-1.19746	-1.12171	-0.495268	-1.43194	-1.28155	-0.563861	-1.63032	-1.03877	-0.301784	-1.3505	-0.739441	-0.052361	-1.86252	-0.257193	0.137452	-1.59474	0.0444317	0.112546	-1.56112	961	Endochitinase A (EC 3.2.1.14) (Chitinase A)	chiA AN8241	0.0286	CHIA1_EMENI	chitinase activity [GO:0004568];chitin binding [GO:0008061]	chitin catabolic process [GO:0006032];polysaccharide catabolic process [GO:0000272]	ani00520 Amino sugar and nucleotide sugar metabolism;ani01100 Metabolic pathways;	CATALYTIC ACTIVITY: Random endo-hydrolysis of N-acetyl-beta-D-glucosaminide (1->4)-beta-linkages in chitin and chitodextrins. {ECO:0000269|PubMed:18420434}.
AN4871	0	0	0	0.205338	-0.0166282	0.0964244	0.473369	0.0276495	0.045746	0.362795	0.824598	NaN	0.455253	0.0479407	0.0744435	0.360766	0.12919	0.149667	0.327558	0.290593	0.194911	0.188683	0.0595446	0.195336	0.47795	-0.770764	0.20609	-0.0868647	-1.24633	0.0422761	-1.01721	-1.47749	-0.0504622	-1.44973	-1.42849	-0.14676	-1.06455	-0.82424	-1.53633	398	Endochitinase B (EC 3.2.1.14) (Chitinase B)	chiB AN4871	0.0008	CHIB1_EMENI	chitinase activity [GO:0004568];chitin binding [GO:0008061]	chitin catabolic process [GO:0006032];polysaccharide catabolic process [GO:0000272]	ani00520 Amino sugar and nucleotide sugar metabolism;ani01100 Metabolic pathways;	CATALYTIC ACTIVITY: Random endo-hydrolysis of N-acetyl-beta-D-glucosaminide (1->4)-beta-linkages in chitin and chitodextrins. {ECO:0000269|PubMed:18800599}.
AN4686	0	0	0	0.217779	-0.243759	-0.596548	0.204093	-0.272951	-0.729912	0.320079	-0.230724	NaN	0.50793	0.120213	-0.704317	0.568931	0.000224775	-0.131245	0.711208	0.0505546	-0.560034	0.692469	-0.727289	-0.568382	0.79315	0.114656	-0.489753	0.47716	-0.0828348	-0.443086	1.10196	-0.0175956	-0.612109	0.744754	0.124811	-0.118299	1.33366	0.0337104	-0.176173	320	Endo-chitosanase (EC 3.2.1.132)	AN4686.2	0.3569	A0A1U8QEU6_EMENI	chitosanase activity [GO:0016977]	polysaccharide catabolic process [GO:0000272]		CATALYTIC ACTIVITY: Endohydrolysis of beta-(1->4)-linkages between D-glucosamine residues in a partly acetylated chitosan. {ECO:0000256|RuleBase:RU361208}.
AN8097	0	0	0	-0.0624947	-0.110209	0.194205	0.0224057	0.0298968	0.335044	-0.271484	-0.202261	NaN	-0.0460191	0.237877	0.173899	-0.0523793	0.263952	0.250184	-0.0894917	0.188397	0.227034	0.326288	0.480922	0.000505508	0.163934	0.375335	0.0681193	0.0912985	0.340964	0.137122	0.146651	0.281469	0.589996	0.165927	0.465089	0.570411	0.0646887	0.549114	0.553179	1305	Endo-chitosanase (EC 3.2.1.132)	AN8097.2	0.011	Q5AUD3_EMENI	chitosanase activity [GO:0016977]	polysaccharide catabolic process [GO:0000272]		CATALYTIC ACTIVITY: Endohydrolysis of beta-(1->4)-linkages between D-glucosamine residues in a partly acetylated chitosan. {ECO:0000256|RuleBase:RU361208}.
AN4165	0	0	0	-0.0871298	0.220566	-0.264889	0.0357281	0.179095	-0.325053	0.0157165	0.023823	NaN	-0.0158734	0.224289	-0.379468	-0.0655232	0.0549599	-0.27314	-0.158988	0.043112	-0.25639	-0.14795	-0.139194	-0.167997	-0.052364	-0.1351	-0.158914	-0.0843914	-0.321107	-0.216548	-0.198586	-0.27804	-0.188431	-0.311448	-0.15314	-0.148756	-0.497869	-0.372444	-0.271861	216	Endoplasmic reticulum vesicle protein 25	erv25 AN4165	0.014	TMEDA_EMENI		protein transport [GO:0015031];vesicle-mediated transport [GO:0016192]
AN8327	0	0	0	0.110863	0.377237	1.13728	1.11098	0.399897	0.748136	1.17806	-0.487882	NaN	1.57442	0.264771	0.848936	1.73886	0.444343	-0.283248	1.73323	0.563214	0.902072	2.57551	1.21657	1.41251	2.1198	1.29282	1.68017	3.02896	1.95777	1.67437	3.61292	2.26106	2.07239	3.77552	2.35284	1.8817	3.5091	2.38897	2.87002	380	Endopolygalacturonase AN8327 (EC 3.2.1.15) (Pectinase AN8327) (Polygalacturonase AN8327)	AN8327	0	PGLR_EMENI	polygalacturonase activity [GO:0004650]	cell wall organization [GO:0071555];pectin catabolic process [GO:0045490]	ani00040 Pentose and glucuronate interconversions;ani01100 Metabolic pathways;	CATALYTIC ACTIVITY: Random hydrolysis of (1->4)-alpha-D-galactosiduronic linkages in pectate and other galacturonans.
AN4372	0	0	0	-0.434355	-0.219158	-0.15455	-0.350715	-0.236131	-0.223626	-0.269709	-0.373148	NaN	-0.155986	-0.495329	-0.17821	-0.0578476	-0.595872	-0.137281	-0.345826	-0.777137	-0.10042	-0.300097	-0.703303	-0.168761	-0.461724	-1.05746	-0.370921	-0.350257	-1.46437	-0.521147	-0.96979	-1.77785	-0.629826	-1.72639	-1.78879	-0.893108	-1.74882	-2.37199	-1.49326	364	Endopolygalacturonase B (EC 3.2.1.15) (Pectinase B) (Polygalacturonase B)	pgaB pecB AN4372	0	PGLRB_EMENI	polygalacturonase activity [GO:0004650]	cell wall organization [GO:0071555];pectin catabolic process [GO:0045490]	ani00040 Pentose and glucuronate interconversions;ani01100 Metabolic pathways;	CATALYTIC ACTIVITY: Random hydrolysis of (1->4)-alpha-D-galactosiduronic linkages in pectate and other galacturonans.
AN1148	0	0	0	1.02178	-0.0436415	0.00862242	0.0152486	-0.443265	-0.277505	0.41859	-1.18178	NaN	0.250391	-0.0472554	-1.40138	0.449349	-0.180205	-1.39781	0.523454	0.195818	-0.787943	0.101582	0.297888	-0.181291	0.28199	0.598926	-0.151211	0.65748	0.768131	-0.156837	0.540376	0.848103	-0.596461	0.789559	0.804954	-0.41363	0.752227	0.224878	0.093559	649	Endopolyphosphatase (EC 3.6.1.10)	AN1148.2	0.1032	A0A1U8QI91_EMENI	endopolyphosphatase activity [GO:0000298]			CATALYTIC ACTIVITY: Polyphosphate + n H(2)O = (n+1) oligophosphate. {ECO:0000256|PIRNR:PIRNR027093}.
AN0990	0	0	0	-0.0513448	-0.0264657	-0.0927892	0.0427192	-0.105471	-0.099835	-0.0963959	0.0480547	NaN	-0.0558252	0.0800189	-0.0204686	-0.136161	0.0633788	0.00224106	0.0546393	-0.0970223	-0.0911548	-0.124007	-0.218407	-0.312961	-0.18265	-0.14487	-0.225256	-0.217836	0.0824244	-0.210065	-0.0178328	0.121668	-0.0966874	0.076676	-0.0200815	-0.364544	-0.0638443	0.0820331	-0.249672	884	Endoribonuclease ysh1 (EC 3.1.27.-) (mRNA 3'-end-processing protein ysh1)	ysh1 AN0990	0.0564	YSH1_EMENI	endonuclease activity [GO:0004519];metal ion binding [GO:0046872]	mRNA processing [GO:0006397]	ani03015 mRNA surveillance pathway;
AN6567	0	0	0	0.0625731	-0.0592499	0.0158678	-0.0571034	-0.115289	-0.116474	0.0458857	-0.0856916	NaN	0.0599877	-0.110613	-0.464628	0.0658021	-0.0355904	-0.385011	-0.0311818	-0.306283	-0.294092	0.0919532	0.0983941	-0.216743	-0.0148084	0.162732	-0.248722	0.00275636	0.0596756	-0.36723	0.12166	0.0965692	-0.494474	0.0726041	0.071462	-0.325395	0.104745	-0.0548648	-0.225733	570	Enhancer of polycomb-like protein 1	epl1 AN6567	0.148	EPL1_EMENI		cell cycle [GO:0007049];DNA repair [GO:0006281];histone acetylation [GO:0016573];regulation of transcription from RNA polymerase II promoter [GO:0006357];transcription, DNA-templated [GO:0006351]
AN5746	0	0	0	0.0773777	0.0954382	-0.295538	0.0106407	0.232147	-0.59928	0.0835308	-0.198847	NaN	-0.132414	0.0371581	-0.954701	-0.126251	0.0877494	-0.810432	-0.218407	0.102136	-0.802194	-0.38514	0.212917	-0.785702	-0.447127	-0.035128	-0.953105	-0.244785	-0.192775	-1.17412	-0.0622714	-0.382141	-1.1622	0.0176988	-0.493708	-0.950444	0.323301	-0.198035	-0.343603	438	Enolase (EC 4.2.1.11) (2-phospho-D-glycerate hydro-lyase) (2-phosphoglycerate dehydratase)	enoA AN5746	0.8118	ENO_EMENI	magnesium ion binding [GO:0000287];phosphopyruvate hydratase activity [GO:0004634]	carbon utilization [GO:0015976];cellular response to farnesol [GO:0097308];cellular response to osmotic stress [GO:0071470];glycolytic process [GO:0006096]	ani00010 Glycolysis / Gluconeogenesis;ani00680 Methane metabolism;ani01100 Metabolic pathways;ani01110 Biosynthesis of secondary metabolites;ani01130 Biosynthesis of antibiotics;ani01200 Carbon metabolism;ani01230 Biosynthesis of amino acids;ani03018 RNA degradation;	CATALYTIC ACTIVITY: 2-phospho-D-glycerate = phosphoenolpyruvate + H(2)O.	COFACTOR: Name=Mg(2+);Xref=ChEBI:CHEBI:18420;Evidence={ECO:0000250};;Note=Mg(2+) is required for catalysis and for stabilizing the dimer. {ECO:0000250};
AN9415	0	0	0	0.203641	0.12292	-0.0874001	0.308544	0.217588	-0.149569	0.240691	0.32321	NaN	0.166688	0.224823	-0.601356	0.27202	0.147894	-0.520905	0.291542	0.234059	-0.339125	0.244695	0.0127564	-0.162112	0.141361	0.279639	-0.116288	0.190113	0.210328	-0.166493	-0.0304791	0.384512	-0.246083	0.0616132	0.365323	-0.277882	0.146656	0.0932325	-0.254468	1073	ER lumen protein-retaining receptor	AN9415.2	0.554	Q5AQL5_EMENI	ER retention sequence binding [GO:0046923];ribonuclease III activity [GO:0004525]	protein retention in ER lumen [GO:0006621];protein transport [GO:0015031];RNA processing [GO:0006396]
AN1526	0	0	0	-0.0909385	-0.165075	-0.0765382	0.0755781	0.0126559	0.0254784	-0.109605	0.272326	NaN	-0.0757962	0.0441356	0.0169506	0.0266583	0.0281896	-0.0270136	0.13329	0.139811	-0.148554	-0.10151	0.141037	0.0300845	-0.0501247	0.462963	0.194777	0.220075	0.125009	0.0818513	0.178583	0.410414	-0.099346	0.0346714	0.419732	-0.116604	-0.0768616	0.352106	0.0882854	266	ER membrane protein complex subunit 3	AN1526.2	0.0677	A0A1U8QLP4_EMENI
AN8853	0	0	0	-0.0175354	-0.0517295	0.179547	0.00518599	-0.0307636	0.138828	0.0281183	0.25528	NaN	0.0547344	-0.0814409	-0.254649	0.211401	-0.0191258	-0.369813	0.19821	0.0960469	-0.350915	0.201589	0.295762	-0.343603	0.194739	0.240013	-0.289215	0.171321	0.0692681	-0.231097	0.0517652	0.20768	-0.363557	0.0812508	0.168998	-0.409004	0.253327	-0.375477	-0.35453	445	ERF1_PODAN Eukaryotic peptide chain release factor subunit 1 (ERF1) (Eukaryotic release factor 1)	AN8853.2	0.5203	G5EAX8_EMENI	translation release factor activity [GO:0003747]		ani03015 mRNA surveillance pathway;
AN2775	0	0	0	0.259529	-0.244425	0.0762323	0.11718	-0.18869	-0.0235375	0.167906	0.270014	NaN	0.107064	-0.335711	-0.283571	0.186666	-0.176424	-0.388016	0.188316	-0.137728	-0.422808	0.0970251	0.12726	-0.390392	-0.0270469	-0.017471	-0.363949	0.0805546	-0.16742	-0.35409	-0.172474	-0.182692	-0.475973	-0.219844	-0.1485	-0.535745	-0.265087	-0.425157	-0.747434	677	Eukaryotic translation initiation factor 2A (eIF-2A)	AN2775.2	0.0156	A0A1U8QYY1_EMENI	translation initiation factor activity [GO:0003743]	regulation of translation [GO:0006417]
AN2743	0	0	0	0.5033	-0.278814	0.12093	0.239088	-0.14778	-0.176975	0.32954	0.209998	NaN	0.358176	-0.144723	-1.30547	0.577092	0.0186754	-1.51464	0.417272	-0.0361686	-1.2639	0.289473	0.480414	-0.927747	0.256085	0.476342	-0.806227	0.518234	0.383883	-0.713762	0.15285	0.333656	-1.16422	0.193708	0.399402	-1.08968	0.389604	-0.51058	-1.2102	1035	Eukaryotic translation initiation factor 3 subunit A (eIF3a) (Eukaryotic translation initiation factor 3 110 kDa subunit homolog) (eIF3 p110) (Translation initiation factor eIF3, p110 subunit homolog)	tif32 AN2743	0.1301	EIF3A_EMENI	mRNA binding [GO:0003729];translation initiation factor activity [GO:0003743]	formation of cytoplasmic translation initiation complex [GO:0001732];translation reinitiation [GO:0002188]	ani03013 RNA transport;
AN0359	0	0	0	0.378652	-0.261876	0.20534	0.140997	-0.144642	-0.00545807	0.218927	0.46803	NaN	0.143065	0.0460537	-1.14859	0.387008	0.139489	-1.30249	0.45695	0.0971073	-1.20277	0.345441	0.729223	-0.853766	0.27047	0.859297	-0.769233	0.484807	0.662063	-0.693043	0.176356	0.723684	-0.958756	0.205414	0.576918	-1.15876	0.12198	-0.763622	-1.09681	738	Eukaryotic translation initiation factor 3 subunit B (eIF3b) (Eukaryotic translation initiation factor 3 90 kDa subunit homolog) (eIF3 p90) (Translation initiation factor eIF3 p90 subunit homolog)	prt1 AN0359	0.189	EIF3B_EMENI	translation initiation factor activity [GO:0003743];translation initiation factor binding [GO:0031369]	cytoplasmic translational initiation [GO:0002183];spore germination [GO:0009847]	ani03013 RNA transport;
AN7105	0	0	0	0.383131	-0.344689	0.152456	0.146948	-0.198659	-0.0136248	0.212402	0.275614	NaN	0.192569	-0.0769744	-0.97638	0.345075	-0.0215047	-1.26006	0.364624	-0.122291	-1.20343	0.256912	0.239419	-0.89828	0.0787353	0.337417	-0.818871	0.189903	0.205949	-0.737298	-0.0759302	0.197595	-0.978355	-0.113804	0.115494	-1.06427	-0.00120885	-0.813531	-1.2044	860	Eukaryotic translation initiation factor 3 subunit C (eIF3c) (Eukaryotic translation initiation factor 3 93 kDa subunit homolog) (eIF3 p93) (Translation initiation factor eIF3, p93 subunit homolog)	nip1 AN7105	0.2866	EIF3C_EMENI	translation initiation factor activity [GO:0003743];translation initiation factor binding [GO:0031369]	translational initiation [GO:0006413]	ani03013 RNA transport;
AN7540	0	0	0	-0.0655238	-0.344082	-0.00206934	-0.00861011	-0.313545	-0.278473	-0.0837185	0.0354634	NaN	0.0671462	-0.242535	-0.74763	0.0726634	-0.247069	-0.642009	-0.0262542	-0.255503	-0.530393	-0.156839	0.129941	-0.573783	-0.357665	0.243503	-0.655495	-0.162763	0.090176	-0.715557	-0.562697	0.161315	-1.09046	-0.573497	0.0864661	-1.25543	-0.707555	-1.38264	-1.14912	586	Eukaryotic translation initiation factor 3 subunit D (eIF3d)	AN7540	0.0101	EIF3D_EMENI	translation initiation factor activity [GO:0003743]		ani03013 RNA transport;
AN2907	0	0	0	0.301365	-0.202335	0.140813	0.00150013	-0.282428	0.00410313	0.186761	0.325413	NaN	0.187079	-0.194878	-1.15967	0.389129	0.0240485	-1.43138	0.324649	-0.175023	-1.1156	0.23622	0.386885	-0.862075	0.0717397	0.523435	-0.756505	0.354075	0.387302	-0.75931	0.0194035	0.420267	-0.976313	0.072934	0.284878	-1.04871	0.0974885	-0.735946	-1.04553	448	Eukaryotic translation initiation factor 3 subunit E (eIF3e)	int6 AN2907	0.7847	EIF3E_EMENI	translation initiation factor activity [GO:0003743]		ani03013 RNA transport;
AN1270	0	0	0	0.0764921	-0.241921	0.22394	0.0217359	-0.0593352	0.134846	0.0524827	0.606666	NaN	-0.0454255	0.0525022	-0.653268	0.244103	0.0903118	-0.875326	0.194754	0.271371	-0.919131	0.0708918	0.431057	-0.741638	0.0651926	0.474803	-0.647396	0.163516	0.524289	-0.601165	-0.00249578	0.461154	-0.766903	-0.0260378	0.398458	-0.880024	-0.0908965	-0.462553	-0.929125	366	Eukaryotic translation initiation factor 3 subunit H (eIF3h)	AN1270	0.1778	EIF3H_EMENI	translation initiation factor activity [GO:0003743]		ani03013 RNA transport;
AN2997	0	0	0	0.198061	-0.0631756	0.221013	0.130368	-0.196946	0.107328	0.131704	0.342193	NaN	0.300783	-0.105684	-0.864175	0.560676	0.0355658	-0.95649	0.386329	0.142882	-0.997991	0.335049	0.465613	-0.630345	0.311741	0.629696	-0.646021	0.526483	0.405692	-0.439668	0.160156	0.500003	-0.72393	0.289486	0.407962	-0.696988	0.211687	-0.928055	-0.757395	336	Eukaryotic translation initiation factor 3 subunit I (eIF3i) (Eukaryotic translation initiation factor 3 39 kDa subunit homolog) (eIF-3 39 kDa subunit homolog)	tif34 AN2997	0.7222	EIF3I_EMENI	translation initiation factor activity [GO:0003743]		ani03013 RNA transport;
AN5745	0	0	0	-0.0513302	-0.0494614	0.134745	-0.166551	-0.166641	0.00498453	-0.125332	0.115675	NaN	-0.283699	-0.185788	-0.482536	-0.106113	-0.260427	-0.573674	-0.074724	-0.0216177	-0.712983	-0.100523	-0.0750091	-0.635671	-0.00709272	-0.0419213	-0.652809	-0.0356231	-0.182447	-0.551498	-0.150082	-0.364558	-0.708247	-0.0814247	-0.429503	-0.734833	-0.188668	-0.782031	-0.723317	265	Eukaryotic translation initiation factor 3 subunit J (eIF3j) (Eukaryotic translation initiation factor 3 30 kDa subunit) (eIF-3 30 kDa)	hcr1 AN5745	0.0249	EIF3J_EMENI	translation initiation factor activity [GO:0003743]		ani03013 RNA transport;
AN3055	0	0	0	0.146815	-0.254608	0.158484	-0.0182278	-0.117637	-0.113471	0.140096	0.513554	NaN	0.0818402	0.0853274	-0.939696	0.381714	-0.0119484	-1.19139	0.352454	0.119706	-1.07089	0.128138	0.284602	-0.854084	0.112213	0.615114	-0.686621	0.290173	0.446452	-0.648805	0.0857904	0.466445	-0.956859	0.00167552	0.390931	-1.04189	-0.0829623	-0.875349	-0.95909	250	Eukaryotic translation initiation factor 3 subunit K (eIF3k) (eIF-3 p25)	AN3055	0.8992	EIF3K_EMENI	ribosome binding [GO:0043022];translation initiation factor activity [GO:0003743]	regulation of translational initiation [GO:0006446]
AN5954	0	0	0	0.182117	-0.192637	0.135624	-0.00646242	-0.0786427	-0.00120516	0.112367	0.37358	NaN	0.0512174	-0.107198	-1.02918	0.301919	0.119828	-1.24218	0.257314	-0.0504194	-1.11188	0.0120045	0.651546	-0.842587	-0.0430444	0.645093	-0.663841	0.186341	0.606192	-0.698246	0.0463432	0.743792	-1.0927	0.0315607	0.61978	-1.13683	-0.0497076	-0.505481	-1.01596	476	Eukaryotic translation initiation factor 3 subunit L (eIF3l)	AN5954	0.843	EIF3L_EMENI	translation initiation factor activity [GO:0003743]
AN4259	0	0	0	0.174056	-0.0734245	0.0881536	-0.0804527	-0.103506	-0.27901	0.0577025	0.233684	NaN	0.154897	-0.139055	-1.28422	0.45869	-0.00704689	-1.41192	0.294391	0.199207	-1.36708	0.18133	0.364051	-1.03379	0.0834763	0.35859	-0.976496	0.284441	0.30804	-0.904722	0.103905	0.281249	-1.13368	0.107837	0.306932	-1.02289	0.167823	-0.707339	-1.03754	459	Eukaryotic translation initiation factor 3 subunit M (eIF3m)	AN4259	0.1776	EIF3M_EMENI	translation initiation factor activity [GO:0003743]	cellular response to farnesol [GO:0097308];cytoplasmic translational initiation [GO:0002183]
AN4015	0	0	0	-0.144834	-0.035805	0.207273	-0.150223	-0.117393	0.169177	-0.169007	0.563089	NaN	-0.300681	0.0456421	-0.0341417	-0.0969573	0.17521	-0.108878	-0.0190575	0.287747	-0.210412	0.0214277	0.554861	-0.288739	0.145147	0.506198	-0.303181	0.169524	0.460925	-0.211775	0.107357	0.419696	-0.307838	-0.0370586	0.328882	-0.428232	-0.0968638	-0.176193	-0.423985	159	Eukaryotic translation initiation factor 5A (eIF-5A)	AN4015.2	0.2807	A0A1U8QHB1_EMENI	ribosome binding [GO:0043022];translation elongation factor activity [GO:0003746]	positive regulation of translational elongation [GO:0045901];positive regulation of translational termination [GO:0045905];translational frameshifting [GO:0006452]
AN8824	0	0	0	0.068014	0.0588176	0.0809178	0.0501282	-0.00111667	-0.0799936	0.0819195	0.357081	NaN	-0.0364094	0.056878	-0.686885	0.16949	0.115666	-0.798726	0.179124	0.161203	-0.747265	-0.00319039	0.359936	-0.58269	-0.0967618	0.191737	-0.745963	0.0692331	0.029853	-0.862877	-0.122392	0.00556246	-0.877858	0.0189651	-0.240688	-0.949077	0.0704097	-0.443882	-0.789066	247	Eukaryotic translation initiation factor 6 (eIF-6)	tif6 AN8824	0.0903	IF6_EMENI	ribosomal large subunit binding [GO:0043023];ribosome binding [GO:0043022];translation initiation factor activity [GO:0003743]	assembly of large subunit precursor of preribosome [GO:1902626];maturation of 5.8S rRNA [GO:0000460];maturation of LSU-rRNA [GO:0000470];mature ribosome assembly [GO:0042256];ribosomal subunit export from nucleus [GO:0000054]	ani03008 Ribosome biogenesis in eukaryotes;
AN2359	0	0	0	0.0116881	-0.428828	-0.0633955	-0.178523	-0.377336	-0.17243	-0.196838	-0.476567	NaN	-0.280679	-0.636451	0.891845	0.0719822	-0.258099	0.703077	-0.371848	-0.238472	0.932597	-0.0848312	-0.180884	0.629447	-0.179167	-0.747802	0.516336	-0.227384	-0.523446	0.52248	0.633485	0.178123	0.514394	1.18972	0.434439	0.689056	2.13259	1.29641	1.03311	803	Exo-1,4-beta-xylosidase xlnD (EC 3.2.1.37) (1,4-beta-D-xylan xylohydrolase xlnD) (Beta-xylosidase A) (Beta-xylosidase xlnD) (Xylobiase xlnD)	xlnD xylA AN2359	0.0021	XYND_EMENI	xylan 1,4-beta-xylosidase activity [GO:0009044]	xylan catabolic process [GO:0045493]	ani00520 Amino sugar and nucleotide sugar metabolism;ani01100 Metabolic pathways;	CATALYTIC ACTIVITY: Hydrolysis of (1->4)-beta-D-xylans, to remove successive D-xylose residues from the non-reducing termini.
AN0560	0	0	0	0.0137461	0.0706556	0.0362351	0.0338676	0.0313545	0.135996	0.0166478	0.351653	NaN	-0.215932	-0.0562809	0.403804	-0.199955	0.0320425	0.138178	-0.229622	-0.162717	0.172045	-0.105779	-0.190411	0.00801826	-0.244659	-0.291141	-0.0755249	-0.233309	-0.301213	-0.00870498	-0.252858	-0.404894	0.0500214	-0.346563	-0.446007	-0.0276596	-0.232565	0.0434013	-0.126632	666	Exocyst complex component exo84	exo84 AN0560	0.0088	EXO84_EMENI		exocyst assembly [GO:0001927];exocyst localization [GO:0051601];protein transport [GO:0015031]
AN6493	0	0	0	-0.584499	0.0868863	-0.144357	-0.446402	0.220596	-0.117728	-0.683995	0.093204	NaN	-0.477948	0.118127	0.472561	-0.674688	0.0839411	0.488112	-0.747424	-0.09062	0.447796	-0.599536	-0.109897	-0.0484196	-0.634848	-0.144499	-0.0476099	-0.615928	-0.24317	-0.136352	-0.412944	-0.331385	-0.0489011	-0.408011	-0.240688	-0.0761738	-0.36724	0.242167	0.194717	741	Exocyst complex component SEC15	AN6493.2	0.3287	Q5AYY7_EMENI		vesicle docking involved in exocytosis [GO:0006904]
AN6210	0	0	0	-0.18553	0.108891	-0.209103	-0.162808	0.0803281	-0.156774	-0.357993	0.281259	NaN	-0.331769	-0.111296	0.162965	-0.346033	-0.0745216	0.106543	-0.465312	-0.110363	0.0785974	-0.358422	-0.189423	-0.276708	-0.494556	-0.178104	-0.326	-0.490418	-0.319447	-0.35597	-0.357728	-0.556013	-0.3961	-0.517996	-0.421356	-0.356811	-0.424785	0.0850114	-0.513713	631	Exocyst complex protein exo70	exo70 AN6210	0.0025	EXO70_EMENI		exocytosis [GO:0006887];protein transport [GO:0015031]
AN8761	0	0	0	-0.00461375	0.898353	-0.950185	-0.304054	0.394603	-0.367341	0.22697	0.704763	NaN	-0.242711	0.67041	-0.0579542	-0.483536	0.434945	-0.283248	0.180693	0.62093	-0.197464	0.391089	-1.56941	-0.909419	-0.3827	NaN	-0.370454	-0.490418	-0.357066	-0.495554	-1.05004	-1.27475	-0.471931	-0.135947	-0.182973	0.466663	-0.939358	0.374454	-0.0261478	434	Exopolygalacturonase X-1 (ExoPG) (EC 3.2.1.67) (Galacturan 1,4-alpha-galacturonidase) (Poly(1,4-alpha-D-galacturonide)galacturonohydrolase)	pgaX-1 AN8761	0.0538	PGLX1_EMENI	galacturan 1,4-alpha-galacturonidase activity [GO:0047911];polygalacturonase activity [GO:0004650]	cell wall organization [GO:0071555];pectin catabolic process [GO:0045490]	ani00040 Pentose and glucuronate interconversions;ani01100 Metabolic pathways;	CATALYTIC ACTIVITY: ((1->4)-alpha-D-galacturonide)(n) + H(2)O = ((1->4)-alpha-D-galacturonide)(n-1) + D-galacturonate.
AN8787	0	0	0	0.185794	-0.0964893	0.132158	-0.262123	0.0576204	-0.0391774	0.0581081	0.116664	NaN	-0.0833227	-0.210032	-0.790544	-0.0265683	-0.115837	-0.899996	0.0491719	-0.273939	-0.724173	-0.0956751	0.192109	-0.663442	-0.0786745	-0.115318	-0.676183	-0.176091	-0.223578	-0.738607	-0.250999	-0.281117	-0.908983	-0.221891	-0.341601	-0.865926	-0.140871	-0.781565	-1.0755	1031	Exportin-T (Exportin(tRNA)) (Karyopherin-beta) (tRNA exportin)	los1 kapM AN8787	0.0184	XPOT_EMENI	Ran GTPase binding [GO:0008536];tRNA binding [GO:0000049]	tRNA processing [GO:0008033];tRNA re-export from nucleus [GO:0071528]	ani03013 RNA transport;
AN6687	0	0	0	0.0826566	-0.216573	-0.0501678	0.297605	-0.132921	0.0028442	0.0919504	0.165516	NaN	0.251435	0.180745	-0.201362	0.175463	-0.0218813	-0.339796	0.173478	-0.0865616	-0.284088	0.0725765	-0.312393	-0.11735	-0.0371934	0.0962055	0.0535004	-0.0395176	0.129793	-0.0934313	-0.0598891	0.257616	-0.172902	-0.0318389	0.0558551	-0.522496	-0.292495	-0.229267	-0.404004	575	FACT complex subunit pob3 (Facilitates chromatin transcription complex subunit pob3)	pob3 AN6687	0.0686	POB3_EMENI	DNA binding [GO:0003677];histone binding [GO:0042393];nucleosome binding [GO:0031491]	DNA-dependent DNA replication [GO:0006261];DNA repair [GO:0006281];DNA replication-independent nucleosome organization [GO:0034724];positive regulation of RNA polymerase II transcriptional preinitiation complex assembly [GO:0045899];transcription, DNA-templated [GO:0006351]
AN5102	0	0	0	0.343238	-0.163577	-0.0371518	0.356944	-0.156067	-0.0877491	0.358379	0.0860555	NaN	0.380673	-0.126228	-0.599222	0.394649	-0.0759723	-0.760746	0.318106	-0.111482	-0.679432	0.275384	0.0739497	-0.240029	0.0962941	0.369872	-0.15412	0.229959	0.285082	-0.261666	-0.127988	0.371427	-0.320505	0.0182506	0.307307	-0.592564	0.0817035	-0.0688555	-0.525837	1019	FACT complex subunit spt16 (Facilitates chromatin transcription complex subunit spt16)	spt16 AN5102	0.1502	SPT16_EMENI	histone binding [GO:0042393];nucleosome binding [GO:0031491]	DNA repair [GO:0006281];DNA replication [GO:0006260];DNA replication-independent nucleosome organization [GO:0034724];positive regulation of transcription elongation from RNA polymerase II promoter [GO:0032968];transcription elongation from RNA polymerase II promoter [GO:0006368]
AN2126	0	0	0	-0.163216	0.12696	-0.21736	-0.20381	0.214782	-0.329475	-0.271925	0.249451	NaN	-0.217821	-0.0506616	-0.200089	-0.369632	-0.101466	-0.124667	-0.33213	0.0219445	-0.229098	-0.519243	-0.127651	-0.429591	-0.445345	-0.332604	-0.419325	-0.465299	-0.54359	-0.575389	-0.522989	-0.674133	-0.495024	-0.585053	-0.823746	-0.598094	-0.751831	-0.603178	-0.805619	273	F-actin-capping protein subunit alpha	cap1 AN2126	0	CAPZA_EMENI	actin binding [GO:0003779]	barbed-end actin filament capping [GO:0051016]	ani04144 Endocytosis;
AN0290	0	0	0	-0.250447	0.0583794	-0.102136	-0.175822	-0.048275	-0.15436	-0.0421336	0.299623	NaN	-0.11109	-0.173516	-0.0381574	-0.101867	-0.152896	-0.148989	-0.26716	-0.0383087	-0.117192	-0.221969	-0.247795	-0.279513	-0.182101	-0.663283	-0.340745	-0.34097	-0.58892	-0.425373	-0.420357	-0.732944	-0.412212	-0.489584	-0.825931	-0.518406	-0.592555	-0.586865	-0.800632	266	F-actin-capping protein subunit beta	cap2 AN0290	0	CAPZB_EMENI	actin filament binding [GO:0051015]	actin cytoskeleton organization [GO:0030036];barbed-end actin filament capping [GO:0051016];cell morphogenesis [GO:0000902]	ani04144 Endocytosis;
AN1033	0	0	0	0.165311	0.219393	0.0498152	1.41841	0.416082	-0.367341	1.19044	-1.54678	NaN	1.85682	0.187545	-0.0579542	0.686388	-0.179164	0.231325	0.903159	-0.0635687	0.317109	1.51662	-0.0839827	1.01658	2.00962	-0.341573	1.34575	1.86008	0.0794511	0.826374	1.94996	-0.052361	1.46667	2.16522	0.395563	1.73968	1.34604	0.181809	1.38889	440	FAD-dependent monooxygenase afoD (EC 1.-.-.-) (Asperfuranone biosynthesis protein D)	afoD AN1033	0.0667	AFOD_EMENI	FAD binding [GO:0071949];monooxygenase activity [GO:0004497]	asperfuranone biosynthetic process [GO:1900554];cellular response to drug [GO:0035690]	ani01100 Metabolic pathways;		COFACTOR: Name=FAD;Xref=ChEBI:CHEBI:57692;Evidence={ECO:0000305};
AN6002	0	0	0	0.724739	-0.455706	-0.383838	0.777142	-0.225464	-0.597461	0.634394	-0.148794	NaN	0.608897	-0.153134	-0.214073	0.968976	0.0968276	-0.2288	0.868225	0.353779	-0.52867	0.941117	0.321777	0.0320724	0.939228	0.21619	-0.148061	1.04825	0.454393	0.0413492	0.911484	0.478154	0.137484	0.948322	0.676849	-0.011384	1.26804	0.355838	-0.0159086	417	FAD-dependent monooxygenase aptC (EC 1.-.-.-) (Asperthecin synthesis protein C)	aspC AN6002.2	0.0648	APTC_EMENI	FAD binding [GO:0071949];monooxygenase activity [GO:0004497]	asperthecin biosynthetic process [GO:0036184]			COFACTOR: Name=FAD;Xref=ChEBI:CHEBI:57692;Evidence={ECO:0000305};
AN1527	0	0	0	0.182649	0.438648	0.112167	-0.174045	0.36302	0.0774434	0.116716	0.145485	NaN	-0.0463332	0.0673478	0.378563	-0.0759935	0.0262044	0.447935	-0.00917851	0.483994	0.539502	0.118919	0.113447	0.62796	0.39553	-0.0297777	0.519669	-0.012486	0.348317	0.596052	0.334782	0.21162	0.609105	0.339222	-0.0363758	0.968032	0.384064	0.648452	0.57722	240	FAS1 domain-containing protein AN1527	AN1527	0.0403	YFAS1_EMENI
AN9407	0	0	0	0.412877	0.0881891	0.0316431	0.1196	0.229231	-0.146121	0.119768	0.253952	NaN	0.417823	0.505295	-0.671505	0.684969	0.713144	-0.95781	0.750451	0.400931	-1.10119	0.642109	0.618452	-1.07752	0.423672	0.655442	-1.16112	0.800819	0.452647	-0.870673	0.83767	0.386762	-0.873883	0.755399	0.421437	-0.532491	0.63822	0.603713	-0.280799	1858	FAS2_PENPA Fatty acid synthase subunit alpha	AN9407.2	0.2227	Q5AQM3_EMENI	fatty acid synthase activity [GO:0004312];holo-[acyl-carrier-protein] synthase activity [GO:0008897];magnesium ion binding [GO:0000287]	long-chain fatty acid biosynthetic process [GO:0042759]	ani00061 Fatty acid biosynthesis;ani01100 Metabolic pathways;ani01212 Fatty acid metabolism;
AN3380	0	0	0	0.403471	0.0577355	-0.490753	0.346003	0.576353	-0.251864	0.374527	-0.783338	NaN	0.419419	0.552952	-0.736026	0.623379	0.44677	0.816287	0.952741	0.861024	-0.197464	0.571067	0.652983	0.292215	0.91686	0.901033	-0.270918	0.657139	0.782864	0.311801	0.708951	0.893191	0.191034	0.400652	0.60646	0.926095	0.989559	0.514384	0.89139	1771	Fatty acid synthase subunit alpha (EC 2.3.1.86) [Includes: Acyl carrier;3-oxoacyl-[acyl-carrier-protein] reductase (EC 1.1.1.100) (Beta-ketoacyl reductase);3-oxoacyl-[acyl-carrier-protein] synthase (EC 2.3.1.41)]	fasA AN3380	0.0191	FAS2_EMENI	[acyl-carrier-protein] S-malonyltransferase activity [GO:0004314];3-oxoacyl-[acyl-carrier-protein] reductase (NADPH) activity [GO:0004316];3-oxoacyl-[acyl-carrier-protein] synthase activity [GO:0004315];3-oxo-glutaryl-[acp] methyl ester reductase activity [GO:0102131];3-oxo-pimeloyl-[acp] methyl ester reductase activity [GO:0102132];fatty-acyl-CoA synthase activity [GO:0004321];holo-[acyl-carrier…	long-chain fatty acid biosynthetic process [GO:0042759]	ani00061 Fatty acid biosynthesis;ani01100 Metabolic pathways;ani01212 Fatty acid metabolism;	CATALYTIC ACTIVITY: Acetyl-CoA + n malonyl-CoA + 2n NADPH = long-chain-acyl-CoA + n CoA + n CO(2) + 2n NADP(+).;CATALYTIC ACTIVITY: Acyl-[acyl-carrier-protein] + malonyl-[acyl-carrier-protein] = 3-oxoacyl-[acyl-carrier-protein] + CO(2) + [acyl-carrier-protein].;CATALYTIC ACTIVITY: (3R)-3-hydroxyacyl-[acyl-carrier-protein] + NADP(+) = 3-oxoacyl-[acyl-carrier-protein] + NADPH.
AN5348	0	0	0	0.21314	0.0052681	0.336004	0.169747	0.334931	0.0147077	0.153822	0.320893	NaN	0.399013	0.327603	0.344559	0.240402	0.284783	0.75462	0.0554566	0.47933	0.467116	0.508492	0.388953	0.521265	0.196849	-0.177186	0.313362	-0.0737607	-0.314583	0.352159	0.332206	-0.25499	0.240266	-0.530292	0.116898	0.552319	-0.143628	0.151647	-0.0484889	413	Fatty acyl-CoA reductase (EC 1.2.1.84)	AN5348.2	0.0164	A0A1U8QRK5_EMENI	alcohol-forming fatty acyl-CoA reductase activity [GO:0102965];fatty-acyl-CoA reductase (alcohol-forming) activity [GO:0080019]	lipid metabolic process [GO:0006629]		CATALYTIC ACTIVITY: A long-chain acyl-CoA + 2 NADPH = CoA + a long-chain alcohol + 2 NADP(+). {ECO:0000256|RuleBase:RU363097}.
AN7752	0	0	0	-0.0518115	0.0539889	0.0812304	-0.120943	0.0529403	0.0359668	0.0691959	0.107894	NaN	0.00137916	0.0946206	0.598695	-0.0842426	-0.0181887	0.786585	-0.0619262	0.072776	0.655069	-0.0341948	-0.610335	0.539032	-0.0165349	-0.288827	0.502953	-0.208076	-0.0348549	0.365311	0.252755	-0.168782	0.403865	0.109705	-0.170521	0.274018	-0.125231	0.0546039	0.37716	419	Ferrochelatase (EC 4.99.1.1)	AN7752.2	0.1468	A0A1U8QLX7_EMENI	ferrochelatase activity [GO:0004325]	heme biosynthetic process [GO:0006783]	ani00860 Porphyrin and chlorophyll metabolism;ani01100 Metabolic pathways;ani01110 Biosynthesis of secondary metabolites;	CATALYTIC ACTIVITY: Protoheme + 2 H(+) = protoporphyrin + Fe(2+). {ECO:0000256|RuleBase:RU000607}.
AN8485	0	0	0	-0.365598	0.00816799	-0.169061	-0.571929	-0.124574	-0.0764176	-0.6323	-0.552189	NaN	-0.440441	-0.128316	0.430718	-0.438066	-0.23967	0.788997	-0.476775	-0.286526	0.676296	-0.51936	-0.503219	0.369557	-0.46872	-0.498314	0.111255	-0.456008	-0.67533	0.000663529	-0.530502	-0.713312	0.109851	-0.319772	-0.826688	0.259212	-0.0816222	-0.182836	0.254826	310	Fe-S cluster assembly protein dre2 (Anamorsin homolog)	dre2 AN8485	0.1317	DRE2_EMENI	2 iron, 2 sulfur cluster binding [GO:0051537];metal ion binding [GO:0046872]	apoptotic process [GO:0006915];iron-sulfur cluster assembly [GO:0016226]			COFACTOR: Name=[2Fe-2S] cluster;Xref=ChEBI:CHEBI:49601;Evidence={ECO:0000255|HAMAP-Rule:MF_03115};;Note=Binds 1 [2Fe-2S] cluster per subunit. {ECO:0000255|HAMAP-Rule:MF_03115};
AN3598	0	0	0	-0.455184	0.0866036	0.0393099	-0.66462	0.114195	-0.0643396	-0.45848	0.56992	NaN	-0.572702	0.150667	0.00596331	-0.564433	0.147775	0.0387632	-0.786283	0.483487	0.0173505	-0.832184	0.346886	-0.245161	-0.795587	0.121258	-0.377553	-0.828779	0.0662869	-0.49375	-0.743689	-0.111424	-0.675869	-0.830994	-0.235458	-0.869079	-0.750728	-0.201391	-0.842744	108	FK506-binding protein 1A (FKBP) (FkbA) (EC 5.2.1.8) (Peptidyl-prolyl cis-trans isomerase) (PPIase) (Rapamycin-binding protein)	fprA AN3598	0.0364	FKB1A_EMENI	FK506 binding [GO:0005528];peptidyl-prolyl cis-trans isomerase activity [GO:0003755]	chaperone-mediated protein folding [GO:0061077];TOR signaling [GO:0031929]		CATALYTIC ACTIVITY: Peptidylproline (omega=180) = peptidylproline (omega=0).
AN8343	0	0	0	-0.209502	0.371006	-0.0574501	-0.0248548	0.42744	-0.280533	-0.0130042	0.480278	NaN	-0.0541356	0.663614	-0.352158	-0.0166122	0.549059	-0.237476	-0.00465572	0.584611	-0.253117	-0.143413	0.413763	-0.198858	0.0292863	0.174066	-0.272739	-0.104113	0.142885	-0.289429	-0.195287	0.0729238	-0.422247	-0.361052	-0.0106443	-0.608562	-0.432323	0.11741	-0.701324	135	FK506-binding protein 2 (EC 5.2.1.8) (Peptidyl-prolyl cis-trans isomerase) (PPIase) (Rotamase)	fkbB AN8343	0.048	FKBP2_EMENI	FK506 binding [GO:0005528];peptidyl-prolyl cis-trans isomerase activity [GO:0003755]	cellular response to farnesol [GO:0097308];chaperone-mediated protein folding [GO:0061077]		CATALYTIC ACTIVITY: Peptidylproline (omega=180) = peptidylproline (omega=0).
AN2764	0	0	0	0.0896301	-0.150116	-0.0753535	0.435418	0.0800358	-0.224133	0.242077	0.265359	NaN	0.394584	0.0885615	-0.352414	0.318621	-0.133357	-0.385063	0.100598	0.126224	-0.319376	0.117995	0.00773772	-0.186873	0.0770316	0.345031	0.161287	0.0965236	0.370987	0.0640949	-0.00454721	0.425027	-0.0911733	-0.0317971	0.470733	-0.248548	-0.249368	-0.270334	-0.218498	395	Flap endonuclease 1 (FEN-1) (EC 3.1.-.-) (Flap structure-specific endonuclease 1)	fen1 AN2764	0.8882	FEN1_EMENI	DNA binding [GO:0003677];endonuclease activity [GO:0004519];exonuclease activity [GO:0004527];metal ion binding [GO:0046872]	DNA repair [GO:0006281];DNA replication [GO:0006260]	ani03030 DNA replication;ani03410 Base excision repair;ani03450 Non-homologous end-joining;		COFACTOR: Name=Mg(2+);Xref=ChEBI:CHEBI:18420;Evidence={ECO:0000255|HAMAP-Rule:MF_03140};;Note=Binds 2 magnesium ions per subunit. They probably participate in the reaction catalyzed by the enzyme. May bind an additional third magnesium ion after substrate binding. {ECO:0000255|HAMAP-Rule:MF_03140};
AN3840	0	0	0	-0.0551627	0.016619	0.293581	0.0223593	0.13907	0.237422	-0.041951	0.565806	NaN	0.0907715	-0.315228	0.343902	0.0245429	-0.273685	0.189821	0.120719	-0.214812	0.273018	0.0487945	-0.149253	-0.195461	0.0116728	-0.459458	-0.273313	0.0648688	-0.410068	-0.400651	0.0621094	-0.627104	-0.238813	-0.0381405	-0.548966	-0.350971	-0.00339027	-0.7064	-0.367344	517	Folylpolyglutamate synthase (EC 6.3.2.17) (Folylpoly-gamma-glutamate synthetase) (Tetrahydrofolylpolyglutamate synthase)	AN3840.2	0.0133	A0A1U8QR42_EMENI	ATP binding [GO:0005524];tetrahydrofolylpolyglutamate synthase activity [GO:0004326]	one-carbon metabolic process [GO:0006730]	ani00790 Folate biosynthesis;ani01100 Metabolic pathways;	CATALYTIC ACTIVITY: ATP + tetrahydropteroyl-(gamma-Glu)(n) + L-glutamate = ADP + phosphate + tetrahydropteroyl-(gamma-Glu)(n+1). {ECO:0000256|PIRNR:PIRNR038895}.	COFACTOR: Name=a monovalent cation;Xref=ChEBI:CHEBI:60242;Evidence={ECO:0000256|PIRNR:PIRNR038895};;Note=A monovalent cation. {ECO:0000256|PIRNR:PIRNR038895};
AN6525	0	0	0	-0.630274	0.530168	-0.390117	-1.45606	0.696673	-0.692253	-1.11917	0.00661692	NaN	-1.84484	0.132723	-1.41244	-1.92563	0.15299	-1.62559	-1.98778	0.19065	-2.00029	-1.76892	0.145425	-2.89925	-1.62269	-0.305517	-3.22754	-1.47134	-0.305666	-3.26034	-0.653264	-0.466484	-2.97148	-0.399684	-0.927732	-2.64244	-0.811735	-0.609405	-1.93185	365	Formate dehydrogenase (FDH) (EC 1.2.1.2) (Acetate inducible protein A) (NAD-dependent formate dehydrogenase)	aciA AN6525	0.0411	FDH_EMENI	formate dehydrogenase (NAD+) activity [GO:0008863];NAD binding [GO:0051287];oxidoreductase activity, acting on the CH-OH group of donors, NAD or NADP as acceptor [GO:0016616]	acetate metabolic process [GO:0006083]	ani00630 Glyoxylate and dicarboxylate metabolism;ani00680 Methane metabolism;ani01100 Metabolic pathways;ani01200 Carbon metabolism;	CATALYTIC ACTIVITY: Formate + NAD(+) = CO(2) + NADH. {ECO:0000255|HAMAP-Rule:MF_03210}.
AN1896	0	0	0	-0.223022	0.306177	-0.359038	-0.126489	0.590673	-0.641574	-0.200892	-1.29404	NaN	0.356769	0.621348	-0.146609	0.613657	0.814368	0.217501	0.730765	1.09472	0.17129	0.883793	1.37458	0.0767572	0.90172	1.02535	0.277561	0.865326	0.707716	0.596568	1.11562	0.715922	0.799804	1.87133	0.891143	1.15389	1.84918	2.2056	1.50822	431	Fumarylacetoacetase (FAA) (EC 3.7.1.2) (Beta-diketonase) (Fumarylacetoacetate hydrolase)	fahA fah AN1896	0	FAAA_EMENI	fumarylacetoacetase activity [GO:0004334];metal ion binding [GO:0046872]	L-phenylalanine catabolic process [GO:0006559];tyrosine catabolic process [GO:0006572]	ani00350 Tyrosine metabolism;ani01100 Metabolic pathways;	CATALYTIC ACTIVITY: 4-fumarylacetoacetate + H(2)O = acetoacetate + fumarate.	COFACTOR: Name=Ca(2+);Xref=ChEBI:CHEBI:29108;Evidence={ECO:0000250|UniProtKB:P35505};;COFACTOR: Name=Mg(2+);Xref=ChEBI:CHEBI:18420;Evidence={ECO:0000250|UniProtKB:P35505};
AN3648	0	0	0	0.126956	-0.0183247	0.0788113	0.0592787	0.00705616	0.0824772	0.0628865	0.267791	NaN	0.0174284	-0.103032	-0.0116724	0.0594505	-0.0331599	0.0203899	-0.0169153	-0.142418	-0.127826	0.0758268	-0.084527	-0.0555097	0.0235082	-0.0763128	-0.147525	-0.0104088	-0.146148	-0.252285	-0.0731108	-0.234857	-0.242048	-0.180514	-0.269506	-0.273874	-0.229672	-0.0638075	-0.507641	478	G2/mitotic-specific cyclin-B	nimE AN3648	0.0003	CG21_EMENI		cell cycle [GO:0007049];cell division [GO:0051301]	ani04011 MAPK signaling pathway - yeast;ani04111 Cell cycle - yeast;
AN9504	0	0	0	0.00623363	0.222411	0.106784	-0.26432	0.484221	0.166868	-0.125216	0.428216	NaN	-0.432803	0.411987	-0.183485	-0.355965	0.400809	-0.0846044	-0.386953	0.298549	0.0249287	-0.0214765	0.78436	-0.0865757	-0.17752	0.507103	-0.296797	0.0104799	0.25103	-0.319704	-0.148605	0.0631162	-0.399	-0.111272	-0.0972691	-0.304091	-0.319436	-0.01901	-0.357009	699	G2-specific protein kinase nimA (EC 2.7.11.1) (Never in mitosis)	nimA AN9504	0.1487	NIMA_EMENI	ATP binding [GO:0005524];protein kinase activity [GO:0004672];protein serine/threonine kinase activity [GO:0004674]	cell division [GO:0051301];chromosome segregation [GO:0007059];G2/M transition of mitotic cell cycle [GO:0000086];histone H3-S10 phosphorylation [GO:0043987];positive regulation of mitotic nuclear division [GO:0045840];protein phosphorylation [GO:0006468]		CATALYTIC ACTIVITY: ATP + a protein = ADP + a phosphoprotein.
AN6182	0	0	0	0.233791	0.334805	-0.0198829	-0.0868233	0.0407008	-0.0842862	0.256717	-0.281282	NaN	-0.187945	-0.337841	-0.0836276	-0.137762	-0.134767	-0.0583292	0.207493	0.419532	0.0940531	0.256588	0.242426	-0.08622	0.348242	-0.438093	-0.267971	0.232048	-0.246603	-0.0596472	0.349889	-0.415252	0.149926	0.548551	-0.581896	0.0750372	0.391559	0.0280598	-0.23362	382	Galactose-1-phosphate uridylyltransferase (EC 2.7.7.12)	AN6182.2	0.2053	Q5AZU8_EMENI	UDP-glucose:hexose-1-phosphate uridylyltransferase activity [GO:0008108];zinc ion binding [GO:0008270]	galactose catabolic process via UDP-galactose [GO:0033499]	ani00052 Galactose metabolism;ani00520 Amino sugar and nucleotide sugar metabolism;ani01100 Metabolic pathways;	CATALYTIC ACTIVITY: UDP-alpha-D-glucose + alpha-D-galactose 1-phosphate = alpha-D-glucose 1-phosphate + UDP-alpha-D-galactose. {ECO:0000256|RuleBase:RU000506}.	COFACTOR: Name=Fe cation;Xref=ChEBI:CHEBI:24875;Evidence={ECO:0000256|PIRSR:PIRSR000808-4};;Note=Binds 1 Fe cation per subunit. {ECO:0000256|PIRSR:PIRSR000808-4};;COFACTOR: Name=Zn(2+);Xref=ChEBI:CHEBI:29105;Evidence={ECO:0000256|PIRSR:PIRSR000808-3};;Note=Binds 1 zinc ion per subunit. {ECO:0000256|PIRSR:PIRSR000808-3};
AN2988	0	0	0	0.0901049	-0.0652777	-0.137668	0.316197	-0.0246135	-0.286077	0.330348	-0.156596	NaN	0.435361	0.00996343	-0.297905	0.24101	0.066102	-0.272943	0.422969	0.181226	0.0707324	0.45701	0.1674	0.200079	0.681132	0.0910905	0.357174	1.02991	0.233449	0.613944	1.25808	0.365803	0.977279	1.07462	0.397811	1.06478	0.939788	0.710397	0.727952	321	Gamma-glutamylcyclotransferase (EC 2.3.2.-)	AN2988.2	0.0001	Q5B8Z2_EMENI	gamma-glutamylcyclotransferase activity [GO:0003839]	glutathione catabolic process [GO:0006751]	ani00480 Glutathione metabolism;ani01100 Metabolic pathways;	CATALYTIC ACTIVITY: Glutathione = 5-oxoproline + cysteinylglycine. {ECO:0000256|RuleBase:RU363081}.
AN0081	0	0	0	-0.195567	-0.06529	0.0233803	-0.405592	-0.238277	-0.0151068	-0.267579	-0.113583	NaN	-0.279343	-0.262681	0.100282	-0.287394	-0.120174	0.123417	-0.391505	-0.37047	0.046641	-0.27693	-0.30379	-0.172131	-0.339188	-0.09929	-0.193	-0.281169	-0.146196	-0.149647	-0.225093	-0.307988	-0.0579017	-0.459878	-0.232418	0.0263305	-0.166742	0.0197947	0.0607355	352	GBB_CRYPA Guanine nucleotide-binding protein beta subunit	AN0081.2	0.1209	A0A1U8QFL9_EMENI		signal transduction [GO:0007165]	ani04011 MAPK signaling pathway - yeast;
AN4163	0	0	0	-0.108735	-0.294179	0.263762	-0.347365	-0.284401	0.219913	-0.176768	0.592854	NaN	-0.236157	-0.397935	-0.246555	-0.091408	-0.319086	-0.523197	-0.142257	-0.10843	-0.713759	-0.198667	0.0149636	-0.790024	-0.25309	0.161044	-0.709122	-0.21889	0.284174	-0.642379	-0.246125	0.239331	-0.675483	-0.467393	0.238002	-0.898774	-0.43269	-0.650135	-1.0175	316	GBLP_NEUCR Guanine nucleotide-binding protein beta subunit-like protein (Cross-pathway control WD-repeat protein cpc-2)	AN4163.2	0.0692	A0A1U8QX20_EMENI
AN8848	0	0	0	0.0442959	-0.0125569	-0.13564	-0.103141	-0.204616	-0.422228	-0.0594692	-0.145506	NaN	0.108142	-0.0899551	-0.806427	0.28189	-0.013152	-0.835549	0.17848	-0.267488	-0.572616	0.0824158	0.307122	-0.373242	0.00302186	0.266537	-0.428047	0.180728	0.173236	-0.419703	-0.185152	0.11177	-0.515218	-0.176792	0.281449	-0.553701	0.152974	-0.0237053	-0.578449	379	GDP-mannose transporter 1 (GMT 1)	gmt1 vrg4-1 AN8848	0.3051	GMT1_EMENI	GDP-mannose transmembrane transporter activity [GO:0005458]	carbohydrate transport [GO:0008643];establishment or maintenance of cell polarity [GO:0007163]
AN9298	0	0	0	-0.0673495	-0.140953	0.323738	0.262372	-0.106993	-0.0436657	0.292967	-0.248212	NaN	0.33786	0.591012	-0.902676	0.561787	0.555316	-0.638343	0.630605	0.527176	-0.455261	0.265811	0.535331	0.522568	0.252536	0.834135	0.133589	0.757186	0.812215	0.0540033	0.752922	1.22365	0.476896	0.656927	1.20354	0.193098	0.818936	0.464981	0.772437	357	GDP-mannose transporter 2 (GMT 2)	gmt2 vrg4-2 AN9298	0.018	GMT2_EMENI	GDP-mannose transmembrane transporter activity [GO:0005458]	carbohydrate transport [GO:0008643]
AN7533	0	0	0	0.0495979	0.0909706	0.0205916	-0.0157455	0.0909832	0.119166	0.0340212	0.120156	NaN	-0.152982	0.0564364	-0.0229635	-0.371168	0.0823095	-0.0173327	-0.310696	-0.129869	-0.0417883	-0.185016	-0.157758	0.128155	-0.367903	-0.466198	-0.0585097	-0.579369	-0.290956	-0.0198934	-0.73621	-0.364354	-0.0293111	-0.759983	-0.26025	-0.0814625	-0.792997	-0.345229	-0.582909	831	Glucan 1,3-beta-glucosidase D (EC 3.2.1.58) (Exo-1,3-beta-glucanase D)	exgD AN7533	0.0013	EXGD_EMENI	glucan exo-1,3-beta-glucosidase activity [GO:0004338]	cellular glucan metabolic process [GO:0006073];cell wall organization [GO:0071555];glucan catabolic process [GO:0009251]	ani00500 Starch and sucrose metabolism;	CATALYTIC ACTIVITY: Successive hydrolysis of beta-D-glucose units from the non-reducing ends of (1->3)-beta-D-glucans, releasing alpha-glucose.
AN4700	0	0	0	0.0531907	0.14062	-0.0263963	0.000714114	0.398441	0.208958	0.115721	0.354849	NaN	-0.259661	0.358955	0.0309711	-0.462519	0.374298	-0.286361	-0.479704	0.217582	-0.267542	-0.389704	0.59261	0.0645404	-0.340966	0.38153	-0.0660434	-0.532772	0.519551	-0.230276	-0.156724	0.535751	-0.526319	0.045311	0.386667	-0.689145	-0.191545	0.47989	-0.310061	649	Glucan endo-1,3-beta-glucosidase btgC (EC 3.2.1.39) (Endo-1,3-beta-glucanase btgC) (Laminarinase btgC)	btgC AN4700	0.4086	BTGC_EMENI	glucan endo-1,3-beta-D-glucosidase activity [GO:0042973]	cell wall organization [GO:0071555];glucan catabolic process [GO:0009251]		CATALYTIC ACTIVITY: Hydrolysis of (1->3)-beta-D-glucosidic linkages in (1->3)-beta-D-glucans.
AN3777	0	0	0	-0.0452557	0.0332825	0.120204	0.248487	0.201958	0.233563	-0.17742	1.08762	NaN	-0.265795	0.635414	0.694259	0.376286	0.609403	0.623642	-0.356964	0.443915	0.208529	-0.284072	0.0573732	-0.423992	-0.493731	-1.29214	-0.370454	-0.458709	-0.999744	-0.347162	-1.483	-1.02435	-0.713486	-0.469371	-0.678809	-1.04791	-1.93936	-0.84676	-2.71065	409	Glucan endo-1,6-beta-glucosidase B (EC 3.2.1.75) (Beta-1,6-glucanase B) (Endo-1,6-beta-D-glucanase B) (Endo-1,6-beta-glucanase B)	exgB AN3777	0	EXGB_EMENI	glucan endo-1,6-beta-glucosidase activity [GO:0046557]	cellular glucan metabolic process [GO:0006073];cell wall organization [GO:0071555];glucan catabolic process [GO:0009251]		CATALYTIC ACTIVITY: Random hydrolysis of (1->6)-linkages in (1->6)-beta-D-glucans.
AN1273	0	0	0	0.354789	0.0344144	-0.0328571	0.325763	0.201958	-0.159304	0.172814	-0.17976	NaN	0.264249	0.500485	-0.294101	0.126517	0.101521	-0.213539	0.49958	0.468078	-0.270713	0.175583	-0.167311	-0.249314	0.508924	0.190074	-0.0628809	0.0638474	0.14947	-0.176485	0.0770706	0.0698947	-0.0622604	0.491765	-0.0207014	0.180591	0.463766	0.121688	0.0615951	435	Glucanase (EC 3.2.1.-)	AN1273.2	0.2688	Q5BDV7_EMENI	hydrolase activity, hydrolyzing O-glycosyl compounds [GO:0004553]	cellulose catabolic process [GO:0030245]	ani00500 Starch and sucrose metabolism;ani01100 Metabolic pathways;
AN3641	0	0	0	0.545583	0.54382	-0.365222	-0.345874	-0.132111	-0.0778348	0.267612	-2.16434	NaN	-0.102533	-0.733033	0.749401	-0.0944942	-0.25157	0.783866	0.336812	0.140866	0.767771	0.0550393	-0.706712	0.312973	0.634373	-0.505967	0.663494	0.570123	0.18241	0.760786	1.339	-0.052361	1.05858	1.47816	-0.400002	1.36283	1.40303	0.165599	2.03914	251	Gluconokinase (EC 2.7.1.12)	AN3641.2	0.0185	A0A1U8QUI5_EMENI	ATP binding [GO:0005524];gluconokinase activity [GO:0046316]	D-gluconate catabolic process [GO:0046177]	ani00030 Pentose phosphate pathway;ani01100 Metabolic pathways;ani01110 Biosynthesis of secondary metabolites;ani01130 Biosynthesis of antibiotics;ani01200 Carbon metabolism;	CATALYTIC ACTIVITY: ATP + D-gluconate = ADP + 6-phospho-D-gluconate. {ECO:0000256|RuleBase:RU363066}.
AN1418	0	0	0	0.580349	-0.193278	-0.477249	1.13732	-0.372737	-0.00292999	0.242077	-0.369238	NaN	0.14495	0.0854472	-0.20169	0.626088	-0.0345406	0.144173	0.622064	-0.548995	-0.0554447	0.478145	-0.64341	-0.327777	0.12426	-0.711522	0.163883	0.917006	-0.241589	0.360711	1.28699	0.0851425	0.140408	1.52302	0.302454	0.290506	1.70146	0.99504	1.11085	361	Glucosamine-6-phosphate isomerase (EC 3.5.99.6) (Glucosamine-6-phosphate deaminase)	AN1418.2	0.0064	Q5BDG2_EMENI	glucosamine-6-phosphate deaminase activity [GO:0004342];hydrolase activity [GO:0016787]	carbohydrate metabolic process [GO:0005975];N-acetylglucosamine metabolic process [GO:0006044]	ani00520 Amino sugar and nucleotide sugar metabolism;ani01100 Metabolic pathways;	CATALYTIC ACTIVITY: Alpha-D-glucosamine 6-phosphate + H(2)O = D-fructose 6-phosphate + NH(3). {ECO:0000256|RuleBase:RU361197}.
AN2981	0	0	0	0.0282196	-0.0949262	-0.251488	-0.271221	-0.132048	-0.302675	-0.121361	-0.553598	NaN	-0.411285	-0.439147	-0.204213	-0.37139	-0.41816	-0.00528816	-0.456686	-0.413962	0.0705778	-0.421031	-0.277081	-0.0187087	-0.135586	-0.540652	-0.148708	-0.042774	-0.607709	-0.193884	0.439132	-0.381473	-0.160714	0.466125	-0.217004	0.19567	0.737965	0.463543	0.404913	511	Glucose-6-phosphate 1-dehydrogenase (G6PD) (EC 1.1.1.49)	gsdA g6pD AN2981	0.0002	G6PD_EMENI	glucose-6-phosphate dehydrogenase activity [GO:0004345];NADP binding [GO:0050661]	glucose metabolic process [GO:0006006];pentose-phosphate shunt [GO:0006098]	ani00030 Pentose phosphate pathway;ani00480 Glutathione metabolism;ani01100 Metabolic pathways;ani01110 Biosynthesis of secondary metabolites;ani01130 Biosynthesis of antibiotics;ani01200 Carbon metabolism;	CATALYTIC ACTIVITY: D-glucose 6-phosphate + NADP(+) = 6-phospho-D-glucono-1,5-lactone + NADPH.
AN6037	0	0	0	0.335731	-0.160958	-0.194456	0.162477	-0.086153	-0.36189	0.291353	-0.808785	NaN	0.159126	-0.439468	-0.665717	0.239809	-0.402776	-0.400561	0.269993	-0.399207	-0.191019	0.348854	-0.323543	-0.0212669	0.526187	-0.667576	-0.0957452	0.612599	-0.818581	-0.0865091	0.668269	-0.94475	0.0310895	0.861877	-0.895006	0.288695	1.13904	-0.287114	0.0553883	553	Glucose-6-phosphate isomerase (EC 5.3.1.9)	AN6037.2	0.4311	A0A1U8QNL3_EMENI	glucose-6-phosphate isomerase activity [GO:0004347]	gluconeogenesis [GO:0006094];glycolytic process [GO:0006096]	ani00010 Glycolysis / Gluconeogenesis;ani00030 Pentose phosphate pathway;ani00500 Starch and sucrose metabolism;ani00520 Amino sugar and nucleotide sugar metabolism;ani01100 Metabolic pathways;ani01110 Biosynthesis of secondary metabolites;ani01130 Biosynthesis of antibiotics;ani01200 Carbon metabolism;	CATALYTIC ACTIVITY: D-glucose 6-phosphate = D-fructose 6-phosphate. {ECO:0000256|RuleBase:RU000612}.
AN3602	0	0	0	-0.0837902	0.000126633	0.17332	-0.0702809	0.046586	0.162959	-0.1339	0.0545454	NaN	-0.101461	-0.186132	0.316581	-0.142584	-0.0121722	0.324173	-0.178318	-0.239956	0.265599	-0.0949382	-0.160254	0.0618331	-0.151255	-0.189441	0.144306	-0.273162	-0.16685	0.231799	-0.230667	-0.200321	0.148658	-0.242429	-0.154766	0.197944	-0.175291	0.158005	-0.15244	675	Glucose-repressible alcohol dehydrogenase transcriptional effector (EC 3.1.13.4) (Carbon catabolite repressor protein 4) (Cytoplasmic deadenylase)	ccr4 AN3602	0.3266	CCR4_EMENI	metal ion binding [GO:0046872];poly(A)-specific ribonuclease activity [GO:0004535];RNA binding [GO:0003723]	regulation of transcription, DNA-templated [GO:0006355];transcription, DNA-templated [GO:0006351]	ani03018 RNA degradation;	CATALYTIC ACTIVITY: Exonucleolytic cleavage of poly(A) to 5'-AMP.	COFACTOR: Name=Mg(2+);Xref=ChEBI:CHEBI:18420;Evidence={ECO:0000250};
AN5447	0	0	0	-0.12601	0.0917965	0.0574114	-0.255557	0.0985775	0.201351	0.00423365	-0.443377	NaN	-0.111728	-0.0954373	0.202906	-0.179419	-0.0472825	0.247346	-0.210315	-0.100376	0.153702	-0.125975	-0.27204	0.0295125	0.0364131	-0.592981	0.0747315	-0.152868	-0.291526	0.162893	0.307364	-0.10165	0.646086	0.707583	-0.0345167	0.976072	1.15048	0.516467	0.804314	515	Glutamate decarboxylase (EC 4.1.1.15)	AN5447.2	0.0006	A0A1U8QKD6_EMENI	glutamate decarboxylase activity [GO:0004351];pyridoxal phosphate binding [GO:0030170]	glutamate metabolic process [GO:0006536]	ani00250 Alanine, aspartate and glutamate metabolism;ani00410 beta-Alanine metabolism;ani00430 Taurine and hypotaurine metabolism;ani00650 Butanoate metabolism;ani01100 Metabolic pathways;ani01110 Biosynthesis of secondary metabolites;	CATALYTIC ACTIVITY: L-glutamate = 4-aminobutanoate + CO(2). {ECO:0000256|RuleBase:RU361171}.	COFACTOR: Name=pyridoxal 5'-phosphate;Xref=ChEBI:CHEBI:597326;Evidence={ECO:0000256|PIRSR:PIRSR602129-50, ECO:0000256|RuleBase:RU361171};
AN7278	0	0	0	-0.460293	-0.0878413	0.639579	-0.818627	-0.71058	0.0691758	-0.592458	-1.78744	NaN	-1.63503	-1.69216	-1.57253	-1.74657	-1.22719	-1.9271	-1.55627	-1.74164	-1.14088	-2.19387	-1.59213	-3.06785	-1.85219	-2.69772	-1.55488	-1.81235	-1.81275	-1.74709	-2.21997	-1.09816	-1.30843	-0.827825	-0.316724	-0.706873	0.452959	0.429737	0.825407	521	Glutamate decarboxylase (EC 4.1.1.15)	AN7278.2	0	A0A1U8QFR7_EMENI	glutamate decarboxylase activity [GO:0004351];pyridoxal phosphate binding [GO:0030170]	glutamate metabolic process [GO:0006536]	ani00250 Alanine, aspartate and glutamate metabolism;ani00410 beta-Alanine metabolism;ani00430 Taurine and hypotaurine metabolism;ani00650 Butanoate metabolism;ani01100 Metabolic pathways;ani01110 Biosynthesis of secondary metabolites;	CATALYTIC ACTIVITY: L-glutamate = 4-aminobutanoate + CO(2). {ECO:0000256|RuleBase:RU361171}.	COFACTOR: Name=pyridoxal 5'-phosphate;Xref=ChEBI:CHEBI:597326;Evidence={ECO:0000256|PIRSR:PIRSR602129-50, ECO:0000256|RuleBase:RU361171};
AN4159	0	0	0	-0.584211	-0.0589528	-0.107364	-0.646722	-0.0836289	-0.0766584	-0.761137	-0.0446631	NaN	-0.785707	-0.266208	0.416391	-0.83203	-0.370328	0.372415	-0.97741	-0.638872	0.196853	-1.00173	-0.646621	-0.380535	-1.07255	-0.512517	-0.539391	-0.993508	-0.662855	-0.635385	-0.711913	-0.996694	-0.642453	-1.10214	-0.993893	-0.795229	-1.01551	-0.492414	-0.58124	357	Glutamine synthetase (GS) (EC 6.3.1.2) (Glutamate--ammonia ligase)	glnA AN4159	0.0065	GLNA_EMENI	ATP binding [GO:0005524];glutamate-ammonia ligase activity [GO:0004356]	glutamine biosynthetic process [GO:0006542]	ani00220 Arginine biosynthesis;ani00250 Alanine, aspartate and glutamate metabolism;ani00630 Glyoxylate and dicarboxylate metabolism;ani00910 Nitrogen metabolism;ani01100 Metabolic pathways;ani01230 Biosynthesis of amino acids;	CATALYTIC ACTIVITY: ATP + L-glutamate + NH(3) = ADP + phosphate + L-glutamine.
AN8203	0	0	0	-0.331941	0.234665	-0.175349	-0.565239	0.141939	-0.111052	-0.524793	-0.333568	NaN	-0.625073	-0.47349	0.486795	-0.76861	-0.291849	0.56903	-0.636263	-0.417594	0.452468	-0.312988	-0.528553	-0.0305525	-0.277288	-0.997648	-0.210328	-0.479524	-0.922644	-0.279607	-0.0648384	-1.15107	0.0974654	-0.00397149	-1.22535	0.274733	0.116841	-0.0362532	0.0964027	678	Glutamine-dependent NAD(+) synthetase (EC 6.3.5.1) (NAD(+) synthase [glutamine-hydrolyzing])	AN8203.2	0.1855	A0A1U8QJ71_EMENI	ATP binding [GO:0005524];hydrolase activity, acting on carbon-nitrogen (but not peptide) bonds [GO:0016810];NAD+ synthase (glutamine-hydrolyzing) activity [GO:0003952]	NAD biosynthetic process [GO:0009435]	ani00760 Nicotinate and nicotinamide metabolism;ani01100 Metabolic pathways;	CATALYTIC ACTIVITY: ATP + deamido-NAD(+) + L-glutamine + H(2)O = AMP + diphosphate + NAD(+) + L-glutamate. {ECO:0000256|PIRNR:PIRNR006630}.
AN9400	0	0	0	-0.154554	-0.146735	0.122123	-0.137021	-0.463093	0.157847	-0.199256	0.0725066	NaN	-0.205168	-0.163422	-0.0720611	-0.236587	-0.298463	-0.00636229	-0.268174	-0.19963	-0.0497865	-0.289575	-0.206893	0.099194	-0.130542	-0.0498818	0.0510485	-0.175691	0.0627723	0.104685	0.10814	0.17989	0.0438891	-0.0204021	0.169911	-0.07504	-0.279003	-0.132924	0.091764	506	Glutamyl-tRNA(Gln) amidotransferase subunit A, mitochondrial (Glu-AdT subunit A) (EC 6.3.5.7)	AN9400	0.4899	GATA_EMENI	amidase activity [GO:0004040];ATP binding [GO:0005524];glutaminyl-tRNA synthase (glutamine-hydrolyzing) activity [GO:0050567]	translation [GO:0006412]	ani00970 Aminoacyl-tRNA biosynthesis;ani01100 Metabolic pathways;	CATALYTIC ACTIVITY: ATP + L-glutamyl-tRNA(Gln) + L-glutamine = ADP + phosphate + L-glutaminyl-tRNA(Gln) + L-glutamate. {ECO:0000255|HAMAP-Rule:MF_03150}.
AN2900	0	0	0	-0.0839797	-0.22155	-0.0670624	-0.0815578	-0.186086	-0.0525027	-0.00599986	-0.0250403	NaN	-0.126555	-0.115322	-0.178191	0.0306732	-0.146708	-0.0278956	-0.10446	-0.234599	-0.065758	-0.0857086	-0.101767	-0.127751	-0.20834	0.0621901	-0.157183	-0.177385	0.0340233	-0.287375	-0.282157	0.133918	-0.278108	-0.0665224	-0.200384	-0.314485	-0.232503	-0.536135	-0.00315145	602	Glutamyl-tRNA(Gln) amidotransferase subunit B, mitochondrial (Glu-AdT subunit B) (EC 6.3.5.-) (Protein NEMPA)	nempA AN2900	0.0741	GATB_EMENI	ATP binding [GO:0005524];glutaminyl-tRNA synthase (glutamine-hydrolyzing) activity [GO:0050567]	glutaminyl-tRNAGln biosynthesis via transamidation [GO:0070681];mitochondrial translation [GO:0032543]	ani00970 Aminoacyl-tRNA biosynthesis;ani01100 Metabolic pathways;	CATALYTIC ACTIVITY: ATP + L-glutamyl-tRNA(Gln) + L-glutamine = ADP + phosphate + L-glutaminyl-tRNA(Gln) + L-glutamate. {ECO:0000255|HAMAP-Rule:MF_03147}.
AN4304	0	0	0	-0.228797	0.0250895	-0.0187943	-0.135323	-0.0145071	-0.14894	-0.118872	0.0643995	NaN	0.0210904	0.13059	-0.388501	0.0749317	-0.111337	-0.245876	0.0860074	0.235368	-0.104853	0.0616557	-0.237254	-0.0109489	0.0919469	-0.115925	0.232988	0.0966905	-0.209275	0.246583	0.17184	-0.169621	0.0771637	0.0259432	-0.00693609	0.159316	-0.109675	0.186079	0.100121	149	Glutaredoxin	AN4304.2	0.4318	A0A1U8QGU4_EMENI	2 iron, 2 sulfur cluster binding [GO:0051537];electron carrier activity [GO:0009055];metal ion binding [GO:0046872];protein disulfide oxidoreductase activity [GO:0015035]	cell redox homeostasis [GO:0045454]
AN2846	0	0	0	-0.290343	-0.355795	0.0925723	0.0678014	-0.458797	0.346037	-0.0845385	-2.34077	NaN	0.152419	-0.948107	0.719856	0.313227	-1.23287	0.746805	0.418589	-1.08921	0.755668	0.744975	-1.73587	0.757219	1.4382	-2.49951	1.22819	1.25652	-2.59774	1.74361	1.74133	-2.65629	2.67938	2.30106	-2.50687	3.45462	2.87662	-1.56014	2.95664	194	Glutathione peroxidase	AN2846.2	0.448	Q5B9D4_EMENI	glutathione peroxidase activity [GO:0004602]	response to oxidative stress [GO:0006979]	ani00480 Glutathione metabolism;ani00590 Arachidonic acid metabolism;
AN3849	0	0	0	0.0278077	0.0515618	-0.206024	0.587012	0.426588	-0.0454133	0.522426	-0.619127	NaN	0.869881	0.828672	0.159277	1.10143	0.8062	0.216825	0.984296	1.16525	0.181048	1.36097	0.736751	0.0614345	1.68143	0.58034	0.320442	1.62607	0.608551	0.630979	1.85685	0.446445	1.0135	1.95041	0.422748	1.31466	1.74076	0.337727	1.32749	220	Glutathione S-transferase kappa (EC 2.5.1.18)	AN3849.2	0.006	A0A1U8QXJ8_EMENI	glutathione transferase activity [GO:0004364];protein disulfide oxidoreductase activity [GO:0015035]			CATALYTIC ACTIVITY: RX + glutathione = HX + R-S-glutathione. {ECO:0000256|PIRNR:PIRNR006386}.
AN6936	0	0	0	0.425071	0.168662	1.65235	1.58268	0.29011	2.77882	1.06512	-0.220943	NaN	2.15859	0.146685	4.48849	2.91577	0.336874	4.99123	3.25318	0.434786	5.39103	4.22045	0.240875	6.22748	4.8629	0.580013	6.71888	4.74193	1.18256	6.97755	4.91551	1.19124	7.14832	4.71695	1.2249	6.6357	4.32322	1.58248	5.41408	216	Glutathione S-transferase kappa (EC 2.5.1.18)	AN6936.2	0.0174	A0A1U8QVY2_EMENI	glutathione transferase activity [GO:0004364];protein disulfide oxidoreductase activity [GO:0015035]			CATALYTIC ACTIVITY: RX + glutathione = HX + R-S-glutathione. {ECO:0000256|PIRNR:PIRNR006386}.
AN8041	0	0	0	0.0961783	0.0928567	-0.175627	-0.00136726	0.0793383	-0.389411	0.188555	-0.232967	NaN	-0.0598001	-0.219979	-0.750253	-0.0359977	-0.0663584	-0.785812	-0.146833	-0.141089	-0.741224	-0.300281	0.110134	-0.695995	-0.150876	-0.210918	-0.684123	-0.191327	-0.354243	-0.852027	0.0248917	-0.501212	-0.821839	0.0713128	-0.6321	-0.641726	0.275483	-0.515865	-0.19517	336	Glyceraldehyde-3-phosphate dehydrogenase (GAPDH) (EC 1.2.1.12)	gpdA AN8041	0.1038	G3P_EMENI	glyceraldehyde-3-phosphate dehydrogenase (NAD+) (phosphorylating) activity [GO:0004365];NAD binding [GO:0051287];NADP binding [GO:0050661]	cellular response to drug [GO:0035690];cellular response to osmotic stress [GO:0071470];gluconeogenesis [GO:0006094];glycolytic process [GO:0006096]	ani00010 Glycolysis / Gluconeogenesis;ani01100 Metabolic pathways;ani01110 Biosynthesis of secondary metabolites;ani01130 Biosynthesis of antibiotics;ani01200 Carbon metabolism;ani01230 Biosynthesis of amino acids;	CATALYTIC ACTIVITY: D-glyceraldehyde 3-phosphate + phosphate + NAD(+) = 3-phospho-D-glyceroyl phosphate + NADH. {ECO:0000255|PROSITE-ProRule:PRU10009}.
AN1396	0	0	0	0.845413	0.135972	-0.054452	0.190701	-0.0193988	-0.302148	0.670218	-0.101103	NaN	0.276122	-0.164998	-0.694828	0.318367	0.000118472	-0.457905	0.440677	0.167459	-0.0709143	0.233952	0.44066	0.219063	0.445183	0.950922	0.212284	0.815394	1.03064	-0.0472801	1.28674	0.664567	-0.227479	0.970579	0.401414	-0.228853	0.889598	0.425366	0.697568	708	Glycerol-3-phosphate dehydrogenase (EC 1.1.5.3)	AN1396.2	0.0476	Q5BDI4_EMENI	sn-glycerol-3-phosphate:ubiquinone-8 oxidoreductase activity [GO:0052591]	glycerol-3-phosphate metabolic process [GO:0006072]	ani00564 Glycerophospholipid metabolism;ani01110 Biosynthesis of secondary metabolites;	CATALYTIC ACTIVITY: sn-glycerol 3-phosphate + a quinone = glycerone phosphate + a quinol. {ECO:0000256|RuleBase:RU361217}.	COFACTOR: Name=FAD;Xref=ChEBI:CHEBI:57692;Evidence={ECO:0000256|RuleBase:RU361217};
AN0351	0	0	0	0.0669154	-0.0155905	-0.124665	-0.0113945	-0.074949	-0.306986	0.0609307	0.0621465	NaN	0.0950365	0.0420414	-0.500198	0.0465177	-0.0803957	-0.454756	0.0930803	0.0706366	-0.551023	0.140301	-0.10018	-0.562621	0.0780008	-0.12654	-0.513734	-0.0598999	-0.0282517	-0.370589	-0.046056	-0.0604369	-0.619359	-0.00600476	-0.038583	-0.509628	0.077011	-0.0770896	-0.521168	417	Glycerol-3-phosphate dehydrogenase [NAD(+)] (EC 1.1.1.8)	AN0351.2	0.6378	G5EB51_EMENI	glycerol-3-phosphate dehydrogenase [NAD+] activity [GO:0004367];NAD binding [GO:0051287]	carbohydrate metabolic process [GO:0005975];glycerol-3-phosphate catabolic process [GO:0046168]	ani00564 Glycerophospholipid metabolism;ani01110 Biosynthesis of secondary metabolites;ani04011 MAPK signaling pathway - yeast;	CATALYTIC ACTIVITY: sn-glycerol 3-phosphate + NAD(+) = glycerone phosphate + NADH. {ECO:0000256|RuleBase:RU361243}.
AN6792	0	0	0	0.387704	0.575584	0.21974	0.833449	0.367017	0.0476961	1.07497	-0.362351	NaN	0.59379	0.350908	0.263974	0.975895	0.551542	1.55325	0.502621	0.941886	1.63904	1.39109	0.652983	2.05405	1.76026	1.0187	1.95147	1.74224	1.10633	1.67437	2.365	1.48821	2.55782	2.48296	1.42129	2.52556	2.6456	2.36623	2.80393	407	Glycerol-3-phosphate dehydrogenase [NAD(+)] (EC 1.1.1.8)	AN6792.2	0	A0A1U8QHG3_EMENI	glycerol-3-phosphate dehydrogenase [NAD+] activity [GO:0004367];NAD binding [GO:0051287]	carbohydrate metabolic process [GO:0005975];glycerol-3-phosphate catabolic process [GO:0046168]	ani00564 Glycerophospholipid metabolism;ani01110 Biosynthesis of secondary metabolites;ani04011 MAPK signaling pathway - yeast;	CATALYTIC ACTIVITY: sn-glycerol 3-phosphate + NAD(+) = glycerone phosphate + NADH. {ECO:0000256|RuleBase:RU361243}.
AN1074	0	0	0	-0.11269	-0.0151041	-0.107206	0.175324	0.163757	-0.129166	-0.00856107	0.128909	NaN	0.153011	-0.0610495	0.379806	0.328124	-0.0246019	0.615927	0.238089	0.18866	0.697063	0.325411	0.13308	0.803133	0.462388	-0.0654186	0.828669	0.279017	0.0770393	0.839872	0.296228	0.193872	0.662728	-0.0271854	0.249544	0.34898	-0.57461	0.432686	-0.182075	173	Glycine cleavage system H protein	AN1074.2	0.0129	A0A1U8QQX0_EMENI		glycine decarboxylation via glycine cleavage system [GO:0019464]	ani00260 Glycine, serine and threonine metabolism;ani00630 Glyoxylate and dicarboxylate metabolism;ani01100 Metabolic pathways;ani01110 Biosynthesis of secondary metabolites;ani01130 Biosynthesis of antibiotics;ani01200 Carbon metabolism;		COFACTOR: Name=(R)-lipoate;Xref=ChEBI:CHEBI:83088;Evidence={ECO:0000256|RuleBase:RU364055};;Note=Binds 1 lipoyl cofactor covalently. {ECO:0000256|RuleBase:RU364055};
AN8010	0	0	0	0.0564411	0.34501	-0.0484075	-0.137574	0.459164	0.145103	0.115358	0.134399	NaN	-0.256115	-0.0152787	0.594225	-0.55534	0.0959742	0.640458	-0.400343	0.352757	0.538901	-0.363185	0.266997	0.0896798	-0.02917	-0.290366	0.109171	-0.563514	0.340177	-0.126272	-0.0208459	0.304204	-0.174938	0.250993	0.0298705	-0.169488	0.247669	0.819975	-0.201713	711	Glycogen [starch] synthase (EC 2.4.1.11)	AN8010.2	0.7673	A0A1U8QN77_EMENI	glycogen (starch) synthase activity [GO:0004373]	glycogen biosynthetic process [GO:0005978]	ani00500 Starch and sucrose metabolism;ani01100 Metabolic pathways;	CATALYTIC ACTIVITY: UDP-alpha-D-glucose + ((1->4)-alpha-D-glucosyl)(n) = UDP + ((1->4)-alpha-D-glucosyl)(n+1). {ECO:0000256|RuleBase:RU363104}.
AN3839	0	0	0	-0.0215849	0.168184	-0.0930451	-0.221168	0.275414	-0.196513	-0.0449031	0.148215	NaN	-0.258992	0.0489943	-0.262846	-0.347539	0.0985501	-0.197663	-0.272798	0.0587053	-0.169594	-0.233779	0.0925738	-0.260963	-0.316744	-0.270045	-0.552152	-0.193407	-0.412231	-0.609703	-0.221559	-0.701666	-0.668961	-0.315683	-0.78042	-0.652231	-0.24294	-0.454154	-0.747942	493	Glycylpeptide N-tetradecanoyltransferase (EC 2.3.1.97) (Myristoyl-CoA:protein N-myristoyltransferase) (NMT) (Peptide N-myristoyltransferase)	swoF nmt1 AN3839	0.0001	NMT_EMENI	glycylpeptide N-tetradecanoyltransferase activity [GO:0004379]	establishment of cell polarity [GO:0030010];N-terminal peptidyl-glycine N-myristoylation [GO:0018008];replicative cell aging [GO:0001302]		CATALYTIC ACTIVITY: Tetradecanoyl-CoA + glycylpeptide = CoA + N-tetradecanoylglycylpeptide.
AN5566	0	0	0	0.277321	-0.122671	0.158804	-0.138566	-0.178209	-0.255568	0.038056	0.557715	NaN	-0.0963537	-0.00913363	-0.995218	0.0906676	0.0707191	-0.705939	0.0977514	0.110395	-0.402594	-0.283519	0.421046	-0.403528	-0.51272	0.691727	-0.724218	-0.150171	0.449185	-1.17576	-0.430484	0.428568	-1.51808	-0.570408	0.361348	-1.72446	-0.456537	-0.795212	-1.49563	533	GMP synthase [glutamine-hydrolyzing] (EC 6.3.5.2) (GMP synthetase) (Glutamine amidotransferase)	gua1 AN5566	0.0461	GUAA_EMENI	ATP binding [GO:0005524];GMP synthase (glutamine-hydrolyzing) activity [GO:0003922];GMP synthase activity [GO:0003921];pyrophosphatase activity [GO:0016462]	glutamine metabolic process [GO:0006541];GMP biosynthetic process [GO:0006177]	ani00230 Purine metabolism;ani01100 Metabolic pathways;	CATALYTIC ACTIVITY: ATP + XMP + L-glutamine + H(2)O = AMP + diphosphate + GMP + L-glutamate.
AN3576	0	0	0	-0.105065	-0.0545651	-0.14283	0.064849	0.0599386	0.107114	-0.0632693	0.198618	NaN	-0.366056	0.221926	0.410985	-0.226005	-0.00162602	0.378336	-0.0285775	0.0912495	0.427736	0.0392259	-0.126881	0.37961	0.114189	-0.0121501	0.506398	0.11346	-0.194507	0.193406	0.163957	-0.0682274	0.556566	-0.0645122	-0.166165	0.441675	-0.140397	0.165943	0.399778	234	Golgi apparatus membrane protein TVP23	AN3576.2	0.2754	Q5B7A4_EMENI
AN3579	0	0	0	-0.218499	0.0788356	-0.0310567	0.0362059	0.128348	0.129727	-0.143741	0.152902	NaN	0.0595811	0.104906	0.0793216	0.0347217	0.0810098	0.0735216	0.0237616	0.180838	0.119647	0.0540712	0.0206992	0.171617	0.0790777	-0.128698	0.195685	-0.245952	-0.200492	0.1672	-0.446747	-0.0685363	0.254375	-0.457612	0.0369428	0.129417	-0.169381	0.121161	-0.2788	410	Golgi apparatus membrane protein tvp38	tvp38 AN3579	0.2028	TVP38_EMENI
AN7049	0	0	0	0.0906139	-0.0637347	0.0146124	-0.00184905	-0.11108	0.0998049	0.0968593	0.0432421	NaN	0.246493	-0.174815	-0.137551	0.0313675	0.015791	-0.20238	0.0976076	-0.357652	-0.0503448	0.1213	0.193675	0.123194	0.0634347	0.422225	0.0729842	0.10772	0.392331	0.0562047	-0.0971265	0.415692	-0.00236639	0.0706926	0.585551	-0.0661904	0.0498476	0.405333	-0.0547934	930	GPI ethanolamine phosphate transferase 1 (EC 2.-.-.-)	mcd4 AN7049	0.1096	MCD4_EMENI	mannose-ethanolamine phosphotransferase activity [GO:0051377]	cell wall organization [GO:0071555];GPI anchor biosynthetic process [GO:0006506]	ani00563 Glycosylphosphatidylinositol (GPI)-anchor biosynthesis;ani01100 Metabolic pathways;
AN6702	0	0	0	-0.0973151	-0.198457	-0.00313884	-0.131547	-0.109244	0.0261917	-0.0959789	-0.147579	NaN	-0.0541528	-0.249523	0.0943499	-0.233141	0.0155377	-0.00172442	-0.34412	-0.397341	-0.043929	-0.0801244	0.0886138	0.0288566	-0.248354	0.0742035	0.0823953	-0.0617733	0.0824616	0.102484	-0.138397	-0.0359881	0.102288	-0.231449	0.0941019	0.184456	-0.0353272	0.353562	0.234412	1140	GPI inositol-deacylase (EC 3.1.-.-)	bst1 AN6702	0.04	BST1_EMENI	hydrolase activity, acting on ester bonds [GO:0016788]	protein transport [GO:0015031]
AN3370	0	0	0	0.0875191	-0.0102033	0.292029	-0.184214	0.151057	0.0815108	0.112344	0.199776	NaN	-0.10506	0.0144806	-0.114652	-0.0086968	0.0294224	-0.200153	-0.0855259	0.158824	-0.0615162	-0.145636	0.150723	0.0192789	-0.067604	0.143854	0.0215922	-0.333426	0.283246	0.0384657	0.0697984	0.223441	-0.171837	-0.197277	0.110725	0.102667	-0.0347413	0.0781455	-0.0725034	443	GPI mannosyltransferase 1 (EC 2.4.1.-) (GPI mannosyltransferase I) (GPI-MT-I) (Glycosylphosphatidylinositol-anchor biosynthesis protein 14)	gpi14 AN3370	0.5953	GPI14_EMENI	transferase activity, transferring hexosyl groups [GO:0016758]	cell wall organization [GO:0071555];GPI anchor biosynthetic process [GO:0006506]	ani00563 Glycosylphosphatidylinositol (GPI)-anchor biosynthesis;ani01100 Metabolic pathways;
AN1811	0	0	0	0.0336056	0.0291587	0.187319	-0.167431	-0.011097	0.1852	-0.107112	-0.422472	NaN	-0.39887	0.0729019	0.550855	-0.319001	-0.015925	0.614269	-0.164417	-0.0148821	0.526251	-0.140307	-0.297037	0.636549	-0.431944	-0.19359	0.495748	-0.418646	0.0719556	0.425375	-0.368343	-0.123687	0.665572	-0.269169	0.0447629	0.693172	0.0557925	0.484878	0.741272	663	GPI mannosyltransferase 3 (EC 2.4.1.-) (GPI mannosyltransferase III) (GPI-MT-III) (Glycosylphosphatidylinositol-anchor biosynthesis protein 10)	gpi10 AN1811	0.508	GPI10_EMENI	mannosyltransferase activity [GO:0000030]	GPI anchor biosynthetic process [GO:0006506]	ani00563 Glycosylphosphatidylinositol (GPI)-anchor biosynthesis;ani01100 Metabolic pathways;
AN2303	0	0	0	0.24126	-0.0562634	-0.190824	-0.0410196	-0.0652996	-0.611034	0.135419	-0.341916	NaN	0.232334	0.188593	-1.01938	0.345929	0.171308	-0.959551	0.107718	-0.198439	-0.568912	0.0553589	0.579616	-0.531134	-0.165889	0.490571	-0.522785	0.0749154	0.347307	-0.451965	-0.188032	0.274978	-0.765377	-0.158402	0.327831	-0.678581	0.0655077	0.178794	-0.541049	546	GPI mannosyltransferase 4 (EC 2.4.1.-) (GPI mannosyltransferase IV) (GPI-MT-IV)	smp3 AN2303	0.1542	SMP3_EMENI	mannosyltransferase activity [GO:0000030]	GPI anchor biosynthetic process [GO:0006506]	ani00563 Glycosylphosphatidylinositol (GPI)-anchor biosynthesis;
AN0827	0	0	0	0.146234	-0.053557	0.0181835	0.00788996	-0.178367	0.0709728	0.225548	-0.392305	NaN	0.0593853	-0.319743	0.0858562	-0.0170154	-0.407792	0.0532073	-0.0592174	-0.384571	0.105569	0.138996	-0.864416	0.081164	-0.0312277	-0.921329	0.175753	-0.0223551	-0.666287	0.224628	-0.231561	-0.870046	0.517018	-0.0492611	-0.645255	0.750311	0.147687	-0.302959	0.291525	474	GPI-anchored wall transfer protein 1 (EC 2.3.-.-)	gwt1 AN0827	0.7505	GWT1_EMENI	transferase activity, transferring acyl groups [GO:0016746]	GPI anchor biosynthetic process [GO:0006506]	ani00563 Glycosylphosphatidylinositol (GPI)-anchor biosynthesis;ani01100 Metabolic pathways;
AN2062	0	0	0	0.587786	0.649605	-0.454925	0.111936	0.732493	-0.520432	0.472394	-0.43188	NaN	-0.349323	0.324349	-0.641249	-0.442894	0.0902181	-0.458809	-0.320596	-0.219071	0.0301216	-0.476561	-0.539913	0.494431	-0.530222	-1.01729	0.0601807	-0.529256	-1.08727	-0.456495	-1.04405	-1.23228	-0.42898	-1.53086	-1.01044	-0.454983	-0.778229	-0.581082	-0.628565	674	GR78_NEUCR 78 kDa GLUCOSE-REGULATED PROTEIN HOMOLOG (GRP 78) (IMMUNOGLOBULIN HEAVY CHAIN BINDING PROTEIN HOMOLOG) (BIP)	AN2062.2	0.0018	A0A1U8QVL2_EMENI	ATP binding [GO:0005524]		ani03060 Protein export;ani04141 Protein processing in endoplasmic reticulum;
AN6248	0	0	0	0.15132	-0.177265	0.116835	-0.147688	-0.0753537	-0.430179	0.0347837	-0.0900932	NaN	0.123069	0.216851	-1.50266	0.409795	0.207873	-1.2943	0.31615	0.125014	-0.992482	0.0789129	0.632011	-0.52865	0.282462	0.855047	-0.509059	0.655531	0.71577	-0.473694	0.389685	1.05272	-0.608181	0.501745	1.10056	-0.761912	0.199167	0.285747	-0.429675	252	GrpE protein homolog	AN6248.2	0.3355	A0A1U8QT42_EMENI	adenyl-nucleotide exchange factor activity [GO:0000774];chaperone binding [GO:0051087];protein homodimerization activity [GO:0042803]	protein folding [GO:0006457]
AN0259	0	0	0	-0.360957	-0.0529465	-0.126829	0.105983	0.074202	0.0597131	-0.0628696	0.575894	NaN	-0.300179	0.0448052	0.307295	-0.21967	-0.210356	0.20371	-0.29657	-0.029337	-0.129375	-0.261701	-0.287146	-0.361028	-0.502343	-0.318439	-0.0240635	-0.320161	-0.214262	-0.179717	-0.4835	-0.180117	-0.101833	-0.596627	-0.0662422	-0.0559772	-0.586807	-0.00967213	-0.00896908	236	GTP:AMP phosphotransferase, mitochondrial (EC 2.7.4.10) (Adenylate kinase 3) (AK 3)	ADK2 AN0259.2	0.0524	A0A1U8QFL4_EMENI	adenylate kinase activity [GO:0004017];ATP binding [GO:0005524];GTP binding [GO:0005525];nucleoside triphosphate adenylate kinase activity [GO:0046899]	ADP biosynthetic process [GO:0006172];AMP metabolic process [GO:0046033];GTP metabolic process [GO:0046039];ITP metabolic process [GO:0046041]	ani00230 Purine metabolism;ani00730 Thiamine metabolism;ani01100 Metabolic pathways;ani01110 Biosynthesis of secondary metabolites;ani01130 Biosynthesis of antibiotics;	CATALYTIC ACTIVITY: NTP + AMP = NDP + ADP. {ECO:0000256|HAMAP-Rule:MF_03169}.
AN5482	0	0	0	-0.191724	-0.052393	0.136651	-0.239336	-0.0154618	0.0948643	-0.0225694	0.622875	NaN	-0.164218	-0.0599399	-0.161472	0.108213	0.100799	-0.31029	-0.0711319	0.140315	-0.332352	-0.0370693	0.640947	-0.289509	0.23458	0.563947	-0.151675	0.271416	0.344398	-0.153732	0.245637	0.364451	-0.305404	0.0847371	0.405701	-0.306082	0.0404922	0.0283255	-0.32296	222	GTP-binding nuclear protein	AN5482.2	0.4496	Q5B1U8_EMENI	GTPase activity [GO:0003924];GTP binding [GO:0005525]	nucleocytoplasmic transport [GO:0006913];protein transport [GO:0015031]	ani03008 Ribosome biogenesis in eukaryotes;ani03013 RNA transport;
AN5740	0	0	0	-0.167811	0.0579464	0.0655281	-0.0266907	0.179342	0.151773	0.0187967	0.311909	NaN	0.0108292	0.16557	0.117969	0.137885	0.291848	0.102319	-0.0122055	0.423045	0.0230214	0.0510824	0.379263	-0.0117473	0.0858864	0.0660716	0.0742371	-0.0647637	0.0665713	0.0759223	-0.110903	0.0583453	0.126526	-0.332867	0.12586	0.212818	-0.359278	0.104528	-0.161585	193	GTP-binding protein rhoA (Rho1 protein homolog)	rhoA AN5740	0.0843	RHOA_EMENI	GTPase activity [GO:0003924];GTP binding [GO:0005525]	fungal-type cell wall organization [GO:0031505];hyphal growth [GO:0030448];small GTPase mediated signal transduction [GO:0007264]	ani04011 MAPK signaling pathway - yeast;ani04144 Endocytosis;
AN2687	0	0	0	0.327403	0.295761	0.477044	-0.0794938	0.43823	0.5874	0.0665051	0.778763	NaN	-0.290499	0.422482	0.462197	-0.156555	0.389232	0.401148	-0.273686	0.589658	0.332696	-0.0746846	0.492518	0.389277	0.0543158	0.525537	0.41099	0.0447615	0.176366	0.234481	0.135732	-0.0596108	0.12222	-0.0931977	-0.247679	0.272481	-0.427952	-0.293529	-0.248284	280	GTP-binding protein rhoC (Rho3 protein homolog)	rhoC AN2687	0.0182	RHOC_EMENI	GTPase activity [GO:0003924];GTP binding [GO:0005525]	actomyosin contractile ring assembly [GO:0000915];barrier septum assembly [GO:0000917];cellular protein localization [GO:0034613];regulation of actin cytoskeleton organization [GO:0032956];regulation of actomyosin contractile ring contraction [GO:0031991];regulation of barrier septum assembly [GO:0032955];regulation of cell shape [GO:0008360];small GTPase mediated signal transduction [GO:0007264]
AN0651	0	0	0	-0.00461375	-0.279989	-0.172577	-0.24016	-0.356554	-0.247342	-0.299317	-0.50775	NaN	-0.260317	-0.322515	-0.339509	0.0125447	-0.0613039	-0.32377	-0.180905	-0.455197	-0.125673	-0.203806	-0.320566	-0.150829	-0.158365	0.148517	-0.203804	-0.143662	-0.195116	0.0926763	-0.0409962	-0.0781241	-0.0532182	-0.175368	0.031272	0.225544	-0.0748215	-0.00504443	0.0456429	353	Guanine nucleotide-binding protein subunit alpha	fadA AN0651	0.0006	GPA1_EMENI	G-protein beta/gamma-subunit complex binding [GO:0031683];G-protein coupled receptor binding [GO:0001664];GTPase activity [GO:0003924];GTP binding [GO:0005525];guanyl nucleotide binding [GO:0019001];metal ion binding [GO:0046872];signal transducer activity [GO:0004871]	adenylate cyclase-modulating G-protein coupled receptor signaling pathway [GO:0007188];cellular response to drug [GO:0035690];conidium formation [GO:0048315];G-protein coupled receptor signaling pathway [GO:0007186];penicillin biosynthetic process [GO:0042318];positive regulation of penicillin biosynthetic process [GO:1900198];regulation of conidium formation [GO:0075306];regulation of secondary …
AN6010	0	0	0	0.728017	-0.381999	-0.266718	0.0126474	-0.531837	-1.19516	0.361104	-1.03432	NaN	0.46398	-0.400318	-2.48165	0.76106	-0.369037	-2.12209	0.614854	-0.343847	-1.45864	0.377093	0.406424	-0.796507	0.237335	0.395657	-0.515255	0.565661	0.337314	-0.482867	0.38353	0.57339	-0.923415	0.384197	0.615786	-0.931644	0.502308	0.134376	-0.995586	666	Heat shock 70 kDa protein	AN6010	0.2266	HSP7M_EMENI	ATP binding [GO:0005524];unfolded protein binding [GO:0051082]	cellular response to osmotic stress [GO:0071470];protein folding [GO:0006457];spore germination [GO:0009847]	ani03018 RNA degradation;
AN5129	0	0	0	0.734857	-0.263675	-0.378174	0.272395	-0.492816	-0.976978	0.582839	-0.618084	NaN	0.266413	-0.899415	-2.44741	0.639995	-0.722883	-2.362	0.905015	-0.510026	-1.96523	0.767473	-0.446346	-1.15352	0.537064	-0.819625	-0.583528	0.0312424	-0.710611	-0.330889	-0.384481	-0.695951	-0.796035	-0.257715	-0.670589	-1.23219	-0.0927504	-0.656932	-2.1786	644	Heat shock 70 kDa protein (HSP70)	hsp70 AN5129	0.4655	HSP70_EMENI	ATP binding [GO:0005524]	cellular response to farnesol [GO:0097308];cellular response to osmotic stress [GO:0071470]	ani03040 Spliceosome;ani04141 Protein processing in endoplasmic reticulum;ani04144 Endocytosis;
AN6089	0	0	0	0.780488	-0.562086	-0.272378	0.211961	-0.684759	-0.986808	0.513851	-0.13743	NaN	0.411238	-0.567528	-2.45777	0.872339	-0.541373	-2.73668	0.754621	-0.554784	-2.2322	0.526888	0.00524614	-1.49011	0.450913	0.384698	-1.10016	0.769177	0.467389	-0.788945	0.813142	0.678739	-1.23138	0.90684	0.831842	-1.52224	1.07155	0.608736	-1.21548	588	Heat shock protein 60 (60 kDa chaperonin) (Protein Cpn60)	hsp60 AN6089	0.1513	HSP60_EMENI	ATP binding [GO:0005524];protein binding involved in protein folding [GO:0044183];unfolded protein binding [GO:0051082]	'de novo' protein folding [GO:0006458];apoptotic mitochondrial changes [GO:0008637];cellular response to osmotic stress [GO:0071470];chaperone-mediated protein folding [GO:0061077];protein import into mitochondrial intermembrane space [GO:0045041];protein refolding [GO:0042026]	ani03018 RNA degradation;
AN3265	0	0	0	-0.0122269	-0.545974	-0.804661	-0.588507	-0.407583	-0.663416	-0.556289	-0.631246	NaN	-0.80614	-0.526574	-1.02432	-1.03102	-0.967154	-0.671319	-0.511419	-0.576055	-0.696565	-0.468274	-1.21662	-0.597324	-0.252116	-0.447738	-0.278195	-0.627315	0.202767	0.0650073	0.780982	0.798882	0.0559636	1.20109	1.16088	0.318687	2.06159	1.64478	1.82588	368	HECT-type ubiquitin ligase-interacting protein apyA (Arrestin and PY motif-containing protein A)	apyA AN3265	0	APYA_EMENI		regulation of protein ubiquitination [GO:0031396];response to drug [GO:0042493]
AN4170	0	0	0	-0.771717	-0.51306	-0.48342	-0.790991	-0.160024	-0.920707	-0.93692	0.148812	NaN	-0.710051	-0.284605	-0.513008	-0.797165	-0.481025	-0.207105	-1.21057	-0.891758	-0.142238	-0.856852	-0.0392611	-0.42176	-0.896481	0.00490792	-0.423236	-0.199359	-0.38347	-0.288885	-0.0203846	-0.415667	-0.546661	-0.140393	-0.273146	-0.41131	-0.0734393	0.0339747	-0.326201	597	HECT-type ubiquitin ligase-interacting protein creD (Carbon catabolite repressor D)	creD cre-34 AN4170	0.9197	CRED_EMENI		regulation of protein ubiquitination [GO:0031396];response to drug [GO:0042493]
[truncated: 7,663 more rows]
[truncated: 125 more columns]

## Sheet: Dynamic
Gene names (ORF)	0_FC_01	0_FC_02	0_FC_03	5_FC_01	5_FC_02	5_FC_03	10_FC_01	10_FC_02	10_FC_03	15_FC_01	15_FC_02	15_FC_03	20_FC_01	20_FC_02	20_FC_03	25_FC_01	25_FC_02	25_FC_03	30_FC_01	30_FC_02	30_FC_03	40_FC_01	40_FC_02	40_FC_03	50_FC_01	50_FC_02	50_FC_03	60_FC_01	60_FC_02	60_FC_03	75_FC_01	75_FC_02	75_FC_03	90_FC_01	90_FC_02	90_FC_03	120_FC_01	120_FC_02	120_FC_03	Protein names	Gene names	p_values	Entry name	Gene ontology (molecular function)	Gene ontology (biological process)	Cell Wall Related Gene?	Gene Name	Cell Wall Component	Description
[truncated: 3,231 more rows]
[truncated: 1 more columns]

[truncated: 2 more sheets: Pvalue Histograms, p<0.01 Dynamic]
