# Supplementary material for: Dynamic Transcriptomic and Phosphoproteomic Analysis During Cell Wall Stress in Aspergillus nidulans
Source: Mol Cell Proteomics. 2020 Nov 23;19(8):1310–29. doi: 10.1074/mcp.RA119.001769 (PMC8014999; doi:10.1074/mcp.RA119.001769)
Supplement: Supplementary file 1 [file mmc1.zip › 155660_2_supp_501708_q80css.xlsx]

## Sheet: Read Me!
Sheet	Description
DNA RNA-seq	Genes associated with cell wall regulation are listed here
Matlab Data	RNA-seq data and extracted MARS model data is shown here and used to make gene expression plots
Plots	Plots showing the expression of cell wall related genes
Upregulated	The genes that are upregulated.

## Sheet: Data RNA-seq
ANID	Gene Name	p_values	Cell Wall Component	Protein Description	Reference	0_FC_01	0_FC_02	0_FC_03	5_FC_01	5_FC_02	5_FC_03	10_FC_01	10_FC_02	10_FC_03	15_FC_01	15_FC_02	15_FC_03	20_FC_01	20_FC_02	20_FC_03	25_FC_01	25_FC_02	25_FC_03	30_FC_01	30_FC_02	30_FC_03	40_FC_01	40_FC_02	40_FC_03	50_FC_01	50_FC_02	50_FC_03	60_FC_01	60_FC_02	60_FC_03	75_FC_01	75_FC_02	75_FC_03	90_FC_01	90_FC_02	90_FC_03	120_FC_01	120_FC_02	120_FC_03	Gene ontology (molecular function)	Gene ontology (biological process)	KEGG Pathways	Catalytic activity
AN1604	agnE	0	alpha glucan	Putative 1,3-a-glucanase family (GH 71); related to the S. pombe Agn1-family	deGroot et al., 2009	0	0	0	0.843383	0.583035	NaN	1.92245	0.850114	NaN	1.07497	-2.38405	NaN	1.82768	1.66802	NaN	2.12527	2.18121	NaN	2.36973	2.68412	NaN	3.07733	3.11437	NaN	3.24957	3.29509	NaN	3.71747	3.72405	NaN	4.34913	4.25333	NaN	4.50956	4.54129	NaN	5.26912	4.86055	NaN	hydrolase activity [GO:0016787]
AN5885	agsA	0	alpha glucan	Catalytic subunit of alpha-1,3 glucan synthase complex	Fujioka et al., 2007	0	0	0	0.267561	0.0645653	0.160562	0.36174	0.501518	0.604243	0.465342	-0.307904	NaN	0.352693	0.50552	0.733971	0.076764	1.03144	0.588428	0.0368176	0.533116	0.989414	0.415336	1.7505	1.09823	0.22651	2.16724	0.882312	0.844169	2.61984	1.21664	1.1226	3.27561	1.2293	1.70153	3.77057	1.60207	2.58633	4.60831	2.23162	catalytic activity [GO:0003824]	carbohydrate metabolic process [GO:0005975]
AN3309	amyG	0.0013	alpha glucan	Amylase-like family (GH 13); similarity with A. fumigatus AmyA; Secreted proteins	Nakamura et al., 2006; He et al., 2014	0	0	0	0.102575	0.064583	-0.151145	-0.0295545	-0.0790909	-0.0371457	0.0175644	-0.291294	NaN	-0.171069	-0.0725161	-0.318503	-0.128232	-0.100845	-0.190916	-0.231278	-0.195816	-0.000162261	-0.475727	-0.52917	0.107479	-0.457509	-0.560532	0.105466	-0.65269	-0.823315	-0.10508	-1.09684	-0.902466	-0.0740969	-0.976291	-1.06993	-0.153975	-0.972346	-0.944679	-0.388718	calcium ion binding [GO:0005509];hydrolase activity, hydrolyzing O-glycosyl compounds [GO:0004553]	carbohydrate metabolic process [GO:0005975]	ani00500 Starch and sucrose metabolism;ani01100 Metabolic pathways;
AN0779		0	beta glucan	Putative exo-1,3-b-glucanase family (GH 55); related to Coniothyrium minitans exo-1,3-glucanase (Cmg1)	deGroot et al., 2009	0	0	0	-0.0367612	-0.110101	0.00594927	-0.264692	-0.0403479	0.0712964	-0.15512	0.447132	NaN	-0.2151	-0.311904	-0.0448642	-0.394269	-0.17454	-0.218185	-0.464946	-0.325955	-0.246225	-0.397208	-0.0654605	-0.401272	-0.518232	-0.239877	-0.514053	-0.462623	-0.318362	-0.476478	-0.648773	-0.571109	-0.481985	-0.830019	-0.721519	-0.341318	-1.0246	-0.685115	-0.713153			ani00500 Starch and sucrose metabolism;
AN1551	btgE	0	beta glucan	Bgl2-family of putative 1,3-b-transglucosylases (GH 17) proposed to be involved in connecting the emerging 1,3-b-glucan chains to the existing b-glucan network through 1,6-b-linkages; related to A. fumigatus Bgt1-family	deGroot et al., 2009	0	0	0	0.0138822	-0.163205	-0.00172439	-0.201305	-0.247217	-0.124382	-0.0683427	0.266905	NaN	-0.103476	-0.510118	-0.225299	-0.183637	-0.315898	-0.358705	-0.307864	-0.459492	-0.5113	-0.329458	-0.373425	-0.594808	-0.53678	-0.394637	-0.646176	-0.431869	-0.330654	-0.59045	-0.37698	-0.610294	-0.724848	-0.611419	-0.575954	-0.686666	-0.470502	-0.545186	-0.804094	beta-glucosidase activity [GO:0008422];scopolin beta-glucosidase activity [GO:0102483]	cellulose catabolic process [GO:0030245]		CATALYTIC ACTIVITY: Hydrolysis of terminal, non-reducing beta-D-glucosyl residues with release of beta-D-glucose.
AN3777	exgB	0	beta glucan	Putative exo-1,3-b-glucanase family (GH 5); related to the ScExg1-family	De Vries et al., 2005	0	0	0	-0.0452557	0.0332825	0.120204	0.248487	0.201958	0.233563	-0.17742	1.08762	NaN	-0.265795	0.635414	0.694259	0.376286	0.609403	0.623642	-0.356964	0.443915	0.208529	-0.284072	0.0573732	-0.423992	-0.493731	-1.29214	-0.370454	-0.458709	-0.999744	-0.347162	-1.483	-1.02435	-0.713486	-0.469371	-0.678809	-1.04791	-1.93936	-0.84676	-2.71065	glucan endo-1,6-beta-glucosidase activity [GO:0046557]	cellular glucan metabolic process [GO:0006073];cell wall organization [GO:0071555];glucan catabolic process [GO:0009251]		CATALYTIC ACTIVITY: Random hydrolysis of (1->6)-linkages in (1->6)-beta-D-glucans.
AN3914	crhA	0	beta glucan	Crh1-family of putative transglycosidases (GH 16); involved in crosslinking b-glucan and chitin; related to ScCrh-family	deGroot et al., 2009	0	0	0	0.356935	-0.227526	0.129179	-0.0582681	-0.143706	0.0563913	0.321303	0.387878	NaN	0.0349455	-0.0333158	0.041769	-0.0167753	0.0309201	0.0346229	-0.280638	0.00453451	0.0136311	-0.171777	-0.0987156	0.102014	-0.281043	-0.057244	0.136673	-0.350023	-0.0943773	-0.0161414	-0.562167	-0.351375	-0.434168	-0.638623	-0.446007	-0.234245	-0.536929	-0.417438	-0.735618	hydrolase activity, hydrolyzing O-glycosyl compounds [GO:0004553]	carbohydrate metabolic process [GO:0005975];cell wall organization [GO:0071555]
AN6697	sunA	0.0001	beta glucan	Sun family, involved in septation, possibly b-glucosidase activity; related to ScSun-family	deGroot et al., 2009	0	0	0	-0.0975244	0.00485702	-0.0530178	-0.126372	0.032803	-0.0663713	-0.106281	0.407582	NaN	-0.135208	-0.0221603	-0.0447794	-0.0573133	0.0946707	-0.099953	-0.141782	0.095814	-0.234479	-0.137446	-0.0508003	-0.372393	-0.325803	-0.129854	-0.409479	-0.330772	-0.0525237	-0.416976	-0.397332	-0.315395	-0.414232	-0.596586	-0.268872	-0.461625	-0.494983	-0.249671	-0.641251
AN2385		0.0002	beta glucan	Mixed-linked glucanases in C. carbonum, hydrolyze 1,3-b-/1,4-b-glucans; Mlg1	deGroot et al., 2009	0	0	0	-0.148222	-0.242113	-0.0232042	-0.289364	-0.237727	-0.13604	-0.31264	0.234482	NaN	-0.3489	-0.253607	-0.335005	-0.358653	-0.303516	-0.533825	-0.491684	-0.551604	-0.594866	-0.494525	-0.141441	-0.644379	-0.746301	-0.0686702	-0.649036	-0.341705	-0.290418	-0.663926	-0.359671	-0.718777	-0.763058	-0.615281	-0.799726	-0.682982	-0.824692	-1.02309	-0.722546	glucan endo-1,3-beta-glucanase activity, C-3 substituted reducing group [GO:0052861];glucan endo-1,4-beta-glucanase activity, C-3 substituted reducing group [GO:0052862];licheninase activity [GO:0042972]	cellulose catabolic process [GO:0030245];glucan catabolic process [GO:0009251]		CATALYTIC ACTIVITY: Endohydrolysis of (1->3)- or (1->4)-linkages in beta-D-glucans when the glucose residue whose reducing group is involved in the linkage to be hydrolyzed is itself substituted at C-3.
AN7533	exgD	0.0013	beta glucan	Putative exo-1,3-b-glucanase family (GH 5); related to the ScExg1-family	De Vries et al., 2005	0	0	0	0.0495979	0.0909706	0.0205916	-0.0157455	0.0909832	0.119166	0.0340212	0.120156	NaN	-0.152982	0.0564364	-0.0229635	-0.371168	0.0823095	-0.0173327	-0.310696	-0.129869	-0.0417883	-0.185016	-0.157758	0.128155	-0.367903	-0.466198	-0.0585097	-0.579369	-0.290956	-0.0198934	-0.73621	-0.364354	-0.0293111	-0.759983	-0.26025	-0.0814625	-0.792997	-0.345229	-0.582909	glucan exo-1,3-beta-glucosidase activity [GO:0004338]	cellular glucan metabolic process [GO:0006073];cell wall organization [GO:0071555];glucan catabolic process [GO:0009251]	ani00500 Starch and sucrose metabolism;	CATALYTIC ACTIVITY: Successive hydrolysis of beta-D-glucose units from the non-reducing ends of (1->3)-beta-D-glucans, releasing alpha-glucose.
AN4852		0.0024	beta glucan	Putative exo-1,3-b-glucanase family (GH 55); related to Coniothyrium minitans exo-1,3-glucanase (Cmg1)	deGroot et al., 2009	0	0	0	-0.141933	-0.130387	-0.104762	-0.112886	-0.00307123	-0.00184548	-0.220154	1.81168	NaN	-0.0761282	0.0595267	0.433727	-0.123018	0.00936476	0.466774	-0.315549	0.115915	0.395193	-0.397438	-0.266097	0.0149552	-0.346266	-0.23816	0.0192898	-0.992919	-0.382987	-0.32021	-1.21812	-0.0585396	-0.567615	-1.34001	0.0145449	-1.01235	-1.48969	-0.450151	-0.929988
AN7511	gelE	0.0045	beta glucan	Gas-family of putative 1,3-b-transglucosylases (GH 72) proposed to be involved in connecting the emerging 1,3-b-glucan chains to the existing b-glucan network; related to A. fumigatus Gel-family	deGroot et al., 2009	0	0	0	-0.00796399	-0.0302623	-0.0378886	-0.146423	-0.0209623	-0.104501	-0.0860968	0.616153	NaN	-0.228736	0.0200261	-0.234602	-0.191446	0.202405	-0.319355	-0.263158	0.244775	-0.409659	-0.284423	0.187299	-0.499391	-0.419558	-0.0326484	-0.560764	-0.631725	-0.00149182	-0.70284	-0.799189	-0.194965	-0.800847	-0.930393	-0.0921127	-0.967778	-0.848381	-6.79531e-05	-1.29957	transferase activity [GO:0016740]
AN0933	crh1	0.0053	beta glucan	Crh1-family of putative transglycosidases (GH 16); involved in crosslinking b-glucan and chitin; related to ScCrh-family	deGroot et al., 2009	0	0	0	-0.848401	0.0478492	0.241523	-0.813135	0.150126	0.793014	-0.786026	2.08161	NaN	-0.969846	-0.226231	1.23737	-1.254	-0.153376	0.93307	-1.67357	-0.293826	0.528044	-1.7518	-0.563796	-0.0736672	-2.34705	-0.734828	-0.277893	-2.7449	-0.620693	-0.627395	-2.73974	-1.10973	-0.928977	-2.61167	-1.43668	-1.38911	-2.78445	-1.06346	-1.65	hydrolase activity, hydrolyzing O-glycosyl compounds [GO:0004553]	carbohydrate metabolic process [GO:0005975];cell wall organization [GO:0071555]
AN5077		0	chitin	Chitinases (GH 18; homologous to ChiA, B and C and S. cerevisiae chitinases); Class V	deGroot et al., 2009	0	0	0	0.0261485	-0.117139	-0.0617933	0.159893	0.0234073	-0.0669465	0.118523	-0.0319499	NaN	0.205695	-0.0100473	-0.22203	0.0791446	-0.176565	-0.36232	0.00078368	-0.15331	-0.137801	0.20038	0.0866166	-0.00895482	0.188377	0.156437	0.101167	0.354812	0.376253	0.214554	0.559583	0.334067	0.247293	0.582421	0.511488	0.276154	0.897889	0.618436	0.638279	chitin binding [GO:0008061];hydrolase activity, hydrolyzing O-glycosyl compounds [GO:0004553]	carbohydrate metabolic process [GO:0005975]	ani00520 Amino sugar and nucleotide sugar metabolism;ani01100 Metabolic pathways;
AN9094	ungA	0	chitin	UDP-N-acetylglucosamine synthesis; UDP-N-acetylglucosamine pyrophosphorylase (4th step)	deGroot et al., 2009	0	0	0	-0.206484	0.068442	0.000372956	-0.398938	0.07397	0.000716633	-0.317959	0.939075	NaN	-0.499555	0.00134671	-0.264063	-0.497045	0.0521928	-0.405091	-0.606041	0.103663	-0.58061	-0.699968	0.172169	-0.707949	-0.850272	-0.0827687	-0.862765	-0.951439	-0.260837	-1.11656	-1.0886	-0.623335	-1.33272	-1.18267	-0.839696	-1.38395	-1.44745	-0.778926	-1.42347	uridylyltransferase activity [GO:0070569]	metabolic process [GO:0008152]	ani00520 Amino sugar and nucleotide sugar metabolism;ani01100 Metabolic pathways;ani01130 Biosynthesis of antibiotics;
AN8710		0.0002	chitin	Regulation of chitin synthase activity, by analogy to S. cerevisiae; Similarity with ScChs5, component of exomer complex	deGroot et al., 2009	0	0	0	-0.0745158	0.00373739	-0.0641179	0.0414425	0.0906815	-0.0493137	-0.0420404	0.236483	NaN	-0.107384	-0.105669	0.0704297	-0.0974581	-0.0842256	-0.0939778	-0.196764	-0.0209837	-0.0481598	-0.0937962	-0.378726	-0.190089	-0.220185	-0.484313	-0.209043	-0.387309	-0.50206	-0.22238	-0.501468	-0.482264	-0.251788	-0.745363	-0.411242	-0.173849	-0.626172	-0.19151	-0.547729	protein dimerization activity [GO:0046983]
AN4566	chsC	0.0006	chitin	Chitin synthase C (Chitin-UDP acetyl-glucosaminyl transferase C) (Class-I chitin synthase C)	Fujioka et al., 2007; Motoyama et al., 1994	0	0	0	0.372613	0.239442	0.447689	0.224631	0.205834	0.867524	0.394077	0.716281	NaN	0.173519	0.134109	0.561817	0.112839	0.135041	0.394041	0.188137	0.0625686	0.360098	0.187677	-1.04725	0.257859	0.182817	-0.959802	0.333355	-1.14252	-0.957149	0.317358	-1.28064	-1.15143	0.258967	-1.30531	-1.19162	0.274018	-1.05484	-0.773601	-1.21763	chitin synthase activity [GO:0004100]	ascospore wall assembly [GO:0030476];ascospore wall chitin biosynthetic process [GO:0034217];barrier septum site selection [GO:0000918];cell septum assembly [GO:0090529];cell wall chitin biosynthetic process [GO:0006038];conidium formation [GO:0048315];fungal-type cell wall organization [GO:0031505];hyphal growth [GO:0030448]	ani00520 Amino sugar and nucleotide sugar metabolism;	CATALYTIC ACTIVITY: UDP-N-acetyl-alpha-D-glucosamine + (1,4-(N-acetyl-beta-D-glucosaminyl))(n) = UDP + (1,4-(N-acetyl-beta-D-glucosaminyl))(n+1).
AN4871	chiB	0.0008	chitin	Chitinases (GH 18; homologous to ChiA, B and C and S. cerevisiae chitinases); Class V	deGroot et al., 2009	0	0	0	0.205338	-0.0166282	0.0964244	0.473369	0.0276495	0.045746	0.362795	0.824598	NaN	0.455253	0.0479407	0.0744435	0.360766	0.12919	0.149667	0.327558	0.290593	0.194911	0.188683	0.0595446	0.195336	0.47795	-0.770764	0.20609	-0.0868647	-1.24633	0.0422761	-1.01721	-1.47749	-0.0504622	-1.44973	-1.42849	-0.14676	-1.06455	-0.82424	-1.53633	chitinase activity [GO:0004568];chitin binding [GO:0008061]	chitin catabolic process [GO:0006032];polysaccharide catabolic process [GO:0000272]	ani00520 Amino sugar and nucleotide sugar metabolism;ani01100 Metabolic pathways;	CATALYTIC ACTIVITY: Random endo-hydrolysis of N-acetyl-beta-D-glucosaminide (1->4)-beta-linkages in chitin and chitodextrins. {ECO:0000269|PubMed:18800599}.
AN4367		0.0018	chitin	Chitin synthase; Class III	deGroot et al., 2009	0	0	0	0.414339	-0.0238782	0.0981782	0.342309	-0.271974	-0.282453	0.175896	-0.487882	NaN	0.0557288	-0.248554	-0.902676	-0.199744	-0.986519	-1.04224	-0.757907	-0.4313	-0.334967	-0.252055	-0.235986	-0.635496	-0.44683	-1.34157	-0.437568	-0.291514	-0.16382	-0.732593	-0.325676	-0.052361	0.378492	0.0249889	0.150451	1.01098	-0.0706026	0.727777	0.509403	chitin synthase activity [GO:0004100]	chitin biosynthetic process [GO:0006031]	ani00520 Amino sugar and nucleotide sugar metabolism;
AN1554		0.002	chitin	Regulation of chitin synthase activity, by analogy to S. cerevisiae; Similarity with ScSkt5/ScChs4, activator of Chs3	deGroot et al., 2009	0	0	0	-0.0890059	-0.194801	-0.138034	-0.0107371	-0.246582	-0.113275	0.105249	-0.140268	NaN	0.0603581	-0.142174	-0.321149	0.0660207	-0.0789088	-0.292888	0.0872336	-0.308361	-0.385313	-0.0343195	-0.174215	-0.352155	-0.0143127	-0.437565	-0.36247	-0.207844	-0.521199	-0.365737	-0.266616	-0.735626	-0.410286	-0.448538	-0.525703	-0.306149	-0.148965	-0.380121	-0.638047
AN0221		0.0021	chitin	Chitinases (GH 18; homologous to ChiA, B and C and S. cerevisiae chitinases); Class V	deGroot et al., 2009	0	0	0	-0.419651	0.304828	-0.422938	0.0260946	0.671443	-0.531972	-0.0949583	-0.451356	NaN	-0.213565	0.750358	0.0542553	-0.120966	0.693863	0.48727	-0.556273	1.08148	0.174505	0.294227	0.624969	0.576008	0.224983	0.679846	0.751537	0.287189	0.709207	0.809301	0.767095	0.520218	0.18656	0.708774	0.903764	0.555789	0.897143	0.962496	1.33117	chitin binding [GO:0008061]	carbohydrate metabolic process [GO:0005975]
AN2523	chsB	0.0041	chitin	Chitin synthase B (Chitin-UDP acetyl-glucosaminyl transferase B) (Class-III chitin synthase B)	Fujioka et al., 2007; Yanai et al., 1994	0	0	0	0.326747	-0.0894469	0.0894286	0.0837671	-0.0237676	0.0651772	0.332884	0.0373043	NaN	0.105504	-0.229148	-0.75974	0.152011	-0.161157	-0.835289	-0.0132793	-0.374639	-0.731583	-0.115414	-0.34012	-0.482149	-0.259552	-0.176252	-0.546354	-0.321922	-0.374844	-0.573576	-0.494541	-0.280484	-0.785832	-0.435822	-0.309715	-0.673643	-0.183281	-0.423656	-0.931115	chitin synthase activity [GO:0004100]	barrier septum site selection [GO:0000918];cell wall chitin biosynthetic process [GO:0006038];conidium formation [GO:0048315];fungal-type cell wall organization [GO:0031505];hyphal growth [GO:0030448]	ani00520 Amino sugar and nucleotide sugar metabolism;	CATALYTIC ACTIVITY: UDP-N-acetyl-alpha-D-glucosamine + (1,4-(N-acetyl-beta-D-glucosaminyl))(n) = UDP + (1,4-(N-acetyl-beta-D-glucosaminyl))(n+1).
AN1502	nagA	0.0061	chitin	N-Acetyl-b-D-glucosaminidase (GH 20); homologous to C. albicans Hex1	Kim et al., 2002	0	0	0	0.388653	0.0631881	-0.127233	0.139944	0.215796	0.0594095	0.343163	-0.519514	NaN	0.165663	-0.0853472	0.237066	0.0677952	0.0548871	0.412358	0.170016	0.0411722	0.443881	0.143085	0.32888	0.309834	0.239453	0.377905	0.400605	0.124807	0.635964	0.353024	0.194032	0.614806	0.340641	0.276714	0.469157	0.527438	0.427085	0.529236	0.698745	beta-N-acetylhexosaminidase activity [GO:0004563];N-acetyl-beta-D-galactosaminidase activity [GO:0102148]	carbohydrate metabolic process [GO:0005975]	ani00511 Other glycan degradation;ani00513 Various types of N-glycan biosynthesis;ani00520 Amino sugar and nucleotide sugar metabolism;ani00531 Glycosaminoglycan degradation;ani00603 Glycosphingolipid biosynthesis - globo and isoglobo series;ani01100 Metabolic pathways;	CATALYTIC ACTIVITY: Hydrolysis of terminal non-reducing N-acetyl-D-hexosamine residues in N-acetyl-beta-D-hexosaminides. {ECO:0000256|PIRNR:PIRNR001093}.
AN0393	dfgC	0	Mannan	Endo-mannanase family (GH 76) with a putative role in GPI-CWP incorporation; related to S. cerevisiae Dfg5	deGroot et al., 2009	0	0	0	-0.354696	0.128416	0.100255	-0.323163	-0.332133	-0.0609867	-0.195681	0.143925	NaN	-0.333653	-0.713747	0.0462568	-0.714656	-0.631641	-0.0724811	-0.815516	-0.755996	-0.393973	-0.697885	-1.10738	-0.46232	-0.994003	-1.39657	-0.488635	-1.42003	-1.27719	-0.626498	-1.68326	-1.61254	-0.755646	-1.7359	-1.63011	-1.18182	-1.64813	-1.55754	-1.68123	mannan endo-1,6-alpha-mannosidase activity [GO:0008496]	carbohydrate catabolic process [GO:0016052]		CATALYTIC ACTIVITY: Random hydrolysis of (1->6)-alpha-D-mannosidic linkages in unbranched (1->6)-mannans. {ECO:0000256|PIRNR:PIRNR016302}.
AN1556	Old annotation number, now AN10216	0.0015	unknown	Uncharacterized	Guerriero et al., 2016	0	0	0	-0.187101	0.279926	0.186587	-0.0353292	0.278529	0.350966	-0.197744	0.356577	NaN	-0.140961	0.665534	0.638822	-0.0672777	0.603515	0.726165	0.207709	0.940461	0.838575	0.0249725	0.467256	0.792659	0.389794	0.0899957	0.810749	-0.0135344	-0.0254459	0.664901	-0.344898	-0.313891	0.753257	-0.673118	-0.683617	0.64838	-1.23501	-0.918958	-0.351656

## Sheet: Matlab Data
Gene names (ORF)		AN0221	Matlab			AN0779	Matlab			crh1	Matlab			nagA	Matlab			btgE	Matlab			AN1554	Matlab			AN1556	Matlab			agnE	Matlab			AN2385	Matlab			chsB	Matlab				amyG	Matlab			exgB	Matlab
Gene Name	Time	AN0221_RNA-seq	AN0221_MARStimes	AN0221_MARS	Time	AN0779_RNA-seq	AN0779_MARStimes	AN0779_MARS	Time	crh1_RNA-seq	crh1_MARStimes	crh1_MARS	Time	nagA_RNA-seq	nagA_MARStimes	nagA_MARS	Time	btgE_RNA-seq	btgE_MARStimes	btgE_MARS	Time	AN1554_RNA-seq	AN1554_MARStimes	AN1554_MARS	Time	AN1556_RNA-seq	AN1556_MARStimes	AN1556_MARS	Time	agnE_RNA-seq	agnE_MARStimes	agnE_MARS	Time	AN2385_RNA-seq	AN2385_MARStimes	AN2385_MARS	Time	chsB_RNA-seq	chsB_MARStimes	chsB_MARS	Time	Time	amyG_RNA-seq	amyG_MARStimes	amyG_MARS	Time	exgB_RNA-seq	exgB_MARStimes	exgB_MARS
0_FC_01	0	0	0	-0.169716	0	0	0	0.013921	0	0	0.3	-0.123479	0	0	0	0.128536	0	0	0	0.0160497	0	0	0.3	-0.0272706	0	0	0	-0.0941792	0	0	0	0.315319	0	0	0	-0.0955729	0	0	0.3	0.0613255	0	0	0	0.6	0.0622784	0	0	0	0.197957
0_FC_02	0	0	0.3	-0.163995	0	0	0.3	0.0116688	0	0	0.6	-0.123479	0	0	0.3	0.128536	0	0	0.3	0.012335	0	0	0.6	-0.0288819	0	0	0.3	-0.0841869	0	0	0.3	0.319291	0	0	0.3	-0.0981186	0	0	0.6	0.0613255	0	0	0	0.9	0.0591869	0	0	0.3	0.197957
0_FC_03	0	0	0.6	-0.158274	0	0	0.6	0.00941647	0	0	0.9	-0.123479	0	0	0.6	0.128536	0	0	0.6	0.00862019	0	0	0.9	-0.0304933	0	0	0.6	-0.0741946	0	0	0.6	0.323263	0	0	0.6	-0.100664	0	0	0.9	0.0613255	0	0	0	1.2	0.0560953	0	0	0.6	0.197957
5_FC_01	5	-0.419651	0.9	-0.152552	5	-0.0367612	0.9	0.00716418	5	-0.848401	1.2	-0.123479	5	0.388653	0.9	0.128536	5	0.0138822	0.9	0.00490543	5	-0.0890059	1.2	-0.0321046	5	-0.187101	0.9	-0.0642024	5	0.843383	0.9	0.327236	5	-0.148222	0.9	-0.10321	5	0.326747	1.2	0.0613255	5	5	0.102575	1.5	0.0530038	5	-0.0452557	0.9	0.197957
5_FC_02	5	0.304828	1.2	-0.146831	5	-0.110101	1.2	0.0049119	5	0.0478492	1.5	-0.123479	5	0.0631881	1.2	0.128536	5	-0.163205	1.2	0.00119066	5	-0.194801	1.5	-0.0337159	5	0.279926	1.2	-0.0542101	5	0.583035	1.2	0.331208	5	-0.242113	1.2	-0.105756	5	-0.0894469	1.5	0.0613255	5	5	0.064583	1.8	0.0499123	5	0.0332825	1.2	0.197957
5_FC_03	5	-0.422938	1.5	-0.14111	5	0.00594927	1.5	0.00265962	5	0.241523	1.8	-0.123479	5	-0.127233	1.5	0.128536	5	-0.00172439	1.5	-0.0025241	5	-0.138034	1.8	-0.0353272	5	0.186587	1.5	-0.0442178	5		1.5	0.33518	5	-0.0232042	1.5	-0.108301	5	0.0894286	1.8	0.0613255	5	5	-0.151145	2.1	0.0468207	5	0.120204	1.5	0.197957
10_FC_01	10	0.0260946	1.8	-0.135389	10	-0.264692	1.8	0.000407331	10	-0.813135	2.1	-0.123479	10	0.139944	1.8	0.128536	10	-0.201305	1.8	-0.00623886	10	-0.0107371	2.1	-0.0369386	10	-0.0353292	1.8	-0.0342256	10	1.92245	1.8	0.339152	10	-0.289364	1.8	-0.110847	10	0.0837671	2.1	0.0613255	10	10	-0.0295545	2.4	0.0437292	10	0.248487	1.8	0.197957
10_FC_02	10	0.671443	2.1	-0.129668	10	-0.0403479	2.1	-0.00184495	10	0.150126	2.4	-0.123479	10	0.215796	2.1	0.128536	10	-0.247217	2.1	-0.00995363	10	-0.246582	2.4	-0.0385499	10	0.278529	2.1	-0.0242333	10	0.850114	2.1	0.343125	10	-0.237727	2.1	-0.113393	10	-0.0237676	2.4	0.0613255	10	10	-0.0790909	2.7	0.0406377	10	0.201958	2.1	0.197957
10_FC_03	10	-0.531972	2.4	-0.123946	10	0.0712964	2.4	-0.00409724	10	0.793014	2.7	-0.123479	10	0.0594095	2.4	0.128536	10	-0.124382	2.4	-0.0136684	10	-0.113275	2.7	-0.0401612	10	0.350966	2.4	-0.014241	10		2.4	0.347097	10	-0.13604	2.4	-0.115938	10	0.0651772	2.7	0.0613255	10	10	-0.0371457	3	0.0375461	10	0.233563	2.4	0.197957
15_FC_01	15	-0.0949583	2.7	-0.118225	15	-0.15512	2.7	-0.00634952	15	-0.786026	3	-0.123479	15	0.343163	2.7	0.128536	15	-0.0683427	2.7	-0.0173832	15	0.105249	3	-0.0417726	15	-0.197744	2.7	-0.00424875	15	1.07497	2.7	0.351069	15	-0.31264	2.7	-0.118484	15	0.332884	3	0.0613255	15	15	0.0175644	3.3	0.0344546	15	-0.17742	2.7	0.197957
15_FC_02	15	-0.451356	3	-0.112504	15	0.447132	3	-0.00860181	15	2.08161	3.3	-0.123479	15	-0.519514	3	0.128536	15	0.266905	3	-0.0210979	15	-0.140268	3.3	-0.0433839	15	0.356577	3	0.00574352	15	-2.38405	3	0.355041	15	0.234482	3	-0.12103	15	0.0373043	3.3	0.0613255	15	15	-0.291294	3.6	0.0313631	15	1.08762	3	0.197957
20_FC_01	20	-0.213565	3.3	-0.106783	20	-0.2151	3.3	-0.0108541	20	-0.969846	3.6	-0.123479	20	0.165663	3.3	0.128536	20	-0.103476	3.3	-0.0248127	20	0.0603581	3.6	-0.0449952	20	-0.140961	3.3	0.0157358	20	1.82768	3.3	0.359014	20	-0.3489	3.3	-0.123575	20	0.105504	3.6	0.0613255	20	20	-0.171069	3.9	0.0282715	20	-0.265795	3.3	0.197957
20_FC_02	20	0.750358	3.6	-0.101062	20	-0.311904	3.6	-0.0131064	20	-0.226231	3.9	-0.123479	20	-0.0853472	3.6	0.128536	20	-0.510118	3.6	-0.0285274	20	-0.142174	3.9	-0.0466065	20	0.665534	3.6	0.025728	20	1.66802	3.6	0.362986	20	-0.253607	3.6	-0.126121	20	-0.229148	3.9	0.0613255	20	20	-0.0725161	4.2	0.02518	20	0.635414	3.6	0.197957
20_FC_03	20	0.0542553	3.9	-0.0953404	20	-0.0448642	3.9	-0.0153587	20	1.23737	4.2	-0.123479	20	0.237066	3.9	0.128536	20	-0.225299	3.9	-0.0322422	20	-0.321149	4.2	-0.0482179	20	0.638822	3.9	0.0357203	20		3.9	0.366958	20	-0.335005	3.9	-0.128667	20	-0.75974	4.2	0.0613255	20	20	-0.318503	4.5	0.0220885	20	0.694259	3.9	0.197957
25_FC_01	25	-0.120966	4.2	-0.0896192	25	-0.394269	4.2	-0.0176109	25	-1.254	4.5	-0.123479	25	0.0677952	4.2	0.128536	25	-0.183637	4.2	-0.035957	25	0.0660207	4.5	-0.0498292	25	-0.0672777	4.2	0.0457126	25	2.12527	4.2	0.37093	25	-0.358653	4.2	-0.131212	25	0.152011	4.5	0.0613255	25	25	-0.128232	4.8	0.0189969	25	0.376286	4.2	0.197957
25_FC_02	25	0.693863	4.5	-0.083898	25	-0.17454	4.5	-0.0198632	25	-0.153376	4.8	-0.123479	25	0.0548871	4.5	0.128536	25	-0.315898	4.5	-0.0396717	25	-0.0789088	4.8	-0.0514405	25	0.603515	4.5	0.0557049	25	2.18121	4.5	0.374903	25	-0.303516	4.5	-0.133758	25	-0.161157	4.8	0.0613255	25	25	-0.100845	5.1	0.0159054	25	0.609403	4.5	0.197957
25_FC_03	25	0.48727	4.8	-0.0781767	25	-0.218185	4.8	-0.0221155	25	0.93307	5.1	-0.123479	25	0.412358	4.8	0.128536	25	-0.358705	4.8	-0.0433865	25	-0.292888	5.1	-0.0530518	25	0.726165	4.8	0.0656971	25		4.8	0.378875	25	-0.533825	4.8	-0.136304	25	-0.835289	5.1	0.0613118	25	25	-0.190916	5.4	0.0128138	25	0.623642	4.8	0.197957
30_FC_01	30	-0.556273	5.1	-0.0724555	30	-0.464946	5.1	-0.0243678	30	-1.67357	5.4	-0.123479	30	0.170016	5.1	0.128536	30	-0.307864	5.1	-0.0471013	30	0.0872336	5.4	-0.0546632	30	0.207709	5.1	0.0756795	30	2.36973	5.1	0.382847	30	-0.491684	5.1	-0.138849	30	-0.0132793	5.4	0.0611079	30	30	-0.231278	5.7	0.00972231	30	-0.356964	5.1	0.197957
30_FC_02	30	1.08148	5.4	-0.0667343	30	-0.325955	5.4	-0.0266201	30	-0.293826	5.7	-0.123479	30	0.0411722	5.4	0.128536	30	-0.459492	5.4	-0.050816	30	-0.308361	5.7	-0.0562745	30	0.940461	5.4	0.0855243	30	2.68412	5.4	0.38682	30	-0.551604	5.4	-0.141395	30	-0.374639	5.7	0.0606637	30	30	-0.195816	6	0.00663078	30	0.443915	5.4	0.197957
30_FC_03	30	0.174505	5.7	-0.0610131	30	-0.246225	5.7	-0.0288724	30	0.528044	6	-0.123479	30	0.443881	5.7	0.128536	30	-0.5113	5.7	-0.0545308	30	-0.385313	6	-0.0578858	30	0.838575	5.7	0.0951952	30		5.7	0.390792	30	-0.594866	5.7	-0.143941	30	-0.731583	6	0.0599842	30	30	-0.000162261	6.3	0.00353924	30	0.208529	5.7	0.197957
40_FC_01	40	0.294227	6	-0.0552919	40	-0.397208	6	-0.0311246	40	-1.7518	6.3	-0.123479	40	0.143085	6	0.128536	40	-0.329458	6	-0.0582456	40	-0.0343195	6.3	-0.0594972	40	0.0249725	6	0.104696	40	3.07733	6	0.394764	40	-0.494525	6	-0.146486	40	-0.115414	6.3	0.0590741	40	40	-0.475727	6.6	0.000447709	40	-0.284072	6	0.197957
40_FC_02	40	0.624969	6.3	-0.0495707	40	-0.0654605	6.3	-0.0333769	40	-0.563796	6.6	-0.123479	40	0.32888	6.3	0.128536	40	-0.373425	6.3	-0.0619603	40	-0.174215	6.6	-0.0611085	40	0.467256	6.3	0.11403	40	3.11437	6.3	0.398736	40	-0.141441	6.3	-0.149032	40	-0.34012	6.6	0.0579386	40	40	-0.52917	6.9	-0.00264383	40	0.0573732	6.3	0.197957
40_FC_03	40	0.576008	6.6	-0.0438495	40	-0.401272	6.6	-0.0356292	40	-0.0736672	6.9	-0.123479	40	0.309834	6.6	0.128536	40	-0.594808	6.6	-0.0656751	40	-0.352155	6.9	-0.0627198	40	0.792659	6.6	0.1232	40		6.6	0.402709	40	-0.644379	6.6	-0.151578	40	-0.482149	6.9	0.0565824	40	40	0.107479	7.2	-0.00573536	40	-0.423992	6.6	0.197957
50_FC_01	50	0.224983	6.9	-0.0381283	50	-0.518232	6.9	-0.0378815	50	-2.34705	7.2	-0.123479	50	0.239453	6.9	0.128536	50	-0.53678	6.9	-0.0693898	50	-0.0143127	7.2	-0.0643311	50	0.389794	6.9	0.132211	50	3.24957	6.9	0.406681	50	-0.746301	6.9	-0.154123	50	-0.259552	7.2	0.0550107	50	50	-0.457509	7.5	-0.0088269	50	-0.493731	6.9	0.197957
50_FC_02	50	0.679846	7.2	-0.0324071	50	-0.239877	7.2	-0.0401338	50	-0.734828	7.5	-0.123479	50	0.377905	7.2	0.128536	50	-0.394637	7.2	-0.0731046	50	-0.437565	7.5	-0.0659425	50	0.0899957	7.2	0.141066	50	3.29509	7.2	0.410653	50	-0.0686702	7.2	-0.156669	50	-0.176252	7.5	0.0532282	50	50	-0.560532	7.8	-0.0119184	50	-1.29214	7.2	0.197957
50_FC_03	50	0.751537	7.5	-0.0266858	50	-0.514053	7.5	-0.0423861	50	-0.277893	7.8	-0.123479	50	0.400605	7.5	0.128536	50	-0.646176	7.5	-0.0768194	50	-0.36247	7.8	-0.0675538	50	0.810749	7.5	0.149769	50		7.5	0.414625	50	-0.649036	7.5	-0.159215	50	-0.546354	7.8	0.0512399	50	50	0.105466	8.1	-0.01501	50	-0.370454	7.5	0.197957
60_FC_01	60	0.287189	7.8	-0.0209646	60	-0.462623	7.8	-0.0446384	60	-2.7449	8.1	-0.123479	60	0.124807	7.8	0.128536	60	-0.431869	7.8	-0.0805341	60	-0.207844	8.1	-0.0691651	60	-0.0135344	7.8	0.158323	60	3.71747	7.8	0.418211	60	-0.341705	7.8	-0.161761	60	-0.321922	8.1	0.0490509	60	60	-0.65269	8.4	-0.0181015	60	-0.458709	7.8	0.197957
60_FC_02	60	0.709207	8.1	-0.0152434	60	-0.318362	8.1	-0.0468906	60	-0.620693	8.4	-0.123479	60	0.635964	8.1	0.128536	60	-0.330654	8.1	-0.0842489	60	-0.521199	8.4	-0.0707765	60	-0.0254459	8.1	0.166731	60	3.72405	8.1	0.421124	60	-0.290418	8.1	-0.164306	60	-0.374844	8.4	0.0466659	60	60	-0.823315	8.7	-0.021193	60	-0.999744	8.1	0.197957
60_FC_03	60	0.809301	8.4	-0.00952221	60	-0.476478	8.4	-0.0491429	60	-0.627395	8.7	-0.123479	60	0.353024	8.4	0.128536	60	-0.59045	8.4	-0.0879637	60	-0.365737	8.7	-0.0723878	60	0.664901	8.4	0.174998	60		8.4	0.42351	60	-0.663926	8.4	-0.166852	60	-0.573576	8.7	0.04409	60	60	-0.10508	9	-0.0242846	60	-0.347162	8.4	0.197957
75_FC_01	75	0.767095	8.7	-0.003801	75	-0.648773	8.7	-0.0513952	75	-2.73974	9	-0.123479	75	0.194032	8.7	0.128536	75	-0.37698	8.7	-0.0916784	75	-0.266616	9	-0.0739991	75	-0.344898	8.7	0.183126	75	4.34913	8.7	0.425518	75	-0.359671	8.7	-0.169398	75	-0.494541	9	0.0413281	75	75	-1.09684	9.3	-0.0273761	75	-1.483	8.7	0.197957
75_FC_02	75	0.520218	9	0.00192021	75	-0.571109	9	-0.0536475	75	-1.10973	9.3	-0.123479	75	0.614806	9	0.128536	75	-0.610294	9	-0.0953932	75	-0.735626	9.3	-0.0756104	75	-0.313891	9	0.19112	75	4.25333	9	0.427296	75	-0.718777	9	-0.171943	75	-0.280484	9.3	0.0383851	75	75	-0.902466	9.6	-0.0304676	75	-1.02435	9	0.197957
75_FC_03	75	0.18656	9.3	0.00764142	75	-0.481985	9.3	-0.0558998	75	-0.928977	9.6	-0.123479	75	0.340641	9.3	0.128536	75	-0.724848	9.3	-0.099108	75	-0.410286	9.6	-0.0772218	75	0.753257	9.3	0.198983	75		9.3	0.428992	75	-0.763058	9.3	-0.174489	75	-0.785832	9.6	0.0352659	75	75	-0.0740969	9.9	-0.0335592	75	-0.713486	9.3	0.197957
90_FC_01	90	0.708774	9.6	0.0133626	90	-0.830019	9.6	-0.0581521	90	-2.61167	9.9	-0.123479	90	0.276714	9.6	0.128536	90	-0.611419	9.6	-0.102823	90	-0.448538	9.9	-0.0788331	90	-0.673118	9.6	0.206719	90	4.50956	9.6	0.430753	90	-0.615281	9.6	-0.177035	90	-0.435822	9.9	0.0319756	90	90	-0.976291	10.2	-0.0366507	90	-0.469371	9.6	0.197957
90_FC_02	90	0.903764	9.9	0.0190838	90	-0.721519	9.9	-0.0604043	90	-1.43668	10.2	-0.123502	90	0.469157	9.9	0.128536	90	-0.575954	9.9	-0.106537	90	-0.525703	10.2	-0.0804444	90	-0.683617	9.9	0.21433	90	4.54129	9.9	0.432729	90	-0.799726	9.9	-0.17958	90	-0.309715	10	0.0308416	90	90	-1.06993	10.5	-0.0397422	90	-0.678809	9.9	0.197957
90_FC_03	90	0.555789	10.2	0.0248051	90	-0.341318	10.2	-0.0626567	90	-1.38911	10.5	-0.123618	90	0.527438	10.2	0.128536	90	-0.686666	10.2	-0.110252	90	-0.306149	10.5	-0.0820558	90	0.64838	10	0.216841	90		10.2	0.435065	90	-0.682982	10.2	-0.182126	90	-0.673643	10.2	0.028519	90	90	-0.153975	10.8	-0.0428338	90	-1.04791	10.2	0.197957
120_FC_01	120	0.897143	10.5	0.0305263	120	-1.0246	10.5	-0.06491	120	-2.78445	10.8	-0.123833	120	0.427085	10.5	0.128536	120	-0.470502	10.5	-0.113968	120	-0.148965	10.8	-0.0836671	120	-1.23501	10.2	0.221822	120	5.26912	10.5	0.437912	120	-0.824692	10.5	-0.184672	120	-0.183281	10.5	0.0249011	120	120	-0.972346	11.1	-0.0459253	120	-1.93936	10.5	0.197957
120_FC_02	120	0.962496	10.8	0.0362475	120	-0.685115	10.8	-0.0671657	120	-1.06346	11.1	-0.124147	120	0.529236	10.8	0.128536	120	-0.545186	10.8	-0.117684	120	-0.380121	11.1	-0.0852784	120	-0.918958	10.5	0.229196	120	4.86055	10.8	0.441416	120	-1.02309	10.8	-0.187217	120	-0.423656	10.8	0.0211268	120	120	-0.944679	11.4	-0.0490169	120	-0.84676	10.8	0.197957
120_FC_03	120	1.33117	11.1	0.0419687	120	-0.713153	11.1	-0.0694252	120	-1.65	11.4	-0.124558	120	0.698745	11.1	0.128536	120	-0.804094	11.1	-0.121403	120	-0.638047	11.4	-0.0868897	120	-0.351656	10.8	0.236458	120		11.1	0.445725	120	-0.722546	11.1	-0.189763	120	-0.931115	11.1	0.0172011	120	120	-0.388718	11.7	-0.0521084	120	-2.71065	11.1	0.197957
Protein names		Uncharacterized protein	11.4	0.0476899		Uncharacterized protein	11.4	-0.07169		Uncharacterized protein	11.7	-0.125066		Beta-hexosaminidase (EC 3.2.1.52)	11.4	0.128536		Probable beta-glucosidase btgE (EC 3.2.1.21) (Beta-D-glucoside glucohydrolase btgE) (Cellobiase btgE) (Gentiobiase btgE)	11.4	-0.125124		Uncharacterized protein	11.7	-0.0885011		Uncharacterized protein	11.1	0.24361		Uncharacterized protein	11.4	0.450987		Endo-1,3(4)-beta-glucanase xgeA (EC 3.2.1.6) (Mixed-linked glucanase xgeA)	11.4	-0.192309		Chitin synthase B (EC 2.4.1.16) (Chitin-UDP acetyl-glucosaminyl transferase B) (Class-III chitin synthase B)	11.4	0.0131288			Uncharacterized protein	12	-0.0551999		Glucan endo-1,6-beta-glucosidase B (EC 3.2.1.75) (Beta-1,6-glucanase B) (Endo-1,6-beta-D-glucanase B) (Endo-1,6-beta-glucanase B)	11.4	0.197957
p_values		0.0021	11.7	0.0534111		0	11.7	-0.0739614		0.0053	12	-0.125671		0.0061	11.7	0.128536		0	11.7	-0.128848		0.002	12	-0.0901124		0.0015	11.4	0.250656		0	11.7	0.457351		0.0002	11.7	-0.194854		0.0041	11.7	0.008915			0.0013	12.3	-0.0582915		0	11.7	0.197957
Entry name		A0A1U8QSR3_EMENI	12	0.0591323		Q5BFA1_EMENI	12	-0.0762409		Q5BEU7_EMENI	12.3	-0.126371		A0A1U8QLR6_EMENI	12	0.128536		BTGE_EMENI	12	-0.132577		A0A1U8QZ12_EMENI	12.3	-0.0917237		Q5BD24_EMENI	11.7	0.257599		A0A1U8QY68_EMENI	12	0.464964		EGLX_EMENI	12	-0.1974		CHSB_EMENI	12	0.00456456			A0A1U8QS68_EMENI	12.6	-0.061383		EXGB_EMENI	12	0.197957
Cell Wall Related Gene		AN0221	12.3	0.0648535		AN0779	12.3	-0.0785299		AN0933	12.6	-0.127166		AN1502	12.3	0.128536		AN1551	12.3	-0.136311		AN1554	12.6	-0.0933351		AN1556	12	0.264444		AN1604	12.3	0.473974		AN2385	12.3	-0.199946		AN2523	12.3	8.24298e-05			AN3309	12.9	-0.0644745		AN3777	12.3	0.197957
Gene Name			12.6	0.070581			12.6	-0.0808299		crh1	12.9	-0.128056		nagA	12.6	0.128536		btgE	12.6	-0.14005			12.9	-0.0949464		Old annotation number	12.3	0.271193		agnE	12.6	0.484529			12.6	-0.202491		chsB	12.6	-0.00452645			amyG	13.2	-0.0675661		exgB	12.6	0.197952
Cell Wall Component		chitin	12.9	0.0763941		beta glucan	12.9	-0.0831423		beta glucan	13.2	-0.129039		chitin	12.9	0.128536		beta glucan	12.9	-0.143795		chitin	13.2	-0.0965577		unknown	12.6	0.277851		alpha glucan	12.9	0.496777		beta glucan	12.9	-0.205037		chitin	12.9	-0.00925715			alpha glucan	13.5	-0.0706576		beta glucan	12.9	0.197881
Description		Chitinases (GH 18; homologous to ChiA, B and C and S. cerevisiae chitinases); Class V	13.2	0.0823093		Putative exo-1,3-b-glucanase family (GH 55); related to Coniothyrium minitans exo-1,3-glucanase (Cmg1)	13.2	-0.0854685		Crh1-family of putative transglycosidases (GH 16); involved in crosslinking b-glucan and chitin; related to ScCrh-family	13.5	-0.130115		N-Acetyl-b-D-glucosaminidase (GH 20); homologous to C. albicans Hex1	13.2	0.128536		Bgl2-family of putative 1,3-b-transglucosylases (GH 17) proposed to be involved in connecting the emerging 1,3-b-glucan chains to the existing b-glucan network through 1,6-b-linkages; related to A. fumigatus Bgt1-family	13.2	-0.147548		Regulation of chitin synthase activity, by analogy to S. cerevisiae; Similarity with ScSkt5/ScChs4, activator of Chs3	13.5	-0.098169		uncharacterized	12.9	0.28442		Putative 1,3-a-glucanase family (GH 71); related to the S. pombe Agn1-family	13.2	0.510866		Mixed-linked glucanases in C. carbonum, hydrolyze 1,3-b-/1,4-b-glucans; Mlg1	13.2	-0.207583		Chitin synthase B (Chitin-UDP acetyl-glucosaminyl transferase B) (Class-III chitin synthase B)	13.2	-0.0141047			Amylase-like family (GH 13); similarity with A. fumigatus AmyA; Secreted proteins	13.8	-0.0737491		Putative exo-1,3-b-glucanase family (GH 5); related to the ScExg1-family	13.2	0.197723
Reference		deGroot et al., 2009	13.5	0.0883176		deGroot et al., 2009	13.5	-0.0878099		deGroot et al., 2009	13.8	-0.131283		Kim et al., 2002	13.5	0.128536		deGroot et al., 2009	13.5	-0.151308		deGroot et al., 2009	13.8	-0.0997804		Guerriero et al., 2016	13.2	0.290905		deGroot et al., 2009	13.5	0.526943		deGroot et al., 2009	13.5	-0.210128		Fujioka et al., 2007; Yanai et al., 1994	13.5	-0.0190642			Nakamura et al., 2006; He et al., 2014	14.1	-0.0768407		De Vries et al., 2005	13.5	0.197481
			13.8	0.0944098			13.8	-0.090168			14.1	-0.132543			13.8	0.128536			13.8	-0.155077			14.1	-0.101392			13.5	0.297309			13.8	0.545158			13.8	-0.212674			13.8	-0.0241307				14.4	-0.0799322			13.8	0.197154
			14.1	0.100577			14.1	-0.0925442			14.4	-0.133894			14.1	0.128536			14.1	-0.158855			14.4	-0.103003			13.8	0.303636			14.1	0.565657			14.1	-0.21522			14.1	-0.0292993				14.7	-0.0830237			14.1	0.196743
			14.4	0.106809			14.4	-0.0949399			14.7	-0.135336			14.4	0.128536			14.4	-0.162643			14.7	-0.104614			14.1	0.309888			14.4	0.588588			14.4	-0.217765			14.4	-0.034565				15	-0.0861153			14.4	0.196249
			14.7	0.113098			14.7	-0.0973566			15	-0.136866			14.7	0.128536			14.7	-0.166442			15	-0.106226			14.4	0.316071			14.7	0.6141			14.7	-0.220311			14.7	-0.0399228				15.3	-0.0892068			14.7	0.195672
			15	0.119435			15	-0.0997956			15.3	-0.138486			15	0.128536			15	-0.170253			15.3	-0.107837			14.7	0.322186			15	0.642341			15	-0.222857			15	-0.045368				15.6	-0.0922983			15	0.195013
			15.3	0.125809			15.3	-0.102258			15.6	-0.140195			15.3	0.128546			15.3	-0.174075			15.6	-0.109448			15	0.328239			15.3	0.673458			15.3	-0.225402			15.3	-0.0508954				15.9	-0.0953899			15.3	0.194271
			15.6	0.132212			15.6	-0.104747			15.9	-0.141991			15.6	0.128575			15.6	-0.177911			15.9	-0.11106			15.3	0.334232			15.6	0.707599			15.6	-0.227948			15.6	-0.0565002				16.2	-0.0984814			15.6	0.193449
			15.9	0.138636			15.9	-0.107261			16.2	-0.143873			15.9	0.128625			15.9	-0.18176			16.2	-0.112671			15.6	0.340169			15.9	0.744912			15.9	-0.230494			15.9	-0.0621774				16.5	-0.101573			15.9	0.192546
			16.2	0.14507			16.2	-0.109804			16.5	-0.145842			16.2	0.128694			16.2	-0.185623			16.5	-0.114282			15.9	0.346054			16.2	0.785546			16.2	-0.23304			16.2	-0.0679221				16.8	-0.104664			16.2	0.191563
			16.5	0.151505			16.5	-0.112377			16.8	-0.147897			16.5	0.128783			16.5	-0.189502			16.8	-0.115894			16.2	0.35189			16.5	0.829647			16.5	-0.235585			16.5	-0.0737294				17.1	-0.107756			16.5	0.190501
			16.8	0.157933			16.8	-0.11498			17.1	-0.150037			16.8	0.128891			16.8	-0.193396			17.1	-0.117505			16.5	0.35768			16.8	0.877365			16.8	-0.238131			16.8	-0.0795942				17.4	-0.110848			16.8	0.189359
			17.1	0.164344			17.1	-0.117616			17.4	-0.152261			17.1	0.129018			17.1	-0.197307			17.4	-0.119116			16.8	0.363429			17.1	0.928846			17.1	-0.240677			17.1	-0.0855118				17.7	-0.113939			17.1	0.188139
			17.4	0.170729			17.4	-0.120285			17.7	-0.154569			17.4	0.129164			17.4	-0.201235			17.7	-0.120728			17.1	0.36914			17.4	0.984239			17.4	-0.243222			17.4	-0.0914771				18	-0.117031			17.4	0.186841
			17.7	0.177079			17.7	-0.12299			18	-0.156959			17.7	0.12933			17.7	-0.205182			18	-0.122339			17.4	0.374816			17.7	1.04255			17.7	-0.245768			17.7	-0.0974852				18.3	-0.120122			17.7	0.185466
			18	0.183385			18	-0.125732			18.3	-0.159432			18	0.129514			18	-0.209147			18.3	-0.12395			17.7	0.380461			18	1.10017			18	-0.248314			18	-0.103531				18.6	-0.123214			18	0.184013
			18.3	0.189637			18.3	-0.128511			18.6	-0.161987			18.3	0.129717			18.3	-0.213131			18.6	-0.125562			18	0.386079			18.3	1.15681			18.3	-0.250859			18.3	-0.10961				18.9	-0.126305			18.3	0.182485
			18.6	0.195827			18.6	-0.13133			18.9	-0.164623			18.6	0.129938			18.6	-0.217136			18.9	-0.127173			18.3	0.391673			18.6	1.21249			18.6	-0.253405			18.6	-0.115717				19.2	-0.129397			18.6	0.180881
			18.9	0.201945			18.9	-0.13419			19.2	-0.167338			18.9	0.130179			18.9	-0.221162			19.2	-0.128784			18.6	0.397247			18.9	1.26721			18.9	-0.255951			18.9	-0.121847				19.5	-0.132488			18.9	0.179202
			19.2	0.207983			19.2	-0.137093			19.5	-0.170134			19.2	0.130437			19.2	-0.225209			19.5	-0.130396			18.9	0.402804			19.2	1.32099			19.2	-0.258496			19.2	-0.127995				19.8	-0.13558			19.2	0.177448
			19.5	0.21393			19.5	-0.140039			19.8	-0.173008			19.5	0.130714			19.5	-0.229279			19.8	-0.132007			19.2	0.408348			19.5	1.37382			19.5	-0.261042			19.5	-0.134156				20.1	-0.138671			19.5	0.17562
			19.8	0.219778			19.8	-0.143031			20	-0.174968			19.8	0.131009			19.8	-0.233372			20.1	-0.133618			19.5	0.413883			19.8	1.42573			19.8	-0.263588			19.8	-0.140325				20.4	-0.141763			19.8	0.173718
			20.1	0.225518			20	-0.145051			20.1	-0.175961			20.1	0.131322			20	-0.236114			20.4	-0.13523			19.8	0.419411			20	1.45982			20.1	-0.266133			20.1	-0.146493				20.7	-0.144854			20.1	0.171744
			20.4	0.23114			20.1	-0.146069			20.4	-0.178991			20.4	0.131653			20.1	-0.237489			20.7	-0.136841			20.1	0.424929			20.1	1.47671			20.4	-0.268679			20.4	-0.152593				21	-0.147946			20.4	0.169697
			20.7	0.236636			20.4	-0.149155			20.7	-0.182099			20.7	0.132002			20.4	-0.241631			21	-0.138452			20.4	0.430323			20.4	1.52678			20.7	-0.271225			20.7	-0.158604				21.3	-0.151038			20.7	0.167579
			21	0.241996			20.7	-0.152291			21	-0.185282			21	0.132368			20.7	-0.245797			21.3	-0.140064			20.7	0.43556			20.7	1.57594			21	-0.27377			21	-0.164529				21.6	-0.154129			21	0.165389
			21.3	0.247211			21	-0.155478			21.3	-0.188542			21.3	0.132752			21	-0.24999			21.6	-0.141675			21	0.440642			21	1.6242			21.3	-0.276316			21.3	-0.170367				21.9	-0.157221			21.3	0.163128
			21.6	0.252271			21.3	-0.158717			21.6	-0.191876			21.6	0.133154			21.3	-0.25421			21.9	-0.143286			21.3	0.445568			21.3	1.67157			21.6	-0.278862			21.6	-0.17612				22.2	-0.160312			21.6	0.160797
			21.9	0.257169			21.6	-0.16201			21.9	-0.195284			21.9	0.133573			21.6	-0.258457			22.2	-0.144898			21.6	0.450341			21.6	1.71806			21.9	-0.281407			21.9	-0.181787				22.5	-0.163404			21.9	0.158396
			22.2	0.261894			21.9	-0.165358			22.2	-0.198766			22.2	0.134009			21.9	-0.262733			22.5	-0.146509			21.9	0.454962			21.9	1.76368			22.2	-0.283953			22.2	-0.18737				22.8	-0.166495			22.2	0.155927
			22.5	0.266438			22.2	-0.168763			22.5	-0.202321			22.5	0.134462			22.2	-0.267038			22.8	-0.14812			22.2	0.459431			22.2	1.80843			22.5	-0.286499			22.5	-0.192869				23.1	-0.169587			22.5	0.153388
			22.8	0.270791			22.5	-0.172226			22.8	-0.205949			22.8	0.134932			22.5	-0.271372			23.1	-0.149732			22.5	0.463749			22.5	1.85232			22.8	-0.289044			22.8	-0.198285				23.4	-0.172678			22.8	0.150782
			23.1	0.274944			22.8	-0.175748			23.1	-0.209648			23.1	0.135419			22.8	-0.275737			23.4	-0.151343			22.8	0.467919			22.8	1.89537			23.1	-0.29159			23.1	-0.203618				23.7	-0.17577			23.1	0.148108
			23.4	0.278888			23.1	-0.179332			23.4	-0.213418			23.4	0.135923			23.1	-0.280132			23.7	-0.152954			23.1	0.471941			23.1	1.93757			23.4	-0.294136			23.4	-0.208869				24	-0.178861			23.4	0.145367
			23.7	0.282614			23.4	-0.182978			23.7	-0.217258			23.7	0.136443			23.4	-0.28456			24	-0.154566			23.4	0.475816			23.4	1.97894			23.7	-0.296681			23.7	-0.214039				24.3	-0.181953			23.7	0.14256
			24	0.286113			23.7	-0.186687			24	-0.221168			24	0.13698			23.7	-0.289021			24.3	-0.156177			23.7	0.479545			23.7	2.01949			24	-0.299227			24	-0.219128				24.6	-0.185044			24	0.139687
			24.3	0.289375			24	-0.190462			24.3	-0.225147			24.3	0.137533			24	-0.293515			24.6	-0.157788			24	0.48313			24	2.05923			24.3	-0.301773			24.3	-0.224137				24.9	-0.188136			24.3	0.136749
			24.6	0.292391			24.3	-0.194304			24.6	-0.229194			24.6	0.138102			24.3	-0.298043			24.9	-0.1594			24.3	0.486571			24.3	2.09815			24.6	-0.304319			24.6	-0.229067				25.2	-0.191227			24.6	0.133746
			24.9	0.295153			24.6	-0.198214			24.9	-0.233309			24.9	0.138688			24.6	-0.302606			25.2	-0.161011			24.6	0.48987			24.6	2.13627			24.9	-0.306864			24.9	-0.233917				25.5	-0.194319			24.9	0.130679
			25	0.296015			24.9	-0.202193			25.2	-0.23749			25.2	0.139289			24.9	-0.307204			25.5	-0.162622			24.9	0.493028			24.9	2.17361			25.2	-0.30941			25.2	-0.23869				25.8	-0.197411			25	0.129643
			25.2	0.297651			25.2	-0.206217			25.5	-0.241738			25.5	0.139907			25.2	-0.311814			25.8	-0.164233			25.2	0.496046			25.2	2.21016			25.5	-0.311956			25.5	-0.243385				26.1	-0.200502			25.2	0.127549
			25.5	0.299875			25.5	-0.210202			25.8	-0.246052			25.8	0.14054			25.5	-0.316355			26.1	-0.165845			25.5	0.498925			25.5	2.24593			25.8	-0.314501			25.8	-0.248003				26.4	-0.203594			25.5	0.124355
			25.8	0.301818			25.8	-0.214142			26.1	-0.25043			26.1	0.141189			25.8	-0.320821			26.4	-0.167456			25.8	0.501666			25.8	2.28094			26.1	-0.317047			26.1	-0.252545				26.7	-0.206685			25.8	0.121099
			26.1	0.303469			26.1	-0.218036			26.4	-0.254873			26.4	0.141853			26.1	-0.325212			26.7	-0.169067			26.1	0.504271			26.1	2.3152			26.4	-0.319593			26.4	-0.257011				27	-0.209777			26.1	0.117781
			26.4	0.304819			26.4	-0.221887			26.7	-0.259379			26.7	0.142533			26.4	-0.329531			27	-0.170679			26.4	0.50674			26.4	2.3487			26.7	-0.322138			26.7	-0.261402				27.3	-0.212868			26.4	0.114401
			26.7	0.30586			26.7	-0.225693			27	-0.263949			27	0.143228			26.7	-0.333777			27.3	-0.17229			26.7	0.509075			26.7	2.38146			27	-0.324684			27	-0.265719				27.6	-0.21596			26.7	0.11096
			27	0.306582			27	-0.229455			27.3	-0.26858			27.3	0.143938			27	-0.33795			27.6	-0.173901			27	0.511276			27	2.41348			27.3	-0.32723			27.3	-0.269962				27.9	-0.219051			27	0.107459
			27.3	0.306976			27.3	-0.233174			27.6	-0.273274			27.6	0.144663			27.3	-0.342052			27.9	-0.175513			27.3	0.513346			27.3	2.44478			27.6	-0.329775			27.6	-0.274132				28.2	-0.222143			27.3	0.103899
			27.6	0.307054			27.6	-0.23685			27.9	-0.278028			27.9	0.145404			27.6	-0.346083			28.2	-0.177124			27.6	0.515284			27.6	2.47537			27.9	-0.332321			27.9	-0.27823				28.5	-0.225234			27.6	0.100279
			27.9	0.307099			27.9	-0.240483			28.2	-0.282842			28.2	0.146159			27.9	-0.350044			28.5	-0.178735			27.9	0.517093			27.9	2.50524			28.2	-0.334867			28.2	-0.282255				28.8	-0.228326			27.9	0.0966004
			28.2	0.307198			28.2	-0.244074			28.5	-0.287717			28.5	0.146928			28.2	-0.353936			28.8	-0.180347			28.2	0.518773			28.2	2.53441			28.5	-0.337412			28.5	-0.28621				29.1	-0.231417			28.2	0.0928638
			28.5	0.307349			28.5	-0.247624			28.8	-0.29265			28.8	0.147713			28.5	-0.357758			29.1	-0.181958			28.5	0.520326			28.5	2.5629			28.8	-0.339958			28.8	-0.290094				29.4	-0.234509			28.5	0.0890695
			28.8	0.307552			28.8	-0.251132			29.1	-0.297641			29.1	0.148512			28.8	-0.361512			29.4	-0.183569			28.8	0.521752			28.8	2.59069			29.1	-0.342504			29.1	-0.293908				29.7	-0.2376			28.8	0.0852183
			29.1	0.307808			29.1	-0.254599			29.4	-0.30269			29.4	0.149325			29.1	-0.365199			29.7	-0.185181			29.1	0.523053			29.1	2.61781			29.4	-0.345049			29.4	-0.297652				30	-0.240692			29.1	0.0813105
			29.4	0.308115			29.4	-0.258025			29.7	-0.307796			29.7	0.150152			29.4	-0.368818			30	-0.186792			29.4	0.52423			29.4	2.64427			29.7	-0.347595			29.7	-0.301328				30.3	-0.243784			29.4	0.0773468
			29.7	0.308473			29.7	-0.261412			30	-0.312958			30	0.150993			29.7	-0.372371			30.3	-0.188403			29.7	0.525284			29.7	2.67006			30	-0.350141			30	-0.304936				30.6	-0.246875			29.7	0.0733278
			30	0.308881			30	-0.264758			30.3	-0.318176			30.3	0.151849			30	-0.375859			30.6	-0.190015			30	0.526215			30	2.69521			30.3	-0.352686			30.3	-0.308477				30.9	-0.249967			30	0.0692539
			30.3	0.309339			30.3	-0.268065			30.6	-0.323448			30.6	0.152718			30.3	-0.379281			30.9	-0.191626			30.3	0.527027			30.3	2.71971			30.6	-0.355232			30.6	-0.31195				31.2	-0.253058			30.3	0.0651257
			30.6	0.309847			30.6	-0.271332			30.9	-0.328775			30.9	0.153601			30.6	-0.382639			31.2	-0.193237			30.6	0.527718			30.6	2.74357			30.9	-0.357778			30.9	-0.315358				31.5	-0.25615			30.6	0.0609438
			30.9	0.310403			30.9	-0.274562			31.2	-0.334156			31.2	0.154497			30.9	-0.385933			31.5	-0.194849			30.9	0.528292			30.9	2.76681			31.2	-0.360323			31.2	-0.3187				31.8	-0.259241			30.9	0.0567087
			31.2	0.311008			31.2	-0.277752			31.5	-0.339589			31.5	0.155407			31.2	-0.389164			31.8	-0.19646			31.2	0.528748			31.2	2.78943			31.5	-0.362869			31.5	-0.321977				32.1	-0.262333			31.2	0.052421
			31.5	0.311661			31.5	-0.280905			31.8	-0.345075			31.8	0.156331			31.5	-0.392332			32.1	-0.198071			31.5	0.529087			31.5	2.81144			31.8	-0.365415			31.8	-0.32519				32.4	-0.265424			31.5	0.0480812
			31.8	0.312361			31.8	-0.284021			32.1	-0.350613			32.1	0.157268			31.8	-0.395439			32.4	-0.199683			31.8	0.529312			31.8	2.83285			32.1	-0.36796			32.1	-0.32834				32.7	-0.268516			31.8	0.0436898
			32.1	0.313108			32.1	-0.287099			32.4	-0.356201			32.4	0.158217			32.1	-0.398484			32.7	-0.201294			32.1	0.529423			32.1	2.85367			32.4	-0.370506			32.4	-0.331426				33	-0.271607			32.1	0.0392475
			32.4	0.313902			32.4	-0.29014			32.7	-0.361839			32.7	0.15918			32.4	-0.401469			33	-0.202905			32.4	0.529421			32.4	2.8739			32.7	-0.373052			32.7	-0.33445				33.3	-0.274699			32.4	0.0347547
			32.7	0.314742			32.7	-0.293146			33	-0.367528			33	0.160156			32.7	-0.404394			33.3	-0.204517			32.7	0.529307			32.7	2.89355			33	-0.375597			33	-0.337413				33.6	-0.27779			32.7	0.0302121
			33	0.315627			33	-0.296115			33.3	-0.373265			33.3	0.161145			33	-0.407259			33.6	-0.206128			33	0.529083			33	2.91263			33.3	-0.378143			33.3	-0.340314				33.9	-0.280882			33	0.0256201
			33.3	0.316557			33.3	-0.299048			33.6	-0.37905			33.6	0.162146			33.3	-0.410066			33.9	-0.207739			33.3	0.52875			33.3	2.93116			33.6	-0.380689			33.6	-0.343155				34.2	-0.283974			33.3	0.0209793
			33.6	0.317531			33.6	-0.301947			33.9	-0.384883			33.9	0.163159			33.6	-0.412815			34.2	-0.209351			33.6	0.528308			33.6	2.94913			33.9	-0.383235			33.9	-0.345936				34.5	-0.287065			33.6	0.0162903
			33.9	0.31855			33.9	-0.304811			34.2	-0.390763			34.2	0.164186			33.9	-0.415506			34.5	-0.210962			33.9	0.527759			33.9	2.96655			34.2	-0.38578			34.2	-0.348658				34.8	-0.290157			33.9	0.0115536
			34.2	0.319612			34.2	-0.30764			34.5	-0.396689			34.5	0.165224			34.2	-0.418141			34.8	-0.212573			34.2	0.527104			34.2	2.98344			34.5	-0.388326			34.5	-0.351322				35.1	-0.293248			34.2	0.00676975
			34.5	0.320716			34.5	-0.310435			34.8	-0.402661			34.8	0.166275			34.5	-0.420719			35.1	-0.214185			34.5	0.526345			34.5	2.99981			34.8	-0.390872			34.8	-0.353927				35.4	-0.29634			34.5	0.00193931
			34.8	0.321864			34.8	-0.313197			35.1	-0.408678			35.1	0.167337			34.8	-0.423243			35.4	-0.215796			34.8	0.525481			34.8	3.01565			35.1	-0.393417			35.1	-0.356476				35.7	-0.299431			34.8	-0.00293717
			35.1	0.323053			35.1	-0.315925			35.4	-0.414739			35.4	0.168412			35.1	-0.425711			35.7	-0.217407			35.1	0.524515			35.1	3.03098			35.4	-0.395963			35.4	-0.358967				36	-0.302523			35.1	-0.00785914
			35.4	0.324284			35.4	-0.318621			35.7	-0.420843			35.7	0.169498			35.4	-0.428125			36	-0.219019			35.4	0.523448			35.4	3.04581			35.7	-0.398509			35.7	-0.361403				36.3	-0.305614			35.4	-0.0128261
			35.7	0.325555			35.7	-0.321284			36	-0.426991			36	0.170596			35.7	-0.430486			36.3	-0.22063			35.7	0.522281			35.7	3.06015			36	-0.401054			36	-0.363783				36.6	-0.308706			35.7	-0.0178374
			36	0.326867			36	-0.323915			36.3	-0.433181			36.3	0.171706			36	-0.432793			36.6	-0.222241			36	0.521014			36	3.074			36.3	-0.4036			36.3	-0.366109				36.9	-0.311797			36	-0.0228925
			36.3	0.32822			36.3	-0.326514			36.6	-0.439412			36.6	0.172827			36.3	-0.435049			36.9	-0.223853			36.3	0.519649			36.3	3.08737			36.6	-0.406146			36.6	-0.36838				37.2	-0.314889			36.3	-0.027991
			36.6	0.329611			36.6	-0.329082			36.9	-0.445684			36.9	0.17396			36.6	-0.437253			37.2	-0.225464			36.6	0.518188			36.6	3.10027			36.9	-0.408691			36.9	-0.370598				37.5	-0.31798			36.6	-0.0331322
			36.9	0.331042			36.9	-0.33162			37.2	-0.451997			37.2	0.175103			36.9	-0.439406			37.5	-0.227075			36.9	0.51663			36.9	3.11271			37.2	-0.411237			37.2	-0.372764				37.8	-0.32107			36.9	-0.0383155
			37.2	0.332511			37.2	-0.334126			37.5	-0.458349			37.5	0.176258			37.2	-0.441508			37.8	-0.228686			37.2	0.514978			37.2	3.12469			37.5	-0.413783			37.5	-0.374877				38.1	-0.324156			37.2	-0.0435406
			37.5	0.334018			37.5	-0.336603			37.8	-0.46474			37.8	0.177424			37.5	-0.443561			38.1	-0.230294			37.5	0.513233			37.5	3.13623			37.8	-0.416327			37.8	-0.376938				38.4	-0.327237			37.5	-0.0488067
			37.8	0.335562			37.8	-0.33905			38.1	-0.471169			38.1	0.178601			37.8	-0.445565			38.4	-0.2319			37.8	0.511395			37.8	3.14733			38.1	-0.418868			38.1	-0.378949				38.7	-0.330314			37.8	-0.0541134
			38.1	0.337144			38.1	-0.341467			38.4	-0.477636			38.4	0.179788			38.1	-0.44752			38.7	-0.233504			38.1	0.509466			38.1	3.15801			38.4	-0.421405			38.4	-0.380909				39	-0.333387			38.1	-0.0594601
			38.4	0.338762			38.4	-0.343856			38.7	-0.48414			38.7	0.180986			38.4	-0.449428			39	-0.235105			38.4	0.507447			38.4	3.16826			38.7	-0.423939			38.7	-0.382819				39.3	-0.336456			38.4	-0.0648462
			38.7	0.340416			38.7	-0.346216			39	-0.49068			39	0.182194			38.7	-0.451289			39.3	-0.236705			38.7	0.505339			38.7	3.1781			39	-0.426469			39	-0.384681				39.6	-0.33952			38.7	-0.0702712
			39	0.342105			39	-0.348548			39.3	-0.497256			39.3	0.183413			39	-0.453103			39.6	-0.238302			39	0.503143			39	3.18754			39.3	-0.428996			39.3	-0.386494				39.9	-0.342579			39	-0.0757346
			39.3	0.343829			39.3	-0.350852			39.6	-0.503867			39.6	0.184642			39.3	-0.454871			39.9	-0.239896			39.3	0.500861			39.3	3.19658			39.6	-0.431519			39.6	-0.38826				40.2	-0.345634			39.3	-0.0812358
			39.6	0.345588			39.6	-0.353128			39.9	-0.510512			39.9	0.185882			39.6	-0.456594			40.2	-0.241488			39.6	0.498493			39.6	3.20523			39.9	-0.434038			39.9	-0.389978				40.5	-0.348683			39.6	-0.0867742
			39.9	0.347381			39.9	-0.355378			40.2	-0.51719			40.2	0.187131			39.9	-0.458273			40.5	-0.243078			39.9	0.49604			39.9	3.2135			40.2	-0.436553			40.2	-0.39165				40.8	-0.351728			39.9	-0.0923494
			40.2	0.349208			40.2	-0.357601			40.5	-0.523901			40.5	0.18839			40.2	-0.459908			40.8	-0.244665			40.2	0.493505			40.2	3.22141			40.5	-0.439064			40.5	-0.393276				41.1	-0.354767			40.2	-0.0979606
			40.5	0.351067			40.5	-0.359798			40.8	-0.530645			40.8	0.189659			40.5	-0.461499			41.1	-0.246249			40.5	0.490887			40.5	3.22895			40.8	-0.441571			40.8	-0.394856				41.4	-0.357801			40.5	-0.103608
			40.8	0.352959			40.8	-0.361969			41.1	-0.53742			41.1	0.190938			40.8	-0.463048			41.4	-0.24783			40.8	0.488188			40.8	3.23613			41.1	-0.444074			41.1	-0.396393				41.7	-0.36083			40.8	-0.109289
			41.1	0.354883			41.1	-0.364114			41.4	-0.544226			41.4	0.192226			41.1	-0.464555			41.7	-0.249409			41.1	0.48541			41.1	3.24297			41.4	-0.446573			41.4	-0.397885				42	-0.363853			41.1	-0.115006
			41.4	0.356838			41.4	-0.366234			41.7	-0.551063			41.7	0.193524			41.4	-0.46602			42	-0.250985			41.4	0.482552			41.4	3.24947			41.7	-0.449067			41.7	-0.399334				42.3	-0.366871			41.4	-0.120756
			41.7	0.358825			41.7	-0.36833			42	-0.557929			42	0.194831			41.7	-0.467445			42.3	-0.252557			41.7	0.479617			41.7	3.25564			42	-0.451556			42	-0.40074				42.6	-0.369883			41.7	-0.12654
			42	0.360842			42	-0.370402			42.3	-0.564824			42.3	0.196147			42	-0.46883			42.6	-0.254127			42	0.476606			42	3.26149			42.3	-0.454041			42.3	-0.402104				42.9	-0.372889			42	-0.132357
			42.3	0.362889			42.3	-0.372449			42.6	-0.571747			42.6	0.197472			42.3	-0.470175			42.9	-0.255694			42.3	0.473519			42.3	3.26702			42.6	-0.456521			42.6	-0.403427				43.2	-0.375889			42.3	-0.138206
			42.6	0.364965			42.6	-0.374473			42.9	-0.578697			42.9	0.198806			42.6	-0.471482			43.2	-0.257258			42.6	0.470358			42.6	3.27225			42.9	-0.458997			42.9	-0.404709				43.5	-0.378884			42.6	-0.144087
			42.9	0.367071			42.9	-0.376474			43.2	-0.585675			43.2	0.200149			42.9	-0.472751			43.5	-0.258818			42.9	0.467124			42.9	3.27718			43.2	-0.461467			43.2	-0.405951				43.8	-0.381872			42.9	-0.149998
			43.2	0.369205			43.2	-0.378453			43.5	-0.592679			43.5	0.201501			43.2	-0.473982			43.8	-0.260376			43.2	0.463819			43.2	3.28183			43.5	-0.463933			43.5	-0.407153				44.1	-0.384853			43.2	-0.155941
			43.5	0.371367			43.5	-0.380408			43.8	-0.599708			43.8	0.202861			43.5	-0.475176			44.1	-0.26193			43.5	0.460442			43.5	3.28619			43.8	-0.466393			43.8	-0.408316				44.4	-0.387828			43.5	-0.161914
			43.8	0.373557			43.8	-0.382342			44.1	-0.606763			44.1	0.204229			43.8	-0.476334			44.4	-0.263481			43.8	0.456996			43.8	3.29028			44.1	-0.468848			44.1	-0.409441				44.7	-0.390797			43.8	-0.167916
			44.1	0.375773			44.1	-0.384255			44.4	-0.613841			44.4	0.205606			44.1	-0.477456			44.7	-0.265028			44.1	0.453481			44.1	3.29411			44.4	-0.471298			44.4	-0.410529				45	-0.393759			44.1	-0.173947
			44.4	0.378017			44.4	-0.386146			44.7	-0.620944			44.7	0.206992			44.4	-0.478544			45	-0.266572			44.4	0.449899			44.4	3.29768			44.7	-0.473743			44.7	-0.411579				45.3	-0.396715			44.4	-0.180007
			44.7	0.380286			44.7	-0.388017			45	-0.628069			45	0.208385			44.7	-0.479597			45.3	-0.268112			44.7	0.446251			44.7	3.301			45	-0.476182			45	-0.412594				45.6	-0.399663			44.7	-0.186095
			45	0.382581			45	-0.389867			45.3	-0.635216			45.3	0.209786			45	-0.480616			45.6	-0.269649			45	0.442537			45	3.30408			45.3	-0.478615			45.3	-0.413572				45.9	-0.402604			45	-0.19221
			45.3	0.3849			45.3	-0.391697			45.6	-0.642385			45.6	0.211196			45.3	-0.481603			45.9	-0.271182			45.3	0.43876			45.3	3.30693			45.6	-0.481043			45.6	-0.414516				46.2	-0.405539			45.3	-0.198352
			45.6	0.387245			45.6	-0.393507			45.9	-0.649575			45.9	0.212613			45.6	-0.482557			46.2	-0.272711			45.6	0.43492			45.6	3.30956			45.9	-0.483465			45.9	-0.415425				46.5	-0.408466			45.6	-0.20452
			45.9	0.389613			45.9	-0.395298			46.2	-0.656785			46.2	0.214037			45.9	-0.48348			46.5	-0.274237			45.9	0.431018			45.9	3.31198			46.2	-0.485881			46.2	-0.4163				46.8	-0.411385			45.9	-0.210714
			46.2	0.392005			46.2	-0.397071			46.5	-0.664015			46.5	0.215469			46.2	-0.484371			46.8	-0.275759			46.2	0.427055			46.2	3.31419			46.5	-0.488291			46.5	-0.417142				47.1	-0.414298			46.2	-0.216933
			46.5	0.39442			46.5	-0.398825			46.8	-0.671263			46.8	0.216909			46.5	-0.485233			47.1	-0.277277			46.5	0.423034			46.5	3.3162			46.8	-0.490696			46.8	-0.417951				47.4	-0.417202			46.5	-0.223176
			46.8	0.396858			46.8	-0.400561			47.1	-0.67853			47.1	0.218355			46.8	-0.486064			47.4	-0.27879			46.8	0.418953			46.8	3.31802			47.1	-0.493094			47.1	-0.418729				47.7	-0.4201			46.8	-0.229444
			47.1	0.399317			47.1	-0.402279			47.4	-0.685814			47.4	0.219809			47.1	-0.486866			47.7	-0.2803			47.1	0.414816			47.1	3.31965			47.4	-0.495486			47.4	-0.419475				48	-0.422989			47.1	-0.235735
			47.4	0.401798			47.4	-0.40398			47.7	-0.693116			47.7	0.22127			47.4	-0.48764			48	-0.281806			47.4	0.410623			47.4	3.32112			47.7	-0.497871			47.7	-0.42019				48.3	-0.42587			47.4	-0.242049
			47.7	0.404301			47.7	-0.405664			48	-0.700433			48	0.222738			47.7	-0.488386			48.3	-0.283308			47.7	0.406375			47.7	3.32242			48	-0.50025			48	-0.420876				48.6	-0.428743			47.7	-0.248386
			48	0.406823			48	-0.407332			48.3	-0.707766			48.3	0.224213			48	-0.489104			48.6	-0.284806			48	0.402073			48	3.32356			48.3	-0.502623			48.3	-0.421532				48.9	-0.431608			48	-0.254744
			48.3	0.409366			48.3	-0.408983			48.6	-0.715114			48.6	0.225694			48.3	-0.489796			48.9	-0.286299			48.3	0.397718			48.3	3.32455			48.6	-0.504989			48.6	-0.42216				49.2	-0.434465			48.3	-0.261124
			48.6	0.411929			48.6	-0.410619			48.9	-0.722476			48.9	0.227182			48.6	-0.490462			49.2	-0.287788			48.6	0.393312			48.6	3.32541			48.9	-0.507348			48.9	-0.422759				49.5	-0.437314			48.6	-0.267524
			48.9	0.41451			48.9	-0.412239			49.2	-0.729852			49.2	0.228676			48.9	-0.491103			49.5	-0.289273			48.9	0.388856			48.9	3.32613			49.2	-0.5097			49.2	-0.423331				49.8	-0.440154			48.9	-0.273945
			49.2	0.41711			49.2	-0.413845			49.5	-0.737241			49.5	0.230176			49.2	-0.491719			49.8	-0.290753			49.2	0.38435			49.2	3.32672			49.5	-0.512046			49.5	-0.423876				50.1	-0.442985			49.2	-0.280386
			49.5	0.419728			49.5	-0.415436			49.8	-0.744642			49.8	0.231683			49.5	-0.492312			50.1	-0.292228			49.5	0.379796			49.5	3.3272			49.8	-0.514384			49.8	-0.424395				50.4	-0.445808			49.5	-0.286845
			49.8	0.422364			49.8	-0.417012			50.1	-0.752054			50.1	0.233196			49.8	-0.492881			50.4	-0.2937			49.8	0.375196			49.8	3.32758			50.1	-0.516716			50.1	-0.424888				50.7	-0.448621			49.8	-0.293323
			50.1	0.425017			50.1	-0.418575			50.4	-0.759478			50.4	0.234715			50.1	-0.493427			50.7	-0.295166			50.1	0.370549			50.1	3.32785			50.4	-0.51904			50.4	-0.425357				51	-0.451426			50.1	-0.299819
			50.4	0.427686			50.4	-0.420125			50.7	-0.766911			50.7	0.236239			50.4	-0.493951			51	-0.296628			50.4	0.365858			50.4	3.32803			50.7	-0.521357			50.7	-0.425801				51.3	-0.454222			50.4	-0.306333
			50.7	0.430372			50.7	-0.421662			51	-0.774354			51	0.23777			50.7	-0.494453			51.3	-0.298085			50.7	0.361124			50.7	3.32813			51	-0.523666			51	-0.426221				51.6	-0.457008			50.7	-0.312864
			51	0.433073			51	-0.423186			51.3	-0.781806			51.3	0.239306			51	-0.494935			51.6	-0.299537			51	0.356347			51	3.32815			51.3	-0.525969			51.3	-0.426618				51.9	-0.459785			51	-0.319411
			51.3	0.435789			51.3	-0.424697			51.6	-0.789267			51.6	0.240847			51.3	-0.495397			51.9	-0.300985			51.3	0.351528			51.3	3.32811			51.6	-0.528263			51.6	-0.426993				52.2	-0.462553			51.3	-0.325973
			51.6	0.43852			51.6	-0.426197			51.9	-0.796735			51.9	0.242394			51.6	-0.495839			52.2	-0.302428			51.6	0.34667			51.6	3.32801			51.9	-0.53055			51.9	-0.427346				52.5	-0.465311			51.6	-0.332551
			51.9	0.441265			51.9	-0.427686			52.2	-0.804209			52.2	0.243946			51.9	-0.496262			52.5	-0.303865			51.9	0.341773			51.9	3.32786			52.2	-0.532829			52.2	-0.427678				52.8	-0.46806			51.9	-0.339144
			52.2	0.444023			52.2	-0.429163			52.5	-0.81169			52.5	0.245503			52.2	-0.496667			52.8	-0.305298			52.2	0.336837			52.2	3.32767			52.5	-0.5351			52.5	-0.42799				53.1	-0.470799			52.2	-0.345751
			52.5	0.446795			52.5	-0.43063			52.8	-0.819177			52.8	0.247065			52.5	-0.497055			53.1	-0.306725			52.5	0.331865			52.5	3.32744			52.8	-0.537363			52.8	-0.428282				53.4	-0.473528			52.5	-0.352372
			52.8	0.449579			52.8	-0.432087			53.1	-0.826668			53.1	0.248632			52.8	-0.497426			53.4	-0.308147			52.8	0.326858			52.8	3.32719			53.1	-0.539619			53.1	-0.428554				53.7	-0.476246			52.8	-0.359005
			53.1	0.452375			53.1	-0.433533			53.4	-0.834164			53.4	0.250203			53.1	-0.49778			53.7	-0.309565			53.1	0.321816			53.1	3.32693			53.4	-0.541866			53.4	-0.428808				54	-0.478955			53.1	-0.365651
			53.4	0.455183			53.4	-0.434971			53.7	-0.841663			53.7	0.251779			53.4	-0.498118			54	-0.310976			53.4	0.316741			53.4	3.32665			53.7	-0.544104			53.7	-0.429044				54.3	-0.481654			53.4	-0.37231
			53.7	0.458002			53.7	-0.436399			54	-0.849165			54	0.25336			53.7	-0.498442			54.3	-0.312383			53.7	0.311633			53.7	3.32637			54	-0.546335			54	-0.429262				54.6	-0.484342			53.7	-0.378979
			54	0.460831			54	-0.437818			54.3	-0.85667			54.3	0.254945			54	-0.498751			54.6	-0.313784			54	0.306495			54	3.3261			54.3	-0.548557			54.3	-0.429464				54.9	-0.487019			54	-0.38566
			54.3	0.463671			54.3	-0.439229			54.6	-0.864176			54.6	0.256535			54.3	-0.499047			54.9	-0.31518			54.3	0.301326			54.3	3.32585			54.6	-0.550771			54.6	-0.42965				55.2	-0.489687			54.3	-0.39235
			54.6	0.46652			54.6	-0.440632			54.9	-0.871682			54.9	0.258129			54.6	-0.499329			55.2	-0.31657			54.6	0.296129			54.6	3.32562			54.9	-0.552975			54.9	-0.42982				55.5	-0.492343			54.6	-0.399051
			54.9	0.469379			54.9	-0.442028			55.2	-0.879189			55.2	0.259726			54.9	-0.499599			55.5	-0.317954			54.9	0.290904			54.9	3.32542			55.2	-0.555172			55.2	-0.429976				55.8	-0.494989			54.9	-0.405761
			55.2	0.472246			55.2	-0.443416			55.5	-0.886696			55.5	0.261328			55.2	-0.499857			55.8	-0.319333			55.2	0.285653			55.2	3.32527			55.5	-0.557359			55.5	-0.430117				56.1	-0.497623			55.2	-0.412479
			55.5	0.475121			55.5	-0.444798			55.8	-0.894201			55.8	0.262933			55.5	-0.500104			56.1	-0.320706			55.5	0.280376			55.5	3.32516			55.8	-0.559537			55.8	-0.430245				56.4	-0.500247			55.5	-0.419206
			55.8	0.478004			55.8	-0.446173			56.1	-0.901705			56.1	0.264542			55.8	-0.500341			56.4	-0.322074			55.8	0.275075			55.8	3.32511			56.1	-0.561707			56.1	-0.43036				56.7	-0.502859			55.8	-0.42594
			56.1	0.480894			56.1	-0.447542			56.4	-0.909206			56.4	0.266155			56.1	-0.500567			56.7	-0.323435			56.1	0.269751			56.1	3.32512			56.4	-0.563867			56.4	-0.430462				57	-0.50546			56.1	-0.432682
			56.4	0.48379			56.4	-0.448906			56.7	-0.916704			56.7	0.267771			56.4	-0.500785			57	-0.324791			56.4	0.264405			56.4	3.32521			56.7	-0.566018			56.7	-0.430553				57.3	-0.50805			56.4	-0.439429
			56.7	0.486693			56.7	-0.450264			57	-0.924199			57	0.26939			56.7	-0.500994			57.3	-0.326141			56.7	0.259038			56.7	3.32538			57	-0.56816			57	-0.430633				57.6	-0.510628			56.7	-0.446183
			57	0.489601			57	-0.451618			57.3	-0.931689			57.3	0.271013			57	-0.501194			57.6	-0.327485			57	0.253652			57	3.32564			57.3	-0.570293			57.3	-0.430703				57.9	-0.513195			57	-0.452942
			57.3	0.492515			57.3	-0.452967			57.6	-0.939173			57.6	0.272638			57.3	-0.501388			57.9	-0.328822			57.3	0.248247			57.3	3.326			57.6	-0.572416			57.6	-0.430763				58.2	-0.51575			57.3	-0.459706
			57.6	0.495433			57.6	-0.454312			57.9	-0.946652			57.9	0.274267			57.6	-0.501575			58.2	-0.330154			57.6	0.242824			57.6	3.32646			57.9	-0.574529			57.9	-0.430814				58.5	-0.518293			57.6	-0.466474
			57.9	0.498355			57.9	-0.455654			58.2	-0.954125			58.2	0.275898			57.9	-0.501756			58.5	-0.331479			57.9	0.237385			57.9	3.32704			58.2	-0.576633			58.2	-0.430856				58.8	-0.520824			57.9	-0.473246
			58.2	0.501281			58.2	-0.456992			58.5	-0.96159			58.5	0.277532			58.2	-0.501931			58.8	-0.332798			58.2	0.231931			58.2	3.32775			58.5	-0.578727			58.5	-0.430891				59.1	-0.523342			58.2	-0.480021
			58.5	0.50421			58.5	-0.458327			58.8	-0.969048			58.8	0.279169			58.5	-0.502102			59.1	-0.334111			58.5	0.226463			58.5	3.32858			58.8	-0.580811			58.8	-0.430918				59.4	-0.525849			58.5	-0.486799
			58.8	0.507142			58.8	-0.45966			59.1	-0.976497			59.1	0.280808			58.8	-0.502268			59.4	-0.335418			58.8	0.220982			58.8	3.32955			59.1	-0.582885			59.1	-0.430939				59.7	-0.528343			58.8	-0.493579
			59.1	0.510076			59.1	-0.460991			59.4	-0.983937			59.4	0.28245			59.1	-0.502431			59.7	-0.336718			59.1	0.21549			59.1	3.33067			59.4	-0.584949			59.4	-0.430954				60	-0.530825			59.1	-0.50036
			59.4	0.513011			59.4	-0.46232			59.7	-0.991368			59.7	0.284093			59.4	-0.502592			60	-0.338011			59.4	0.209987			59.4	3.33195			59.7	-0.587003			59.7	-0.430963				60.3	-0.533295			59.4	-0.507143
			59.7	0.515948			59.7	-0.463648			60	-0.998787			60	0.285739			59.7	-0.50275			60.3	-0.339298			59.7	0.204474			59.7	3.33339			60	-0.589047			60	-0.430968				60.6	-0.535751			59.7	-0.513926
			60	0.518885			60	-0.464975			60.3	-1.0062			60.3	0.287387			60	-0.502906			60.6	-0.340579			60	0.198953			60	3.335			60.3	-0.59108			60.3	-0.430969				60.9	-0.538195			60	-0.520708
			60.3	0.521823			60.3	-0.466301			60.6	-1.01359			60.6	0.289037			60.3	-0.503062			60.9	-0.341853			60.3	0.193425			60.3	3.3368			60.6	-0.593103			60.6	-0.430967				61.2	-0.540626			60.3	-0.527491
			60.6	0.52476			60.6	-0.467627			60.9	-1.02098			60.9	0.290688			60.6	-0.503218			61.2	-0.34312			60.6	0.18789			60.6	3.33878			60.9	-0.595115			60.9	-0.430962				61.5	-0.543044			60.6	-0.534271
			60.9	0.527696			60.9	-0.468953			61.2	-1.02835			61.2	0.292341			60.9	-0.503373			61.5	-0.34438			60.9	0.182351			60.9	3.34096			61.2	-0.597117			61.2	-0.430954				61.8	-0.545449			60.9	-0.541051
			61.2	0.530631			61.2	-0.47028			61.5	-1.03571			61.5	0.293996			61.2	-0.50353			61.8	-0.345633			61.2	0.176808			61.2	3.34335			61.5	-0.599108			61.5	-0.430945				62.1	-0.547841			61.2	-0.547827
			61.5	0.533564			61.5	-0.471608			61.8	-1.04305			61.8	0.295652			61.5	-0.503689			62.1	-0.34688			61.5	0.171262			61.5	3.34594			61.8	-0.601088			61.8	-0.430936				62.4	-0.550219			61.5	-0.554601
			61.8	0.536495			61.8	-0.472938			62.1	-1.05038			62.1	0.29731			61.8	-0.50385			62.4	-0.348119			61.8	0.165715			61.8	3.34876			62.1	-0.603058			62.1	-0.430926				62.7	-0.552583			61.8	-0.561372
			62.1	0.539423			62.1	-0.474269			62.4	-1.05769			62.4	0.298968			62.1	-0.504014			62.7	-0.349352			62.1	0.160167			62.1	3.35182			62.4	-0.605016			62.4	-0.430916				63	-0.554934			62.1	-0.568139
			62.4	0.542348			62.4	-0.475602			62.7	-1.06499			62.7	0.300628			62.4	-0.504181			63	-0.350577			62.4	0.154621			62.4	3.3551			62.7	-0.606963			62.7	-0.430908				63.3	-0.557272			62.4	-0.574901
			62.7	0.545269			62.7	-0.476938			63	-1.07226			63	0.302288			62.7	-0.504353			63.3	-0.351796			62.7	0.149076			62.7	3.35864			63	-0.608899			63	-0.430901				63.6	-0.559595			62.7	-0.581658
			63	0.548185			63	-0.478277			63.3	-1.07952			63.3	0.303949			63	-0.504529			63.6	-0.353007			63	0.143533			63	3.36243			63.3	-0.610824			63.3	-0.430896				63.9	-0.561905			63	-0.588409
			63.3	0.551097			63.3	-0.47962			63.6	-1.08677			63.6	0.305611			63.3	-0.504711			63.9	-0.35421			63.3	0.137996			63.3	3.36648			63.6	-0.612737			63.6	-0.430895				64.2	-0.5642			63.3	-0.595155
			63.6	0.554003			63.6	-0.480966			63.9	-1.09399			63.9	0.307274			63.6	-0.5049			64.2	-0.355407			63.6	0.132463			63.6	3.37081			63.9	-0.614639			63.9	-0.430897				64.5	-0.566482			63.6	-0.601893
			63.9	0.556904			63.9	-0.482316			64.2	-1.10119			64.2	0.308937			63.9	-0.505095			64.5	-0.356596			63.9	0.126937			63.9	3.37541			64.2	-0.616529			64.2	-0.430903				64.8	-0.568749			63.9	-0.608625
			64.2	0.559798			64.2	-0.48367			64.5	-1.10838			64.5	0.3106			64.2	-0.505297			64.8	-0.357777			64.2	0.121418			64.2	3.3803			64.5	-0.618407			64.5	-0.430914				65.1	-0.571002			64.2	-0.615348
			64.5	0.562686			64.5	-0.48503			64.8	-1.11554			64.8	0.312263			64.5	-0.505508			65.1	-0.358952			64.5	0.115908			64.5	3.38549			64.8	-0.620274			64.8	-0.430931				65.4	-0.57324			64.5	-0.622064
			64.8	0.565566			64.8	-0.486395			65.1	-1.12268			65.1	0.313927			64.8	-0.505727			65.4	-0.360118			64.8	0.110408			64.8	3.39098			65.1	-0.622129			65.1	-0.430954				65.7	-0.575463			64.8	-0.62877
			65.1	0.568438			65.1	-0.487765			65.4	-1.1298			65.4	0.31559			65.1	-0.505956			65.7	-0.361277			65.1	0.104919			65.1	3.39678			65.4	-0.623972			65.4	-0.430983				66	-0.577672			65.1	-0.635467
			65.4	0.571303			65.4	-0.489142			65.7	-1.13689			65.7	0.317254			65.4	-0.506195			66	-0.362428			65.4	0.0994418			65.4	3.40291			65.7	-0.625803			65.7	-0.43102				66.3	-0.579866			65.4	-0.642154
			65.7	0.574158			65.7	-0.490525			66	-1.14396			66	0.318917			65.7	-0.506444			66.3	-0.363572			65.7	0.093978			65.7	3.40936			66	-0.627622			66	-0.431065				66.6	-0.582044			65.7	-0.64883
			66	0.577004			66	-0.491915			66.3	-1.15101			66.3	0.320579			66	-0.506705			66.6	-0.364707			66	0.0885285			66	3.41615			66.3	-0.629428			66.3	-0.431118				66.9	-0.584208			66	-0.655496
			66.3	0.57984			66.3	-0.493312			66.6	-1.15803			66.6	0.322241			66.3	-0.506978			66.9	-0.365835			66.3	0.0830945			66.3	3.42329			66.6	-0.631222			66.6	-0.431181				67.2	-0.586357			66.3	-0.662149
			66.6	0.582666			66.6	-0.494717			66.9	-1.16502			66.9	0.323903			66.6	-0.507263			67.2	-0.366955			66.6	0.0776771			66.6	3.43077			66.9	-0.633004			66.9	-0.431254				67.5	-0.58849			66.6	-0.668791
			66.9	0.585481			66.9	-0.49613			67.2	-1.17199			67.2	0.325564			66.9	-0.507561			67.5	-0.368066			66.9	0.0722775			66.9	3.43863			67.2	-0.634773			67.2	-0.431337				67.8	-0.590607			66.9	-0.67542
			67.2	0.588285			67.2	-0.497551			67.5	-1.17893			67.5	0.327223			67.2	-0.507874			67.8	-0.36917			67.2	0.0668968			67.2	3.44685			67.5	-0.63653			67.5	-0.431432				68.1	-0.592709			67.2	-0.682035
			67.5	0.591077			67.5	-0.498981			67.8	-1.18585			67.8	0.328882			67.5	-0.508201			68.1	-0.370266			67.5	0.0615361			67.5	3.45545			67.8	-0.638273			67.8	-0.431538				68.4	-0.594796			67.5	-0.688637
			67.8	0.593857			67.8	-0.500421			68.1	-1.19273			68.1	0.33054			67.8	-0.508543			68.4	-0.371353			67.8	0.0561966			67.8	3.46443			68.1	-0.640004			68.1	-0.431657				68.7	-0.596867			67.8	-0.695224
			68.1	0.596624			68.1	-0.501869			68.4	-1.19959			68.4	0.332197			68.1	-0.508901			68.7	-0.372433			68.1	0.0508794			68.1	3.47381			68.4	-0.641722			68.4	-0.431789				69	-0.598921			68.1	-0.701796
			68.4	0.599378			68.4	-0.503328			68.7	-1.20642			68.7	0.333852			68.4	-0.509275			69	-0.373503			68.4	0.0455856			68.4	3.4836			68.7	-0.643427			68.7	-0.431934				69.3	-0.60096			68.4	-0.708353
			68.7	0.602118			68.7	-0.504797			69	-1.21321			69	0.335505			68.7	-0.509666			69.3	-0.374566			68.7	0.0403164			68.7	3.49379			69	-0.645119			69	-0.432094				69.6	-0.602982			68.7	-0.714894
			69	0.604844			69	-0.506277			69.3	-1.21998			69.3	0.337157			69	-0.510075			69.6	-0.37562			69	0.035073			69	3.5044			69.3	-0.646798			69.3	-0.432269				69.9	-0.604989			69	-0.721418
			69.3	0.607555			69.3	-0.507768			69.6	-1.22671			69.6	0.338808			69.3	-0.510503			69.9	-0.376666			69.3	0.0298563			69.3	3.51545			69.6	-0.648463			69.6	-0.432459				70.2	-0.606978			69.3	-0.727925
			69.6	0.61025			69.6	-0.509271			69.9	-1.23341			69.9	0.340456			69.6	-0.510949			70.2	-0.377703			69.6	0.0246677			69.6	3.52692			69.9	-0.650115			69.9	-0.432666				70.5	-0.608952			69.6	-0.734414
			69.9	0.61293			69.9	-0.510785			70.2	-1.24008			70.2	0.342103			69.9	-0.511415			70.5	-0.378731			69.9	0.0195081			69.9	3.53885			70.2	-0.651754			70.2	-0.43289				70.8	-0.610909			69.9	-0.740885
			70.2	0.615594			70.2	-0.512312			70.5	-1.24676			70.5	0.343747			70.2	-0.511902			70.8	-0.379751			70.2	0.0143789			70.2	3.55112			70.5	-0.653379			70.5	-0.433131				71.1	-0.612849			70.2	-0.747338
			70.5	0.618241			70.5	-0.513852			70.8	-1.25343			70.8	0.34539			70.5	-0.512409			71.1	-0.380762			70.5	0.00928098			70.5	3.56342			70.8	-0.65499			70.8	-0.43339				71.4	-0.614772			70.5	-0.753771
			70.8	0.620871			70.8	-0.515404			71.1	-1.2601			71.1	0.34703			70.8	-0.512938			71.4	-0.381765			70.8	0.00421561			70.8	3.57571			71.1	-0.656587			71.1	-0.433669				71.7	-0.616678			70.8	-0.760184
			71.1	0.623483			71.1	-0.51697			71.4	-1.26678			71.4	0.348667			71.1	-0.513489			71.7	-0.382758			71.1	-0.000816099			71.1	3.58801			71.4	-0.658171			71.4	-0.433966				72	-0.618567			71.1	-0.766576
			71.4	0.626076			71.4	-0.51855			71.7	-1.27345			71.7	0.350302			71.4	-0.514063			72	-0.383743			71.4	-0.00581302			71.4	3.60031			71.7	-0.659741			71.7	-0.434284				72.3	-0.620439			71.4	-0.772948
			71.7	0.628651			71.7	-0.520144			72	-1.28012			72	0.351934			71.7	-0.514661			72.3	-0.384719			71.7	-0.010774			71.7	3.61261			72	-0.661296			72	-0.434622				72.6	-0.622293			71.7	-0.779298
			72	0.631207			72	-0.521753			72.3	-1.28679			72.3	0.353564			72	-0.515282			72.6	-0.385685			72	-0.0156979			72	3.62491			72.3	-0.662838			72.3	-0.434982				72.9	-0.624131			72	-0.785626
			72.3	0.633743			72.3	-0.523377			72.6	-1.29347			72.6	0.35519			72.3	-0.515929			72.9	-0.386643			72.3	-0.0205837			72.3	3.6372			72.6	-0.664365			72.6	-0.435363				73.2	-0.62595			72.3	-0.791932
			72.6	0.636259			72.6	-0.525016			72.9	-1.30014			72.9	0.356814			72.6	-0.5166			73.2	-0.387591			72.6	-0.0254301			72.6	3.6495			72.9	-0.665878			72.9	-0.435768				73.5	-0.627752			72.6	-0.798215
			72.9	0.638754			72.9	-0.526671			73.2	-1.30681			73.2	0.358434			72.9	-0.517298			73.5	-0.38853			72.9	-0.030236			72.9	3.6618			73.2	-0.667376			73.2	-0.436195				73.8	-0.629536			72.9	-0.804494
			73.2	0.641228			73.2	-0.528342			73.5	-1.31349			73.5	0.360052			73.2	-0.518023			73.8	-0.38946			73.2	-0.0350003			73.2	3.6741			73.5	-0.66886			73.5	-0.436646				74.1	-0.631303			73.2	-0.810772
			73.5	0.64368			73.5	-0.53003			73.8	-1.32016			73.8	0.361665			73.5	-0.518775			74.1	-0.390381			73.5	-0.0397219			73.5	3.6864			73.8	-0.670329			73.8	-0.437122				74.4	-0.633051			73.5	-0.817051
			73.8	0.646109			73.8	-0.531735			74.1	-1.32683			74.1	0.363276			73.8	-0.519555			74.4	-0.391292			73.8	-0.0443997			73.8	3.69869			74.1	-0.671783			74.1	-0.437623				74.7	-0.634781			73.8	-0.823329
			74.1	0.648516			74.1	-0.533457			74.4	-1.33351			74.4	0.364882			74.1	-0.520363			74.7	-0.392194			74.1	-0.0490324			74.1	3.71099			74.4	-0.673223			74.4	-0.43815				75	-0.636493			74.1	-0.829607
			74.4	0.6509			74.4	-0.535197			74.7	-1.34018			74.7	0.366485			74.4	-0.521201			75	-0.393086			74.4	-0.0536189			74.4	3.72329			74.7	-0.674647			74.7	-0.438703				75.3	-0.638187			74.4	-0.835886
			74.7	0.65326			74.7	-0.536955			75	-1.34685			75	0.368084			74.7	-0.522069			75.3	-0.393969			74.7	-0.0581582			74.7	3.73559			75	-0.676057			75	-0.439283				75.6	-0.639862			74.7	-0.842164
			75	0.655596			75	-0.538731			75.3	-1.35352			75.3	0.369681			75	-0.522968			75.6	-0.394842			75	-0.0626491			75	3.74788			75.3	-0.677452			75.3	-0.439877				75.9	-0.641518			75	-0.848443
			75.3	0.65792			75.3	-0.540517			75.6	-1.3602			75.6	0.371278			75.3	-0.523881			75.9	-0.395705			75.3	-0.0671154			75.3	3.76018			75.6	-0.678831			75.6	-0.440471				76.2	-0.643156			75.3	-0.854721
			75.6	0.660244			75.6	-0.542303			75.9	-1.36687			75.9	0.372875			75.6	-0.524795			76.2	-0.396559			75.6	-0.0715817			75.6	3.77248			75.9	-0.680195			75.9	-0.441064				76.5	-0.644775			75.6	-0.860999
			75.9	0.662567			75.9	-0.544089			76.2	-1.37354			76.2	0.374472			75.9	-0.525709			76.5	-0.397403			75.9	-0.076048			75.9	3.78478			76.2	-0.681544			76.2	-0.441658				76.8	-0.646375			75.9	-0.867278
			76.2	0.664891			76.2	-0.545875			76.5	-1.38022			76.5	0.376069			76.2	-0.526623			76.8	-0.398237			76.2	-0.0805143			76.2	3.79708			76.5	-0.682877			76.5	-0.442252				77.1	-0.647956			76.2	-0.873556
			76.5	0.667214			76.5	-0.547661			76.8	-1.38689			76.8	0.377666			76.5	-0.527537			77.1	-0.399061			76.5	-0.0849806			76.5	3.80937			76.8	-0.684194			76.8	-0.442846				77.4	-0.649518			76.5	-0.879835
			76.8	0.669538			76.8	-0.549447			77.1	-1.39356			77.1	0.379263			76.8	-0.528451			77.4	-0.399875			76.8	-0.0894469			76.8	3.82167			77.1	-0.685496			77.1	-0.44344				77.7	-0.65106			76.8	-0.886113
			77.1	0.671862			77.1	-0.551233			77.4	-1.40023			77.4	0.38086			77.1	-0.529365			77.7	-0.400679			77.1	-0.0939131			77.1	3.83397			77.4	-0.686782			77.4	-0.444034				78	-0.652584			77.1	-0.892391
			77.4	0.674185			77.4	-0.553019			77.7	-1.40691			77.7	0.382457			77.4	-0.530278			78	-0.401473			77.4	-0.0983794			77.4	3.84627			77.7	-0.688052			77.7	-0.444628				78.3	-0.654087			77.4	-0.89867
			77.7	0.676509			77.7	-0.554805			78	-1.41358			78	0.384054			77.7	-0.531192			78.3	-0.402256			77.7	-0.102846			77.7	3.85857			78	-0.689307			78	-0.445221				78.6	-0.655571			77.7	-0.904948
			78	0.678833			78	-0.556591			78.3	-1.42025			78.3	0.385651			78	-0.532106			78.6	-0.40303			78	-0.107312			78	3.87086			78.3	-0.690545			78.3	-0.445815				78.9	-0.657035			78	-0.911227
			78.3	0.681156			78.3	-0.558377			78.6	-1.42693			78.6	0.387248			78.3	-0.53302			78.9	-0.403793			78.3	-0.111778			78.3	3.88316			78.6	-0.691767			78.6	-0.446409				79.2	-0.65848			78.3	-0.917505
			78.6	0.68348			78.6	-0.560163			78.9	-1.4336			78.9	0.388845			78.6	-0.533934			79.2	-0.404546			78.6	-0.116245			78.6	3.89546			78.9	-0.692972			78.9	-0.447003				79.5	-0.659904			78.6	-0.923783
			78.9	0.685804			78.9	-0.561949			79.2	-1.44027			79.2	0.390442			78.9	-0.534848			79.5	-0.405288			78.9	-0.120711			78.9	3.90776			79.2	-0.694162			79.2	-0.447597				79.8	-0.661308			78.9	-0.930062
			79.2	0.688127			79.2	-0.563735			79.5	-1.44695			79.5	0.392039			79.2	-0.535762			79.8	-0.40602			79.2	-0.125177			79.2	3.92006			79.5	-0.695335			79.5	-0.448191				80.1	-0.662693			79.2	-0.93634
			79.5	0.690451			79.5	-0.565521			79.8	-1.45362			79.8	0.393636			79.5	-0.536675			80.1	-0.406742			79.5	-0.129643			79.5	3.93235			79.8	-0.696491			79.8	-0.448784				80.4	-0.664056			79.5	-0.942619
			79.8	0.692774			79.8	-0.567307			80.1	-1.46029			80.1	0.395233			79.8	-0.537589			80.4	-0.407452			79.8	-0.13411			79.8	3.94465			80.1	-0.697631			80.1	-0.449378				80.7	-0.6654			79.8	-0.948897
			80.1	0.695098			80.1	-0.569092			80.4	-1.46696			80.4	0.39683			80.1	-0.538503			80.7	-0.408152			80.1	-0.138576			80.1	3.95695			80.4	-0.698754			80.4	-0.449972				81	-0.666722			80.1	-0.955175
			80.4	0.697422			80.4	-0.570878			80.7	-1.47364			80.7	0.398427			80.4	-0.539417			81	-0.408842			80.4	-0.143042			80.4	3.96925			80.7	-0.69986			80.7	-0.450566				81.3	-0.668025			80.4	-0.961454
			80.7	0.699745			80.7	-0.572664			81	-1.48031			81	0.400024			80.7	-0.540331			81.3	-0.409521			80.7	-0.147509			80.7	3.98155			81	-0.700949			81	-0.45116				81.6	-0.669306			80.7	-0.967732
			81	0.702069			81	-0.57445			81.3	-1.48698			81.3	0.401621			81	-0.541245			81.6	-0.410188			81	-0.151975			81	3.99384			81.3	-0.702021			81.3	-0.451754				81.9	-0.670566			81	-0.974011
			81.3	0.704393			81.3	-0.576236			81.6	-1.49366			81.6	0.403218			81.3	-0.542159			81.9	-0.410845			81.3	-0.156441			81.3	4.00614			81.6	-0.703076			81.6	-0.452348				82.2	-0.671806			81.3	-0.980289
			81.6	0.706716			81.6	-0.578022			81.9	-1.50033			81.9	0.404815			81.6	-0.543072			82.2	-0.411491			81.6	-0.160908			81.6	4.01844			81.9	-0.704114			81.9	-0.452941				82.5	-0.673024			81.6	-0.986567
			81.9	0.70904			81.9	-0.579808			82.2	-1.507			82.2	0.406412			81.9	-0.543986			82.5	-0.412126			81.9	-0.165374			81.9	4.03074			82.2	-0.705135			82.2	-0.453535				82.8	-0.674221			81.9	-0.992846
			82.2	0.711364			82.2	-0.581594			82.5	-1.51367			82.5	0.408009			82.2	-0.5449			82.8	-0.41275			82.2	-0.16984			82.2	4.04304			82.5	-0.706138			82.5	-0.454129				83.1	-0.675396			82.2	-0.999124
			82.5	0.713687			82.5	-0.58338			82.8	-1.52035			82.8	0.409606			82.5	-0.545814			83.1	-0.413363			82.5	-0.174306			82.5	4.05533			82.8	-0.707124			82.8	-0.454723				83.4	-0.676551			82.5	-1.0054
			82.8	0.716011			82.8	-0.585166			83.1	-1.52702			83.1	0.411203			82.8	-0.546728			83.4	-0.413964			82.8	-0.178773			82.8	4.06763			83.1	-0.708092			83.1	-0.455317				83.7	-0.677683			82.8	-1.01168
			83.1	0.718334			83.1	-0.586952			83.4	-1.53369			83.4	0.4128			83.1	-0.547642			83.7	-0.414555			83.1	-0.183239			83.1	4.07993			83.4	-0.709042			83.4	-0.455911				84	-0.678794			83.1	-1.01796
			83.4	0.720658			83.4	-0.588738			83.7	-1.54037			83.7	0.414397			83.4	-0.548556			84	-0.415134			83.4	-0.187705			83.4	4.09223			83.7	-0.709975			83.7	-0.456504				84.3	-0.679883			83.4	-1.02424
			83.7	0.722982			83.7	-0.590524			84	-1.54704			84	0.415994			83.7	-0.549469			84.3	-0.415701			83.7	-0.192172			83.7	4.10452			84	-0.710889			84	-0.457098				84.6	-0.68095			83.7	-1.03052
			84	0.725305			84	-0.59231			84.3	-1.55371			84.3	0.417591			84	-0.550383			84.6	-0.416257			84	-0.196638			84	4.11682			84.3	-0.711786			84.3	-0.457692				84.9	-0.681995			84	-1.03679
			84.3	0.727629			84.3	-0.594096			84.6	-1.56039			84.6	0.419188			84.3	-0.551297			84.9	-0.416802			84.3	-0.201104			84.3	4.12912			84.6	-0.712665			84.6	-0.458286				85.2	-0.683018			84.3	-1.04307
			84.6	0.729953			84.6	-0.595882			84.9	-1.56706			84.9	0.420785			84.6	-0.552211			85.2	-0.417335			84.6	-0.20557			84.6	4.14142			84.9	-0.713525			84.9	-0.45888				85.5	-0.684018			84.6	-1.04935
			84.9	0.732276			84.9	-0.597668			85.2	-1.57373			85.2	0.422382			84.9	-0.553125			85.5	-0.417857			84.9	-0.210037			84.9	4.15372			85.2	-0.714367			85.2	-0.459474				85.8	-0.684996			84.9	-1.05563
			85.2	0.7346			85.2	-0.599454			85.5	-1.5804			85.5	0.423979			85.2	-0.554039			85.8	-0.418366			85.2	-0.214503			85.2	4.16601			85.5	-0.715191			85.5	-0.460068				86.1	-0.685952			85.2	-1.06191
			85.5	0.736923			85.5	-0.60124			85.8	-1.58708			85.8	0.425576			85.5	-0.554953			86.1	-0.418864			85.5	-0.218969			85.5	4.17831			85.8	-0.715996			85.8	-0.460661				86.4	-0.686885			85.5	-1.06819
			85.8	0.739247			85.8	-0.603026			86.1	-1.59375			86.1	0.427172			85.8	-0.555866			86.4	-0.419351			85.8	-0.223436			85.8	4.19061			86.1	-0.716783			86.1	-0.461255				86.7	-0.687795			85.8	-1.07446
			86.1	0.741571			86.1	-0.604811			86.4	-1.60042			86.4	0.428769			86.1	-0.55678			86.7	-0.419825			86.1	-0.227902			86.1	4.20291			86.4	-0.717551			86.4	-0.461849				87	-0.688682			86.1	-1.08074
			86.4	0.743894			86.4	-0.606597			86.7	-1.6071			86.7	0.430366			86.4	-0.557694			87	-0.420287			86.4	-0.232368			86.4	4.21521			86.7	-0.718301			86.7	-0.462443				87.3	-0.689546			86.4	-1.08702
			86.7	0.746218			86.7	-0.608383			87	-1.61377			87	0.431963			86.7	-0.558608			87.3	-0.420738			86.7	-0.236834			86.7	4.2275			87	-0.719031			87	-0.463037				87.6	-0.690387			86.7	-1.0933
			87	0.748542			87	-0.610169			87.3	-1.62044			87.3	0.43356			87	-0.559522			87.6	-0.421176			87	-0.241301			87	4.2398			87.3	-0.719743			87.3	-0.463631				87.9	-0.691205			87	-1.09958
			87.3	0.750865			87.3	-0.611955			87.6	-1.62711			87.6	0.435157			87.3	-0.560436			87.9	-0.421603			87.3	-0.245767			87.3	4.2521			87.6	-0.720436			87.6	-0.464224				88.2	-0.692			87.3	-1.10586
			87.6	0.753189			87.6	-0.613741			87.9	-1.63379			87.9	0.436754			87.6	-0.56135			88.2	-0.422017			87.6	-0.250233			87.6	4.2644			87.9	-0.721109			87.9	-0.464818				88.5	-0.692771			87.6	-1.11214
			87.9	0.755513			87.9	-0.615527			88.2	-1.64046			88.2	0.438351			87.9	-0.562263			88.5	-0.422419			87.9	-0.2547			87.9	4.2767			88.2	-0.721763			88.2	-0.465412				88.8	-0.693519			87.9	-1.11841
			88.2	0.757836			88.2	-0.617313			88.5	-1.64713			88.5	0.439948			88.2	-0.563177			88.8	-0.422808			88.2	-0.259166			88.2	4.28899			88.5	-0.722398			88.5	-0.466006				89.1	-0.694242			88.2	-1.12469
			88.5	0.76016			88.5	-0.619099			88.8	-1.65381			88.8	0.441545			88.5	-0.564091			89.1	-0.423186			88.5	-0.263632			88.5	4.30129			88.8	-0.723014			88.8	-0.4666				89.4	-0.694943			88.5	-1.13097
			88.8	0.762483			88.8	-0.620885			89.1	-1.66048			89.1	0.443142			88.8	-0.565005			89.4	-0.42355			88.8	-0.268099			88.8	4.31359			89.1	-0.72361			89.1	-0.467194				89.7	-0.695619			88.8	-1.13725
			89.1	0.764807			89.1	-0.622671			89.4	-1.66715			89.4	0.444739			89.1	-0.565919			89.7	-0.423903			89.1	-0.272565			89.1	4.32589			89.4	-0.724187			89.4	-0.467787				90	-0.696271			89.1	-1.14353
			89.4	0.767131			89.4	-0.624457			89.7	-1.67382			89.7	0.446336			89.4	-0.566833			90	-0.424243			89.4	-0.277031			89.4	4.33819			89.7	-0.724743			89.7	-0.468381				90.3	-0.696899			89.4	-1.14981
			89.7	0.769454			89.7	-0.626243			90	-1.6805			90	0.447933			89.7	-0.567747			90.3	-0.42457			89.7	-0.281497			89.7	4.35048			90	-0.72528			90	-0.468975				90.6	-0.697502			89.7	-1.15608
			90	0.771778			90	-0.628029			90.3	-1.68717			90.3	0.44953			90	-0.56866			90.6	-0.424885			90	-0.285964			90	4.36278			90.3	-0.725797			90.3	-0.469569				90.9	-0.698082			90	-1.16236
			90.3	0.774102			90.3	-0.629815			90.6	-1.69384			90.6	0.451127			90.3	-0.569574			90.9	-0.425187			90.3	-0.29043			90.3	4.37508			90.6	-0.726294			90.6	-0.470163				91.2	-0.698636			90.3	-1.16864
			90.6	0.776425			90.6	-0.631601			90.9	-1.70052			90.9	0.452724			90.6	-0.570488			91.2	-0.425476			90.6	-0.294896			90.6	4.38738			90.9	-0.726771			90.9	-0.470757				91.5	-0.699167			90.6	-1.17492
			90.9	0.778749			90.9	-0.633387			91.2	-1.70719			91.2	0.454321			90.9	-0.571402			91.5	-0.425752			90.9	-0.299363			90.9	4.39968			91.2	-0.727228			91.2	-0.471351				91.8	-0.699672			90.9	-1.1812
			91.2	0.781072			91.2	-0.635173			91.5	-1.71386			91.5	0.455918			91.2	-0.572316			91.8	-0.426015			91.2	-0.303829			91.2	4.41197			91.5	-0.727665			91.5	-0.471944				92.1	-0.700153			91.2	-1.18748
			91.5	0.783396			91.5	-0.636959			91.8	-1.72054			91.8	0.457515			91.5	-0.57323			92.1	-0.426266			91.5	-0.308295			91.5	4.42427			91.8	-0.728081			91.8	-0.472538				92.4	-0.700608			91.5	-1.19375
			91.8	0.78572			91.8	-0.638744			92.1	-1.72721			92.1	0.459112			91.8	-0.574144			92.4	-0.426503			91.8	-0.312761			91.8	4.43657			92.1	-0.728477			92.1	-0.473132				92.7	-0.701039			91.8	-1.20003
			92.1	0.788043			92.1	-0.64053			92.4	-1.73388			92.4	0.460709			92.1	-0.575057			92.7	-0.426728			92.1	-0.317228			92.1	4.44887			92.4	-0.728852			92.4	-0.473726				93	-0.701444			92.1	-1.20631
			92.4	0.790367			92.4	-0.642316			92.7	-1.74055			92.7	0.462306			92.4	-0.575971			93	-0.426939			92.4	-0.321694			92.4	4.46116			92.7	-0.729206			92.7	-0.47432				93.3	-0.701824			92.4	-1.21259
			92.7	0.792691			92.7	-0.644102			93	-1.74723			93	0.463903			92.7	-0.576885			93.3	-0.427137			92.7	-0.32616			92.7	4.47346			93	-0.72954			93	-0.474914				93.6	-0.702179			92.7	-1.21887
			93	0.795014			93	-0.645888			93.3	-1.7539			93.3	0.4655			93	-0.577799			93.6	-0.427322			93	-0.330627			93	4.48576			93.3	-0.729853			93.3	-0.475507				93.9	-0.702508			93	-1.22515
			93.3	0.797338			93.3	-0.647674			93.6	-1.76057			93.6	0.467097			93.3	-0.578713			93.9	-0.427494			93.3	-0.335093			93.3	4.49806			93.6	-0.730145			93.6	-0.476101				94.2	-0.702811			93.3	-1.23142
			93.6	0.799662			93.6	-0.64946			93.9	-1.76725			93.9	0.468694			93.6	-0.579627			94.2	-0.427652			93.6	-0.339559			93.6	4.51036			93.9	-0.730416			93.9	-0.476695				94.5	-0.703089			93.6	-1.2377
			93.9	0.801985			93.9	-0.651246			94.2	-1.77392			94.2	0.470291			93.9	-0.580541			94.5	-0.427796			93.9	-0.344026			93.9	4.52265			94.2	-0.730666			94.2	-0.477289				94.8	-0.703341			93.9	-1.24398
			94.2	0.804309			94.2	-0.653032			94.5	-1.78059			94.5	0.471888			94.2	-0.581454			94.8	-0.427928			94.2	-0.348492			94.2	4.53495			94.5	-0.730895			94.5	-0.477883				95.1	-0.703567			94.2	-1.25026
			94.5	0.806632			94.5	-0.654818			94.8	-1.78726			94.8	0.473485			94.5	-0.582368			95.1	-0.428045			94.5	-0.352958			94.5	4.54725			94.8	-0.731102			94.8	-0.478477				95.4	-0.703766			94.5	-1.25654
			94.8	0.808956			94.8	-0.656604			95.1	-1.79394			95.1	0.475082			94.8	-0.583282			95.4	-0.428149			94.8	-0.357424			94.8	4.55955			95.1	-0.731288			95.1	-0.479071				95.7	-0.70394			94.8	-1.26282
			95.1	0.81128			95.1	-0.65839			95.4	-1.80061			95.4	0.476679			95.1	-0.584196			95.7	-0.42824			95.1	-0.361891			95.1	4.57185			95.4	-0.731452			95.4	-0.479664				96	-0.704087			95.1	-1.2691
			95.4	0.813603			95.4	-0.660176			95.7	-1.80728			95.7	0.478276			95.4	-0.58511			96	-0.428316			95.4	-0.366357			95.4	4.58414			95.7	-0.731595			95.7	-0.480258				96.3	-0.704207			95.4	-1.27537
			95.7	0.815927			95.7	-0.661962			96	-1.81396			96	0.479873			95.7	-0.586024			96.3	-0.428379			95.7	-0.370823			95.7	4.59644			96	-0.731716			96	-0.480852				96.6	-0.704301			95.7	-1.28165
			96	0.818251			96	-0.663748			96.3	-1.82063			96.3	0.48147			96	-0.586938			96.6	-0.428428			96	-0.37529			96	4.60874			96.3	-0.731815			96.3	-0.481446				96.9	-0.704368			96	-1.28793
			96.3	0.820574			96.3	-0.665534			96.6	-1.8273			96.6	0.483067			96.3	-0.587852			96.9	-0.428463			96.3	-0.379756			96.3	4.62104			96.6	-0.731893			96.6	-0.48204				97.2	-0.704409			96.3	-1.29421
			96.6	0.822898			96.6	-0.66732			96.9	-1.83398			96.9	0.484664			96.6	-0.588765			97.2	-0.428484			96.6	-0.384222			96.6	4.63334			96.9	-0.731948			96.9	-0.482634				97.5	-0.704422			96.6	-1.30049
			96.9	0.825221			96.9	-0.669106			97.2	-1.84065			97.2	0.486261			96.9	-0.589679			97.5	-0.428491			96.9	-0.388688			96.9	4.64563			97.2	-0.731981			97.2	-0.483227				97.8	-0.704422			96.9	-1.30677
			97.2	0.827545			97.2	-0.670892			97.5	-1.84732			97.5	0.487858			97.2	-0.590593			97.8	-0.428491			97.2	-0.393155			97.2	4.65793			97.5	-0.731992			97.5	-0.483821				98.1	-0.704422			97.2	-1.31304
			97.5	0.829869			97.5	-0.672678			97.8	-1.85399			97.8	0.489455			97.5	-0.591507			98.1	-0.428491			97.5	-0.397621			97.5	4.67023			97.8	-0.731992			97.8	-0.484415				98.4	-0.704422			97.5	-1.31932
			97.8	0.832192			97.8	-0.674463			98.1	-1.86067			98.1	0.491052			97.8	-0.592421			98.4	-0.428491			97.8	-0.402087			97.8	4.68253			98.1	-0.731992			98.1	-0.485009				98.7	-0.704422			97.8	-1.3256
			98.1	0.834516			98.1	-0.676249			98.4	-1.86734			98.4	0.492649			98.1	-0.593335			98.7	-0.428491			98.1	-0.406554			98.1	4.69483			98.4	-0.731992			98.4	-0.485603				99	-0.704422			98.1	-1.33188
			98.4	0.83684			98.4	-0.678035			98.7	-1.87401			98.7	0.494246			98.4	-0.594249			99	-0.428491			98.4	-0.41102			98.4	4.70712			98.7	-0.731992			98.7	-0.486197				99.3	-0.704422			98.4	-1.33816
			98.7	0.839163			98.7	-0.679821			99	-1.88069			99	0.495843			98.7	-0.595162			99.3	-0.428491			98.7	-0.415486			98.7	4.71942			99	-0.731992			99	-0.486791				99.6	-0.704422			98.7	-1.34444
			99	0.841487			99	-0.681607			99.3	-1.88736			99.3	0.49744			99	-0.596076			99.6	-0.428491			99	-0.419952			99	4.73172			99.3	-0.731992			99.3	-0.487384				99.9	-0.704422			99	-1.35071
			99.3	0.843811			99.3	-0.683393			99.6	-1.89403			99.6	0.499037			99.3	-0.59699			99.9	-0.428491			99.3	-0.424419			99.3	4.74402			99.6	-0.731992			99.6	-0.487978				100.2	-0.704422			99.3	-1.35699
			99.6	0.846134			99.6	-0.685179			99.9	-1.9007			99.9	0.500634			99.6	-0.597904			100.2	-0.428491			99.6	-0.428885			99.6	4.75632			99.9	-0.731992			99.9	-0.488572				100.5	-0.704422			99.6	-1.36327
			99.9	0.848458			99.9	-0.686965			100.2	-1.90738			100.2	0.502231			99.9	-0.598818			100.5	-0.428491			99.9	-0.433351			99.9	4.76861			100.2	-0.731992			100.2	-0.489166				100.8	-0.704422			99.9	-1.36955
			100.2	0.850781			100.2	-0.688751			100.5	-1.91405			100.5	0.503828			100.2	-0.599732			100.8	-0.428491			100.2	-0.437818			100.2	4.78091			100.5	-0.731992			100.5	-0.48976				101.1	-0.704422			100.2	-1.37583
			100.5	0.853105			100.5	-0.690537			100.8	-1.92072			100.8	0.505425			100.5	-0.600646			101.1	-0.428491			100.5	-0.442284			100.5	4.79321			100.8	-0.731992			100.8	-0.490354				101.4	-0.704422			100.5	-1.38211
			100.8	0.855429			100.8	-0.692323			101.1	-1.9274			101.1	0.507022			100.8	-0.601559			101.4	-0.428491			100.8	-0.44675			100.8	4.80551			101.1	-0.731992			101.1	-0.490947				101.7	-0.704422			100.8	-1.38838
			101.1	0.857752			101.1	-0.694109			101.4	-1.93407			101.4	0.508619			101.1	-0.602473			101.7	-0.428491			101.1	-0.451217			101.1	4.8178			101.4	-0.731992			101.4	-0.491541				102	-0.704422			101.1	-1.39466
			101.4	0.860076			101.4	-0.695895			101.7	-1.94074			101.7	0.510216			101.4	-0.603387			102	-0.428491			101.4	-0.455683			101.4	4.8301			101.7	-0.731992			101.7	-0.492135				102.3	-0.704422			101.4	-1.40094
			101.7	0.8624			101.7	-0.697681			102	-1.94742			102	0.511813			101.7	-0.604301			102.3	-0.428491			101.7	-0.460149			101.7	4.8424			102	-0.731992			102	-0.492729				102.6	-0.704422			101.7	-1.40722
			102	0.864723			102	-0.699467			102.3	-1.95409			102.3	0.51341			102	-0.605215			102.6	-0.428491			102	-0.464615			102	4.8547			102.3	-0.731992			102.3	-0.493323				102.9	-0.704422			102	-1.4135
			102.3	0.867047			102.3	-0.701253			102.6	-1.96076			102.6	0.515007			102.3	-0.606129			102.9	-0.428491			102.3	-0.469082			102.3	4.867			102.6	-0.731992			102.6	-0.493917				103.2	-0.704422			102.3	-1.41978
			102.6	0.86937			102.6	-0.703039			102.9	-1.96743			102.9	0.516604			102.6	-0.607043			103.2	-0.428491			102.6	-0.473548			102.6	4.87929			102.9	-0.731992			102.9	-0.49451				103.5	-0.704422			102.6	-1.42606
			102.9	0.871694			102.9	-0.704825			103.2	-1.97411			103.2	0.518201			102.9	-0.607956			103.5	-0.428491			102.9	-0.478014			102.9	4.89159			103.2	-0.731992			103.2	-0.495104				103.8	-0.704422			102.9	-1.43233
			103.2	0.874018			103.2	-0.706611			103.5	-1.98078			103.5	0.519798			103.2	-0.60887			103.8	-0.428491			103.2	-0.482481			103.2	4.90389			103.5	-0.731992			103.5	-0.495698				104.1	-0.704422			103.2	-1.43861
			103.5	0.876341			103.5	-0.708396			103.8	-1.98745			103.8	0.521395			103.5	-0.609784			104.1	-0.428491			103.5	-0.486947			103.5	4.91619			103.8	-0.731992			103.8	-0.496292				104.4	-0.704422			103.5	-1.44489
			103.8	0.878665			103.8	-0.710182			104.1	-1.99413			104.1	0.522992			103.8	-0.610698			104.4	-0.428491			103.8	-0.491413			103.8	4.92849			104.1	-0.731992			104.1	-0.496886				104.7	-0.704422			103.8	-1.45117
			104.1	0.880989			104.1	-0.711968			104.4	-2.0008			104.4	0.524589			104.1	-0.611612			104.7	-0.428491			104.1	-0.495879			104.1	4.94078			104.4	-0.731992			104.4	-0.49748				105	-0.704422			104.1	-1.45745
			104.4	0.883312			104.4	-0.713754			104.7	-2.00747			104.7	0.526186			104.4	-0.612526			105	-0.428491			104.4	-0.500346			104.4	4.95308			104.7	-0.731992			104.7	-0.498074				105.3	-0.704422			104.4	-1.46373
			104.7	0.885636			104.7	-0.71554			105	-2.01414			105	0.527783			104.7	-0.61344			105.3	-0.428491			104.7	-0.504812			104.7	4.96538			105	-0.731992			105	-0.498667				105.6	-0.704422			104.7	-1.47
			105	0.88796			105	-0.717326			105.3	-2.02082			105.3	0.52938			105	-0.614353			105.6	-0.428491			105	-0.509278			105	4.97768			105.3	-0.731992			105.3	-0.499261				105.9	-0.704422			105	-1.47628
			105.3	0.890283			105.3	-0.719112			105.6	-2.02749			105.6	0.530977			105.3	-0.615267			105.9	-0.428491			105.3	-0.513745			105.3	4.98998			105.6	-0.731992			105.6	-0.499855				106.2	-0.704422			105.3	-1.48256
			105.6	0.892607			105.6	-0.720898			105.9	-2.03416			105.9	0.532574			105.6	-0.616181			106.2	-0.428491			105.6	-0.518211			105.6	5.00227			105.9	-0.731992			105.9	-0.500449				106.5	-0.704422			105.6	-1.48884
			105.9	0.89493			105.9	-0.722684			106.2	-2.04084			106.2	0.534171			105.9	-0.617095			106.5	-0.428491			105.9	-0.522677			105.9	5.01457			106.2	-0.731992			106.2	-0.501043				106.8	-0.704422			105.9	-1.49512
			106.2	0.897254			106.2	-0.72447			106.5	-2.04751			106.5	0.535768			106.2	-0.618009			106.8	-0.428491			106.2	-0.527143			106.2	5.02687			106.5	-0.731992			106.5	-0.501637				107.1	-0.704422			106.2	-1.5014
			106.5	0.899578			106.5	-0.726256			106.8	-2.05418			106.8	0.537365			106.5	-0.618923			107.1	-0.428491			106.5	-0.53161			106.5	5.03917			106.8	-0.731992			106.8	-0.50223				107.4	-0.704422			106.5	-1.50767
			106.8	0.901901			106.8	-0.728042			107.1	-2.06086			107.1	0.538962			106.8	-0.619837			107.4	-0.428491			106.8	-0.536076			106.8	5.05147			107.1	-0.731992			107.1	-0.502824				107.7	-0.704422			106.8	-1.51395
			107.1	0.904225			107.1	-0.729828			107.4	-2.06753			107.4	0.540559			107.1	-0.62075			107.7	-0.428491			107.1	-0.540542			107.1	5.06376			107.4	-0.731992			107.4	-0.503418				108	-0.704422			107.1	-1.52023
			107.4	0.906549			107.4	-0.731614			107.7	-2.0742			107.7	0.542156			107.4	-0.621664			108	-0.428491			107.4	-0.545009			107.4	5.07606			107.7	-0.731992			107.7	-0.504012				108.3	-0.704422			107.4	-1.52651
			107.7	0.908872			107.7	-0.7334			108	-2.08087			108	0.543753			107.7	-0.622578			108.3	-0.428491			107.7	-0.549475			107.7	5.08836			108	-0.731992			108	-0.504606				108.6	-0.704422			107.7	-1.53279
			108	0.911196			108	-0.735186			108.3	-2.08755			108.3	0.54535			108	-0.623492			108.6	-0.428491			108	-0.553941			108	5.10066			108.3	-0.731992			108.3	-0.5052				108.9	-0.704422			108	-1.53907
			108.3	0.91352			108.3	-0.736972			108.6	-2.09422			108.6	0.546947			108.3	-0.624406			108.9	-0.428491			108.3	-0.558408			108.3	5.11295			108.6	-0.731992			108.6	-0.505794				109.2	-0.704422			108.3	-1.54534
			108.6	0.915843			108.6	-0.738758			108.9	-2.10089			108.9	0.548544			108.6	-0.62532			109.2	-0.428491			108.6	-0.562874			108.6	5.12525			108.9	-0.731992			108.9	-0.506387				109.5	-0.704422			108.6	-1.55162
			108.9	0.918167			108.9	-0.740544			109.2	-2.10757			109.2	0.550141			108.9	-0.626234			109.5	-0.428491			108.9	-0.56734			108.9	5.13755			109.2	-0.731992			109.2	-0.506981				109.8	-0.704422			108.9	-1.5579
			109.2	0.92049			109.2	-0.74233			109.5	-2.11424			109.5	0.551738			109.2	-0.627147			109.8	-0.428491			109.2	-0.571806			109.2	5.14985			109.5	-0.731992			109.5	-0.507575				110.1	-0.704422			109.2	-1.56418
			109.5	0.922814			109.5	-0.744115			109.8	-2.12091			109.8	0.553335			109.5	-0.628061			110.1	-0.428491			109.5	-0.576273			109.5	5.16215			109.8	-0.731992			109.8	-0.508169				110.4	-0.704422			109.5	-1.57046
			109.8	0.925138			109.8	-0.745901			110.1	-2.12758			110.1	0.554932			109.8	-0.628975			110.4	-0.428491			109.8	-0.580739			109.8	5.17444			110.1	-0.731992			110.1	-0.508763				110.7	-0.704422			109.8	-1.57674
			110.1	0.927461			110.1	-0.747687			110.4	-2.13426			110.4	0.556529			110.1	-0.629889			110.7	-0.428491			110.1	-0.585205			110.1	5.18674			110.4	-0.731992			110.4	-0.509357				111	-0.704422			110.1	-1.58302
			110.4	0.929785			110.4	-0.749473			110.7	-2.14093			110.7	0.558126			110.4	-0.630803			111	-0.428491			110.4	-0.589672			110.4	5.19904			110.7	-0.731992			110.7	-0.50995				111.3	-0.704422			110.4	-1.58929
			110.7	0.932109			110.7	-0.751259			111	-2.1476			111	0.559723			110.7	-0.631717			111.3	-0.428491			110.7	-0.594138			110.7	5.21134			111	-0.731992			111	-0.510544				111.6	-0.704422			110.7	-1.59557
			111	0.934432			111	-0.753045			111.3	-2.15428			111.3	0.56132			111	-0.632631			111.6	-0.428491			111	-0.598604			111	5.22364			111.3	-0.731992			111.3	-0.511138				111.9	-0.704422			111	-1.60185
			111.3	0.936756			111.3	-0.754831			111.6	-2.16095			111.6	0.562917			111.3	-0.633544			111.9	-0.428491			111.3	-0.60307			111.3	5.23593			111.6	-0.731992			111.6	-0.511732				112.2	-0.704422			111.3	-1.60813
			111.6	0.939079			111.6	-0.756617			111.9	-2.16762			111.9	0.564513			111.6	-0.634458			112.2	-0.428491			111.6	-0.607537			111.6	5.24823			111.9	-0.731992			111.9	-0.512326				112.5	-0.704422			111.6	-1.61441
			111.9	0.941403			111.9	-0.758403			112.2	-2.1743			112.2	0.56611			111.9	-0.635372			112.5	-0.428491			111.9	-0.612003			111.9	5.26053			112.2	-0.731992			112.2	-0.51292				112.8	-0.704422			111.9	-1.62069
			112.2	0.943727			112.2	-0.760189			112.5	-2.18097			112.5	0.567707			112.2	-0.636286			112.8	-0.428491			112.2	-0.616469			112.2	5.27283			112.5	-0.731992			112.5	-0.513514				113.1	-0.704422			112.2	-1.62696
			112.5	0.94605			112.5	-0.761975			112.8	-2.18764			112.8	0.569304			112.5	-0.6372			113.1	-0.428491			112.5	-0.620936			112.5	5.28513			112.8	-0.731992			112.8	-0.514107				113.4	-0.704422			112.5	-1.63324
			112.8	0.948374			112.8	-0.763761			113.1	-2.19431			113.1	0.570901			112.8	-0.638114			113.4	-0.428491			112.8	-0.625402			112.8	5.29742			113.1	-0.731992			113.1	-0.514701				113.7	-0.704422			112.8	-1.63952
			113.1	0.950698			113.1	-0.765547			113.4	-2.20099			113.4	0.572498			113.1	-0.639028			113.7	-0.428491			113.1	-0.629868			113.1	5.30972			113.4	-0.731992			113.4	-0.515295				114	-0.704422			113.1	-1.6458
			113.4	0.953021			113.4	-0.767333			113.7	-2.20766			113.7	0.574095			113.4	-0.639941			114	-0.428491			113.4	-0.634335			113.4	5.32202			113.7	-0.731992			113.7	-0.515889				114.3	-0.704422			113.4	-1.65208
			113.7	0.955345			113.7	-0.769119			114	-2.21433			114	0.575692			113.7	-0.640855			114.3	-0.428491			113.7	-0.638801			113.7	5.33432			114	-0.731992			114	-0.516483				114.6	-0.704422			113.7	-1.65836
			114	0.957669			114	-0.770905			114.3	-2.22101			114.3	0.577289			114	-0.641769			114.6	-0.428491			114	-0.643267			114	5.34662			114.3	-0.731992			114.3	-0.517077				114.9	-0.704422			114	-1.66463
			114.3	0.959992			114.3	-0.772691			114.6	-2.22768			114.6	0.578886			114.3	-0.642683			114.9	-0.428491			114.3	-0.647733			114.3	5.35891			114.6	-0.731992			114.6	-0.51767				115.2	-0.704422			114.3	-1.67091
			114.6	0.962316			114.6	-0.774477			114.9	-2.23435			114.9	0.580483			114.6	-0.643597			115.2	-0.428491			114.6	-0.6522			114.6	5.37121			114.9	-0.731992			114.9	-0.518264				115.5	-0.704422			114.6	-1.67719
			114.9	0.964639			114.9	-0.776263			115.2	-2.24102			115.2	0.58208			114.9	-0.644511			115.5	-0.428491			114.9	-0.656666			114.9	5.38351			115.2	-0.731992			115.2	-0.518858				115.8	-0.704422			114.9	-1.68347
			115.2	0.966963			115.2	-0.778048			115.5	-2.2477			115.5	0.583677			115.2	-0.645425			115.8	-0.428491			115.2	-0.661132			115.2	5.39581			115.5	-0.731992			115.5	-0.519452				116.1	-0.704422			115.2	-1.68975
			115.5	0.969287			115.5	-0.779834			115.8	-2.25437			115.8	0.585274			115.5	-0.646338			116.1	-0.428491			115.5	-0.665599			115.5	5.40811			115.8	-0.731992			115.8	-0.520046				116.4	-0.704422			115.5	-1.69603
			115.8	0.97161			115.8	-0.78162			116.1	-2.26104			116.1	0.586871			115.8	-0.647252			116.4	-0.428491			115.8	-0.670065			115.8	5.4204			116.1	-0.731992			116.1	-0.52064				116.7	-0.704422			115.8	-1.7023
			116.1	0.973934			116.1	-0.783406			116.4	-2.26772			116.4	0.588468			116.1	-0.648166			116.7	-0.428491			116.1	-0.674531			116.1	5.4327			116.4	-0.731992			116.4	-0.521233				117	-0.704422			116.1	-1.70858
			116.4	0.976258			116.4	-0.785192			116.7	-2.27439			116.7	0.590065			116.4	-0.64908			117	-0.428491			116.4	-0.678997			116.4	5.445			116.7	-0.731992			116.7	-0.521827				117.3	-0.704422			116.4	-1.71486
			116.7	0.978581			116.7	-0.786978			117	-2.28106			117	0.591662			116.7	-0.649994			117.3	-0.428491			116.7	-0.683464			116.7	5.4573			117	-0.731992			117	-0.522421				117.6	-0.704422			116.7	-1.72114
			117	0.980905			117	-0.788764			117.3	-2.28774			117.3	0.593259			117	-0.650908			117.6	-0.428491			117	-0.68793			117	5.46959			117.3	-0.731992			117.3	-0.523015				117.9	-0.704422			117	-1.72742
			117.3	0.983228			117.3	-0.79055			117.6	-2.29441			117.6	0.594856			117.3	-0.651822			117.9	-0.428491			117.3	-0.692396			117.3	5.48189			117.6	-0.731992			117.6	-0.523609				118.2	-0.704422			117.3	-1.7337
			117.6	0.985552			117.6	-0.792336			117.9	-2.30108			117.9	0.596453			117.6	-0.652735			118.2	-0.428491			117.6	-0.696863			117.6	5.49419			117.9	-0.731992			117.9	-0.524203				118.5	-0.704422			117.6	-1.73998
			117.9	0.987876			117.9	-0.794122			118.2	-2.30775			118.2	0.59805			117.9	-0.653649			118.5	-0.428491			117.9	-0.701329			117.9	5.50649			118.2	-0.731992			118.2	-0.524797				118.8	-0.704422			117.9	-1.74625
			118.2	0.990199			118.2	-0.795908			118.5	-2.31443			118.5	0.599647			118.2	-0.654563			118.8	-0.428491			118.2	-0.705795			118.2	5.51879			118.5	-0.731992			118.5	-0.52539				119.1	-0.704422			118.2	-1.75253
			118.5	0.992523			118.5	-0.797694			118.8	-2.3211			118.8	0.601244			118.5	-0.655477			119.1	-0.428491			118.5	-0.710261			118.5	5.53108			118.8	-0.731992			118.8	-0.525984				119.4	-0.704422			118.5	-1.75881
			118.8	0.994847			118.8	-0.79948			119.1	-2.32777			119.1	0.602841			118.8	-0.656391			119.4	-0.428491			118.8	-0.714728			118.8	5.54338			119.1	-0.731992			119.1	-0.526578				119.7	-0.704422			118.8	-1.76509
			119.1	0.99717			119.1	-0.801266			119.4	-2.33445			119.4	0.604438			119.1	-0.657305			119.7	-0.428491			119.1	-0.719194			119.1	5.55568			119.4	-0.731992			119.4	-0.527172				120	-0.704422			119.1	-1.77137
			119.4	0.999494			119.4	-0.803052			119.7	-2.34112			119.7	0.606035			119.4	-0.658219			120	-0.428491			119.4	-0.72366			119.4	5.56798			119.7	-0.731992			119.7	-0.527766								119.4	-1.77765
			119.7	1.00182			119.7	-0.804838			120	-2.34779			120	0.607632			119.7	-0.659133							119.7	-0.728127			119.7	5.58028			120	-0.731992			120	-0.52836								119.7	-1.78392
			120	1.00414			120	-0.806624											120	-0.660046							120	-0.732593			120	5.59257																120	-1.7902
[truncated: 52 more columns]

## Sheet: Plots
							y-axis label: Log2 (fold Change)
							x-axis label: Micafungin Exposure (min)

## Sheet: Upregulated
Gene names (ORF)	Cell Wall Related Gene	Gene Name	Cell Wall Component	Description	Reference	p_values
AN0221	AN0221		chitin	Chitinases (GH 18; homologous to ChiA, B and C and S. cerevisiae chitinases); Class V	deGroot et al., 2009	0.0021
AN1502	AN1502	nagA	chitin	N-Acetyl-b-D-glucosaminidase (GH 20); homologous to C. albicans Hex1	Kim et al., 2002	0.0061
AN1556	AN1556	Old annotation number, now AN10216	unknown	uncharacterized	Guerriero et al., 2016	0.0015
AN1604	AN1604	agnE	alpha glucan	Putative 1,3-a-glucanase family (GH 71); related to the S. pombe Agn1-family	deGroot et al., 2009	0
AN4367	AN4367		chitin	Chitin synthase; Class III	deGroot et al., 2009	0.0018
AN5077	AN5077		chitin	Chitinases (GH 18; homologous to ChiA, B and C and S. cerevisiae chitinases); Class V	deGroot et al., 2009	0
AN5885	AN5885	agsA	alpha glucan	Catalytic subunit of alpha-1,3 glucan synthase complex	Fujioka et al., 2007	0
