# Supplementary material for: Dynamic Transcriptomic and Phosphoproteomic Analysis During Cell Wall Stress in Aspergillus nidulans
Source: Mol Cell Proteomics. 2020 Nov 23;19(8):1310–29. doi: 10.1074/mcp.RA119.001769 (PMC8014999; doi:10.1074/mcp.RA119.001769)
Supplement: Supplementary file 1 [file mmc1.zip › 155660_2_supp_501709_q80c66.xlsx]

## Sheet: ReadME!
Information about this workbook
Sheet Name	Description
Data RNA-seq	RNA-seq data from WT of the most overexpressed genes (yellow) and underexpressed (orange). These were chosen based on the criteria: (1) must have 5+ time points with average FC>2 ( or FC<-2), (2) must have 2 + time points with FC>4 (or FC<-4)
Underexpressed Data and Plots	The RNA-seq data for each gene and the values extracted from the MARS model. Plots of these genes are found here as well
Overexpressed Data 1	The RNA-seq data for each gene and the values extracted from the MARS model for ANID numbers AN0001-AN4999
Overexpressed Data 2	RNA-seq and MARS data for genes AN500-AN9999
Overexpressed Plots	Plots of the data from "Overexpressed Data 1" and "Overexpressed Data 2"
Gene Table	Table that includes the over/under expressed genes, protein descriptions, and homologues
GO Analysis	GO term analysis results carried out on biological function of these genes using AspGD GO tem finder.

## Sheet: Data RNA-seq
Gene names (ORF)	0_FC_01	0_FC_02	0_FC_03	5_FC_01	5_FC_02	5_FC_03	10_FC_01	10_FC_02	10_FC_03	15_FC_01	15_FC_02	15_FC_03	20_FC_01	20_FC_02	20_FC_03	25_FC_01	25_FC_02	25_FC_03	30_FC_01	30_FC_02	30_FC_03	40_FC_01	40_FC_02	40_FC_03	50_FC_01	50_FC_02	50_FC_03	60_FC_01	60_FC_02	60_FC_03	75_FC_01	75_FC_02	75_FC_03	90_FC_01	90_FC_02	90_FC_03	120_FC_01	120_FC_02	120_FC_03	Length	Protein names	p_values	Entry name
AN0215	0	0	0	0.802741	-0.288463	-1.14283	-0.0410196	-0.522408	-0.559986	0.712397	-5.15085	NaN	-0.0500659	-0.158728	0.0713288	0.931501	0.0142716	0.301714	0.858765	-0.0947503	0.972461	2.78964	0.0234409	3.06786	4.50807	0.672334	4.1214	5.98207	1.32821	5.57859	7.36781	1.21935	7.22214	7.57633	0.966418	7.74975	7.01193	2.26704	7.92643	352	Uncharacterized protein	0	A0A1U8QMS4_EMENI
AN0231	0	0	0	-2.00461	0.626756	NaN	0.695946	0.501518	NaN	1.36447	-1.60336	NaN	-1.05007	1.81685	NaN	-0.483536	1.17929	NaN	0.443727	2.4159	NaN	-0.483381	2.84129	NaN	0.839692	3.17339	NaN	-0.227384	4.18725	NaN	0.364996	5.18089	NaN	1.96359	6.14955	NaN	3.6456	6.95406	NaN	366	Uncharacterized protein	0.0042	A0A1U8QS59_EMENI
AN1604	0	0	0	0.843383	0.583035	NaN	1.92245	0.850114	NaN	1.07497	-2.38405	NaN	1.82768	1.66802	NaN	2.12527	2.18121	NaN	2.36973	2.68412	NaN	3.07733	3.11437	NaN	3.24957	3.29509	NaN	3.71747	3.72405	NaN	4.34913	4.25333	NaN	4.50956	4.54129	NaN	5.26912	4.86055	NaN	489	Uncharacterized protein	0	A0A1U8QY68_EMENI
AN1941	0	0	0	-0.197259	0.987566	-0.14283	0.59641	1.09233	-0.0380338	0.274276	-1.14499	NaN	0.791236	2.12021	0.803849	1.27728	2.51572	0.475744	1.2738	3.3396	1.3875	1.30089	3.84618	1.65693	1.71416	4.21568	1.762	2.24655	4.97843	1.72684	2.96986	5.91145	2.25947	3.72912	6.41742	2.8466	4.7518	6.87172	4.25957	173	Uncharacterized protein	0	A0A1U8QQL8_EMENI
AN3339	0	0	0	0.902277	-0.994732	NaN	-0.0410196	0.523886	NaN	1.07497	-1.48788	NaN	1.70482	1.30784	NaN	1.68639	0.657337	NaN	2.25108	1.9588	NaN	2.76455	1.55987	NaN	3.37219	3.13236	NaN	4.47306	4.15073	NaN	6.10983	5.56969	NaN	6.73969	6.37481	NaN	7.07187	6.66159	NaN	342	Uncharacterized protein	0	A0A1U8QIP3_EMENI
AN3996	0	0	0	-1.22701	0.193472	-0.14283	0.32155	0.337309	0.855051	-0.732388	-6.41862	NaN	0.312504	0.653227	1.33436	1.464	1.07828	2.88668	2.44373	1.5708	3.12446	3.64	1.72506	4.09957	4.86523	1.93971	5.21451	5.26447	2.43443	6.32675	5.87052	2.87644	7.45782	6.32616	3.09595	8.12785	6.68531	3.80566	7.94667	221	Uncharacterized protein	0	A0A1U8QK15_EMENI
AN4106	0	0	0	1.16531	0.206316	1.44213	NaN	0.254906	0.855051	1.49	-3.42199	NaN	1.5349	0.0899346	3.33436	2.51646	0.407723	4.17618	3.61365	-0.108068	4.97246	5.97605	0.462263	6.03544	7.14868	1.19825	7.07249	8.23205	1.91176	8.30427	9.36359	1.49157	9.82861	9.16522	1.56942	9.97214	9.10093	3.15459	9.6447	427	Uncharacterized protein	0.0012	Q5B5S4_EMENI
AN5841	0	0	0	NaN	1.3272	-0.14283	-0.456057	-0.798042	NaN	-0.509996	1.09708	NaN	0.994328	1.30784	0.749401	0.101426	1.87973	2.03868	0.613652	2.06571	0.802536	1.10158	2.93839	1.16097	2.26116	3.21982	2.4369	2.6306	4.29159	2.72684	3.6504	5.51749	2.92039	4.18082	6.29681	3.14849	3.93101	5.76677	6.49393	240	Uncharacterized protein	0	A0A1U8QMW9_EMENI
AN8084	0	0	0	-0.526566	0.357075	-0.14283	0.399553	0.192025	0.0476961	-0.317351	-4.28292	NaN	0.634432	0.151155	1.5859	1.6633	0.279485	2.84013	2.28023	0.572845	3.08264	3.79141	0.212985	4.22808	4.90006	1.02182	5.52609	6.10481	1.60575	6.7634	7.24261	1.1068	8.3034	7.08697	0.899191	8.37355	6.4893	2.30791	8.33482	430	Uncharacterized protein	0.0005	A0A1U8QRG0_EMENI
AN0973	0	0	0	-0.589576	0.590231	1.44213	-0.0410196	0.78692	2.17698	-0.509996	-3.48788	NaN	0.534897	0.980265	1.33436	0.0469782	0.853734	2.03868	0.443727	1.44818	2.80254	1.34669	2.07084	3.57601	1.40157	2.10964	3.08898	1.50958	2.57957	3.53419	2.61292	2.818	3.83792	2.84677	3.20433	4.01098	3.67535	3.27457	5.31172	432	C2H2 type master regulator of conidiophore development brlA (Bristle A protein)	0	BRLA_EMENI
AN1261	0	0	0	1.08285	0.206526	0.705167	1.28091	-0.0524637	1.44001	1.22697	-1.9647	NaN	1.65037	0.316453	2.98206	2.95387	0.0980612	4.32556	3.53119	0.223383	4.78439	4.86239	-0.0477268	6.07426	6.44597	0.938479	6.80547	7.51071	1.05905	7.94019	8.27414	0.440452	8.9706	7.7778	0.683621	8.87393	7.14412	1.87492	8.35612	248	Uncharacterized protein	0.0027	A0A1U8QT14_EMENI
AN1322	0	0	0	-0.682686	0.250381	0.85717	1.232	0.694998	0.855051	0.490004	-4.24277	NaN	1.27186	1.06075	3.07133	1.39093	1.22438	3.41719	2.00851	1.55875	3.26197	2.58987	1.73099	4.09957	2.92716	1.76979	4.53644	3.19888	2.56987	5.53419	3.79126	2.64808	6.51865	4.58417	2.68967	6.71142	4.26521	3.37821	7.10314	743	Uncharacterized protein	0	A0A1U8QGS3_EMENI
AN1600	0	0	0	0.802741	-0.23574	1.66453	1.95898	-0.498482	1.66241	1.81193	0.27111	NaN	2.27186	0.30784	1.7494	2.25343	0.459398	2.30171	2.66612	0.645383	2.70943	3.71302	1.29239	1.74593	3.76026	2.10434	3.02186	3.96901	2.70405	2.97477	5.17235	3.33466	3.50535	5.61129	3.57738	4.59595	6.09406	3.74816	6.25514	307	Uncharacterized protein	0	Q5BCY0_EMENI
AN1614	0	0	0	0.165311	-1.07273	0.664525	-0.0410196	-0.139079	0.176979	-0.509996	-1.73581	NaN	-1.14318	-0.355125	NaN	-1.16161	-0.00562795	0.0386799	0.251082	-0.819643	-0.197464	-0.161452	1.15994	1.4829	1.07673	2.93971	2.21451	1.29618	3.67809	2.2504	4.33366	3.51349	3.27402	4.21152	3.33065	2.77652	4.06346	3.03191	6.10714	387	Uncharacterized protein	0	A0A1U8QI99_EMENI
AN1677	0	0	0	-0.0977232	-0.0634446	0.4946	0.833449	-0.291994	0.592017	0.686401	-4.65111	NaN	1.09968	-0.270428	1.66694	1.4784	-0.192003	2.03868	2.05352	-0.126429	1.76189	2.38287	0.314181	1.96067	2.83969	1.24215	3.55765	3.28305	1.29621	4.05676	4.51347	1.22643	4.69948	4.24529	1.45781	5.47913	4.86235	2.32742	6.99595	287	Uncharacterized protein	0.0002	A0A1U8QFS2_EMENI
AN2110	0	0	0	0.342849	0.0711991	1.26791	1.58208	0.000612804	2.18155	0.925823	-1.81754	NaN	2.17187	-0.0943415	4.14987	2.87234	-0.0551026	4.90846	3.56785	0.0122257	5.38774	4.55815	0.14274	6.39487	5.35394	0.7161	7.02676	5.6929	1.14909	7.42005	6.07703	0.745629	7.74594	5.75646	0.870506	7.48099	5.23637	1.53459	6.75893	399	Uncharacterized protein	0.0077	A0A1U8QUN5_EMENI
AN2116	0	0	0	0.165311	-0.115026	2.1791	2.12891	-0.119971	2.85505	1.29736	-2.54678	NaN	2.23534	-0.0880891	2.33436	2.42335	0.128958	2.71675	3.02869	0.199466	2.12446	3.90894	1.42698	2.38336	4.54804	1.4885	2.95147	5.18201	2.47886	3.18627	6.78916	4.0317	4.33542	7.68332	5.18835	5.59595	8.055	5.47459	8.56257	316	Uncharacterized protein	0	A0A1U8QZB4_EMENI
AN2118	0	0	0	0.185211	0.360363	-0.290929	0.0464432	0.945618	0.0824615	0.0547888	0.407781	NaN	0.74435	1.14836	0.24983	1.18889	1.62339	0.3592	1.46609	1.67758	0.837302	2.09153	2.42639	0.833166	3.03234	2.51988	0.958495	3.32464	2.91884	1.45675	3.30458	4.02719	2.1478	3.44472	4.88695	2.97536	3.76627	4.88483	4.11482	337	Uncharacterized protein	0	A0A1U8QF96_EMENI
AN2186	0	0	0	-0.0297047	0.103672	-0.0922038	0.801439	0.10545	0.0476961	0.562761	-3.17481	NaN	1.21607	0.167108	1.61447	1.66971	0.0842069	2.32725	2.28619	0.30676	2.60989	3.88746	-0.0629211	3.84012	5.21773	0.822052	4.94502	6.11615	1.52364	6.07935	7.27158	1.3104	7.59729	7.20942	1.24253	7.88838	6.81311	2.52864	7.75175	572	Uncharacterized protein	0.0002	A0A1U8QQJ2_EMENI
AN2187	0	0	0	0.695826	0.036295	1.44213	0.833449	-0.677748	0.592017	0.490004	-1.311	NaN	0.949934	-0.261526	1.62387	1.25343	-0.165785	1.93914	0.180693	0.31976	2.12446	1.45522	-0.198154	2.07851	2.78723	0.252653	3.65929	3.25374	0.511689	4.18627	4.33078	1.06793	5.38467	4.58026	0.942122	5.97446	4.2701	1.81812	5.96883	251	Uncharacterized protein	0.0003	A0A1U8QKM8_EMENI
AN2197	0	0	0	-0.227006	-0.646809	1.1791	-1.84837	-0.620044	0.662406	-2.31735	-6.11724	NaN	-1.6875	-0.192234	0.334363	-0.290891	-0.173278	1.41719	-0.0416997	-0.104211	0.802536	0.168696	0.13997	1.89794	2.74068	0.457198	3.38443	4.31399	1.02713	4.78212	6.31253	1.2608	6.93037	6.62384	1.12087	8.17186	6.16692	1.9703	8.32981	480	Uncharacterized protein	0	A0A1U8QZ00_EMENI
AN2320	0	0	0	-0.0977232	-0.0111367	-0.583403	-0.34058	-0.031655	-0.305414	-0.603105	-4.66508	NaN	0.235336	0.233457	1.40836	0.686388	0.195638	1.73561	0.903159	0.344542	2.16932	2.70644	0.651169	3.22895	3.92564	1.2296	4.03267	5.3965	1.94252	5.18972	6.95418	1.91186	6.90235	7.25361	1.62136	7.78958	6.89945	2.84153	7.95581	486	Uncharacterized protein	0	A0A1U8QF59_EMENI
AN2321	0	0	0	0.750274	0.0774179	-0.794907	0.543943	0.308873	-1.01942	1.07497	-1.60336	NaN	-0.465103	0.777325	-0.902676	0.975895	0.568332	-0.0422401	1.53119	0.55792	0.343105	2.27151	0.707431	1.2865	2.86523	1.85818	1.78482	4.89156	2.29417	2.58933	6.34656	1.67346	4.65297	6.02536	1.5222	5.20404	5.5525	3.39226	5.48053	470	Uncharacterized protein	0	A0A1U8QNZ7_EMENI
AN2469	0	0	0	0.580349	0.782876	0.342597	-0.156497	0.667621	1.34048	0.111493	-0.295237	NaN	1.08238	1.37495	0.749401	1.43073	1.35248	-0.0202138	1.80938	1.99533	0.0655707	2.5441	1.27189	1.16097	3.64478	2.71732	1.89258	3.88596	3.85671	1.92847	5.35281	5.19195	3.47293	6.24386	6.08069	4.74217	7.14422	6.64514	7.43529	268	Uncharacterized protein	0	A0A1U8QUH1_EMENI
AN2558	0	0	0	0.258421	0.281989	1.85717	1.44441	0.0811922	3.10298	0.975431	-4.63056	NaN	1.96786	0.202398	5.08925	2.6208	0.264811	5.81478	3.99216	0.315552	6.89529	5.94288	0.694267	8.20536	7.39472	1.3105	9.36087	8.6093	1.88457	10.3886	9.97538	1.68135	11.5897	10.0284	1.59037	11.8013	9.51905	2.66208	11.6868	610	Uncharacterized protein	0.0022	A0A1U8QGA0_EMENI
AN2571	0	0	0	1.16531	-0.146735	0.442133	3.41841	-0.798042	1.17698	2.49	-0.224848	NaN	3.11986	1.37823	-0.250599	2.83839	1.14276	2.30171	2.44373	1.02389	1.3875	2.83855	1.37545	1.38336	3.07673	1.93971	1.4369	3.23205	2.67268	1.89676	5.07924	2.64808	2.20989	5.90845	3.00289	1.27402	6.31803	3.54638	5.66656	143	Uncharacterized protein	0.0004	Q5BA59_EMENI
AN2598	0	0	0	0.0209213	-0.18824	0.179098	1.05852	-0.367992	1.94251	-0.732388	-4.38875	NaN	0.856825	-0.439897	3.36411	1.73148	-0.371796	4.27134	2.20623	-0.540969	4.66052	3.67505	-0.377519	6.04768	5.03395	0.426249	7.18605	6.02325	0.878346	8.10405	7.02754	0.48279	9.08529	6.82795	0.436233	9.06518	6.1991	1.32716	8.78621	628	Uncharacterized protein	0.0032	Q5BA32_EMENI
AN2781	0	0	0	-0.0977232	0.145559	0.442133	1.12891	-0.143178	1.94251	0.152969	-1.97208	NaN	1.19786	0.0895341	2.85793	1.68639	-0.0293553	2.90658	2.5592	0.176258	3.86863	3.53157	0.0196399	4.74091	3.96898	0.677906	5.25526	4.42606	1.12836	5.79293	5.42839	0.92599	6.42465	5.22412	1.0486	6.07922	5.16393	1.56973	6.07071	519	Uncharacterized protein	0.002	A0A1U8QQH6_EMENI
AN2959	0	0	0	-0.507114	0.310405	1.44213	0.599438	0.345373	2.63266	0.0749667	-4.27545	NaN	1.62734	0.436061	4.69693	2.56855	0.410262	5.27134	3.55839	0.45772	6.15757	5.30183	0.548737	7.60864	6.6163	2.00138	9.01294	7.69025	2.3037	10.1037	8.54768	1.96809	11.2266	8.53478	2.05002	11.0307	8.15968	3.0989	10.7338	565	Uncharacterized protein	0.0005	A0A1U8QNS2_EMENI
AN2960	0	0	0	0.378715	0.12189	0.063621	0.990007	0.214705	1.10881	0.595799	-4.88401	NaN	1.45428	0.188493	2.81051	2.43585	0.27901	3.44676	3.24435	0.337145	4.37122	4.9052	0.578509	5.89168	6.32736	1.45158	7.07185	7.5032	1.86956	8.27225	8.36395	1.63479	9.4688	8.32824	1.6544	9.79723	7.91717	2.7263	9.25708	384	Uncharacterized protein	0.0002	A0A1U8QT22_EMENI
AN4111	0	0	0	-0.419651	-0.40482	-0.383838	0.406439	-0.488662	-0.675464	0.0305726	-6.2398	NaN	0.24539	-0.397255	0.508393	0.449349	-0.133504	0.823667	1.2697	-0.0268569	1.45965	2.62704	0.181838	2.73355	4.56301	0.980355	3.92346	6.02915	1.74317	5.39053	7.94945	2.05853	7.30859	8.55509	2.04165	8.31701	8.58438	2.94494	8.75927	381	Uncharacterized protein	0.0002	A0A1U8QYB4_EMENI
AN4129	0	0	0	0.518948	-0.0596641	1.1202	0.543943	-0.081682	1.70305	0.297359	-3.4634	NaN	0.704822	-0.26483	3.65629	0.885697	-0.0997567	4.28964	1.92485	-0.16021	4.36325	3.66637	0.0933698	5.55786	4.70476	0.720844	6.47504	5.64503	1.05046	7.62771	6.72584	0.731114	8.58714	6.52532	0.530881	8.64325	5.99875	1.19585	8.37483	599	Uncharacterized protein	0.0035	A0A1U8QT55_EMENI
AN4173	0	0	0	-0.834689	-0.155197	0.85717	-0.0410196	0.163483	1.27009	0.659929	-2.73581	NaN	0.119859	0.452229	1.16444	1.60393	0.250712	2.30171	1.14417	0.180357	2.3875	2.04018	0.311946	2.7984	3.23201	1.15122	4.15311	4.18201	1.26125	4.97477	5.28088	1.03956	6.13128	5.31409	1.20088	6.43948	5.01193	2.0107	6.34825	516	Uncharacterized protein	0.0002	A0A1U8QEM7_EMENI
AN5546	0	0	0	-0.302612	-0.256282	-1.10219	-0.000942205	-0.156729	0.08332	0.270994	-3.14126	NaN	0.385149	-0.377012	2.53301	0.633503	-0.198103	2.89581	1.15196	-0.257746	3.15303	2.50642	-0.177917	3.85824	3.66968	-0.0911342	4.88936	4.6611	0.238944	5.78985	5.59787	-0.0507122	7.05711	5.58731	-0.00752877	7.47042	5.55993	1.59808	7.21904	1121	Uncharacterized protein	0.004	A0A1U8QIN1_EMENI
AN7557	0	0	0	-0.722214	0.0257322	0.191589	-0.296277	0.0355706	-0.209079	-0.912094	-4.5297	NaN	-0.282239	0.138558	0.225839	-0.233558	0.276247	0.716752	0.211554	0.0147728	1.67129	1.14006	0.655557	2.46184	2.28436	1.55862	3.5898	3.87605	1.71832	4.86327	5.03513	1.46581	6.30572	4.90287	1.45123	6.98368	4.54075	1.91749	7.07498	692	Uncharacterized protein	0	A0A1U8QYV4_EMENI
AN7953	0	0	0	-0.675991	0.54116	-0.340769	-0.794859	0.757043	-1.03803	-1.12891	-1.69326	NaN	-0.336779	1.60433	1.24536	-0.700348	2.10241	2.12484	-0.175183	2.91985	2.24505	0.613917	3.24435	1.23312	1.29432	3.92833	1.32142	1.78929	4.58875	2.3603	2.47789	5.33962	3.91007	3.21116	5.80585	5.2717	4.64979	6.68044	6.30065	338	Uncharacterized protein	0	A0A1U8QPI7_EMENI
AN7954	0	0	0	-1.09772	0.652158	-2.46476	-0.233665	0.626455	-1.46688	-2.51	-3.41388	NaN	-0.143175	2.12061	1.5974	0.516464	2.42807	2.09526	1.61365	3.30735	2.4348	2.42351	4.00264	2.06143	3.41172	4.89356	2.59302	3.94254	5.56941	4.03427	4.74437	6.33361	5.46745	5.22286	6.80481	6.89851	6.88759	7.59131	8.22009	245	Uncharacterized protein	0	A0A1U8QW40_EMENI
AN7955	0	0	0	-1.38648	0.4593	-0.383838	-1.00785	0.716037	1.01259	-1.06179	-1.15414	NaN	-0.228403	1.50818	3.73546	-0.540567	1.93648	4.10378	-0.534077	2.51148	3.76743	0.40021	2.94142	2.90899	0.834891	3.40094	3.26002	1.0788	4.10098	4.34833	1.58619	4.71474	5.37645	2.10819	5.21318	6.46941	3.54277	6.41273	7.35999	597	Uncharacterized protein	0.0004	A0A1U8QGS6_EMENI
AN8341	0	0	0	0.314367	-0.0364848	0.626872	1.21464	-0.0953182	1.49417	0.745659	-1.67044	NaN	1.88308	-0.192757	2.93501	2.28113	-0.160343	3.45667	2.9813	-0.118324	4.18128	4.0052	-0.0791323	5.21702	4.51434	0.880711	5.82164	5.05764	1.16792	6.22027	5.43624	0.836585	6.45363	5.08155	0.922799	5.8847	4.58068	1.64767	5.26033	608	Arylsulfatase (AS) (EC 3.1.6.1) (Aryl-sulfate sulphohydrolase)	0.003	A0A1U8QXK0_EMENI
AN8342	0	0	0	0.0447523	-0.247878	0.244193	0.931324	-0.289834	0.690664	0.561263	-1.17991	NaN	1.47429	0.0499555	2.27006	2.13452	-0.122824	2.80291	2.79637	-0.170637	3.50639	3.92192	0.37057	4.65955	4.51626	1.19735	5.37164	5.29737	1.15149	5.91666	5.37665	0.819038	6.06627	4.85013	1.02946	5.2892	4.21757	1.54482	4.61682	481	Uncharacterized protein	0.001	Q5ATN8_EMENI
AN8593	0	0	0	-0.0977232	-0.0681051	-0.879795	0.766335	-0.450119	0.703048	0.297359	-2.94731	NaN	1.70482	-0.271174	1.01244	1.2169	-0.561086	0.564749	2.02869	-0.551979	1.18105	2.83855	0.164572	1.95452	3.47528	-0.0183204	2.73388	4.66743	0.493357	3.61436	5.81414	1.1987	4.91235	6.7158	2.1457	6.30082	7.808	2.64016	8.04508	465	Uncharacterized protein	0.0001	A0A1U8QW76_EMENI
AN8594	0	0	0	0.0397804	-0.197824	-0.14283	0.543943	-0.438714	1.85505	0.490004	-2.65781	NaN	0.119859	-0.332832	2.27296	0.764391	-0.736803	2.67095	1.35062	-0.44026	2.55742	2.24454	-0.584056	3.50675	3.02669	-0.357447	4.41091	3.45912	0.479144	5.39926	5.02677	0.527736	6.28184	5.48086	0.0965635	6.35794	5.43024	0.837855	6.40894	774	Uncharacterized protein	0.0034	Q5ASY6_EMENI
AN8595	0	0	0	0.695826	0.0882044	0.00155999	1.01787	0.235706	0.929052	0.905042	-1.75948	NaN	1.75729	0.228888	2.05606	2.28905	0.241351	2.35147	2.94623	0.210627	2.90334	3.91465	0.19901	3.78341	4.71182	0.845221	4.4504	5.47998	1.39371	5.22374	6.12322	1.08398	5.90767	6.04964	1.14038	5.66995	5.768	1.99038	5.52826	523	Uncharacterized protein	0.0011	A0A1U8QUT6_EMENI
AN8597	0	0	0	-0.227006	0.0806334	0.664525	0.648051	0.0331699	1.20869	0.0651189	-0.429899	NaN	1.11001	0.32593	2.57948	1.70265	0.247851	3.16521	2.15993	0.704908	3.49059	3.31554	0.717509	4.24213	4.02079	1.50526	4.74387	4.18305	2.17078	5.24604	4.59146	2.24014	5.41501	4.46989	2.21792	5.14027	4.16789	2.94225	4.18451	341	Uncharacterized protein	0.0001	A0A1U8QQG1_EMENI
AN8904	0	0	0	-0.270788	-0.101169	0.4946	0.0501282	-0.0230282	0.639322	-0.361132	-2.51297	NaN	0.534897	-0.223712	2.05521	0.981586	-0.0475142	3.01443	1.64126	0.0370031	3.50298	2.70042	0.107885	4.40608	3.68245	0.401082	5.36501	4.16045	1.0531	6.004	5.1251	0.851209	6.7156	4.96359	0.812616	6.55393	4.47077	1.94679	5.69166	1264	Uncharacterized protein	0.0011	Q5AS26_EMENI
AN8995	0	0	0	0.280788	-0.335769	0.594136	-1.04102	-0.0459699	0.270088	-0.0505642	-2.32077	NaN	-0.295178	-0.667069	0.971793	0.423354	-0.145806	1.71675	0.144167	0.180357	1.5395	0.217059	0.880789	2.94524	1.78722	1.02739	3.90256	3.35758	1.27084	4.74179	4.34228	1.03361	6.06032	4.22662	1.2289	6.63547	4.40716	2.46266	7.19875	358	Uncharacterized protein	0.0001	A0A1U8QJM8_EMENI
AN9004	0	0	0	-0.419651	-0.107401	1.51428	0.63321	-0.224739	2.36406	-0.0201905	-4.08228	NaN	1.17013	-0.406631	3.94378	1.76923	-0.39121	4.56706	2.78396	-0.415847	5.08509	4.0146	-0.176171	6.45016	5.25931	0.158117	7.49659	5.84556	0.987212	8.2153	6.80104	0.887512	9.15396	6.82643	0.725968	9.21879	6.2248	1.62043	8.3358	482	Uncharacterized protein	0.0036	A0A1U8QF76_EMENI
AN9191	0	0	0	0.974427	-0.491705	-0.161208	0.19714	-0.772709	0.0107019	0.499223	-3.79582	NaN	0.249494	-0.932123	0.585171	0.0890423	-0.801669	1.09245	0.913212	-0.512873	1.39357	1.535	-0.218136	2.59416	3.13118	0.467262	3.58903	4.2496	1.20529	4.54976	6.05392	1.36762	5.74302	6.4242	1.25971	6.34925	6.041	2.00225	6.57794	361	Uncharacterized protein	0.0002	A0A1U8QFM7_EMENI
AN9219	0	0	0	0.30733	-0.119538	1.54523	0.715709	-0.148141	1.00705	0.609303	-2.34387	NaN	0.764378	0.628173	1.33436	1.01603	0.876309	1.13179	0.978064	1.10281	1.72007	0.724728	1.39631	2.78112	1.32917	1.84926	3.35444	1.73481	1.75994	3.3251	2.57579	2.0625	3.88432	3.72032	2.33236	5.44097	4.73599	2.93226	7.16502	553	Uncharacterized protein	0	A0A1U8QYH7_EMENI
AN9490	0	0	0	0.183013	0.0673291	-0.0053264	0.526021	0.222943	0.233563	0.320079	-1.99568	NaN	0.888534	0.47247	0.62387	0.253429	0.278825	1.23613	1.13178	0.215451	1.1051	1.80613	0.335013	1.9359	2.98653	1.15595	3.01267	3.9661	1.69143	4.00234	5.43348	1.38626	5.23481	5.50056	1.15368	5.50155	4.80211	1.78776	5.66873	465	Uncharacterized protein	0.0002	Q5AQE0_EMENI
AN8547	0	0	0	-0.584187	-0.513517	-0.205566	-1.59183	-1.00676	-0.270591	-1.26434	2.32535	NaN	-2.18584	-1.23648	-1.12037	-2.32292	-1.73498	-1.4156	-2.55916	-1.41149	-2.05161	-3.05973	-1.89134	-3.44253	-3.37409	-1.53749	-4.50281	-3.67249	-1.51672	-4.14968	-2.64367	-1.63145	-4.23853	-2.62657	-1.99033	-4.80895	-3.39233	-2.66737	-4.22961	584	Uncharacterized protein	0	Q5AT33_EMENI
AN6869	0	0	0	-1.16374	0.453858	-0.780108	-2.72682	0.335598	-1.53419	-2.03826	0.85092	NaN	-3.06844	-0.0959268	-0.613169	-3.41035	-0.325789	-0.25476	-3.89043	-0.521675	-0.390696	-4.00289	-0.831596	-1.76038	-4.51656	-0.973252	-3.261	-4.55134	-1.0205	-3.8216	-3.95389	-1.1042	-3.68992	-4.3891	-1.58861	-3.70738	-4.45306	0.752558	-3.42901	412	Uncharacterized protein	0.0127	A0A1U8QLZ6_EMENI
AN8134	0	0	0	-0.569029	-0.101647	-0.161939	-1.1644	-0.605397	-0.305414	-1.11881	3.0798	NaN	-1.64095	0.30784	-0.194746	-1.77042	0.17191	-0.381429	-1.90205	-0.964033	-0.690504	-1.89056	-2.56941	-0.917032	-3.50608	-0.353068	-1.44846	-3.15812	-0.357066	-1.82065	-4.39582	-0.689791	-2.41	-4.28908	-1.76794	-2.47141	-4.70017	-1.30362	-4.63665	523	Uncharacterized protein	0.0022	A0A1U8QST8_EMENI
AN7232	0	0	0	-1.00461	-0.164657	-0.14283	-0.40359	-0.646039	0.440013	-1.35799	1.51212	NaN	-1.3131	0.30784	-0.598523	-1.65346	-1.51259	-1.76867	-0.918843	-0.911566	-1.68289	-2.65331	-1.34702	-1.23135	-1.55263	-1.03757	-3.17781	NaN	-1.71964	-4.08052	-1.21997	-0.637323	-4.05689	-1.9433	-2.13051	-2.53334	-0.524321	-1.40315	-2.61111	386	Uncharacterized protein	0.008	A0A1U8QGG7_EMENI

## Sheet: Underexpressed Data and Plots
		RNA-seq	MARS times	MARS data	RNA-seq	MARS times	MARS data	RNA-seq	MARS times	MARS data	RNA-seq	MARS times	MARS data
Gene names (ORF)	RNA-seq Times	AN8547	AN8547	AN8547	AN6869	AN6869	AN6869	AN8134	AN8134	AN8134	AN7232	AN7232	AN7232
0_FC_01	0	0	0	0.206831	0	0	-0.160645	0	0	-0.450191	0	0	0.337355
0_FC_02	0	0	0.3	0.181778	0	0.3	-0.177492	0	0.3	-0.450191	0	0.3	0.312472
0_FC_03	0	0	0.6	0.156725	0	0.6	-0.194339	0	0.6	-0.450191	0	0.6	0.287588
5_FC_01	5	-0.584187	0.9	0.131672	-1.16374	0.9	-0.211186	-0.569029	0.9	-0.450191	-1.00461	0.9	0.262705
5_FC_02	5	-0.513517	1.2	0.106619	0.453858	1.2	-0.228033	-0.101647	1.2	-0.450191	-0.164657	1.2	0.237822
5_FC_03	5	-0.205566	1.5	0.0815661	-0.780108	1.5	-0.24488	-0.161939	1.5	-0.450191	-0.14283	1.5	0.212938
10_FC_01	10	-1.59183	1.8	0.0565131	-2.72682	1.8	-0.261727	-1.1644	1.8	-0.450191	-0.40359	1.8	0.188055
10_FC_02	10	-1.00676	2.1	0.03146	0.335598	2.1	-0.278574	-0.605397	2.1	-0.450191	-0.646039	2.1	0.163172
10_FC_03	10	-0.270591	2.4	0.00640692	-1.53419	2.4	-0.295421	-0.305414	2.4	-0.450191	0.440013	2.4	0.138288
15_FC_01	15	-1.26434	2.7	-0.0186462	-2.03826	2.7	-0.312268	-1.11881	2.7	-0.450191	-1.35799	2.7	0.113405
15_FC_02	15	2.32535	3	-0.0436992	0.85092	3	-0.329115	3.0798	3	-0.450191	1.51212	3	0.0885216
15_FC_03	15		3.3	-0.0687523		3.3	-0.345962		3.3	-0.450191		3.3	0.0636383
20_FC_01	20	-2.18584	3.6	-0.0938054	-3.06844	3.6	-0.362809	-1.64095	3.6	-0.450191	-1.3131	3.6	0.0387549
20_FC_02	20	-1.23648	3.9	-0.118858	-0.0959268	3.9	-0.379656	0.30784	3.9	-0.450191	0.30784	3.9	0.0138716
20_FC_03	20	-1.12037	4.2	-0.143912	-0.613169	4.2	-0.396503	-0.194746	4.2	-0.450191	-0.598523	4.2	-0.0110118
25_FC_01	25	-2.32292	4.5	-0.168965	-3.41035	4.5	-0.41335	-1.77042	4.5	-0.450191	-1.65346	4.5	-0.0358951
25_FC_02	25	-1.73498	4.8	-0.194018	-0.325789	4.8	-0.430197	0.17191	4.8	-0.450191	-1.51259	4.8	-0.0607785
25_FC_03	25	-1.4156	5.1	-0.219071	-0.25476	5.1	-0.447044	-0.381429	5.1	-0.450191	-1.76867	5.1	-0.0856619
30_FC_01	30	-2.55916	5.4	-0.244124	-3.89043	5.4	-0.463891	-1.90205	5.4	-0.450191	-0.918843	5.4	-0.110545
30_FC_02	30	-1.41149	5.7	-0.269177	-0.521675	5.7	-0.480738	-0.964033	5.7	-0.450191	-0.911566	5.7	-0.135429
30_FC_03	30	-2.05161	6	-0.29423	-0.390696	6	-0.497585	-0.690504	6	-0.450191	-1.68289	6	-0.160312
40_FC_01	40	-3.05973	6.3	-0.319283	-4.00289	6.3	-0.514432	-1.89056	6.3	-0.450191	-2.65331	6.3	-0.185195
40_FC_02	40	-1.89134	6.6	-0.344336	-0.831596	6.6	-0.531279	-2.56941	6.6	-0.450191	-1.34702	6.6	-0.210079
40_FC_03	40	-3.44253	6.9	-0.369389	-1.76038	6.9	-0.548126	-0.917032	6.9	-0.450191	-1.23135	6.9	-0.234962
50_FC_01	50	-3.37409	7.2	-0.394442	-4.51656	7.2	-0.564973	-3.50608	7.2	-0.450191	-1.55263	7.2	-0.259845
50_FC_02	50	-1.53749	7.5	-0.419495	-0.973252	7.5	-0.58182	-0.353068	7.5	-0.450191	-1.03757	7.5	-0.284729
50_FC_03	50	-4.50281	7.8	-0.444548	-3.261	7.8	-0.598667	-1.44846	7.8	-0.450191	-3.17781	7.8	-0.309612
60_FC_01	60	-3.67249	8.1	-0.469601	-4.55134	8.1	-0.615514	-3.15812	8.1	-0.450191	NaN	8.1	-0.334495
60_FC_02	60	-1.51672	8.4	-0.494655	-1.0205	8.4	-0.632361	-0.357066	8.4	-0.450191	-1.71964	8.4	-0.359379
60_FC_03	60	-4.14968	8.7	-0.519708	-3.8216	8.7	-0.649208	-1.82065	8.7	-0.450191	-4.08052	8.7	-0.384262
75_FC_01	75	-2.64367	9	-0.544761	-3.95389	9	-0.666055	-4.39582	9	-0.450191	-1.21997	9	-0.409145
75_FC_02	75	-1.63145	9.3	-0.569814	-1.1042	9.3	-0.682902	-0.689791	9.3	-0.450191	-0.637323	9.3	-0.434029
75_FC_03	75	-4.23853	9.6	-0.594867	-3.68992	9.6	-0.699749	-2.41	9.6	-0.450191	-4.05689	9.6	-0.458912
90_FC_01	90	-2.62657	9.9	-0.61992	-4.3891	9.9	-0.716596	-4.28908	9.9	-0.450191	-1.9433	9.9	-0.483796
90_FC_02	90	-1.99033	10.2	-0.644973	-1.58861	10.2	-0.733443	-1.76794	10.2	-0.450226	-2.13051	10.2	-0.508679
90_FC_03	90	-4.80895	10.5	-0.670026	-3.70738	10.5	-0.75029	-2.47141	10.5	-0.450405	-2.53334	10.5	-0.533562
120_FC_01	120	-3.39233	10.8	-0.695079	-4.45306	10.8	-0.767136	-4.70017	10.8	-0.450737	-0.524321	10.8	-0.558446
120_FC_02	120	-2.66737	11.1	-0.720132	0.752558	11.1	-0.783983	-1.30362	11.1	-0.451221	-1.40315	11.1	-0.583329
120_FC_03	120	-4.22961	11.4	-0.745185	-3.42901	11.4	-0.80083	-4.63665	11.4	-0.451856	-2.61111	11.4	-0.608212
			11.7	-0.770238		11.7	-0.817677		11.7	-0.45264		11.7	-0.633096
			12	-0.795291		12	-0.834524		12	-0.453572		12	-0.657979
			12.3	-0.820344		12.3	-0.851371		12.3	-0.454653		12.3	-0.682862
			12.6	-0.845398		12.6	-0.868218		12.6	-0.45588		12.6	-0.707727
			12.9	-0.870451		12.9	-0.885065		12.9	-0.457252		12.9	-0.732326
			13.2	-0.895504		13.2	-0.901912		13.2	-0.458769		13.2	-0.756586
			13.5	-0.920557		13.5	-0.918759		13.5	-0.460429		13.5	-0.780508
			13.8	-0.94561		13.8	-0.935606		13.8	-0.462232		13.8	-0.804096
			14.1	-0.970663		14.1	-0.952453		14.1	-0.464176		14.1	-0.827352
			14.4	-0.995716		14.4	-0.9693		14.4	-0.466261		14.4	-0.850276
			14.7	-1.02077		14.7	-0.986147		14.7	-0.468485		14.7	-0.872872
			15	-1.04582		15	-1.00299		15	-0.470847		15	-0.895143
			15.3	-1.07088		15.3	-1.01984		15.3	-0.473346		15.3	-0.917089
			15.6	-1.09593		15.6	-1.03669		15.6	-0.475982		15.6	-0.938713
			15.9	-1.12098		15.9	-1.05354		15.9	-0.478753		15.9	-0.960018
			16.2	-1.14603		16.2	-1.07038		16.2	-0.481658		16.2	-0.981005
			16.5	-1.17109		16.5	-1.08723		16.5	-0.484696		16.5	-1.00168
			16.8	-1.19614		16.8	-1.10408		16.8	-0.487867		16.8	-1.02204
			17.1	-1.22119		17.1	-1.12092		17.1	-0.491168		17.1	-1.04208
			17.4	-1.24625		17.4	-1.13777		17.4	-0.4946		17.4	-1.06182
			17.7	-1.2713		17.7	-1.15462		17.7	-0.49816		17.7	-1.08125
			18	-1.29635		18	-1.17146		18	-0.501849		18	-1.10038
			18.3	-1.32141		18.3	-1.18831		18.3	-0.505664		18.3	-1.11921
			18.6	-1.34646		18.6	-1.20516		18.6	-0.509606		18.6	-1.13773
			18.9	-1.37151		18.9	-1.22201		18.9	-0.513673		18.9	-1.15596
			19.2	-1.39657		19.2	-1.23885		19.2	-0.517863		19.2	-1.17389
			19.5	-1.42162		19.5	-1.2557		19.5	-0.522176		19.5	-1.19153
			19.8	-1.44667		19.8	-1.27255		19.8	-0.526611		19.8	-1.20888
			20.1	-1.47171		20.1	-1.28939		20	-0.529635		20.1	-1.22594
			20.4	-1.49656		20.4	-1.30624		20.1	-0.531167		20.4	-1.24271
			20.7	-1.52115		20.7	-1.32309		20.4	-0.535843		20.7	-1.2592
			21	-1.5455		21	-1.33993		20.7	-0.540637		21	-1.2754
			21.3	-1.5696		21.3	-1.35678		21	-0.545549		21.3	-1.29132
			21.6	-1.59346		21.6	-1.37363		21.3	-0.550578		21.6	-1.30697
			21.9	-1.61707		21.9	-1.39047		21.6	-0.555723		21.9	-1.32234
			22.2	-1.64044		22.2	-1.40732		21.9	-0.560982		22.2	-1.33743
			22.5	-1.66357		22.5	-1.42417		22.2	-0.566354		22.5	-1.35226
			22.8	-1.68646		22.8	-1.44102		22.5	-0.57184		22.8	-1.36681
			23.1	-1.70911		23.1	-1.45786		22.8	-0.577436		23.1	-1.3811
			23.4	-1.73152		23.4	-1.47471		23.1	-0.583144		23.4	-1.39512
			23.7	-1.7537		23.7	-1.49156		23.4	-0.588961		23.7	-1.40887
			24	-1.77564		24	-1.5084		23.7	-0.594886		24	-1.42237
			24.3	-1.79735		24.3	-1.52525		24	-0.600918		24.3	-1.43561
			24.6	-1.81882		24.6	-1.5421		24.3	-0.607058		24.6	-1.44859
			24.9	-1.84007		24.9	-1.55894		24.6	-0.613302		24.9	-1.46132
			25.2	-1.86108		25.2	-1.57576		24.9	-0.619651		25	-1.46551
			25.5	-1.88186		25.5	-1.59246		25.2	-0.626103		25.2	-1.4738
			25.8	-1.90242		25.8	-1.60904		25.5	-0.632657		25.5	-1.48602
			26.1	-1.92275		26.1	-1.62549		25.8	-0.639313		25.8	-1.498
			26.4	-1.94286		26.4	-1.64181		26.1	-0.646068		26.1	-1.50973
			26.7	-1.96274		26.7	-1.65801		26.4	-0.652923		26.4	-1.52122
			27	-1.9824		27	-1.67409		26.7	-0.659877		26.7	-1.53247
			27.3	-2.00184		27.3	-1.69004		27	-0.666927		27	-1.54347
			27.6	-2.02105		27.6	-1.70587		27.3	-0.674073		27.3	-1.55425
			27.9	-2.04005		27.9	-1.72157		27.6	-0.681315		27.6	-1.56478
			28.2	-2.05883		28.2	-1.73716		27.9	-0.68865		27.9	-1.57509
			28.5	-2.0774		28.5	-1.75262		28.2	-0.696078		28.2	-1.58516
			28.8	-2.09575		28.8	-1.76796		28.5	-0.703599		28.5	-1.59501
			29.1	-2.11389		29.1	-1.78318		28.8	-0.71121		28.8	-1.60463
			29.4	-2.13181		29.4	-1.79828		29.1	-0.718912		29.1	-1.61402
			29.7	-2.14952		29.7	-1.81326		29.4	-0.726702		29.4	-1.6232
			30	-2.16702		30	-1.82812		29.7	-0.73458		29.7	-1.63215
			30.3	-2.18432		30.3	-1.84286		30	-0.742545		30	-1.64089
			30.6	-2.2014		30.6	-1.85748		30.3	-0.750595		30.3	-1.64941
			30.9	-2.21828		30.9	-1.87198		30.6	-0.758731		30.6	-1.65772
			31.2	-2.23496		31.2	-1.88637		30.9	-0.76695		30.9	-1.66582
			31.5	-2.25143		31.5	-1.90063		31.2	-0.775252		31.2	-1.67371
			31.8	-2.2677		31.8	-1.91478		31.5	-0.783635		31.5	-1.68139
			32.1	-2.28377		32.1	-1.92882		31.8	-0.7921		31.8	-1.68887
			32.4	-2.29963		32.4	-1.94273		32.1	-0.800643		32.1	-1.69615
			32.7	-2.3153		32.7	-1.95653		32.4	-0.809266		32.4	-1.70322
			33	-2.33077		33	-1.97022		32.7	-0.817966		32.7	-1.7101
			33.3	-2.34605		33.3	-1.98379		33	-0.826742		33	-1.71679
			33.6	-2.36113		33.6	-1.99724		33.3	-0.835594		33.3	-1.72328
			33.9	-2.37602		33.9	-2.01059		33.6	-0.844521		33.6	-1.72958
			34.2	-2.39071		34.2	-2.02381		33.9	-0.853521		33.9	-1.73569
			34.5	-2.40521		34.5	-2.03693		34.2	-0.862593		34.2	-1.74161
			34.8	-2.41952		34.8	-2.04993		34.5	-0.871737		34.5	-1.74735
			35.1	-2.43365		35.1	-2.06281		34.8	-0.880951		34.8	-1.7529
			35.4	-2.44758		35.4	-2.07559		35.1	-0.890234		35.1	-1.75828
			35.7	-2.46133		35.7	-2.08825		35.4	-0.899586		35.4	-1.76348
			36	-2.4749		36	-2.10081		35.7	-0.909005		35.7	-1.7685
			36.3	-2.48828		36.3	-2.11325		36	-0.91849		36	-1.77335
			36.6	-2.50148		36.6	-2.12558		36.3	-0.928041		36.3	-1.77802
			36.9	-2.5145		36.9	-2.1378		36.6	-0.937655		36.6	-1.78253
			37.2	-2.52733		37.2	-2.14991		36.9	-0.947333		36.9	-1.78687
			37.5	-2.53999		37.5	-2.16192		37.2	-0.957073		37.2	-1.79105
			37.8	-2.55247		37.8	-2.17381		37.5	-0.966874		37.5	-1.79506
			38.1	-2.56478		38.1	-2.18559		37.8	-0.976735		37.8	-1.79891
			38.4	-2.57691		38.4	-2.19727		38.1	-0.986655		38.1	-1.8026
			38.7	-2.58887		38.7	-2.20884		38.4	-0.996633		38.4	-1.80614
			39	-2.60065		39	-2.2203		38.7	-1.00667		38.7	-1.80952
			39.3	-2.61226		39.3	-2.23166		39	-1.01676		39	-1.81275
			39.6	-2.62371		39.6	-2.24291		39.3	-1.02691		39.3	-1.81583
			39.9	-2.63498		39.9	-2.25405		39.6	-1.0371		39.6	-1.81876
			40	-2.6387		40.2	-2.26509		39.9	-1.04736		39.9	-1.82155
			40.2	-2.64609		40.5	-2.27602		40.2	-1.05766		40.2	-1.8242
			40.5	-2.65703		40.8	-2.28685		40.5	-1.06802		40.5	-1.8267
			40.8	-2.66781		41.1	-2.29758		40.8	-1.07842		40.8	-1.82906
			41.1	-2.67842		41.4	-2.3082		41.1	-1.08888		41.1	-1.83129
			41.4	-2.68887		41.7	-2.31872		41.4	-1.09938		41.4	-1.83338
			41.7	-2.69916		42	-2.32913		41.7	-1.10993		41.7	-1.83534
			42	-2.70928		42.3	-2.33944		42	-1.12052		42	-1.83717
			42.3	-2.71925		42.6	-2.34965		42.3	-1.13116		42.3	-1.83887
			42.6	-2.72907		42.9	-2.35976		42.6	-1.14184		42.6	-1.84045
			42.9	-2.73872		43.2	-2.36977		42.9	-1.15256		42.9	-1.8419
			43.2	-2.74822		43.5	-2.37967		43.2	-1.16333		43.2	-1.84323
			43.5	-2.75757		43.8	-2.38948		43.5	-1.17414		43.5	-1.84444
			43.8	-2.76677		44.1	-2.39919		43.8	-1.18498		43.8	-1.84554
			44.1	-2.77581		44.4	-2.40879		44.1	-1.19587		44.1	-1.84652
			44.4	-2.78471		44.7	-2.4183		44.4	-1.20679		44.4	-1.84739
			44.7	-2.79345		45	-2.42771		44.7	-1.21775		44.7	-1.84814
			45	-2.80205		45.3	-2.43702		45	-1.22874		45	-1.84879
			45.3	-2.8105		45.6	-2.44623		45.3	-1.23977		45.3	-1.84933
			45.6	-2.81881		45.9	-2.45535		45.6	-1.25083		45.6	-1.84977
			45.9	-2.82697		46.2	-2.46436		45.9	-1.26192		45.9	-1.8501
			46.2	-2.83499		46.5	-2.47329		46.2	-1.27305		46.2	-1.85034
			46.5	-2.84287		46.8	-2.48211		46.5	-1.2842		46.5	-1.85048
			46.8	-2.85061		47.1	-2.49084		46.8	-1.29539		46.8	-1.85052
			47.1	-2.85822		47.4	-2.49948		47.1	-1.3066		47.1	-1.85047
			47.4	-2.86568		47.7	-2.50801		47.4	-1.31784		47.4	-1.85033
			47.7	-2.87301		48	-2.51646		47.7	-1.3291		47.7	-1.8501
			48	-2.8802		48.3	-2.52481		48	-1.34039		48	-1.84978
			48.3	-2.88726		48.6	-2.53307		48.3	-1.35171		48.3	-1.84938
			48.6	-2.89419		48.9	-2.54123		48.6	-1.36305		48.6	-1.84889
			48.9	-2.90098		49.2	-2.5493		48.9	-1.37441		48.9	-1.84833
			49.2	-2.90765		49.5	-2.55728		49.2	-1.38579		49.2	-1.84769
			49.5	-2.91419		49.8	-2.56517		49.5	-1.39719		49.5	-1.84697
			49.8	-2.9206		50	-2.57037		49.8	-1.40861		49.8	-1.84618
			50.1	-2.92688		50.1	-2.57296		50.1	-1.42004		50.1	-1.84531
			50.4	-2.93304		50.4	-2.58067		50.4	-1.4315		50.4	-1.84438
			50.7	-2.93908		50.7	-2.58828		50.7	-1.44297		50.7	-1.84338
			51	-2.94499		51	-2.5958		51	-1.45445		51	-1.84232
			51.3	-2.95078		51.3	-2.60324		51.3	-1.46595		51.3	-1.84119
			51.6	-2.95646		51.6	-2.61058		51.6	-1.47746		51.6	-1.84
			51.9	-2.96201		51.9	-2.61784		51.9	-1.48898		51.9	-1.83876
			52.2	-2.96745		52.2	-2.625		52.2	-1.50051		52.2	-1.83745
			52.5	-2.97277		52.5	-2.63208		52.5	-1.51206		52.5	-1.8361
			52.8	-2.97797		52.8	-2.63907		52.8	-1.52361		52.8	-1.83469
			53.1	-2.98307		53.1	-2.64597		53.1	-1.53517		53.1	-1.83323
			53.4	-2.98805		53.4	-2.65279		53.4	-1.54673		53.4	-1.83173
			53.7	-2.99291		53.7	-2.65952		53.7	-1.5583		53.7	-1.83018
			54	-2.99767		54	-2.66616		54	-1.56988		54	-1.82858
			54.3	-3.00232		54.3	-2.67272		54.3	-1.58146		54.3	-1.82695
			54.6	-3.00687		54.6	-2.67919		54.6	-1.59304		54.6	-1.82528
			54.9	-3.0113		54.9	-2.68558		54.9	-1.60462		54.9	-1.82357
			55.2	-3.01564		55.2	-2.69189		55.2	-1.6162		55.2	-1.82182
			55.5	-3.01986		55.5	-2.69811		55.5	-1.62779		55.5	-1.82005
			55.8	-3.02399		55.8	-2.70424		55.8	-1.63937		55.8	-1.81824
			56.1	-3.02802		56.1	-2.71029		56.1	-1.65094		56.1	-1.8164
			56.4	-3.03194		56.4	-2.71626		56.4	-1.66252		56.4	-1.81454
			56.7	-3.03577		56.7	-2.72215		56.7	-1.67409		56.7	-1.81266
			57	-3.0395		57	-2.72796		57	-1.68565		57	-1.81076
			57.3	-3.04313		57.3	-2.73368		57.3	-1.69721		57.3	-1.80883
			57.6	-3.04667		57.6	-2.73933		57.6	-1.70876		57.6	-1.80689
			57.9	-3.05012		57.9	-2.74489		57.9	-1.7203		57.9	-1.80493
			58.2	-3.05347		58.2	-2.75037		58.2	-1.73183		58.2	-1.80296
			58.5	-3.05673		58.5	-2.75578		58.5	-1.74334		58.5	-1.80099
			58.8	-3.0599		58.8	-2.7611		58.8	-1.75485		58.8	-1.799
			59.1	-3.06299		59.1	-2.76635		59.1	-1.76634		59.1	-1.797
			59.4	-3.06598		59.4	-2.77151		59.4	-1.77782		59.4	-1.79501
			59.7	-3.06889		59.7	-2.7766		59.7	-1.78929		59.7	-1.79301
			60	-3.07172		60	-2.78161		60	-1.80074		60	-1.79101
			60.3	-3.07446		60.3	-2.78655		60.3	-1.81217		60.3	-1.78901
			60.6	-3.07712		60.6	-2.7914		60.6	-1.82358		60.6	-1.78702
			60.9	-3.0797		60.9	-2.79618		60.9	-1.83497		60.9	-1.78504
			61.2	-3.0822		61.2	-2.80089		61.2	-1.84635		61.2	-1.78306
			61.5	-3.08462		61.5	-2.80552		61.5	-1.8577		61.5	-1.7811
			61.8	-3.08696		61.8	-2.81007		61.8	-1.86903		61.8	-1.77915
			62.1	-3.08923		62.1	-2.81455		62.1	-1.88034		62.1	-1.77721
			62.4	-3.09142		62.4	-2.81895		62.4	-1.89162		62.4	-1.77529
			62.7	-3.09354		62.7	-2.82329		62.7	-1.90288		62.7	-1.7734
			63	-3.09559		63	-2.82754		63	-1.91411		63	-1.77152
			63.3	-3.09756		63.3	-2.83173		63.3	-1.92531		63.3	-1.76967
			63.6	-3.09947		63.6	-2.83584		63.6	-1.93648		63.6	-1.76785
			63.9	-3.10131		63.9	-2.83988		63.9	-1.94763		63.9	-1.76605
			64.2	-3.10308		64.2	-2.84385		64.2	-1.95874		64.2	-1.76429
			64.5	-3.10478		64.5	-2.84775		64.5	-1.96983		64.5	-1.76255
			64.8	-3.10642		64.8	-2.85157		64.8	-1.98088		64.8	-1.76086
			65.1	-3.108		65.1	-2.85533		65.1	-1.99189		65.1	-1.7592
			65.4	-3.10951		65.4	-2.85901		65.4	-2.00287		65.4	-1.75758
			65.7	-3.11097		65.7	-2.86263		65.7	-2.01382		65.7	-1.756
			66	-3.11236		66	-2.86617		66	-2.02473		66	-1.75447
			66.3	-3.1137		66.3	-2.86965		66.3	-2.0356		66.3	-1.75298
			66.6	-3.11497		66.6	-2.87306		66.6	-2.04643		66.6	-1.75154
			66.9	-3.11619		66.9	-2.8764		66.9	-2.05723		66.9	-1.75015
			67.2	-3.11736		67.2	-2.87968		67.2	-2.06798		67.2	-1.74882
			67.5	-3.11848		67.5	-2.88288		67.5	-2.07869		67.5	-1.74754
			67.8	-3.11954		67.8	-2.88602		67.8	-2.08936		67.8	-1.74631
			68.1	-3.12055		68.1	-2.8891		68.1	-2.09998		68.1	-1.74515
			68.4	-3.12151		68.4	-2.89211		68.4	-2.11056		68.4	-1.74405
			68.7	-3.12242		68.7	-2.89505		68.7	-2.12109		68.7	-1.74301
			69	-3.12329		69	-2.89793		69	-2.13158		69	-1.74203
			69.3	-3.12411		69.3	-2.90074		69.3	-2.14202		69.3	-1.74113
			69.6	-3.12488		69.6	-2.90349		69.6	-2.1524		69.6	-1.74029
			69.9	-3.12561		69.9	-2.90617		69.9	-2.16274		69.9	-1.73953
			70.2	-3.1263		70.2	-2.9088		70.2	-2.17304		70.2	-1.73884
			70.5	-3.12695		70.5	-2.91135		70.5	-2.18334		70.5	-1.73822
			70.8	-3.12756		70.8	-2.91385		70.8	-2.19363		70.8	-1.73769
			71.1	-3.12813		71.1	-2.91629		71.1	-2.20393		71.1	-1.73724
			71.4	-3.12866		71.4	-2.91866		71.4	-2.21423		71.4	-1.73687
			71.7	-3.12916		71.7	-2.92097		71.7	-2.22452		71.7	-1.73658
			72	-3.12962		72	-2.92322		72	-2.23482		72	-1.73639
			72.3	-3.13005		72.3	-2.92541		72.3	-2.24511		72.3	-1.73628
			72.6	-3.13044		72.6	-2.92754		72.6	-2.25541		72.6	-1.73626
			72.9	-3.13081		72.9	-2.92961		72.9	-2.26571		72.9	-1.73626
			73.2	-3.13115		73.2	-2.93162		73.2	-2.276		73.2	-1.73626
			73.5	-3.13145		73.5	-2.93358		73.5	-2.2863		73.5	-1.73626
			73.8	-3.13174		73.8	-2.93547		73.8	-2.29659		73.8	-1.73626
			74.1	-3.13199		74.1	-2.93731		74.1	-2.30689		74.1	-1.73626
			74.4	-3.13222		74.4	-2.93909		74.4	-2.31718		74.4	-1.73626
			74.7	-3.13243		74.7	-2.94081		74.7	-2.32748		74.7	-1.73626
			75	-3.13261		75	-2.94248		75	-2.33778		75	-1.73626
			75.3	-3.13278		75.3	-2.94409		75.3	-2.34807		75.3	-1.73626
			75.6	-3.13292		75.6	-2.94564		75.6	-2.35837		75.6	-1.73626
			75.9	-3.13305		75.9	-2.94714		75.9	-2.36866		75.9	-1.73626
			76.2	-3.13315		76.2	-2.94858		76.2	-2.37896		76.2	-1.73626
			76.5	-3.13325		76.5	-2.94997		76.5	-2.38926		76.5	-1.73626
			76.8	-3.13332		76.8	-2.95131		76.8	-2.39955		76.8	-1.73626
			77.1	-3.13339		77.1	-2.95259		77.1	-2.40985		77.1	-1.73626
			77.4	-3.13344		77.4	-2.95382		77.4	-2.42014		77.4	-1.73626
			77.7	-3.13348		77.7	-2.955		77.7	-2.43044		77.7	-1.73626
			78	-3.13352		78	-2.95612		78	-2.44074		78	-1.73626
			78.3	-3.13354		78.3	-2.95719		78.3	-2.45103		78.3	-1.73626
			78.6	-3.13356		78.6	-2.95821		78.6	-2.46133		78.6	-1.73626
			78.9	-3.13357		78.9	-2.95918		78.9	-2.47162		78.9	-1.73626
			79.2	-3.13357		79.2	-2.9601		79.2	-2.48192		79.2	-1.73626
			79.5	-3.13358		79.5	-2.96097		79.5	-2.49222		79.5	-1.73626
			79.8	-3.13358		79.8	-2.96178		79.8	-2.50251		79.8	-1.73626
			80.1	-3.13358		80.1	-2.96255		80.1	-2.51281		80.1	-1.73626
			80.4	-3.13358		80.4	-2.96327		80.4	-2.5231		80.4	-1.73626
			80.7	-3.13358		80.7	-2.96394		80.7	-2.5334		80.7	-1.73626
			81	-3.13358		81	-2.96457		81	-2.54369		81	-1.73626
			81.3	-3.13358		81.3	-2.96514		81.3	-2.55399		81.3	-1.73626
			81.6	-3.13358		81.6	-2.96567		81.6	-2.56429		81.6	-1.73626
			81.9	-3.13358		81.9	-2.96615		81.9	-2.57458		81.9	-1.73626
			82.2	-3.13358		82.2	-2.96658		82.2	-2.58488		82.2	-1.73626
			82.5	-3.13358		82.5	-2.96697		82.5	-2.59517		82.5	-1.73626
			82.8	-3.13358		82.8	-2.96732		82.8	-2.60547		82.8	-1.73626
			83.1	-3.13358		83.1	-2.96761		83.1	-2.61577		83.1	-1.73626
			83.4	-3.13358		83.4	-2.96787		83.4	-2.62606		83.4	-1.73626
			83.7	-3.13358		83.7	-2.96807		83.7	-2.63636		83.7	-1.73626
			84	-3.13358		84	-2.96824		84	-2.64665		84	-1.73626
			84.3	-3.13358		84.3	-2.96836		84.3	-2.65695		84.3	-1.73626
			84.6	-3.13358		84.6	-2.96844		84.6	-2.66725		84.6	-1.73626
			84.9	-3.13358		84.9	-2.96847		84.9	-2.67754		84.9	-1.73626
			85.2	-3.13358		85.2	-2.96848		85.2	-2.68784		85.2	-1.73626
			85.5	-3.13358		85.5	-2.96848		85.5	-2.69813		85.5	-1.73626
			85.8	-3.13358		85.8	-2.96848		85.8	-2.70843		85.8	-1.73626
			86.1	-3.13358		86.1	-2.96848		86.1	-2.71873		86.1	-1.73626
			86.4	-3.13358		86.4	-2.96848		86.4	-2.72902		86.4	-1.73626
			86.7	-3.13358		86.7	-2.96848		86.7	-2.73932		86.7	-1.73626
			87	-3.13358		87	-2.96848		87	-2.74961		87	-1.73626
			87.3	-3.13358		87.3	-2.96848		87.3	-2.75991		87.3	-1.73626
			87.6	-3.13358		87.6	-2.96848		87.6	-2.77021		87.6	-1.73626
			87.9	-3.13358		87.9	-2.96848		87.9	-2.7805		87.9	-1.73626
			88.2	-3.13358		88.2	-2.96848		88.2	-2.7908		88.2	-1.73626
			88.5	-3.13358		88.5	-2.96848		88.5	-2.80109		88.5	-1.73626
			88.8	-3.13358		88.8	-2.96848		88.8	-2.81139		88.8	-1.73626
			89.1	-3.13358		89.1	-2.96848		89.1	-2.82168		89.1	-1.73626
			89.4	-3.13358		89.4	-2.96848		89.4	-2.83198		89.4	-1.73626
			89.7	-3.13358		89.7	-2.96848		89.7	-2.84228		89.7	-1.73626
			90	-3.13358		90	-2.96848		90	-2.85257		90	-1.73626
			90.3	-3.13358		90.3	-2.96848		90.3	-2.86287		90.3	-1.73626
			90.6	-3.13358		90.6	-2.96848		90.6	-2.87316		90.6	-1.73626
			90.9	-3.13358		90.9	-2.96848		90.9	-2.88346		90.9	-1.73626
			91.2	-3.13358		91.2	-2.96848		91.2	-2.89376		91.2	-1.73626
			91.5	-3.13358		91.5	-2.96848		91.5	-2.90405		91.5	-1.73626
			91.8	-3.13358		91.8	-2.96848		91.8	-2.91435		91.8	-1.73626
			92.1	-3.13358		92.1	-2.96848		92.1	-2.92464		92.1	-1.73626
			92.4	-3.13358		92.4	-2.96848		92.4	-2.93494		92.4	-1.73626
			92.7	-3.13358		92.7	-2.96848		92.7	-2.94524		92.7	-1.73626
			93	-3.13358		93	-2.96848		93	-2.95553		93	-1.73626
			93.3	-3.13358		93.3	-2.96848		93.3	-2.96583		93.3	-1.73626
			93.6	-3.13358		93.6	-2.96848		93.6	-2.97612		93.6	-1.73626
			93.9	-3.13358		93.9	-2.96848		93.9	-2.98642		93.9	-1.73626
			94.2	-3.13358		94.2	-2.96848		94.2	-2.99672		94.2	-1.73626
			94.5	-3.13358		94.5	-2.96848		94.5	-3.00701		94.5	-1.73626
			94.8	-3.13358		94.8	-2.96848		94.8	-3.01731		94.8	-1.73626
			95.1	-3.13358		95.1	-2.96848		95.1	-3.0276		95.1	-1.73626
			95.4	-3.13358		95.4	-2.96848		95.4	-3.0379		95.4	-1.73626
			95.7	-3.13358		95.7	-2.96848		95.7	-3.0482		95.7	-1.73626
			96	-3.13358		96	-2.96848		96	-3.05849		96	-1.73626
			96.3	-3.13358		96.3	-2.96848		96.3	-3.06879		96.3	-1.73626
			96.6	-3.13358		96.6	-2.96848		96.6	-3.07908		96.6	-1.73626
			96.9	-3.13358		96.9	-2.96848		96.9	-3.08938		96.9	-1.73626
			97.2	-3.13358		97.2	-2.96848		97.2	-3.09967		97.2	-1.73626
			97.5	-3.13358		97.5	-2.96848		97.5	-3.10997		97.5	-1.73626
			97.8	-3.13358		97.8	-2.96848		97.8	-3.12027		97.8	-1.73626
			98.1	-3.13358		98.1	-2.96848		98.1	-3.13056		98.1	-1.73626
			98.4	-3.13358		98.4	-2.96848		98.4	-3.14086		98.4	-1.73626
			98.7	-3.13358		98.7	-2.96848		98.7	-3.15115		98.7	-1.73626
			99	-3.13358		99	-2.96848		99	-3.16145		99	-1.73626
			99.3	-3.13358		99.3	-2.96848		99.3	-3.17175		99.3	-1.73626
			99.6	-3.13358		99.6	-2.96848		99.6	-3.18204		99.6	-1.73626
			99.9	-3.13358		99.9	-2.96848		99.9	-3.19234		99.9	-1.73626
			100.2	-3.13358		100.2	-2.96848		100.2	-3.20263		100.2	-1.73626
			100.5	-3.13358		100.5	-2.96848		100.5	-3.21293		100.5	-1.73626
			100.8	-3.13358		100.8	-2.96848		100.8	-3.22323		100.8	-1.73626
			101.1	-3.13358		101.1	-2.96848		101.1	-3.23352		101.1	-1.73626
			101.4	-3.13358		101.4	-2.96848		101.4	-3.24382		101.4	-1.73626
			101.7	-3.13358		101.7	-2.96848		101.7	-3.25411		101.7	-1.73626
			102	-3.13358		102	-2.96848		102	-3.26441		102	-1.73626
			102.3	-3.13358		102.3	-2.96848		102.3	-3.27471		102.3	-1.73626
			102.6	-3.13358		102.6	-2.96848		102.6	-3.285		102.6	-1.73626
			102.9	-3.13358		102.9	-2.96848		102.9	-3.2953		102.9	-1.73626
			103.2	-3.13358		103.2	-2.96848		103.2	-3.30559		103.2	-1.73626
			103.5	-3.13358		103.5	-2.96848		103.5	-3.31589		103.5	-1.73626
			103.8	-3.13358		103.8	-2.96848		103.8	-3.32618		103.8	-1.73626
			104.1	-3.13358		104.1	-2.96848		104.1	-3.33648		104.1	-1.73626
			104.4	-3.13358		104.4	-2.96848		104.4	-3.34678		104.4	-1.73626
			104.7	-3.13358		104.7	-2.96848		104.7	-3.35707		104.7	-1.73626
			105	-3.13358		105	-2.96848		105	-3.36737		105	-1.73626
			105.3	-3.13358		105.3	-2.96848		105.3	-3.37766		105.3	-1.73626
			105.6	-3.13358		105.6	-2.96848		105.6	-3.38796		105.6	-1.73626
			105.9	-3.13358		105.9	-2.96848		105.9	-3.39826		105.9	-1.73626
			106.2	-3.13358		106.2	-2.96848		106.2	-3.40855		106.2	-1.73626
			106.5	-3.13358		106.5	-2.96848		106.5	-3.41885		106.5	-1.73626
			106.8	-3.13358		106.8	-2.96848		106.8	-3.42914		106.8	-1.73626
			107.1	-3.13358		107.1	-2.96848		107.1	-3.43944		107.1	-1.73626
			107.4	-3.13358		107.4	-2.96848		107.4	-3.44974		107.4	-1.73626
			107.7	-3.13358		107.7	-2.96848		107.7	-3.46003		107.7	-1.73626
			108	-3.13358		108	-2.96848		108	-3.47033		108	-1.73626
			108.3	-3.13358		108.3	-2.96848		108.3	-3.48062		108.3	-1.73626
			108.6	-3.13358		108.6	-2.96848		108.6	-3.49092		108.6	-1.73626
			108.9	-3.13358		108.9	-2.96848		108.9	-3.50122		108.9	-1.73626
			109.2	-3.13358		109.2	-2.96848		109.2	-3.51151		109.2	-1.73626
			109.5	-3.13358		109.5	-2.96848		109.5	-3.52181		109.5	-1.73626
			109.8	-3.13358		109.8	-2.96848		109.8	-3.5321		109.8	-1.73626
			110.1	-3.13358		110.1	-2.96848		110.1	-3.5424		110.1	-1.73626
			110.4	-3.13358		110.4	-2.96848		110.4	-3.5527		110.4	-1.73626
			110.7	-3.13358		110.7	-2.96848		110.7	-3.56299		110.7	-1.73626
			111	-3.13358		111	-2.96848		111	-3.57329		111	-1.73626
			111.3	-3.13358		111.3	-2.96848		111.3	-3.58358		111.3	-1.73626
			111.6	-3.13358		111.6	-2.96848		111.6	-3.59388		111.6	-1.73626
			111.9	-3.13358		111.9	-2.96848		111.9	-3.60417		111.9	-1.73626
			112.2	-3.13358		112.2	-2.96848		112.2	-3.61447		112.2	-1.73626
			112.5	-3.13358		112.5	-2.96848		112.5	-3.62477		112.5	-1.73626
			112.8	-3.13358		112.8	-2.96848		112.8	-3.63506		112.8	-1.73626
			113.1	-3.13358		113.1	-2.96848		113.1	-3.64536		113.1	-1.73626
			113.4	-3.13358		113.4	-2.96848		113.4	-3.65565		113.4	-1.73626
			113.7	-3.13358		113.7	-2.96848		113.7	-3.66595		113.7	-1.73626
			114	-3.13358		114	-2.96848		114	-3.67625		114	-1.73626
			114.3	-3.13358		114.3	-2.96848		114.3	-3.68654		114.3	-1.73626
			114.6	-3.13358		114.6	-2.96848		114.6	-3.69684		114.6	-1.73626
			114.9	-3.13358		114.9	-2.96848		114.9	-3.70713		114.9	-1.73626
			115.2	-3.13358		115.2	-2.96848		115.2	-3.71743		115.2	-1.73626
			115.5	-3.13358		115.5	-2.96848		115.5	-3.72773		115.5	-1.73626
			115.8	-3.13358		115.8	-2.96848		115.8	-3.73802		115.8	-1.73626
			116.1	-3.13358		116.1	-2.96848		116.1	-3.74832		116.1	-1.73626
			116.4	-3.13358		116.4	-2.96848		116.4	-3.75861		116.4	-1.73626
			116.7	-3.13358		116.7	-2.96848		116.7	-3.76891		116.7	-1.73626
			117	-3.13358		117	-2.96848		117	-3.77921		117	-1.73626
			117.3	-3.13358		117.3	-2.96848		117.3	-3.7895		117.3	-1.73626
			117.6	-3.13358		117.6	-2.96848		117.6	-3.7998		117.6	-1.73626
			117.9	-3.13358		117.9	-2.96848		117.9	-3.81009		117.9	-1.73626
			118.2	-3.13358		118.2	-2.96848		118.2	-3.82039		118.2	-1.73626
			118.5	-3.13358		118.5	-2.96848		118.5	-3.83068		118.5	-1.73626
			118.8	-3.13358		118.8	-2.96848		118.8	-3.84098		118.8	-1.73626
			119.1	-3.13358		119.1	-2.96848		119.1	-3.85128		119.1	-1.73626
			119.4	-3.13358		119.4	-2.96848		119.4	-3.86157		119.4	-1.73626
			119.7	-3.13358		119.7	-2.96848		119.7	-3.87187		119.7	-1.73626
			120	-3.13358		120	-2.96848		120	-3.88216		120	-1.73626

## Sheet: Overexpressed Data 1
Gene names (ORF)		AN0215	Matlab			AN0231	Matlab			AN0973	Matlab			AN1261	Matlab			AN1322	Matlab			AN1600	Matlab			AN1604	Matlab			AN1614	Matlab			AN1677	Matlab			AN1941	Matlab			AN2110	Matlab			AN2116	Matlab
Gene Name	Time	AN0215_RNA-seq	AN0215_MARStime	AN0215_MARS	Time	AN0231_RNA-seq	AN0231_MARStime	AN0231_MARS	Time	AN0973_RNA-seq	AN0973_MARStime	AN0973_MARS	Time	AN1261_RNA-seq	AN1261_MARStime	AN1261_MARS	Time	AN1322_RNA-seq	AN1322_MARStime	AN1322_MARS	Time	AN1600_RNA-seq	AN1600_MARStime	AN1600_MARS	Time	AN1604_RNA-seq	AN1604_MARStime	AN1604_MARS	Time	AN1614_RNA-seq	AN1614_MARStime	AN1614_MARS	Time	AN1677_RNA-seq	AN1677_MARStime	AN1677_MARS	Time	AN1941_RNA-seq	AN1941_MARStime	AN1941_MARS	Time	AN2110_RNA-seq	AN2110_MARStime	AN2110_MARS	Time	AN2116_RNA-seq	AN2116_MARStime	AN2116_MARS	Time
0_FC_01	0	0	0	-1.43213	0	0	0	0.156601	0	0	0.3	-0.070326	0	0	0	-0.280257	0	0	0	-0.126692	0	0	0.3	0.362546	0	0	0	0.315319	0	0	0	-0.49659	0	0	0.3	0.403658	0	0	0	-0.0721527	0	0	0.3	0.179479	0	0	0.3	0.235003	0
0_FC_02	0	0	0.3	-1.40452	0	0	0.3	0.156601	0	0	0.6	-0.0585969	0	0	0.3	-0.24918	0	0	0.3	-0.106666	0	0	0.6	0.37785	0	0	0.3	0.319291	0	0	0.3	-0.49659	0	0	0.6	0.403658	0	0	0.3	-0.0577271	0	0	0.6	0.204031	0	0	0.6	0.2519	0
0_FC_03	0	0	0.6	-1.37692	0	0	0.6	0.156601	0	0	0.9	-0.0468678	0	0	0.6	-0.218102	0	0	0.6	-0.0866399	0	0	0.9	0.393154	0	0	0.6	0.323263	0	0	0.6	-0.49659	0	0	0.9	0.403658	0	0	0.6	-0.0433016	0	0	0.9	0.228583	0	0	0.9	0.268798	0
5_FC_01	5	0.802741	0.9	-1.34931	5	-2.00461	0.9	0.156601	5	-0.589576	1.2	-0.0351387	5	1.08285	0.9	-0.187025	5	-0.682686	0.9	-0.0666138	5	0.802741	1.2	0.408458	5	0.843383	0.9	0.327236	5	0.165311	0.9	-0.49659	5	-0.0977232	1.2	0.403658	5	-0.197259	0.9	-0.028876	5	0.342849	1.2	0.253135	5	0.165311	1.2	0.285695	5
5_FC_02	5	-0.288463	1.2	-1.3217	5	0.626756	1.2	0.156601	5	0.590231	1.5	-0.0234096	5	0.206526	1.2	-0.155947	5	0.250381	1.2	-0.0465877	5	-0.23574	1.5	0.423763	5	0.583035	1.2	0.331208	5	-1.07273	1.2	-0.49659	5	-0.0634446	1.5	0.403658	5	0.987566	1.2	-0.0144504	5	0.0711991	1.5	0.277687	5	-0.115026	1.5	0.302593	5
5_FC_03	5	-1.14283	1.5	-1.29409	5		1.5	0.156601	5	1.44213	1.8	-0.0116805	5	0.705167	1.5	-0.12487	5	0.85717	1.5	-0.0265616	5	1.66453	1.8	0.439067	5		1.5	0.33518	5	0.664525	1.5	-0.49659	5	0.4946	1.8	0.403658	5	-0.14283	1.5	-2.48189e-05	5	1.26791	1.8	0.302239	5	2.1791	1.8	0.319491	5
10_FC_01	10	-0.0410196	1.8	-1.26649	10	0.695946	1.8	0.156601	10	-0.0410196	2.1	4.86278e-05	10	1.28091	1.8	-0.0937923	10	1.232	1.8	-0.00653552	10	1.95898	2.1	0.454371	10	1.92245	1.8	0.339152	10	-0.0410196	1.8	-0.49659	10	0.833449	2.1	0.403658	10	0.59641	1.8	0.0144008	10	1.58208	2.1	0.326791	10	2.12891	2.1	0.336388	10
10_FC_02	10	-0.522408	2.1	-1.23888	10	0.501518	2.1	0.156601	10	0.78692	2.4	0.0117777	10	-0.0524637	2.1	-0.0627148	10	0.694998	2.1	0.0134906	10	-0.498482	2.4	0.469675	10	0.850114	2.1	0.343125	10	-0.139079	2.1	-0.49659	10	-0.291994	2.4	0.403658	10	1.09233	2.1	0.0288263	10	0.000612804	2.4	0.351343	10	-0.119971	2.4	0.353286	10
10_FC_03	10	-0.559986	2.4	-1.21127	10		2.4	0.156601	10	2.17698	2.7	0.0235068	10	1.44001	2.4	-0.0316373	10	0.855051	2.4	0.0335167	10	1.66241	2.7	0.484979	10		2.4	0.347097	10	0.176979	2.4	-0.49659	10	0.592017	2.7	0.403658	10	-0.0380338	2.4	0.0432519	10	2.18155	2.7	0.375895	10	2.85505	2.7	0.370183	10
15_FC_01	15	0.712397	2.7	-1.18367	15	1.36447	2.7	0.156601	15	-0.509996	3	0.0352359	15	1.22697	2.7	-0.00055975	15	0.490004	2.7	0.0535428	15	1.81193	3	0.500283	15	1.07497	2.7	0.351069	15	-0.509996	2.7	-0.49659	15	0.686401	3	0.403658	15	0.274276	2.7	0.0576775	15	0.925823	3	0.400447	15	1.29736	3	0.387081	15
15_FC_02	15	-5.15085	3	-1.15606	15	-1.60336	3	0.156601	15	-3.48788	3.3	0.046965	15	-1.9647	3	0.0305178	15	-4.24277	3	0.0735689	15	0.27111	3.3	0.515587	15	-2.38405	3	0.355041	15	-1.73581	3	-0.49659	15	-4.65111	3.3	0.403658	15	-1.14499	3	0.0721031	15	-1.81754	3.3	0.424999	15	-2.54678	3.3	0.403979	15
20_FC_01	15		3.3	-1.12845	15		3.3	0.156601	15		3.6	0.0586942	15		3.3	0.0615953	15		3.3	0.093595	15		3.6	0.530891	15		3.3	0.359014	15		3.3	-0.49659	15		3.6	0.403658	15		3.3	0.0865286	15		3.6	0.449552	15		3.6	0.420876	15
20_FC_02	20	-0.0500659	3.6	-1.10084	20	-1.05007	3.6	0.156601	20	0.534897	3.9	0.0704233	20	1.65037	3.6	0.0926728	20	1.27186	3.6	0.113621	20	2.27186	3.9	0.546195	20	1.82768	3.6	0.362986	20	-1.14318	3.6	-0.49659	20	1.09968	3.9	0.403658	20	0.791236	3.6	0.100954	20	2.17187	3.9	0.474104	20	2.23534	3.9	0.437774	20
20_FC_03	20	-0.158728	3.9	-1.07324	20	1.81685	3.9	0.156601	20	0.980265	4.2	0.0821524	20	0.316453	3.9	0.12375	20	1.06075	3.9	0.133647	20	0.30784	4.2	0.561499	20	1.66802	3.9	0.366958	20	-0.355125	3.9	-0.49659	20	-0.270428	4.2	0.403658	20	2.12021	3.9	0.11538	20	-0.0943415	4.2	0.498656	20	-0.0880891	4.2	0.454672	20
25_FC_01	20	0.0713288	4.2	-1.04563	20		4.2	0.156601	20	1.33436	4.5	0.0938815	20	2.98206	4.2	0.154828	20	3.07133	4.2	0.153673	20	1.7494	4.5	0.576803	20		4.2	0.37093	20		4.2	-0.49659	20	1.66694	4.5	0.403658	20	0.803849	4.2	0.129805	20	4.14987	4.5	0.523208	20	2.33436	4.5	0.471569	20
25_FC_02	25	0.931501	4.5	-1.01802	25	-0.483536	4.5	0.156601	25	0.0469782	4.8	0.105611	25	2.95387	4.5	0.185905	25	1.39093	4.5	0.173699	25	2.25343	4.8	0.592108	25	2.12527	4.5	0.374903	25	-1.16161	4.5	-0.49659	25	1.4784	4.8	0.403658	25	1.27728	4.5	0.144231	25	2.87234	4.8	0.54776	25	2.42335	4.8	0.488467	25
25_FC_03	25	0.0142716	4.8	-0.990414	25	1.17929	4.8	0.156601	25	0.853734	5.1	0.11734	25	0.0980612	4.8	0.216983	25	1.22438	4.8	0.193725	25	0.459398	5.1	0.607412	25	2.18121	4.8	0.378875	25	-0.00562795	4.8	-0.49659	25	-0.192003	5.1	0.403658	25	2.51572	4.8	0.158657	25	-0.0551026	5.1	0.572312	25	0.128958	5.1	0.505364	25
30_FC_01	25	0.301714	5.1	-0.962807	25		5.1	0.156601	25	2.03868	5.4	0.129069	25	4.32556	5.1	0.24806	25	3.41719	5.1	0.213752	25	2.30171	5.4	0.622716	25		5.1	0.382847	25	0.0386799	5.1	-0.49659	25	2.03868	5.4	0.403658	25	0.475744	5.1	0.173082	25	4.90846	5.4	0.596864	25	2.71675	5.4	0.522262	25
30_FC_02	30	0.858765	5.4	-0.935199	30	0.443727	5.4	0.156601	30	0.443727	5.7	0.140798	30	3.53119	5.4	0.279138	30	2.00851	5.4	0.233778	30	2.66612	5.7	0.63802	30	2.36973	5.4	0.38682	30	0.251082	5.4	-0.49659	30	2.05352	5.7	0.403658	30	1.2738	5.4	0.187508	30	3.56785	5.7	0.621416	30	3.02869	5.7	0.53916	30
30_FC_03	30	-0.0947503	5.7	-0.907592	30	2.4159	5.7	0.156601	30	1.44818	6	0.152527	30	0.223383	5.7	0.310215	30	1.55875	5.7	0.253804	30	0.645383	6	0.653324	30	2.68412	5.7	0.390792	30	-0.819643	5.7	-0.49659	30	-0.126429	6	0.403658	30	3.3396	5.7	0.201933	30	0.0122257	6	0.645968	30	0.199466	6	0.556057	30
40_FC_01	30	0.972461	6	-0.879985	30		6	0.156601	30	2.80254	6.3	0.164256	30	4.78439	6	0.341293	30	3.26197	6	0.27383	30	2.70943	6.3	0.668628	30		6	0.394764	30	-0.197464	6	-0.49659	30	1.76189	6.3	0.403658	30	1.3875	6	0.216359	30	5.38774	6.3	0.67052	30	2.12446	6.3	0.572955	30
40_FC_02	40	2.78964	6.3	-0.852377	40	-0.483381	6.3	0.156601	40	1.34669	6.6	0.175985	40	4.86239	6.3	0.37237	40	2.58987	6.3	0.293856	40	3.71302	6.6	0.683932	40	3.07733	6.3	0.398736	40	-0.161452	6.3	-0.49659	40	2.38287	6.6	0.403658	40	1.30089	6.3	0.230784	40	4.55815	6.6	0.695072	40	3.90894	6.6	0.589852	40
40_FC_03	40	0.0234409	6.6	-0.82477	40	2.84129	6.6	0.156601	40	2.07084	6.9	0.187714	40	-0.0477268	6.6	0.403448	40	1.73099	6.6	0.313882	40	1.29239	6.9	0.699236	40	3.11437	6.6	0.402709	40	1.15994	6.6	-0.49659	40	0.314181	6.9	0.403658	40	3.84618	6.6	0.24521	40	0.14274	6.9	0.719625	40	1.42698	6.9	0.60675	40
50_FC_01	40	3.06786	6.9	-0.797163	40		6.9	0.156601	40	3.57601	7.2	0.199443	40	6.07426	6.9	0.434525	40	4.09957	6.9	0.333908	40	1.74593	7.2	0.71454	40		6.9	0.406681	40	1.4829	6.9	-0.49659	40	1.96067	7.2	0.403658	40	1.65693	6.9	0.259636	40	6.39487	7.2	0.744177	40	2.38336	7.2	0.623648	40
50_FC_02	50	4.50807	7.2	-0.769555	50	0.839692	7.2	0.156601	50	1.40157	7.5	0.211173	50	6.44597	7.2	0.465603	50	2.92716	7.2	0.353934	50	3.76026	7.5	0.729844	50	3.24957	7.2	0.410653	50	1.07673	7.2	-0.49659	50	2.83969	7.5	0.403658	50	1.71416	7.2	0.274061	50	5.35394	7.5	0.768729	50	4.54804	7.5	0.640545	50
50_FC_03	50	0.672334	7.5	-0.741948	50	3.17339	7.5	0.156601	50	2.10964	7.8	0.222902	50	0.938479	7.5	0.49668	50	1.76979	7.5	0.37396	50	2.10434	7.8	0.745148	50	3.29509	7.5	0.414625	50	2.93971	7.5	-0.49659	50	1.24215	7.8	0.403658	50	4.21568	7.5	0.288487	50	0.7161	7.8	0.793281	50	1.4885	7.8	0.657443	50
60_FC_01	50	4.1214	7.8	-0.714341	50		7.8	0.156601	50	3.08898	8.1	0.234631	50	6.80547	7.8	0.527758	50	4.53644	7.8	0.393986	50	3.02186	8.1	0.760453	50		7.8	0.418211	50	2.21451	7.8	-0.49659	50	3.55765	8.1	0.403658	50	1.762	7.8	0.302912	50	7.02676	8.1	0.817833	50	2.95147	8.1	0.674341	50
60_FC_02	60	5.98207	8.1	-0.686733	60	-0.227384	8.1	0.156601	60	1.50958	8.4	0.24636	60	7.51071	8.1	0.558835	60	3.19888	8.1	0.414013	60	3.96901	8.4	0.775757	60	3.71747	8.1	0.421124	60	1.29618	8.1	-0.49659	60	3.28305	8.4	0.403658	60	2.24655	8.1	0.317338	60	5.6929	8.4	0.842385	60	5.18201	8.4	0.691238	60
60_FC_03	60	1.32821	8.4	-0.659126	60	4.18725	8.4	0.156601	60	2.57957	8.7	0.258089	60	1.05905	8.4	0.589913	60	2.56987	8.4	0.434039	60	2.70405	8.7	0.791061	60	3.72405	8.4	0.42351	60	3.67809	8.4	-0.49659	60	1.29621	8.7	0.403658	60	4.97843	8.4	0.331763	60	1.14909	8.7	0.866937	60	2.47886	8.7	0.708136	60
75_FC_01	60	5.57859	8.7	-0.631519	60		8.7	0.156601	60	3.53419	9	0.269818	60	7.94019	8.7	0.62099	60	5.53419	8.7	0.454065	60	2.97477	9	0.806365	60		8.7	0.425518	60	2.2504	8.7	-0.49659	60	4.05676	9	0.403658	60	1.72684	8.7	0.346189	60	7.42005	9	0.891489	60	3.18627	9	0.725033	60
75_FC_02	75	7.36781	9	-0.603911	75	0.364996	9	0.156601	75	2.61292	9.3	0.281547	75	8.27414	9	0.652068	75	3.79126	9	0.474091	75	5.17235	9.3	0.821669	75	4.34913	9	0.427296	75	4.33366	9	-0.49659	75	4.51347	9.3	0.403658	75	2.96986	9	0.360615	75	6.07703	9.3	0.916041	75	6.78916	9.3	0.741931	75
75_FC_03	75	1.21935	9.3	-0.576304	75	5.18089	9.3	0.156601	75	2.818	9.6	0.293276	75	0.440452	9.3	0.683145	75	2.64808	9.3	0.494117	75	3.33466	9.6	0.836973	75	4.25333	9.3	0.428992	75	3.51349	9.3	-0.49659	75	1.22643	9.6	0.403658	75	5.91145	9.3	0.37504	75	0.745629	9.6	0.940593	75	4.0317	9.6	0.758829	75
90_FC_01	75	7.22214	9.6	-0.548697	75		9.6	0.156601	75	3.83792	9.9	0.305005	75	8.9706	9.6	0.714223	75	6.51865	9.6	0.514143	75	3.50535	9.9	0.852277	75		9.6	0.430753	75	3.27402	9.6	-0.49659	75	4.69948	9.9	0.403658	75	2.25947	9.6	0.389466	75	7.74594	9.9	0.965145	75	4.33542	9.9	0.775726	75
90_FC_02	90	7.57633	9.9	-0.521089	90	1.96359	9.9	0.156601	90	2.84677	10.2	0.316761	90	7.7778	9.9	0.7453	90	4.58417	9.9	0.534169	90	5.61129	10.2	0.867581	90	4.50956	9.9	0.432729	90	4.21152	9.9	-0.49659	90	4.24529	10.2	0.403707	90	3.72912	9.9	0.403891	90	5.75646	10.2	0.989698	90	7.68332	10.2	0.792624	90
90_FC_03	90	0.966418	10.2	-0.493482	90	6.14955	10.2	0.156653	90	3.20433	10.5	0.328632	90	0.683621	10.2	0.776378	90	2.68967	10.2	0.554195	90	3.57738	10.5	0.882885	90	4.54129	10.2	0.435065	90	3.33065	10.2	-0.496493	90	1.45781	10.5	0.403966	90	6.41742	10.2	0.418317	90	0.870506	10.5	1.01425	90	5.18835	10.5	0.809521	90
120_FC_01	90	7.74975	10.5	-0.465875	90		10.5	0.156928	90	4.01098	10.8	0.340624	90	8.87393	10.5	0.807455	90	6.71142	10.5	0.574221	90	4.59595	10.8	0.898189	90		10.5	0.437912	90	2.77652	10.5	-0.49599	90	5.47913	10.8	0.404444	90	2.8466	10.5	0.43275	90	7.48099	10.8	1.0388	90	5.59595	10.8	0.826419	90
120_FC_02	120	7.01193	10.8	-0.438267	120	3.6456	10.8	0.157436	120	3.67535	11.1	0.352736	120	7.14412	10.8	0.838533	120	4.26521	10.8	0.594247	120	6.09406	11.1	0.913493	120	5.26912	10.8	0.441416	120	4.06346	10.8	-0.495059	120	4.86235	11.1	0.405142	120	4.7518	10.8	0.447199	120	5.23637	11.1	1.06335	120	8.055	11.1	0.843317	120
120_FC_03	120	2.26704	11.1	-0.41066	120	6.95406	11.1	0.158176	120	3.27457	11.4	0.36497	120	1.87492	11.1	0.86961	120	3.37821	11.1	0.614274	120	3.74816	11.4	0.928797	120	4.86055	11.1	0.445725	120	3.03191	11.1	-0.493705	120	2.32742	11.4	0.406056	120	6.87172	11.1	0.461673	120	1.53459	11.4	1.08791	120	5.47459	11.4	0.860214	120
Protein names	120	7.92643	11.4	-0.383053	120		11.4	0.159146	120	5.31172	11.7	0.377326	120	8.35612	11.4	0.900688	120	7.10314	11.4	0.6343	120	6.25514	11.7	0.944102	120		11.4	0.450987	120	6.10714	11.4	-0.491931	120	6.99595	11.7	0.407187	120	4.25957	11.4	0.476183	120	6.75893	11.7	1.11246	120	8.56257	11.7	0.877112	120
p_values			11.7	-0.355445			11.7	0.160345			12	0.389802			11.7	0.931766			11.7	0.654326			12	0.959406			11.7	0.457351			11.7	-0.489743			12	0.408531			11.7	0.490738			12	1.13701			12	0.89401
Entry name			12	-0.327838			12	0.161771			12.3	0.4024			12	0.962843			12	0.674352			12.3	0.97471			12	0.464964			12	-0.487143			12.3	0.410088			12	0.505347			12.3	1.16156			12.3	0.910907
Cell Wall Related Gene			12.3	-0.300231			12.3	0.163423			12.6	0.415118			12.3	0.993921			12.3	0.694378			12.6	0.990014			12.3	0.473974			12.3	-0.484136			12.6	0.411857			12.3	0.520021			12.6	1.18611			12.6	0.927805
Gene Name			12.6	-0.272623			12.6	0.1653			12.9	0.427958			12.6	1.025			12.6	0.714404			12.9	1.00532			12.6	0.484529			12.6	-0.480726			12.9	0.413835			12.6	0.534769			12.9	1.21067			12.9	0.944702
Cell Wall Component			12.9	-0.245016			12.9	0.167398			13.2	0.440919			12.9	1.05608			12.9	0.73443			13.2	1.02062			12.9	0.496777			12.9	-0.476917			13.2	0.416021			12.9	0.5496			13.2	1.23522			13.2	0.9616
Description			13.2	-0.217409			13.2	0.169718			13.5	0.454002			13.2	1.08715			13.2	0.754456			13.5	1.03593			13.2	0.510866			13.2	-0.472713			13.5	0.418414			13.2	0.564525			13.5	1.25977			13.5	0.978498
Reference			13.5	-0.189801			13.5	0.172257			13.8	0.467205			13.5	1.11823			13.5	0.774482			13.8	1.05123			13.5	0.526943			13.5	-0.468119			13.8	0.421013			13.5	0.579553			13.8	1.28432			13.8	0.995395
			13.8	-0.162194			13.8	0.175014			14.1	0.48053			13.8	1.14931			13.8	0.794508			14.1	1.06653			13.8	0.545158			13.8	-0.463137			14.1	0.423815			13.8	0.594693			14.1	1.30887			14.1	1.01229
			14.1	-0.134587			14.1	0.177987			14.4	0.493975			14.1	1.18039			14.1	0.814535			14.4	1.08184			14.1	0.565657			14.1	-0.457773			14.4	0.42682			14.1	0.609956			14.4	1.33343			14.4	1.02919
			14.4	-0.106979			14.4	0.181174			14.7	0.507542			14.4	1.21146			14.4	0.834561			14.7	1.09714			14.4	0.588588			14.4	-0.45203			14.7	0.430025			14.4	0.625351			14.7	1.35798			14.7	1.04609
			14.7	-0.0793722			14.7	0.184575			15	0.521231			14.7	1.24254			14.7	0.854587			15	1.11245			14.7	0.6141			14.7	-0.445912			15	0.43343			14.7	0.640887			15	1.38253			15	1.06299
			15	-0.0517648			15	0.188188			15.3	0.53504			15	1.27362			15	0.874613			15.3	1.12775			15	0.642341			15	-0.439423			15.3	0.437032			15	0.656574			15.3	1.40708			15.3	1.07988
			15.3	-0.0241575			15.3	0.19201			15.6	0.548971			15.3	1.3047			15.3	0.894639			15.6	1.14305			15.3	0.673458			15.3	-0.432568			15.6	0.440831			15.3	0.672422			15.6	1.43164			15.6	1.09678
			15.6	0.00344983			15.6	0.19604			15.9	0.563022			15.6	1.33577			15.6	0.914665			15.9	1.15836			15.6	0.707599			15.6	-0.425351			15.9	0.444825			15.6	0.688441			15.9	1.45619			15.9	1.11368
			15.9	0.0310572			15.9	0.200278			16.2	0.577195			15.9	1.36685			15.9	0.934691			16.2	1.17366			15.9	0.744912			15.9	-0.417775			16.2	0.449013			15.9	0.70464			16.2	1.48074			16.2	1.13058
			16.2	0.0586645			16.2	0.20472			16.5	0.591489			16.2	1.39793			16.2	0.954717			16.5	1.18897			16.2	0.785546			16.2	-0.409845			16.5	0.453392			16.2	0.721029			16.5	1.50529			16.5	1.14747
			16.5	0.0862718			16.5	0.209366			16.8	0.605905			16.5	1.42901			16.5	0.974743			16.8	1.20427			16.5	0.829647			16.5	-0.401564			16.8	0.457962			16.5	0.737617			16.8	1.52984			16.8	1.16437
			16.8	0.113879			16.8	0.214215			17.1	0.620441			16.8	1.46008			16.8	0.994769			17.1	1.21958			16.8	0.877365			16.8	-0.392937			17.1	0.46272			16.8	0.754414			17.1	1.5544			17.1	1.18127
			17.1	0.141486			17.1	0.219263			17.4	0.635099			17.1	1.49116			17.1	1.0148			17.4	1.23488			17.1	0.928846			17.1	-0.383967			17.4	0.467667			17.1	0.77143			17.4	1.57895			17.4	1.19817
			17.4	0.169094			17.4	0.224511			17.7	0.649877			17.4	1.52224			17.4	1.03482			17.7	1.25018			17.4	0.984239			17.4	-0.37466			17.7	0.472799			17.4	0.788675			17.7	1.6035			17.7	1.21506
			17.7	0.196701			17.7	0.229956			18	0.664777			17.7	1.55332			17.7	1.05485			18	1.26549			17.7	1.04255			17.7	-0.365018			18	0.478115			17.7	0.806158			18	1.62805			18	1.23196
			18	0.224308			18	0.235597			18.3	0.679799			18	1.58439			18	1.07487			18.3	1.28079			18	1.10017			18	-0.355046			18.3	0.483615			18	0.823888			18.3	1.6526			18.3	1.24886
			18.3	0.251916			18.3	0.241432			18.6	0.694941			18.3	1.61547			18.3	1.0949			18.6	1.2961			18.3	1.15681			18.3	-0.344748			18.6	0.489296			18.3	0.841876			18.6	1.67716			18.6	1.26576
			18.6	0.279523			18.6	0.247459			18.9	0.710204			18.6	1.64655			18.6	1.11493			18.9	1.3114			18.6	1.21249			18.6	-0.334128			18.9	0.495158			18.6	0.860131			18.9	1.70171			18.9	1.28265
			18.9	0.30713			18.9	0.253678			19.2	0.725589			18.9	1.67763			18.9	1.13495			19.2	1.3267			18.9	1.26721			18.9	-0.32319			19.2	0.501198			18.9	0.878663			19.2	1.72626			19.2	1.29955
			19.2	0.334738			19.2	0.260086			19.5	0.741095			19.2	1.7087			19.2	1.15498			19.5	1.34201			19.2	1.32099			19.2	-0.311938			19.5	0.507415			19.2	0.897481			19.5	1.75081			19.5	1.31645
			19.5	0.362345			19.5	0.266682			19.8	0.756722			19.5	1.73978			19.5	1.175			19.8	1.35731			19.5	1.37382			19.5	-0.300377			19.8	0.513807			19.5	0.916595			19.8	1.77536			19.8	1.33335
			19.8	0.389952			19.8	0.273464			20	0.767207			19.8	1.77086			19.8	1.19503			20.1	1.37262			19.8	1.42573			19.8	-0.288509			20	0.518166			19.8	0.936014			20.1	1.79992			20.1	1.35025
			20.1	0.41756			20	0.278088			20.1	0.77247			20.1	1.80194			20.1	1.21506			20.4	1.38792			20	1.45982			20	-0.28043			20.1	0.520374			20	0.949135			20.4	1.82447			20.4	1.36717
			20.4	0.445167			20.1	0.280431			20.4	0.78834			20.4	1.83301			20.4	1.23508			20.7	1.40322			20.1	1.47671			20.1	-0.27634			20.4	0.527113			20.1	0.955749			20.7	1.84902			20.7	1.38411
			20.7	0.472774			20.4	0.287581			20.7	0.80433			20.7	1.86409			20.7	1.25511			21	1.41853			20.4	1.52678			20.4	-0.263873			20.7	0.534024			20.4	0.975809			21	1.87357			21	1.40109
			21	0.500382			20.7	0.294913			21	0.820442			21	1.89517			21	1.27513			21.3	1.43383			20.7	1.57594			20.7	-0.251112			21	0.541104			20.7	0.996203			21.3	1.89812			21.3	1.41809
			21.3	0.527989			21	0.302424			21.3	0.836675			21.3	1.92625			21.3	1.29516			21.6	1.44914			21	1.6242			21	-0.238062			21.3	0.548352			21	1.01694			21.6	1.92268			21.6	1.43511
			21.6	0.555596			21.3	0.310114			21.6	0.853029			21.6	1.95732			21.6	1.31519			21.9	1.46444			21.3	1.67157			21.3	-0.224727			21.6	0.555768			21.3	1.03803			21.9	1.94723			21.9	1.45216
			21.9	0.583204			21.6	0.317981			21.9	0.869504			21.9	1.9884			21.9	1.33521			22.2	1.47974			21.6	1.71806			21.6	-0.211109			21.9	0.563348			21.6	1.05949			22.2	1.97178			22.2	1.46924
			22.2	0.610811			21.9	0.326024			22.2	0.886101			22.2	2.01948			22.2	1.35524			22.5	1.49505			21.9	1.76368			21.9	-0.197215			22.2	0.571092			21.9	1.08132			22.5	1.99633			22.5	1.48634
			22.5	0.638418			22.2	0.33424			22.5	0.902819			22.5	2.05056			22.5	1.37527			22.8	1.51035			22.2	1.80843			22.2	-0.183047			22.5	0.578998			22.2	1.10353			22.8	2.02089			22.8	1.50347
			22.8	0.666026			22.5	0.342628			22.8	0.919657			22.8	2.08163			22.8	1.39529			23.1	1.52566			22.5	1.85232			22.5	-0.168609			22.8	0.587065			22.5	1.12614			23.1	2.04544			23.1	1.52063
			23.1	0.693633			22.8	0.351187			23.1	0.936617			23.1	2.11271			23.1	1.41532			23.4	1.54096			22.8	1.89537			22.8	-0.153907			23.1	0.595292			22.8	1.14915			23.4	2.06999			23.4	1.53781
			23.4	0.72124			23.1	0.359914			23.4	0.953699			23.4	2.14379			23.4	1.43534			23.7	1.55627			23.1	1.93757			23.1	-0.138943			23.4	0.603676			23.1	1.17256			23.7	2.09454			23.7	1.55501
			23.7	0.748848			23.4	0.36881			23.7	0.970901			23.7	2.17487			23.7	1.45537			24	1.57157			23.4	1.97894			23.4	-0.123722			23.7	0.612216			23.4	1.1964			24	2.11909			24	1.57224
			24	0.776455			23.7	0.377871			24	0.988225			24	2.20594			24	1.4754			24.3	1.58687			23.7	2.01949			23.7	-0.108247			24	0.620912			23.7	1.22068			24.3	2.14365			24.3	1.5895
			24.3	0.804062			24	0.387096			24.3	1.00567			24.3	2.23702			24.3	1.49542			24.6	1.60218			24	2.05923			24	-0.092524			24.3	0.62976			24	1.24539			24.6	2.1682			24.6	1.60678
			24.6	0.83167			24.3	0.396484			24.6	1.02324			24.6	2.2681			24.6	1.51545			24.9	1.61748			24.3	2.09815			24.3	-0.0765556			24.6	0.638761			24.3	1.27055			24.9	2.19275			24.9	1.62409
			24.9	0.859277			24.6	0.406033			24.9	1.04092			24.9	2.29918			24.9	1.53547			25.2	1.63279			24.6	2.13627			24.6	-0.0603463			24.9	0.647912			24.6	1.29617			25.2	2.2173			25.2	1.64142
			25.2	0.886884			24.9	0.415742			25.2	1.05873			25.2	2.33025			25.2	1.5555			25.5	1.64809			24.9	2.17361			24.9	-0.0439001			25.2	0.657211			24.9	1.32227			25.5	2.24185			25.5	1.65877
			25.5	0.914492			25.2	0.425608			25.5	1.07666			25.5	2.36133			25.5	1.57553			25.8	1.66339			25.2	2.21016			25.2	-0.027221			25.5	0.666659			25.2	1.34867			25.8	2.26641			25.8	1.67615
			25.8	0.942099			25.5	0.435631			25.8	1.09471			25.8	2.39241			25.8	1.59555			26.1	1.6787			25.5	2.24593			25.5	-0.010313			25.8	0.676252			25.5	1.37482			26.1	2.29096			26.1	1.69355
			26.1	0.969706			25.8	0.445809			26.1	1.11288			26.1	2.42349			26.1	1.61558			26.4	1.694			25.8	2.28094			25.8	0.0068197			26.1	0.685989			25.8	1.40067			26.4	2.31551			26.4	1.71098
			26.4	0.997314			26.1	0.45614			26.4	1.13118			26.4	2.45456			26.4	1.6356			26.7	1.70931			26.1	2.3152			26.1	0.0241731			26.4	0.69587			26.1	1.42625			26.7	2.34006			26.7	1.72843
			26.7	1.02492			26.4	0.466623			26.7	1.14959			26.7	2.48564			26.7	1.65563			27	1.72461			26.4	2.3487			26.4	0.0417432			26.7	0.705892			26.4	1.45153			27	2.36461			27	1.74591
			27	1.05253			26.7	0.477256			27	1.16813			27	2.51672			27	1.67566			27.3	1.73991			26.7	2.38146			26.7	0.0595259			27	0.716054			26.7	1.47654			27.3	2.38917			27.3	1.7634
			27.3	1.08014			27	0.488037			27.3	1.18678			27.3	2.5478			27.3	1.69568			27.6	1.75522			27	2.41348			27	0.0775172			27.3	0.726355			27	1.50126			27.6	2.41372			27.6	1.78093
			27.6	1.10774			27.3	0.498965			27.6	1.20556			27.6	2.57887			27.6	1.71571			27.9	1.77052			27.3	2.44478			27.3	0.095713			27.6	0.736792			27.3	1.52571			27.9	2.43827			27.9	1.79847
			27.9	1.13535			27.6	0.510039			27.9	1.22446			27.9	2.60995			27.9	1.73574			28.2	1.78583			27.6	2.47537			27.6	0.114109			27.9	0.747365			27.6	1.54988			28.2	2.46282			28.2	1.81604
			28.2	1.16296			27.9	0.521257			28.2	1.24348			28.2	2.64103			28.2	1.75576			28.5	1.80113			27.9	2.50524			27.9	0.132702			28.2	0.758072			27.9	1.57378			28.5	2.48738			28.5	1.83363
			28.5	1.19057			28.2	0.532616			28.5	1.26262			28.5	2.67211			28.5	1.77579			28.8	1.81643			28.2	2.53441			28.2	0.151487			28.5	0.768912			28.2	1.5974			28.8	2.51193			28.8	1.85125
			28.8	1.21817			28.5	0.544117			28.8	1.28188			28.8	2.70318			28.8	1.79581			29.1	1.83174			28.5	2.5629			28.5	0.17046			28.8	0.779883			28.5	1.62076			29.1	2.53648			29.1	1.86888
			29.1	1.24578			28.8	0.555756			29.1	1.30127			29.1	2.73426			29.1	1.81584			29.4	1.84704			28.8	2.59069			28.8	0.189618			29.1	0.790983			28.8	1.64386			29.4	2.56103			29.4	1.88655
			29.4	1.27339			29.1	0.567533			29.4	1.32077			29.4	2.76534			29.4	1.83587			29.7	1.86235			29.1	2.61781			29.1	0.208956			29.4	0.802212			29.1	1.66669			29.7	2.58558			29.7	1.90423
			29.7	1.30099			29.4	0.579446			29.7	1.3404			29.7	2.79642			29.7	1.85589			30	1.87765			29.4	2.64427			29.4	0.22847			29.7	0.813567			29.4	1.68926			30	2.61014			30	1.92193
			30	1.3286			29.7	0.591493			30	1.36014			30	2.82749			30	1.87592			30.3	1.89295			29.7	2.67006			29.7	0.248156			30	0.825047			29.7	1.71158			30.3	2.63463			30.3	1.93966
			30.3	1.35621			30	0.603673			30.3	1.37985			30.3	2.85849			30.3	1.89594			30.6	1.90826			30	2.69521			30	0.26801			30.3	0.836651			30	1.73364			30.6	2.65899			30.6	1.95741
			30.6	1.38382			30.3	0.615985			30.6	1.39937			30.6	2.88934			30.6	1.91597			30.9	1.92356			30.3	2.71971			30.3	0.288028			30.6	0.848378			30.3	1.75545			30.9	2.68324			30.9	1.97518
			30.9	1.41142			30.6	0.628425			30.9	1.41869			30.9	2.92003			30.9	1.936			31.2	1.93887			30.6	2.74357			30.6	0.308206			30.9	0.860224			30.6	1.777			31.2	2.70736			31.2	1.99298
			31.2	1.43903			30.9	0.640994			31.2	1.43781			31.2	2.95056			31.2	1.95602			31.5	1.95417			30.9	2.76681			30.9	0.32854			31.2	0.872191			30.9	1.79831			31.5	2.73136			31.5	2.0108
			31.5	1.46664			31.2	0.65369			31.5	1.45675			31.5	2.98094			31.5	1.97605			31.8	1.96948			31.2	2.78943			31.2	0.349025			31.5	0.884274			31.2	1.81937			31.8	2.75524			31.8	2.02863
			31.8	1.49425			31.5	0.66651			31.8	1.4755			31.8	3.01116			31.8	1.99607			32.1	1.98478			31.5	2.81144			31.5	0.369659			31.8	0.896475			31.5	1.84019			32.1	2.77899			32.1	2.04649
			32.1	1.52185			31.8	0.679454			32.1	1.49406			32.1	3.04123			32.1	2.0161			32.4	2.00008			31.8	2.83285			31.8	0.390436			32.1	0.908789			31.8	1.86077			32.4	2.80262			32.4	2.06437
			32.4	1.54946			32.1	0.692519			32.4	1.51243			32.4	3.07114			32.4	2.03613			32.7	2.01539			32.1	2.85367			32.1	0.411353			32.4	0.921218			32.1	1.88112			32.7	2.82613			32.7	2.08227
			32.7	1.57707			32.4	0.705705			32.7	1.53062			32.7	3.1009			32.7	2.05615			33	2.03069			32.4	2.8739			32.4	0.432406			32.7	0.933757			32.4	1.90122			33	2.84952			33	2.1002
			33	1.60468			32.7	0.719009			33	1.54862			33	3.1305			33	2.07618			33.3	2.046			32.7	2.89355			32.7	0.45359			33	0.946408			32.7	1.9211			33.3	2.87278			33.3	2.11814
			33.3	1.63228			33	0.73243			33.3	1.56644			33.3	3.15995			33.3	2.0962			33.6	2.0613			33	2.91263			33	0.474902			33.3	0.959167			33	1.94074			33.6	2.89592			33.6	2.13611
			33.6	1.65989			33.3	0.745967			33.6	1.58409			33.6	3.18924			33.6	2.11623			33.9	2.0766			33.3	2.93116			33.3	0.496337			33.6	0.972033			33.3	1.96016			33.9	2.91894			33.9	2.15409
			33.9	1.6875			33.6	0.759617			33.9	1.60155			33.9	3.21837			33.9	2.13626			34.2	2.09191			33.6	2.94913			33.6	0.517892			33.9	0.985005			33.6	1.97935			34.2	2.94183			34.2	2.1721
			34.2	1.7151			33.9	0.77338			34.2	1.61884			34.2	3.24735			34.2	2.15628			34.5	2.10721			33.9	2.96655			33.9	0.539562			34.2	0.998082			33.9	1.99832			34.5	2.96461			34.5	2.19013
			34.5	1.74271			34.2	0.787254			34.5	1.63595			34.5	3.27618			34.5	2.17631			34.8	2.12252			34.2	2.98344			34.2	0.561343			34.5	1.01126			34.2	2.01707			34.8	2.98726			34.8	2.20817
			34.8	1.77032			34.5	0.801237			34.8	1.65288			34.8	3.30484			34.8	2.19634			35.1	2.13782			34.5	2.99981			34.5	0.583231			34.8	1.02454			34.5	2.0356			35.1	3.00978			35.1	2.22624
			35.1	1.79793			34.8	0.815327			35.1	1.66965			35.1	3.33336			35.1	2.21636			35.4	2.15312			34.8	3.01565			34.8	0.605223			35.1	1.03792			34.8	2.05391			35.4	3.03219			35.4	2.24433
			35.4	1.82553			35.1	0.829524			35.4	1.68624			35.4	3.36172			35.4	2.23639			35.7	2.16843			35.1	3.03098			35.1	0.627314			35.4	1.0514			35.1	2.07201			35.7	3.05447			35.7	2.26243
			35.7	1.85314			35.4	0.843824			35.7	1.70266			35.7	3.38992			35.7	2.25641			36	2.18373			35.4	3.04581			35.4	0.6495			35.7	1.06498			35.4	2.08991			36	3.07663			36	2.28056
			36	1.88075			35.7	0.858228			36	1.71892			36	3.41797			36	2.27644			36.3	2.19904			35.7	3.06015			35.7	0.671777			36	1.07865			35.7	2.10759			36.3	3.09866			36.3	2.29871
			36.3	1.90836			36	0.872733			36.3	1.735			36.3	3.44586			36.3	2.29647			36.6	2.21434			36	3.074			36	0.694142			36.3	1.09242			36	2.12507			36.6	3.12057			36.6	2.31687
			36.6	1.93596			36.3	0.887338			36.6	1.75093			36.6	3.47359			36.6	2.31649			36.9	2.22964			36.3	3.08737			36.3	0.716589			36.6	1.10627			36.3	2.14234			36.9	3.14236			36.9	2.33506
			36.9	1.96357			36.6	0.902041			36.9	1.76669			36.9	3.50118			36.9	2.33652			37.2	2.24495			36.6	3.10027			36.6	0.739115			36.9	1.12022			36.6	2.15942			37.2	3.16403			37.2	2.35327
			37.2	1.99118			36.9	0.91684			37.2	1.78228			37.2	3.5286			37.2	2.35654			37.5	2.26025			36.9	3.11271			36.9	0.761716			37.2	1.13426			36.9	2.17629			37.5	3.18558			37.5	2.37149
			37.5	2.01879			37.2	0.931735			37.5	1.79772			37.5	3.55587			37.5	2.37657			37.8	2.27555			37.2	3.12469			37.2	0.784387			37.5	1.14839			37.2	2.19298			37.8	3.207			37.8	2.38973
			37.8	2.04638			37.5	0.946722			37.8	1.813			37.8	3.58299			37.8	2.39658			38.1	2.29084			37.5	3.13623			37.5	0.807126			37.8	1.1626			37.5	2.20946			38.1	3.2283			38.1	2.40799
			38.1	2.07393			37.8	0.961802			38.1	1.82812			38.1	3.60995			38.1	2.41657			38.4	2.30612			37.8	3.14733			37.8	0.829927			38.1	1.1769			37.8	2.22576			38.4	3.24947			38.4	2.42627
			38.4	2.10145			38.1	0.976972			38.4	1.84308			38.4	3.63675			38.4	2.43653			38.7	2.32139			38.1	3.15801			38.1	0.852787			38.4	1.19128			38.1	2.24187			38.7	3.27053			38.7	2.44457
			38.7	2.12893			38.4	0.992231			38.7	1.85789			38.7	3.6634			38.7	2.45647			39	2.33665			38.4	3.16826			38.4	0.875701			38.7	1.20575			38.4	2.2578			39	3.29146			39	2.46289
			39	2.15637			38.7	1.00758			39	1.87255			39	3.68989			39	2.47637			39.3	2.3519			38.7	3.1781			38.7	0.898666			39	1.22029			38.7	2.27354			39.3	3.31226			39.3	2.48123
			39.3	2.18377			39	1.02301			39.3	1.88705			39.3	3.71623			39.3	2.49625			39.6	2.36714			39	3.18754			39	0.921678			39.3	1.23492			39	2.2891			39.6	3.33295			39.6	2.49958
			39.6	2.21113			39.3	1.03852			39.6	1.9014			39.6	3.74242			39.6	2.5161			39.9	2.38237			39.3	3.19658			39.3	0.944732			39.6	1.24962			39.3	2.30449			39.9	3.35351			39.9	2.51795
			39.9	2.23845			39.6	1.05412			39.9	1.91561			39.9	3.76844			39.9	2.53591			40.2	2.39759			39.6	3.20523			39.6	0.967824			39.9	1.2644			39.6	2.31969			40.2	3.37395			40	2.52408
			40.2	2.26573			39.9	1.0698			40	1.92031			40.2	3.79431			40.2	2.5557			40.5	2.41279			39.9	3.2135			39.9	0.990951			40.2	1.27925			39.9	2.33473			40.5	3.39427			40.2	2.53634
			40.5	2.29296			40.2	1.08556			40.2	1.92967			40.5	3.82003			40.5	2.57545			40.8	2.42799			40.2	3.22141			40.2	1.01411			40.5	1.29417			40.2	2.34959			40.8	3.41446			40.5	2.55475
			40.8	2.32015			40.5	1.10139			40.5	1.94359			40.8	3.84559			40.8	2.59518			41.1	2.44317			40.5	3.22895			40.5	1.03729			40.8	1.30917			40.5	2.36429			41.1	3.43453			40.8	2.57318
			41.1	2.34729			40.8	1.1173			40.8	1.95736			41.1	3.871			41.1	2.61486			41.4	2.45833			40.8	3.23613			40.8	1.0605			41.1	1.32424			40.8	2.37882			41.4	3.45448			41.1	2.59162
			41.4	2.37439			41.1	1.13329			41.1	1.97098			41.4	3.89625			41.4	2.63452			41.7	2.47349			41.1	3.24297			41.1	1.08372			41.4	1.33938			41.1	2.39319			41.7	3.47431			41.4	2.61008
			41.7	2.40143			41.4	1.14935			41.4	1.98447			41.7	3.92134			41.7	2.65414			42	2.48863			41.4	3.24947			41.4	1.10696			41.7	1.35458			41.4	2.4074			42	3.49401			41.7	2.62856
			42	2.42843			41.7	1.16548			41.7	1.99782			42	3.94628			42	2.67372			42.3	2.50376			41.7	3.25564			41.7	1.13021			42	1.36985			41.7	2.42145			42.3	3.51359			42	2.64705
			42.3	2.45538			42	1.18168			42	2.01103			42.3	3.97107			42.3	2.69327			42.6	2.51888			42	3.26149			42	1.15346			42.3	1.38518			42	2.43534			42.6	3.53305			42.3	2.66557
			42.6	2.48228			42.3	1.19795			42.3	2.0241			42.6	3.9957			42.6	2.71278			42.9	2.53398			42.3	3.26702			42.3	1.17671			42.6	1.40058			42.3	2.44908			42.9	3.55238			42.6	2.68409
			42.9	2.50912			42.6	1.21428			42.6	2.03704			42.9	4.02017			42.9	2.73225			43.2	2.54907			42.6	3.27225			42.6	1.19997			42.9	1.41604			42.6	2.46267			43.2	3.5716			42.9	2.70264
			43.2	2.53591			42.9	1.23068			42.9	2.04985			43.2	4.04449			43.2	2.75169			43.5	2.56414			42.9	3.27718			42.9	1.22321			43.2	1.43156			42.9	2.47612			43.5	3.59068			43.2	2.7212
			43.5	2.56265			43.2	1.24715			43.2	2.06252			43.5	4.06865			43.5	2.77108			43.8	2.5792			43.2	3.28183			43.2	1.24645			43.5	1.44713			43.2	2.48941			43.8	3.60965			43.5	2.73978
			43.8	2.58933			43.5	1.26367			43.5	2.07507			43.8	4.09266			43.8	2.79044			44.1	2.59425			43.5	3.28619			43.5	1.26967			43.8	1.46277			43.5	2.50257			44.1	3.62849			43.8	2.75838
			44.1	2.61596			43.8	1.28026			43.8	2.08748			44.1	4.11651			44.1	2.80975			44.4	2.60928			43.8	3.29028			43.8	1.29288			44.1	1.47845			43.8	2.51558			44.4	3.64722			44.1	2.77699
			44.4	2.64253			44.1	1.2969			44.1	2.09977			44.4	4.14021			44.4	2.82903			44.7	2.62429			44.1	3.29411			44.1	1.31606			44.4	1.4942			44.1	2.52846			44.7	3.66581			44.4	2.79561
			44.7	2.66904			44.4	1.3136			44.4	2.11193			44.7	4.16375			44.7	2.84826			45	2.63929			44.4	3.29768			44.4	1.33922			44.7	1.50999			44.4	2.5412			45	3.68429			44.7	2.81426
			45	2.69549			44.7	1.33036			44.7	2.12397			45	4.18713			45	2.86744			45.3	2.65427			44.7	3.301			44.7	1.36234			45	1.52584			44.7	2.5538			45.3	3.70264			45	2.83291
			45.3	2.72188			45	1.34717			45	2.13589			45.3	4.21036			45.3	2.88659			45.6	2.66924			45	3.30408			45	1.38543			45.3	1.54173			45	2.56628			45.6	3.72087			45.3	2.85159
			45.6	2.74821			45.3	1.36404			45.3	2.14768			45.6	4.23344			45.6	2.90569			45.9	2.68419			45.3	3.30693			45.3	1.40848			45.6	1.55768			45.3	2.57863			45.9	3.73898			45.6	2.87028
			45.9	2.77448			45.6	1.38095			45.6	2.15936			45.9	4.25636			45.9	2.92474			46.2	2.69912			45.6	3.30956			45.6	1.43149			45.9	1.57367			45.6	2.59085			46.2	3.75696			45.9	2.88898
			46.2	2.80068			45.9	1.39792			45.9	2.17092			46.2	4.27912			46.2	2.94375			46.5	2.71404			45.9	3.31198			45.9	1.45446			46.2	1.5897			45.9	2.60295			46.5	3.77483			46.2	2.9077
			46.5	2.82682			46.2	1.41493			46.2	2.18236			46.5	4.30173			46.5	2.96271			46.8	2.72893			46.2	3.31419			46.2	1.47737			46.5	1.60578			46.2	2.61493			46.8	3.79256			46.5	2.92644
			46.8	2.85289			46.5	1.43199			46.5	2.19369			46.8	4.32419			46.8	2.98162			47.1	2.74381			46.5	3.3162			46.5	1.50023			46.8	1.6219			46.5	2.62679			47.1	3.81018			46.8	2.94519
			47.1	2.8789			46.8	1.44909			46.8	2.2049			47.1	4.34648			47.1	3.00049			47.4	2.75868			46.8	3.31802			46.8	1.52302			47.1	1.63806			46.8	2.63853			47.4	3.82767			47.1	2.96396
			47.4	2.90484			47.1	1.46624			47.1	2.216			47.4	4.36863			47.4	3.0193			47.7	2.77352			47.1	3.31965			47.1	1.54576			47.4	1.65426			47.1	2.65017			47.7	3.84504			47.4	2.98274
			47.7	2.93071			47.4	1.48342			47.4	2.22699			47.7	4.39061			47.7	3.03807			48	2.78835			47.4	3.32112			47.4	1.56843			47.7	1.6705			47.4	2.66169			48	3.86229			47.7	3.00153
			48	2.95651			47.7	1.50065			47.7	2.23787			48	4.41245			48	3.05678			48.3	2.80316			47.7	3.32242			47.7	1.59102			48	1.68677			47.7	2.6731			48.3	3.87942			48	3.02034
			48.3	2.98224			48	1.51792			48	2.24864			48.3	4.43412			48.3	3.07545			48.6	2.81794			48	3.32356			48	1.61355			48.3	1.70308			48	2.68441			48.6	3.89642			48.3	3.03916
			48.6	3.00789			48.3	1.53522			48.3	2.25931			48.6	4.45564			48.6	3.09406			48.9	2.83271			48.3	3.32455			48.3	1.63599			48.6	1.71942			48.3	2.69561			48.9	3.9133			48.6	3.058
			48.9	3.03348			48.6	1.55256			48.6	2.26988			48.9	4.47701			48.9	3.11262			49.2	2.84746			48.6	3.32541			48.6	1.65836			48.9	1.73579			48.6	2.70672			49.2	3.93006			48.9	3.07685
			49.2	3.05899			48.9	1.56993			48.9	2.28034			49.2	4.49822			49.2	3.13113			49.5	2.86219			48.9	3.32613			48.9	1.68064			49.2	1.7522			48.9	2.71772			49.5	3.94669			49.2	3.09572
			49.5	3.08443			49.2	1.58733			49.2	2.2907			49.5	4.51928			49.5	3.14958			49.8	2.8769			49.2	3.32672			49.2	1.70286			49.5	1.76863			49.2	2.72863			49.8	3.9632			49.5	3.1146
			49.8	3.10979			49.5	1.60476			49.5	2.30096			49.8	4.54018			49.8	3.16797			50.1	2.89159			49.5	3.3272			49.5	1.72499			49.8	1.78509			49.5	2.73945			50.1	3.97959			49.8	3.13349
			50.1	3.13507			49.8	1.62223			49.8	2.31112			50.1	4.56092			50.1	3.18631			50.4	2.90626			49.8	3.32758			49.8	1.74704			50.1	1.80157			49.8	2.75017			50.4	3.99586			50.1	3.15239
			50.4	3.16028			50.1	1.63972			50.1	2.32119			50.4	4.58151			50.4	3.2046			50.7	2.92091			50.1	3.32785			50.1	1.76902			50.4	1.81808			50.1	2.76081			50.7	4.012			50.4	3.17131
			50.7	3.1854			50.4	1.65723			50.4	2.33116			50.7	4.60194			50.7	3.22283			51	2.93554			50.4	3.32803			50.4	1.79091			50.7	1.83461			50.4	2.77136			51	4.02802			50.7	3.19025
			51	3.21045			50.7	1.67477			50.7	2.34103			51	4.62222			51	3.24099			51.3	2.95014			50.7	3.32813			50.7	1.81273			51	1.85117			50.7	2.78183			51.3	4.04392			51	3.20919
			51.3	3.23542			51	1.69233			51	2.35082			51.3	4.64234			51.3	3.2591			51.6	2.96472			51	3.32815			51	1.83447			51.3	1.86774			51	2.79222			51.6	4.05969			51.3	3.22815
			51.6	3.2603			51.3	1.70992			51.3	2.36051			51.6	4.66231			51.6	3.27715			51.9	2.97929			51.3	3.32811			51.3	1.85612			51.6	1.88433			51.3	2.80253			51.9	4.07534			51.6	3.24712
			51.9	3.2851			51.6	1.72752			51.6	2.37011			51.9	4.68212			51.9	3.29514			52.2	2.99383			51.6	3.32801			51.6	1.87769			51.9	1.90094			51.6	2.81276			52.2	4.09087			51.9	3.26611
			52.2	3.30982			51.9	1.74514			51.9	2.37963			52.2	4.70178			52.2	3.31307			52.5	3.00834			51.9	3.32786			51.9	1.89919			52.2	1.91756			51.9	2.82292			52.5	4.10628			52.2	3.28511
			52.5	3.33445			52.2	1.76278			52.2	2.38906			52.5	4.72128			52.5	3.33094			52.8	3.02284			52.2	3.32767			52.2	1.9206			52.5	1.9342			52.2	2.83301			52.8	4.12156			52.5	3.30411
			52.8	3.35899			52.5	1.78043			52.5	2.39841			52.8	4.74062			52.8	3.34874			53.1	3.03731			52.5	3.32744			52.5	1.94193			52.8	1.95085			52.5	2.84303			53.1	4.13672			52.8	3.32314
			53.1	3.38345			52.8	1.79809			52.8	2.40767			53.1	4.75982			53.1	3.36648			53.4	3.05175			52.8	3.32719			52.8	1.96317			53.1	1.96751			52.8	2.85299			53.4	4.15176			53.1	3.34217
			53.4	3.40782			53.1	1.81577			53.1	2.41685			53.4	4.77885			53.4	3.38416			53.7	3.06618			53.1	3.32693			53.1	1.98433			53.4	1.98418			53.1	2.86288			53.7	4.16668			53.4	3.36122
			53.7	3.4321			53.4	1.83345			53.4	2.42595			53.7	4.79773			53.7	3.40177			54	3.08058			53.4	3.32665			53.4	2.00541			53.7	2.00086			53.4	2.87271			54	4.18147			53.7	3.38027
			54	3.45629			53.7	1.85115			53.7	2.43498			54	4.81645			54	3.41932			54.3	3.09495			53.7	3.32637			53.7	2.02641			54	2.01754			53.7	2.88249			54.3	4.19614			54	3.39934
			54.3	3.48038			54	1.86885			54	2.44392			54.3	4.83502			54.3	3.4368			54.6	3.10931			54	3.3261			54	2.04732			54.3	2.03423			54	2.8922			54.6	4.21069			54.3	3.41842
			54.6	3.50439			54.3	1.88656			54.3	2.45279			54.6	4.85344			54.6	3.45421			54.9	3.12363			54.3	3.32585			54.3	2.06815			54.6	2.05093			54.3	2.90187			54.9	4.22511			54.6	3.43752
			54.9	3.5283			54.6	1.90427			54.6	2.46159			54.9	4.87169			54.9	3.47156			55.2	3.13793			54.6	3.32562			54.6	2.08889			54.9	2.06762			54.6	2.91148			55.2	4.23941			54.9	3.45662
			55.2	3.55212			54.9	1.92198			54.9	2.47031			55.2	4.8898			55.2	3.48883			55.5	3.15221			54.9	3.32542			54.9	2.10954			55.2	2.08432			54.9	2.92105			55.5	4.25359			55.2	3.47574
			55.5	3.57584			55.2	1.93969			55.2	2.47897			55.5	4.90774			55.5	3.50604			55.8	3.16646			55.2	3.32527			55.2	2.13012			55.5	2.10101			55.2	2.93057			55.8	4.26765			55.5	3.49486
			55.8	3.59946			55.5	1.9574			55.5	2.48755			55.8	4.92554			55.8	3.52318			56.1	3.18069			55.5	3.32516			55.5	2.1506			55.8	2.1177			55.5	2.94004			56.1	4.28158			55.8	3.514
			56.1	3.62299			55.8	1.97511			55.8	2.49607			56.1	4.94317			56.1	3.54025			56.4	3.19488			55.8	3.32511			55.8	2.171			56.1	2.13439			55.8	2.94948			56.4	4.29539			56.1	3.53315
			56.4	3.64642			56.1	1.99282			56.1	2.50452			56.4	4.96065			56.4	3.55724			56.7	3.20906			56.1	3.32512			56.1	2.19131			56.4	2.15107			56.1	2.95887			56.7	4.30908			56.4	3.55231
			56.7	3.66975			56.4	2.01052			56.4	2.5129			56.7	4.97798			56.7	3.57416			57	3.2232			56.4	3.32521			56.4	2.21153			56.7	2.16775			56.4	2.96823			57	4.32264			56.7	3.57148
			57	3.69298			56.7	2.02821			56.7	2.52123			57	4.99515			57	3.59101			57.3	3.23732			56.7	3.32538			56.7	2.23167			57	2.18441			56.7	2.97756			57.3	4.33609			57	3.59066
			57.3	3.7161			57	2.04589			57	2.52949			57.3	5.01216			57.3	3.60779			57.6	3.25141			57	3.32564			57	2.25172			57.3	2.20107			57	2.98686			57.6	4.34941			57.3	3.60985
			57.6	3.73913			57.3	2.06356			57.3	2.53769			57.6	5.02902			57.6	3.62449			57.9	3.26548			57.3	3.326			57.3	2.27168			57.6	2.21772			57.3	2.99613			57.9	4.3626			57.6	3.62905
			57.9	3.76204			57.6	2.08122			57.6	2.54583			57.9	5.04573			57.9	3.64111			58.2	3.27951			57.6	3.32646			57.6	2.29155			57.9	2.23435			57.6	3.00537			58.2	4.37568			57.9	3.64826
			58.2	3.78486			57.9	2.09887			57.9	2.55391			58.2	5.06228			58.2	3.65766			58.5	3.29352			57.9	3.32704			57.9	2.31133			58.2	2.25097			57.9	3.01459			58.5	4.38863			58.2	3.66748
			58.5	3.80757			58.2	2.1165			58.2	2.56194			58.5	5.07867			58.5	3.67414			58.8	3.3075			58.2	3.32775			58.2	2.33102			58.5	2.26757			58.2	3.02378			58.8	4.40146			58.5	3.68671
			58.8	3.83017			58.5	2.13411			58.5	2.56991			58.8	5.09491			58.8	3.69053			59.1	3.32145			58.5	3.32858			58.5	2.35062			58.8	2.28416			58.5	3.03296			59.1	4.41416			58.8	3.70594
			59.1	3.85266			58.8	2.15171			58.8	2.57783			59.1	5.11099			59.1	3.70685			59.4	3.33538			58.8	3.32955			58.8	2.37013			59.1	2.30072			58.8	3.04213			59.4	4.42674			59.1	3.72519
			59.4	3.87505			59.1	2.16929			59.1	2.5857			59.4	5.12692			59.4	3.72309			59.7	3.34927			59.1	3.33067			59.1	2.38955			59.4	2.31727			59.1	3.05128			59.7	4.4392			59.4	3.74445
			59.7	3.89732			59.4	2.18684			59.4	2.59353			59.7	5.14269			59.7	3.73924			60	3.36313			59.4	3.33195			59.4	2.40888			59.7	2.33379			59.4	3.06042			60	4.45154			59.7	3.76372
			60	3.91949			59.7	2.20437			59.7	2.6013			60	5.15831			60	3.75532			60.3	3.37697			59.7	3.33339			59.7	2.42812			60	2.3503			59.7	3.06955			60.3	4.46376			60	3.783
			60.3	3.94154			60	2.22188			60	2.60902			60.3	5.17377			60.3	3.77132			60.6	3.39077			60	3.335			60	2.44726			60.3	2.36677			60	3.07867			60.6	4.47585			60.3	3.80228
			60.6	3.96347			60.3	2.23936			60.3	2.6167			60.6	5.18907			60.6	3.78723			60.9	3.40455			60.3	3.3368			60.3	2.46632			60.6	2.38322			60.3	3.08779			60.9	4.48782			60.6	3.82157
			60.9	3.9853			60.6	2.25681			60.6	2.62434			60.9	5.20422			60.9	3.80306			61.2	3.41829			60.6	3.33878			60.6	2.48528			60.9	2.39964			60.6	3.09691			61.2	4.49966			60.9	3.84088
			61.2	4.00701			60.9	2.27424			60.9	2.63194			61.2	5.21922			61.2	3.81881			61.5	3.432			60.9	3.34096			60.9	2.50414			61.2	2.41604			60.9	3.10604			61.5	4.51139			61.2	3.86019
			61.5	4.0286			61.2	2.29163			61.2	2.63949			61.5	5.23406			61.5	3.83447			61.8	3.44568			61.2	3.34335			61.2	2.52292			61.5	2.4324			61.2	3.11516			61.8	4.52299			61.5	3.87951
			61.8	4.05007			61.5	2.30899			61.5	2.64701			61.8	5.24874			61.8	3.85005			62.1	3.45934			61.5	3.34594			61.5	2.5416			61.8	2.44873			61.5	3.1243			62.1	4.53447			61.8	3.89884
			62.1	4.07143			61.8	2.32632			61.8	2.65449			62.1	5.26327			62.1	3.86554			62.4	3.47295			61.8	3.34876			61.8	2.56018			62.1	2.46503			61.8	3.13344			62.4	4.54582			62.1	3.91817
			62.4	4.09267			62.1	2.34361			62.1	2.66193			62.4	5.27764			62.4	3.88094			62.7	3.48654			62.1	3.35182			62.1	2.57867			62.4	2.48129			62.1	3.14259			62.7	4.55705			62.4	3.93752
			62.7	4.11378			62.4	2.36086			62.4	2.66934			62.7	5.29186			62.7	3.89626			63	3.5001			62.4	3.3551			62.4	2.59707			62.7	2.49752			62.4	3.15176			63	4.56816			62.7	3.95687
			63	4.13478			62.7	2.37807			62.7	2.67671			63	5.30592			63	3.91149			63.3	3.51362			62.7	3.35864			62.7	2.61537			63	2.5137			62.7	3.16094			63.3	4.57915			63	3.97623
			63.3	4.15565			63	2.39525			63	2.68406			63.3	5.31983			63.3	3.92663			63.6	3.52711			63	3.36243			63	2.63357			63.3	2.52985			63	3.17014			63.6	4.59002			63.3	3.9956
			63.6	4.1764			63.3	2.41238			63.3	2.69137			63.6	5.33358			63.6	3.94168			63.9	3.54057			63.3	3.36648			63.3	2.65168			63.6	2.54596			63.3	3.17937			63.9	4.60076			63.6	4.01497
			63.9	4.19703			63.6	2.42947			63.6	2.69866			63.9	5.34718			63.9	3.95665			64.2	3.55399			63.6	3.37081			63.6	2.66969			63.9	2.56202			63.6	3.18861			64.2	4.61138			63.9	4.03435
			64.2	4.21752			63.9	2.44651			63.9	2.70592			64.2	5.36062			64.2	3.97152			64.5	3.56738			63.9	3.37541			63.9	2.6876			64.2	2.57804			63.9	3.19789			64.5	4.62187			64.2	4.05374
			64.5	4.2379			64.2	2.46351			64.2	2.71315			64.5	5.37391			64.5	3.98629			64.8	3.58074			64.2	3.3803			64.2	2.70542			64.5	2.59402			64.2	3.20719			64.8	4.63225			64.5	4.07314
			64.8	4.25814			64.5	2.48046			64.5	2.72036			64.8	5.38704			64.8	4.00098			65.1	3.59406			64.5	3.38549			64.5	2.72313			64.8	2.60994			64.5	3.21653			65.1	4.6425			64.8	4.09254
			65.1	4.27826			64.8	2.49735			64.8	2.72755			65.1	5.40001			65.1	4.01557			65.4	3.60735			64.8	3.39098			64.8	2.74075			65.1	2.62582			64.8	3.22589			65.4	4.65262			65.1	4.11195
			65.4	4.29824			65.1	2.5142			65.1	2.73472			65.4	5.41283			65.4	4.03007			65.7	3.6206			65.1	3.39678			65.1	2.75828			65.4	2.64165			65.1	3.2353			65.7	4.66263			65.4	4.13137
			65.7	4.3181			65.4	2.53099			65.4	2.74186			65.7	5.4255			65.7	4.04447			66	3.63382			65.4	3.40291			65.4	2.7757			65.7	2.65743			65.4	3.24474			66	4.67251			65.7	4.15079
			66	4.33782			65.7	2.54773			65.7	2.74899			66	5.438			66	4.05878			66.3	3.647			65.7	3.40936			65.7	2.79302			66	2.67315			65.7	3.25423			66.3	4.68227			66	4.17022
			66.3	4.35741			66	2.56442			66	2.75611			66.3	5.45036			66.3	4.07299			66.6	3.66015			66	3.41615			66	2.81024			66.3	2.68882			66	3.26376			66.6	4.69191			66.3	4.18966
			66.6	4.37687			66.3	2.58104			66.3	2.76321			66.6	5.46256			66.6	4.0871			66.9	3.67326			66.3	3.42329			66.3	2.82737			66.6	2.70444			66.3	3.27333			66.9	4.70142			66.6	4.2091
			66.9	4.39619			66.6	2.59761			66.6	2.77029			66.9	5.4746			66.9	4.10112			67.2	3.68634			66.6	3.43077			66.6	2.84439			66.9	2.71999			66.6	3.28296			67.2	4.71081			66.9	4.22855
			67.2	4.41538			66.9	2.61411			66.9	2.77737			67.2	5.48649			67.2	4.11504			67.5	3.69938			66.9	3.43863			66.9	2.86131			67.2	2.73549			66.9	3.29263			67.5	4.72008			67.2	4.248
			67.5	4.43443			67.2	2.63056			67.2	2.78443			67.5	5.49822			67.5	4.12885			67.8	3.71239			67.2	3.44685			67.2	2.87813			67.5	2.75093			67.2	3.30236			67.8	4.72923			67.5	4.26746
			67.8	4.45334			67.5	2.64693			67.5	2.79149			67.8	5.50979			67.8	4.14257			68.1	3.72535			67.5	3.45545			67.5	2.89485			67.8	2.76631			67.5	3.31215			68.1	4.73825			67.8	4.28693
			68.1	4.47211			67.8	2.66325			67.8	2.79854			68.1	5.52121			68.1	4.15619			68.4	3.73828			67.8	3.46443			67.8	2.91146			68.1	2.78162			67.8	3.32199			68.4	4.74715			68.1	4.3064
			68.4	4.49074			68.1	2.67949			68.1	2.80558			68.4	5.53248			68.4	4.1697			68.7	3.75118			68.1	3.47381			68.1	2.92797			68.4	2.79687			68.1	3.3319			68.7	4.75593			68.4	4.32587
			68.7	4.50923			68.4	2.69567			68.4	2.81262			68.7	5.54359			68.7	4.18312			69	3.76403			68.4	3.4836			68.4	2.94438			68.7	2.81205			68.4	3.34187			69	4.76458			68.7	4.34536
			69	4.52758			68.7	2.71178			68.7	2.81966			69	5.55454			69	4.19643			69.3	3.77685			68.7	3.49379			68.7	2.96069			69	2.82716			68.7	3.35191			69.3	4.77311			69	4.36484
			69.3	4.54579			69	2.72781			69	2.8267			69.3	5.56534			69.3	4.20963			69.6	3.78963			69	3.5044			69	2.97689			69.3	2.84221			69	3.36201			69.6	4.78152			69.3	4.38433
			69.6	4.56385			69.3	2.74377			69.3	2.83373			69.6	5.57599			69.6	4.22273			69.9	3.80237			69.3	3.51545			69.3	2.99299			69.6	2.85718			69.3	3.37219			69.9	4.78981			69.6	4.40383
			69.9	4.58176			69.6	2.75966			69.6	2.84077			69.9	5.58648			69.9	4.23573			70.2	3.81507			69.6	3.52692			69.6	3.00899			69.9	2.87208			69.6	3.38244			70.2	4.79797			69.9	4.42333
			70.2	4.59953			69.9	2.77547			69.9	2.84781			70.2	5.59681			70.2	4.24862			70.5	3.82773			69.9	3.53885			69.9	3.02488			70.2	2.88693			69.9	3.39277			70.5	4.80601			70.2	4.44283
			70.5	4.61715			70.2	2.79122			70.2	2.85486			70.5	5.60699			70.5	4.2614			70.8	3.84035			70.2	3.55112			70.2	3.04066			70.5	2.90177			70.2	3.40317			70.8	4.81393			70.5	4.46234
			70.8	4.63463			70.5	2.80696			70.5	2.86192			70.8	5.61701			70.8	4.27408			71.1	3.85294			70.5	3.56342			70.5	3.05634			70.8	2.91661			70.5	3.41366			71.1	4.82173			70.8	4.48186
			71.1	4.65195			70.8	2.82271			70.8	2.86898			71.1	5.62688			71.1	4.28664			71.4	3.86548			70.8	3.57571			70.8	3.07191			71.1	2.93145			70.8	3.42423			71.4	4.8294			71.1	4.50137
			71.4	4.66912			71.1	2.83845			71.1	2.87605			71.4	5.63659			71.4	4.2991			71.7	3.87799			71.1	3.58801			71.1	3.08738			71.4	2.94629			71.1	3.43489			71.7	4.83695			71.4	4.5209
			71.7	4.68615			71.4	2.8542			71.4	2.88313			71.7	5.64615			71.7	4.31145			72	3.89045			71.4	3.60031			71.4	3.10273			71.7	2.96113			71.4	3.44563			72	4.84438			71.7	4.54042
			72	4.70302			71.7	2.86994			71.7	2.89023			72	5.65555			72	4.32369			72.3	3.90287			71.7	3.61261			71.7	3.11799			72	2.97597			71.7	3.45647			72.3	4.85168			72	4.55995
			72.3	4.71973			72	2.88569			72	2.89734			72.3	5.66479			72.3	4.33581			72.6	3.91526			72	3.62491			72	3.13313			72.3	2.99081			72	3.4674			72.6	4.85886			72.3	4.57948
			72.6	4.73629			72.3	2.90143			72.3	2.90447			72.6	5.67388			72.6	4.34783			72.9	3.9276			72.3	3.6372			72.3	3.14817			72.6	3.00565			72.3	3.47843			72.9	4.86592			72.6	4.59902
			72.9	4.7527			72.6	2.91718			72.6	2.91161			72.9	5.68282			72.9	4.35973			73.2	3.9399			72.6	3.6495			72.6	3.16309			72.9	3.02049			72.6	3.48955			73.2	4.87286			72.9	4.61856
			73.2	4.76895			72.9	2.93292			72.9	2.91877			73.2	5.6916			73.2	4.37151			73.5	3.95216			72.9	3.6618			72.9	3.17791			73.2	3.03533			72.9	3.50078			73.5	4.87967			73.2	4.6381
			73.5	4.78504			73.2	2.94867			73.2	2.92595			73.5	5.70022			73.5	4.38319			73.8	3.96437			73.2	3.6741			73.2	3.19262			73.5	3.05017			73.2	3.51211			73.8	4.88636			73.5	4.65765
			73.8	4.80097			73.5	2.96441			73.5	2.93316			73.8	5.70869			73.8	4.39474			74.1	3.97655			73.5	3.6864			73.5	3.20722			73.8	3.06501			73.5	3.52355			74.1	4.89293			73.8	4.6772
			74.1	4.81675			73.8	2.98015			73.8	2.94038			74.1	5.717			74.1	4.40618			74.4	3.98868			73.8	3.69869			73.8	3.22171			74.1	3.07985			73.8	3.53509			74.4	4.89937			74.1	4.69675
			74.4	4.83236			74.1	2.9959			74.1	2.94764			74.4	5.72516			74.4	4.41751			74.7	4.00077			74.1	3.71099			74.1	3.23609			74.4	3.09469			74.1	3.54675			74.7	4.90569			74.4	4.7163
			74.7	4.84781			74.4	3.01164			74.4	2.95492			74.7	5.73316			74.7	4.42872			75	4.01281			74.4	3.72329			74.4	3.25036			74.7	3.10953			74.4	3.55852			75	4.91189			74.7	4.73586
			75	4.8631			74.7	3.02739			74.7	2.96222			75	5.74101			75	4.43981			75.3	4.02481			74.7	3.73559			74.7	3.26451			75	3.12437			74.7	3.57041			75.3	4.91797			75	4.75542
			75.3	4.87822			75	3.04313			75	2.96956			75.3	5.7487			75.3	4.45078			75.6	4.03677			75	3.74788			75	3.27856			75.3	3.13921			75	3.58241			75.6	4.92392			75.3	4.77498
			75.6	4.89318			75.3	3.05888			75.3	2.97693			75.6	5.75624			75.6	4.46163			75.9	4.04869			75.3	3.76018			75.3	3.29249			75.6	3.15405			75.3	3.59448			75.9	4.92976			75.6	4.79454
			75.9	4.90797			75.6	3.07462			75.6	2.98433			75.9	5.76362			75.9	4.47236			76.2	4.06056			75.6	3.77248			75.6	3.30631			75.9	3.16889			75.6	3.60654			76.2	4.93546			75.9	4.81411
			76.2	4.9226			75.9	3.09037			75.9	2.99176			76.2	5.77084			76.2	4.48297			76.5	4.07238			75.9	3.78478			75.9	3.32002			76.2	3.18373			75.9	3.61861			76.5	4.94105			76.2	4.83368
			76.5	4.93705			76.2	3.10611			76.2	2.99923			76.5	5.77791			76.5	4.49345			76.8	4.08416			76.2	3.79708			76.2	3.33362			76.5	3.19857			76.2	3.63067			76.8	4.94651			76.5	4.85325
			76.8	4.95134			76.5	3.12186			76.5	3.00673			76.8	5.78483			76.8	4.50382			77.1	4.0959			76.5	3.80937			76.5	3.3471			76.8	3.21341			76.5	3.64274			77.1	4.95185			76.8	4.87282
			77.1	4.96546			76.8	3.1376			76.8	3.01428			77.1	5.79159			77.1	4.51406			77.4	4.10759			76.8	3.82167			76.8	3.36047			77.1	3.22825			76.8	3.6548			77.4	4.95707			77.1	4.89239
			77.4	4.97941			77.1	3.15335			77.1	3.02186			77.4	5.79819			77.4	4.52418			77.7	4.11923			77.1	3.83397			77.1	3.37372			77.4	3.24309			77.1	3.66687			77.7	4.96216			77.4	4.91196
			77.7	4.99318			77.4	3.16909			77.4	3.02949			77.7	5.80464			77.7	4.53417			78	4.13083			77.4	3.84627			77.4	3.38686			77.7	3.25793			77.4	3.67893			78	4.96714			77.7	4.93154
			78	5.00678			77.7	3.18484			77.7	3.03716			78	5.81093			78	4.54404			78.3	4.14239			77.7	3.85857			77.7	3.39988			78	3.27277			77.7	3.691			78.3	4.97199			78	4.95111
			78.3	5.02021			78	3.20058			78	3.04487			78.3	5.81707			78.3	4.55378			78.6	4.15389			78	3.87086			78	3.41279			78.3	3.28761			78	3.70307			78.6	4.97671			78.3	4.97069
			78.6	5.03346			78.3	3.21633			78.3	3.05264			78.6	5.82305			78.6	4.56339			78.9	4.16535			78.3	3.88316			78.3	3.42558			78.6	3.30245			78.3	3.71513			78.9	4.98131			78.6	4.99026
			78.9	5.04654			78.6	3.23207			78.6	3.06044			78.9	5.82888			78.9	4.57287			79.2	4.17677			78.6	3.89546			78.6	3.43826			78.9	3.31729			78.6	3.7272			79.2	4.9858			78.9	5.00984
			79.2	5.05944			78.9	3.24781			78.9	3.0683			79.2	5.83455			79.2	4.58223			79.5	4.18813			78.9	3.90776			78.9	3.45082			79.2	3.33213			78.9	3.73926			79.5	4.99015			79.2	5.02942
			79.5	5.07216			79.2	3.26356			79.2	3.07621			79.5	5.84007			79.5	4.59146			79.8	4.19945			79.2	3.92006			79.2	3.46326			79.5	3.34697			79.2	3.75133			79.8	4.99439			79.5	5.049
			79.8	5.0847			79.5	3.2793			79.5	3.08417			79.8	5.84543			79.8	4.60055			80.1	4.21072			79.5	3.93235			79.5	3.47559			79.8	3.36181			79.5	3.76339			80.1	4.9985			79.8	5.06858
			80.1	5.09706			79.8	3.29505			79.8	3.09218			80.1	5.85064			80.1	4.60952			80.4	4.22195			79.8	3.94465			79.8	3.48779			80.1	3.37665			79.8	3.77546			80.4	5.00249			80.1	5.08816
			80.4	5.10923			80.1	3.31079			80.1	3.10025			80.4	5.85569			80.4	4.61835			80.7	4.23312			80.1	3.95695			80.1	3.49988			80.4	3.39149			80.1	3.78752			80.7	5.00636			80.4	5.10774
			80.7	5.12123			80.4	3.32654			80.4	3.10833			80.7	5.86058			80.7	4.62706			81	4.24425			80.4	3.96925			80.4	3.51185			80.7	3.40633			80.4	3.79959			81	5.0101			80.7	5.12731
			81	5.13304			80.7	3.34228			80.7	3.11641			81	5.86532			81	4.63562			81.3	4.25533			80.7	3.98155			80.7	3.5237			81	3.42117			80.7	3.81166			81.3	5.01372			81	5.14689
			81.3	5.14467			81	3.35803			81	3.12449			81.3	5.8699			81.3	4.64406			81.6	4.26635			81	3.99384			81	3.53544			81.3	3.43601			81	3.82372			81.6	5.01722			81.3	5.16647
			81.6	5.15611			81.3	3.37377			81.3	3.13256			81.6	5.87433			81.6	4.65236			81.9	4.27733			81.3	4.00614			81.3	3.54705			81.6	3.45086			81.3	3.83579			81.9	5.0206			81.6	5.18605
			81.9	5.16737			81.6	3.38952			81.6	3.14064			81.9	5.87861			81.9	4.66052			82.2	4.28826			81.6	4.01844			81.6	3.55854			81.9	3.4657			81.6	3.84785			82.2	5.02385			81.9	5.20563
			82.2	5.17844			81.9	3.40526			81.9	3.14872			82.2	5.88272			82.2	4.66855			82.5	4.29914			81.9	4.03074			81.9	3.56991			82.2	3.48054			81.9	3.85992			82.5	5.02698			82.2	5.22521
			82.5	5.18931			82.2	3.42101			82.2	3.1568			82.5	5.88669			82.5	4.67644			82.8	4.30997			82.2	4.04304			82.2	3.58116			82.5	3.49538			82.2	3.87198			82.8	5.02999			82.5	5.24479
			82.8	5.2			82.5	3.43675			82.5	3.16488			82.8	5.89049			82.8	4.6842			83.1	4.32075			82.5	4.05533			82.5	3.59229			82.8	3.51022			82.5	3.88405			83.1	5.03287			82.8	5.26437
			83.1	5.2105			82.8	3.4525			82.8	3.17296			83.1	5.89414			83.1	4.69181			83.4	4.33148			82.8	4.06763			82.8	3.6033			83.1	3.52506			82.8	3.89611			83.4	5.03564			83.1	5.28394
			83.4	5.22081			83.1	3.46824			83.1	3.18104			83.4	5.89764			83.4	4.69929			83.7	4.34215			83.1	4.07993			83.1	3.61418			83.4	3.5399			83.1	3.90818			83.7	5.03828			83.4	5.30352
			83.7	5.23092			83.4	3.48399			83.4	3.18911			83.7	5.90098			83.7	4.70662			84	4.35278			83.4	4.09223			83.4	3.62494			83.7	3.55474			83.4	3.92024			84	5.04079			83.7	5.3231
			84	5.24084			83.7	3.49973			83.7	3.19719			84	5.90417			84	4.71382			84.3	4.36335			83.7	4.10452			83.7	3.63558			84	3.56958			83.7	3.93231			84.3	5.04319			84	5.34268
			84.3	5.25057			84	3.51548			84	3.20527			84.3	5.9072			84.3	4.72087			84.6	4.37387			84	4.11682			84	3.6461			84.3	3.58442			84	3.94438			84.6	5.04546			84.3	5.36226
			84.6	5.26009			84.3	3.53122			84.3	3.21335			84.6	5.91007			84.6	4.72779			84.9	4.38434			84.3	4.12912			84.3	3.65649			84.6	3.59926			84.3	3.95644			84.9	5.04761			84.6	5.38184
			84.9	5.26943			84.6	3.54696			84.6	3.22143			84.9	5.91279			84.9	4.73455			85.2	4.39476			84.6	4.14142			84.6	3.66676			84.9	3.6141			84.6	3.96851			85.2	5.04963			84.9	5.40142
			85.2	5.27856			84.9	3.56271			84.9	3.22951			85.2	5.91535			85.2	4.74118			85.5	4.40513			84.9	4.15372			84.9	3.6769			85.2	3.62894			84.9	3.98057			85.5	5.05153			85.2	5.421
			85.5	5.28749			85.2	3.57845			85.2	3.23759			85.5	5.91776			85.5	4.74766			85.8	4.41544			85.2	4.16601			85.2	3.68692			85.5	3.64378			85.2	3.99264			85.8	5.05331			85.5	5.44058
			85.8	5.29623			85.5	3.5942			85.5	3.24567			85.8	5.92002			85.8	4.754			86.1	4.4257			85.5	4.17831			85.5	3.69682			85.8	3.65862			85.5	4.0047			86.1	5.05497			85.8	5.46015
			86.1	5.30476			85.8	3.60994			85.8	3.25374			86.1	5.92211			86.1	4.76019			86.4	4.4359			85.8	4.19061			85.8	3.70658			86.1	3.67346			85.8	4.01677			86.4	5.05651			86.1	5.47973
			86.4	5.31309			86.1	3.62569			86.1	3.26182			86.4	5.92406			86.4	4.76623			86.7	4.44605			86.1	4.20291			86.1	3.71623			86.4	3.6883			86.1	4.02883			86.7	5.05792			86.4	5.49931
			86.7	5.32122			86.4	3.64143			86.4	3.2699			86.7	5.92584			86.7	4.77212			87	4.45615			86.4	4.21521			86.4	3.72574			86.7	3.70314			86.4	4.0409			87	5.05921			86.7	5.51889
			87	5.32914			86.7	3.65718			86.7	3.27798			87	5.92748			87	4.77787			87.3	4.46619			86.7	4.2275			86.7	3.73513			87	3.71798			86.7	4.05296			87.3	5.06037			87	5.53847
			87.3	5.33686			87	3.67292			87	3.28606			87.3	5.92895			87.3	4.78347			87.6	4.47618			87	4.2398			87	3.74439			87.3	3.73282			87	4.06503			87.6	5.06142			87.3	5.55805
			87.6	5.34437			87.3	3.68867			87.3	3.29414			87.6	5.93027			87.6	4.78892			87.9	4.48612			87.3	4.2521			87.3	3.75352			87.6	3.74766			87.3	4.0771			87.9	5.06234			87.6	5.57763
			87.9	5.35167			87.6	3.70441			87.6	3.30222			87.9	5.93144			87.9	4.79422			88.2	4.496			87.6	4.2644			87.6	3.76253			87.9	3.7625			87.6	4.08916			88.2	5.06313			87.9	5.59721
			88.2	5.35877			87.9	3.72016			87.9	3.31029			88.2	5.93245			88.2	4.79936			88.5	4.50582			87.9	4.2767			87.9	3.77141			88.2	3.77734			87.9	4.10123			88.5	5.06381			88.2	5.61678
			88.5	5.36566			88.2	3.7359			88.2	3.31837			88.5	5.9333			88.5	4.80436			88.8	4.51559			88.2	4.28899			88.2	3.78016			88.5	3.79218			88.2	4.11329			88.8	5.06436			88.5	5.63636
			88.8	5.37233			88.5	3.75165			88.5	3.32645			88.8	5.934			88.8	4.8092			89.1	4.5253			88.5	4.30129			88.5	3.78878			88.8	3.80702			88.5	4.12536			89.1	5.06479			88.8	5.65594
			89.1	5.3788			88.8	3.76739			88.8	3.33453			89.1	5.93455			89.1	4.81389			89.4	4.53495			88.8	4.31359			88.8	3.79726			89.1	3.82186			88.8	4.13742			89.4	5.0651			89.1	5.67552
			89.4	5.38505			89.1	3.78314			89.1	3.34261			89.4	5.93493			89.4	4.81843			89.7	4.54455			89.1	4.32589			89.1	3.80562			89.4	3.8367			89.1	4.14949			89.7	5.06528			89.4	5.6951
			89.7	5.39109			89.4	3.79888			89.4	3.35069			89.7	5.93517			89.7	4.82281			90	4.55409			89.4	4.33819			89.4	3.81385			89.7	3.85154			89.4	4.16155			90	5.06534			89.7	5.71468
			90	5.39691			89.7	3.81462			89.7	3.35877			90	5.93524			90	4.82703			90.3	4.56358			89.7	4.35048			89.7	3.82195			90	3.86638			89.7	4.17362			90.3	5.06534			90	5.73426
			90.3	5.40252			90	3.83037			90	3.36685			90.3	5.93524			90.3	4.8311			90.6	4.57301			90	4.36278			90	3.82992			90.3	3.88122			90	4.18569			90.6	5.06534			90.3	5.75384
			90.6	5.40791			90.3	3.84611			90.3	3.37492			90.6	5.93524			90.6	4.83501			90.9	4.58238			90.3	4.37508			90.3	3.83776			90.6	3.89606			90.3	4.19775			90.9	5.06534			90.6	5.77342
			90.9	5.41308			90.6	3.86186			90.6	3.383			90.9	5.93524			90.9	4.83876			91.2	4.59169			90.6	4.38738			90.6	3.84546			90.9	3.9109			90.6	4.20982			91.2	5.06534			90.9	5.79299
			91.2	5.41803			90.9	3.8776			90.9	3.39108			91.2	5.93524			91.2	4.84235			91.5	4.60094			90.9	4.39968			90.9	3.85303			91.2	3.92574			90.9	4.22188			91.5	5.06534			91.2	5.81257
			91.5	5.42277			91.2	3.89335			91.2	3.39916			91.5	5.93524			91.5	4.84579			91.8	4.61014			91.2	4.41197			91.2	3.86047			91.5	3.94058			91.2	4.23395			91.8	5.06534			91.5	5.83215
			91.8	5.42728			91.5	3.90909			91.5	3.40724			91.8	5.93524			91.8	4.84906			92.1	4.61927			91.5	4.42427			91.5	3.86778			91.8	3.95542			91.5	4.24601			92.1	5.06534			91.8	5.85173
			92.1	5.43157			91.8	3.92484			91.8	3.41532			92.1	5.93524			92.1	4.85218			92.4	4.62835			91.8	4.43657			91.8	3.87495			92.1	3.97026			91.8	4.25808			92.4	5.06534			92.1	5.87131
			92.4	5.43564			92.1	3.94058			92.1	3.4234			92.4	5.93524			92.4	4.85513			92.7	4.63737			92.1	4.44887			92.1	3.88199			92.4	3.9851			92.1	4.27014			92.7	5.06534			92.4	5.89089
			92.7	5.43949			92.4	3.95633			92.4	3.43147			92.7	5.93524			92.7	4.85792			93	4.64633			92.4	4.46116			92.4	3.88889			92.7	3.99994			92.4	4.28221			93	5.06534			92.7	5.91047
			93	5.44311			92.7	3.97207			92.7	3.43955			93	5.93524			93	4.86054			93.3	4.65523			92.7	4.47346			92.7	3.89566			93	4.01478			92.7	4.29427			93.3	5.06534			93	5.93005
			93.3	5.4465			93	3.98782			93	3.44763			93.3	5.93524			93.3	4.863			93.6	4.66407			93	4.48576			93	3.90229			93.3	4.02962			93	4.30634			93.6	5.06534			93.3	5.94962
			93.6	5.44967			93.3	4.00356			93.3	3.45571			93.6	5.93524			93.6	4.8653			93.9	4.67285			93.3	4.49806			93.3	3.90879			93.6	4.04446			93.3	4.31841			93.9	5.06534			93.6	5.9692
			93.9	5.45261			93.6	4.01931			93.6	3.46379			93.9	5.93524			93.9	4.86743			94.2	4.68157			93.6	4.51036			93.6	3.91516			93.9	4.05931			93.6	4.33047			94.2	5.06534			93.9	5.98878
			94.2	5.45532			93.9	4.03505			93.9	3.47187			94.2	5.93524			94.2	4.8694			94.5	4.69022			93.9	4.52265			93.9	3.92138			94.2	4.07415			93.9	4.34254			94.5	5.06534			94.2	6.00836
			94.5	5.4578			94.2	4.0508			94.2	3.47995			94.5	5.93524			94.5	4.8712			94.8	4.69882			94.2	4.53495			94.2	3.92747			94.5	4.08899			94.2	4.3546			94.8	5.06534			94.5	6.02794
			94.8	5.46004			94.5	4.06654			94.5	3.48802			94.8	5.93524			94.8	4.87283			95.1	4.70736			94.5	4.54725			94.5	3.93343			94.8	4.10383			94.5	4.36667			95.1	5.06534			94.8	6.04752
			95.1	5.46206			94.8	4.08229			94.8	3.4961			95.1	5.93524			95.1	4.87429			95.4	4.71583			94.8	4.55955			94.8	3.93924			95.1	4.11867			94.8	4.37873			95.4	5.06534			95.1	6.0671
			95.4	5.46384			95.1	4.09803			95.1	3.50418			95.4	5.93524			95.4	4.87558			95.7	4.72424			95.1	4.57185			95.1	3.94492			95.4	4.13351			95.1	4.3908			95.7	5.06534			95.4	6.08668
			95.7	5.46539			95.4	4.11377			95.4	3.51226			95.7	5.93524			95.7	4.87671			96	4.73259			95.4	4.58414			95.4	3.95046			95.7	4.14835			95.4	4.40286			96	5.06534			95.7	6.10626
			96	5.4667			95.7	4.12952			95.7	3.52034			96	5.93524			96	4.87766			96.3	4.74088			95.7	4.59644			95.7	3.95586			96	4.16319			95.7	4.41493			96.3	5.06534			96	6.12583
			96.3	5.46778			96	4.14526			96	3.52842			96.3	5.93524			96.3	4.87844			96.6	4.7491			96	4.60874			96	3.96112			96.3	4.17803			96	4.42699			96.6	5.06534			96.3	6.14541
			96.6	5.46862			96.3	4.16101			96.3	3.5365			96.6	5.93524			96.6	4.87905			96.9	4.75726			96.3	4.62104			96.3	3.96625			96.6	4.19287			96.3	4.43906			96.9	5.06534			96.6	6.16499
			96.9	5.46922			96.6	4.17675			96.6	3.54458			96.9	5.93524			96.9	4.87948			97.2	4.76536			96.6	4.63334			96.6	3.97123			96.9	4.20771			96.6	4.45113			97.2	5.06534			96.9	6.18457
			97.2	5.46958			96.9	4.1925			96.9	3.55265			97.2	5.93524			97.2	4.87975			97.5	4.77339			96.9	4.64563			96.9	3.97607			97.2	4.22255			96.9	4.46319			97.5	5.06534			97.2	6.20415
			97.5	5.4697			97.2	4.20824			97.2	3.56073			97.5	5.93524			97.5	4.87983			97.8	4.78139			97.2	4.65793			97.2	3.98077			97.5	4.23739			97.2	4.47526			97.8	5.06534			97.5	6.22373
			97.8	5.4697			97.5	4.22399			97.5	3.56881			97.8	5.93524			97.8	4.87983			98.1	4.78939			97.5	4.67023			97.5	3.98533			97.8	4.25223			97.5	4.48732			98.1	5.06534			97.8	6.24331
			98.1	5.4697			97.8	4.23973			97.8	3.57689			98.1	5.93524			98.1	4.87983			98.4	4.7974			97.8	4.68253			97.8	3.98983			98.1	4.26707			97.8	4.49939			98.4	5.06534			98.1	6.26289
			98.4	5.4697			98.1	4.25548			98.1	3.58497			98.4	5.93524			98.4	4.87983			98.7	4.8054			98.1	4.69483			98.1	3.99432			98.4	4.28191			98.1	4.51145			98.7	5.06534			98.4	6.28246
			98.7	5.4697			98.4	4.27122			98.4	3.59305			98.7	5.93524			98.7	4.87983			99	4.8134			98.4	4.70712			98.4	3.99881			98.7	4.29675			98.4	4.52352			99	5.06534			98.7	6.30204
			99	5.4697			98.7	4.28697			98.7	3.60113			99	5.93524			99	4.87983			99.3	4.8214			98.7	4.71942			98.7	4.0033			99	4.31159			98.7	4.53558			99.3	5.06534			99	6.32162
			99.3	5.4697			99	4.30271			99	3.6092			99.3	5.93524			99.3	4.87983			99.6	4.8294			99	4.73172			99	4.00779			99.3	4.32643			99	4.54765			99.6	5.06534			99.3	6.3412
			99.6	5.4697			99.3	4.31846			99.3	3.61728			99.6	5.93524			99.6	4.87983			99.9	4.8374			99.3	4.74402			99.3	4.01228			99.6	4.34127			99.3	4.55972			99.9	5.06534			99.6	6.36078
			99.9	5.4697			99.6	4.3342			99.6	3.62536			99.9	5.93524			99.9	4.87983			100.2	4.84541			99.6	4.75632			99.6	4.01677			99.9	4.35611			99.6	4.57178			100.2	5.06534			99.9	6.38036
			100.2	5.4697			99.9	4.34995			99.9	3.63344			100.2	5.93524			100.2	4.87983			100.5	4.85341			99.9	4.76861			99.9	4.02126			100.2	4.37095			99.9	4.58385			100.5	5.06534			100.2	6.39994
			100.5	5.4697			100.2	4.36569			100.2	3.64152			100.5	5.93524			100.5	4.87983			100.8	4.86141			100.2	4.78091			100.2	4.02575			100.5	4.38579			100.2	4.59591			100.8	5.06534			100.5	6.41952
			100.8	5.4697			100.5	4.38143			100.5	3.6496			100.8	5.93524			100.8	4.87983			101.1	4.86941			100.5	4.79321			100.5	4.03024			100.8	4.40063			100.5	4.60798			101.1	5.06534			100.8	6.4391
			101.1	5.4697			100.8	4.39718			100.8	3.65768			101.1	5.93524			101.1	4.87983			101.4	4.87741			100.8	4.80551			100.8	4.03473			101.1	4.41547			100.8	4.62004			101.4	5.06534			101.1	6.45867
			101.4	5.4697			101.1	4.41292			101.1	3.66576			101.4	5.93524			101.4	4.87983			101.7	4.88541			101.1	4.8178			101.1	4.03922			101.4	4.43031			101.1	4.63211			101.7	5.06534			101.4	6.47825
			101.7	5.4697			101.4	4.42867			101.4	3.67383			101.7	5.93524			101.7	4.87983			102	4.89342			101.4	4.8301			101.4	4.04371			101.7	4.44515			101.4	4.64417			102	5.06534			101.7	6.49783
			102	5.4697			101.7	4.44441			101.7	3.68191			102	5.93524			102	4.87983			102.3	4.90142			101.7	4.8424			101.7	4.04821			102	4.45999			101.7	4.65624			102.3	5.06534			102	6.51741
			102.3	5.4697			102	4.46016			102	3.68999			102.3	5.93524			102.3	4.87983			102.6	4.90942			102	4.8547			102	4.0527			102.3	4.47483			102	4.6683			102.6	5.06534			102.3	6.53699
			102.6	5.4697			102.3	4.4759			102.3	3.69807			102.6	5.93524			102.6	4.87983			102.9	4.91742			102.3	4.867			102.3	4.05719			102.6	4.48967			102.3	4.68037			102.9	5.06534			102.6	6.55657
			102.9	5.4697			102.6	4.49165			102.6	3.70615			102.9	5.93524			102.9	4.87983			103.2	4.92542			102.6	4.87929			102.6	4.06168			102.9	4.50451			102.6	4.69244			103.2	5.06534			102.9	6.57615
			103.2	5.4697			102.9	4.50739			102.9	3.71423			103.2	5.93524			103.2	4.87983			103.5	4.93342			102.9	4.89159			102.9	4.06617			103.2	4.51935			102.9	4.7045			103.5	5.06534			103.2	6.59573
			103.5	5.4697			103.2	4.52314			103.2	3.72231			103.5	5.93524			103.5	4.87983			103.8	4.94143			103.2	4.90389			103.2	4.07066			103.5	4.53419			103.2	4.71657			103.8	5.06534			103.5	6.6153
			103.8	5.4697			103.5	4.53888			103.5	3.73038			103.8	5.93524			103.8	4.87983			104.1	4.94943			103.5	4.91619			103.5	4.07515			103.8	4.54903			103.5	4.72863			104.1	5.06534			103.8	6.63488
			104.1	5.4697			103.8	4.55463			103.8	3.73846			104.1	5.93524			104.1	4.87983			104.4	4.95743			103.8	4.92849			103.8	4.07964			104.1	4.56387			103.8	4.7407			104.4	5.06534			104.1	6.65446
			104.4	5.4697			104.1	4.57037			104.1	3.74654			104.4	5.93524			104.4	4.87983			104.7	4.96543			104.1	4.94078			104.1	4.08413			104.4	4.57871			104.1	4.75276			104.7	5.06534			104.4	6.67404
			104.7	5.4697			104.4	4.58612			104.4	3.75462			104.7	5.93524			104.7	4.87983			105	4.97343			104.4	4.95308			104.4	4.08862			104.7	4.59355			104.4	4.76483			105	5.06534			104.7	6.69362
			105	5.4697			104.7	4.60186			104.7	3.7627			105	5.93524			105	4.87983			105.3	4.98143			104.7	4.96538			104.7	4.09311			105	4.60839			104.7	4.77689			105.3	5.06534			105	6.7132
			105.3	5.4697			105	4.61761			105	3.77078			105.3	5.93524			105.3	4.87983			105.6	4.98944			105	4.97768			105	4.0976			105.3	4.62323			105	4.78896			105.6	5.06534			105.3	6.73278
			105.6	5.4697			105.3	4.63335			105.3	3.77886			105.6	5.93524			105.6	4.87983			105.9	4.99744			105.3	4.98998			105.3	4.1021			105.6	4.63807			105.3	4.80102			105.9	5.06534			105.6	6.75236
			105.9	5.4697			105.6	4.6491			105.6	3.78694			105.9	5.93524			105.9	4.87983			106.2	5.00544			105.6	5.00227			105.6	4.10659			105.9	4.65292			105.6	4.81309			106.2	5.06534			105.9	6.77194
			106.2	5.4697			105.9	4.66484			105.9	3.79501			106.2	5.93524			106.2	4.87983			106.5	5.01344			105.9	5.01457			105.9	4.11108			106.2	4.66776			105.9	4.82516			106.5	5.06534			106.2	6.79151
			106.5	5.4697			106.2	4.68058			106.2	3.80309			106.5	5.93524			106.5	4.87983			106.8	5.02144			106.2	5.02687			106.2	4.11557			106.5	4.6826			106.2	4.83722			106.8	5.06534			106.5	6.81109
			106.8	5.4697			106.5	4.69633			106.5	3.81117			106.8	5.93524			106.8	4.87983			107.1	5.02944			106.5	5.03917			106.5	4.12006			106.8	4.69744			106.5	4.84929			107.1	5.06534			106.8	6.83067
			107.1	5.4697			106.8	4.71207			106.8	3.81925			107.1	5.93524			107.1	4.87983			107.4	5.03745			106.8	5.05147			106.8	4.12455			107.1	4.71228			106.8	4.86135			107.4	5.06534			107.1	6.85025
			107.4	5.4697			107.1	4.72782			107.1	3.82733			107.4	5.93524			107.4	4.87983			107.7	5.04545			107.1	5.06376			107.1	4.12904			107.4	4.72712			107.1	4.87342			107.7	5.06534			107.4	6.86983
			107.7	5.4697			107.4	4.74356			107.4	3.83541			107.7	5.93524			107.7	4.87983			108	5.05345			107.4	5.07606			107.4	4.13353			107.7	4.74196			107.4	4.88548			108	5.06534			107.7	6.88941
			108	5.4697			107.7	4.75931			107.7	3.84349			108	5.93524			108	4.87983			108.3	5.06145			107.7	5.08836			107.7	4.13802			108	4.7568			107.7	4.89755			108.3	5.06534			108	6.90899
			108.3	5.4697			108	4.77505			108	3.85156			108.3	5.93524			108.3	4.87983			108.6	5.06945			108	5.10066			108	4.14251			108.3	4.77164			108	4.90961			108.6	5.06534			108.3	6.92857
			108.6	5.4697			108.3	4.7908			108.3	3.85964			108.6	5.93524			108.6	4.87983			108.9	5.07745			108.3	5.11295			108.3	4.147			108.6	4.78648			108.3	4.92168			108.9	5.06534			108.6	6.94814
			108.9	5.4697			108.6	4.80654			108.6	3.86772			108.9	5.93524			108.9	4.87983			109.2	5.08546			108.6	5.12525			108.6	4.15149			108.9	4.80132			108.6	4.93375			109.2	5.06534			108.9	6.96772
			109.2	5.4697			108.9	4.82229			108.9	3.8758			109.2	5.93524			109.2	4.87983			109.5	5.09346			108.9	5.13755			108.9	4.15598			109.2	4.81616			108.9	4.94581			109.5	5.06534			109.2	6.9873
			109.5	5.4697			109.2	4.83803			109.2	3.88388			109.5	5.93524			109.5	4.87983			109.8	5.10146			109.2	5.14985			109.2	4.16048			109.5	4.831			109.2	4.95788			109.8	5.06534			109.5	7.00688
			109.8	5.4697			109.5	4.85378			109.5	3.89196			109.8	5.93524			109.8	4.87983			110.1	5.10946			109.5	5.16215			109.5	4.16497			109.8	4.84584			109.5	4.96994			110.1	5.06534			109.8	7.02646
			110.1	5.4697			109.8	4.86952			109.8	3.90004			110.1	5.93524			110.1	4.87983			110.4	5.11746			109.8	5.17444			109.8	4.16946			110.1	4.86068			109.8	4.98201			110.4	5.06534			110.1	7.04604
			110.4	5.4697			110.1	4.88527			110.1	3.90812			110.4	5.93524			110.4	4.87983			110.7	5.12546			110.1	5.18674			110.1	4.17395			110.4	4.87552			110.1	4.99407			110.7	5.06534			110.4	7.06562
			110.7	5.4697			110.4	4.90101			110.4	3.91619			110.7	5.93524			110.7	4.87983			111	5.13347			110.4	5.19904			110.4	4.17844			110.7	4.89036			110.4	5.00614			111	5.06534			110.7	7.0852
			111	5.4697			110.7	4.91676			110.7	3.92427			111	5.93524			111	4.87983			111.3	5.14147			110.7	5.21134			110.7	4.18293			111	4.9052			110.7	5.0182			111.3	5.06534			111	7.10478
			111.3	5.4697			111	4.9325			111	3.93235			111.3	5.93524			111.3	4.87983			111.6	5.14947			111	5.22364			111	4.18742			111.3	4.92004			111	5.03027			111.6	5.06534			111.3	7.12435
			111.6	5.4697			111.3	4.94824			111.3	3.94043			111.6	5.93524			111.6	4.87983			111.9	5.15747			111.3	5.23593			111.3	4.19191			111.6	4.93488			111.3	5.04233			111.9	5.06534			111.6	7.14393
			111.9	5.4697			111.6	4.96399			111.6	3.94851			111.9	5.93524			111.9	4.87983			112.2	5.16547			111.6	5.24823			111.6	4.1964			111.9	4.94972			111.6	5.0544			112.2	5.06534			111.9	7.16351
			112.2	5.4697			111.9	4.97973			111.9	3.95659			112.2	5.93524			112.2	4.87983			112.5	5.17347			111.9	5.26053			111.9	4.20089			112.2	4.96456			111.9	5.06647			112.5	5.06534			112.2	7.18309
			112.5	5.4697			112.2	4.99548			112.2	3.96467			112.5	5.93524			112.5	4.87983			112.8	5.18148			112.2	5.27283			112.2	4.20538			112.5	4.9794			112.2	5.07853			112.8	5.06534			112.5	7.20267
			112.8	5.4697			112.5	5.01122			112.5	3.97274			112.8	5.93524			112.8	4.87983			113.1	5.18948			112.5	5.28513			112.5	4.20987			112.8	4.99424			112.5	5.0906			113.1	5.06534			112.8	7.22225
			113.1	5.4697			112.8	5.02697			112.8	3.98082			113.1	5.93524			113.1	4.87983			113.4	5.19748			112.8	5.29742			112.8	4.21436			113.1	5.00908			112.8	5.10266			113.4	5.06534			113.1	7.24183
			113.4	5.4697			113.1	5.04271			113.1	3.9889			113.4	5.93524			113.4	4.87983			113.7	5.20548			113.1	5.30972			113.1	4.21886			113.4	5.02392			113.1	5.11473			113.7	5.06534			113.4	7.26141
			113.7	5.4697			113.4	5.05846			113.4	3.99698			113.7	5.93524			113.7	4.87983			114	5.21348			113.4	5.32202			113.4	4.22335			113.7	5.03876			113.4	5.12679			114	5.06534			113.7	7.28098
			114	5.4697			113.7	5.0742			113.7	4.00506			114	5.93524			114	4.87983			114.3	5.22148			113.7	5.33432			113.7	4.22784			114	5.0536			113.7	5.13886			114.3	5.06534			114	7.30056
			114.3	5.4697			114	5.08995			114	4.01314			114.3	5.93524			114.3	4.87983			114.6	5.22949			114	5.34662			114	4.23233			114.3	5.06844			114	5.15092			114.6	5.06534			114.3	7.32014
			114.6	5.4697			114.3	5.10569			114.3	4.02122			114.6	5.93524			114.6	4.87983			114.9	5.23749			114.3	5.35891			114.3	4.23682			114.6	5.08328			114.3	5.16299			114.9	5.06534			114.6	7.33972
			114.9	5.4697			114.6	5.12144			114.6	4.02929			114.9	5.93524			114.9	4.87983			115.2	5.24549			114.6	5.37121			114.6	4.24131			114.9	5.09812			114.6	5.17506			115.2	5.06534			114.9	7.3593
			115.2	5.4697			114.9	5.13718			114.9	4.03737			115.2	5.93524			115.2	4.87983			115.5	5.25349			114.9	5.38351			114.9	4.2458			115.2	5.11296			114.9	5.18712			115.5	5.06534			115.2	7.37888
			115.5	5.4697			115.2	5.15293			115.2	4.04545			115.5	5.93524			115.5	4.87983			115.8	5.26149			115.2	5.39581			115.2	4.25029			115.5	5.1278			115.2	5.19919			115.8	5.06534			115.5	7.39846
			115.8	5.4697			115.5	5.16867			115.5	4.05353			115.8	5.93524			115.8	4.87983			116.1	5.26949			115.5	5.40811			115.5	4.25478			115.8	5.14264			115.5	5.21125			116.1	5.06534			115.8	7.41804
			116.1	5.4697			115.8	5.18442			115.8	4.06161			116.1	5.93524			116.1	4.87983			116.4	5.2775			115.8	5.4204			115.8	4.25927			116.1	5.15748			115.8	5.22332			116.4	5.06534			116.1	7.43762
			116.4	5.4697			116.1	5.20016			116.1	4.06969			116.4	5.93524			116.4	4.87983			116.7	5.2855			116.1	5.4327			116.1	4.26376			116.4	5.17232			116.1	5.23538			116.7	5.06534			116.4	7.45719
			116.7	5.4697			116.4	5.21591			116.4	4.07777			116.7	5.93524			116.7	4.87983			117	5.2935			116.4	5.445			116.4	4.26825			116.7	5.18716			116.4	5.24745			117	5.06534			116.7	7.47677
			117	5.4697			116.7	5.23165			116.7	4.08585			117	5.93524			117	4.87983			117.3	5.3015			116.7	5.4573			116.7	4.27274			117	5.202			116.7	5.25951			117.3	5.06534			117	7.49635
			117.3	5.4697			117	5.24739			117	4.09392			117.3	5.93524			117.3	4.87983			117.6	5.3095			117	5.46959			117	4.27724			117.3	5.21684			117	5.27158			117.6	5.06534			117.3	7.51593
			117.6	5.4697			117.3	5.26314			117.3	4.102			117.6	5.93524			117.6	4.87983			117.9	5.3175			117.3	5.48189			117.3	4.28173			117.6	5.23168			117.3	5.28364			117.9	5.06534			117.6	7.53551
			117.9	5.4697			117.6	5.27888			117.6	4.11008			117.9	5.93524			117.9	4.87983			118.2	5.32551			117.6	5.49419			117.6	4.28622			117.9	5.24652			117.6	5.29571			118.2	5.06534			117.9	7.55509
			118.2	5.4697			117.9	5.29463			117.9	4.11816			118.2	5.93524			118.2	4.87983			118.5	5.33351			117.9	5.50649			117.9	4.29071			118.2	5.26137			117.9	5.30778			118.5	5.06534			118.2	7.57467
			118.5	5.4697			118.2	5.31037			118.2	4.12624			118.5	5.93524			118.5	4.87983			118.8	5.34151			118.2	5.51879			118.2	4.2952			118.5	5.27621			118.2	5.31984			118.8	5.06534			118.5	7.59425
			118.8	5.4697			118.5	5.32612			118.5	4.13432			118.8	5.93524			118.8	4.87983			119.1	5.34951			118.5	5.53108			118.5	4.29969			118.8	5.29105			118.5	5.33191			119.1	5.06534			118.8	7.61382
			119.1	5.4697			118.8	5.34186			118.8	4.1424			119.1	5.93524			119.1	4.87983			119.4	5.35751			118.8	5.54338			118.8	4.30418			119.1	5.30589			118.8	5.34397			119.4	5.06534			119.1	7.6334
			119.4	5.4697			119.1	5.35761			119.1	4.15047			119.4	5.93524			119.4	4.87983			119.7	5.36551			119.1	5.55568			119.1	4.30867			119.4	5.32073			119.1	5.35604			119.7	5.06534			119.4	7.65298
			119.7	5.4697			119.4	5.37335			119.4	4.15855			119.7	5.93524			119.7	4.87983			120	5.37352			119.4	5.56798			119.4	4.31316			119.7	5.33557			119.4	5.3681			120	5.06534			119.7	7.67256
							119.7	5.3891			119.7	4.16663			120	5.93524			120	4.87983							119.7	5.58028			119.7	4.31765			120	5.35041			119.7	5.38017							120	7.69214
							120	5.40484																			120	5.59257			120	4.32214							120	5.39223
[truncated: 75 more columns]

## Sheet: Overexpressed Data 2
Gene names (ORF)		AN5546	Matlab			AN5841	Matlab			AN7557	Matlab			AN7953	Matlab			AN7954	Matlab			AN7955	Matlab			AN8084	Matlab			AN8341	Matlab			AN8342	Matlab			AN8593	Matlab			AN8594	Matlab			AN8595	Matlab
Gene Name	Time	AN5546_RNA-seq	AN5546_MARStime	AN5546_MARS	Time	AN5841_RNA-seq	AN5841_MARStime	AN5841_MARS	Time	AN7557_RNA-seq	AN7557_MARStime	AN7557_MARS	Time	AN7953_RNA-seq	AN7953_MARStime	AN7953_MARS	Time	AN7954_RNA-seq	AN7954_MARStime	AN7954_MARS	Time	AN7955_RNA-seq	AN7955_MARStime	AN7955_MARS	Time	AN8084_RNA-seq	AN8084_MARStime	AN8084_MARS	Time	AN8341_RNA-seq	AN8341_MARStime	AN8341_MARS	Time	AN8342_RNA-seq	AN8342_MARStime	AN8342_MARS	Time	AN8593_RNA-seq	AN8593_MARStime	AN8593_MARS	Time	AN8594_RNA-seq	AN8594_MARStime	AN8594_MARS	Time	AN8595_RNA-seq	AN8595_MARStime	AN8595_MARS	Time
0_FC_01	0	0	0.3	0.223429	0	0	0.3	0.526552	0	0	0	0.15122	0	0	0	0.0697627	0	0	0	-1.07942	0	0	0	0.446752	0	0	0	-0.827587	0	0	0	-0.280701	0	0	0.6	-0.214627	0	0	0	-0.484222	0	0	0	-0.511461	0	0	0	-0.293963	0
0_FC_02	0	0	0.6	0.223429	0	0	0.6	0.526552	0	0	0.3	0.119705	0	0	0.3	0.0697627	0	0	0.3	-1.06014	0	0	0.3	0.446752	0	0	0.3	-0.800816	0	0	0.3	-0.254271	0	0	0.9	-0.192648	0	0	0.3	-0.469597	0	0	0.3	-0.493153	0	0	0.3	-0.270544	0
0_FC_03	0	0	0.9	0.223429	0	0	0.9	0.526552	0	0	0.6	0.08819	0	0	0.6	0.0697627	0	0	0.6	-1.04086	0	0	0.6	0.446752	0	0	0.6	-0.774045	0	0	0.6	-0.227841	0	0	1.2	-0.170668	0	0	0.6	-0.454972	0	0	0.6	-0.474844	0	0	0.6	-0.247124	0
5_FC_01	5	-0.302612	1.2	0.223429	5		1.2	0.526552	5	-0.722214	0.9	0.0566749	5	-0.675991	0.9	0.0697627	5	-1.09772	0.9	-1.02158	5	-1.38648	0.9	0.446752	5	-0.526566	0.9	-0.747274	5	0.314367	0.9	-0.201412	5	0.0447523	1.5	-0.148689	5	-0.0977232	0.9	-0.440346	5	0.0397804	0.9	-0.456536	5	0.695826	0.9	-0.223705	5
5_FC_02	5	-0.256282	1.5	0.223429	5	1.3272	1.5	0.526552	5	0.0257322	1.2	0.0251598	5	0.54116	1.2	0.0697627	5	0.652158	1.2	-1.0023	5	0.4593	1.2	0.446752	5	0.357075	1.2	-0.720503	5	-0.0364848	1.2	-0.174982	5	-0.247878	1.8	-0.12671	5	-0.0681051	1.2	-0.425721	5	-0.197824	1.2	-0.438228	5	0.0882044	1.2	-0.200286	5
5_FC_03	5	-1.10219	1.8	0.223429	5	-0.14283	1.8	0.526552	5	0.191589	1.5	-0.00635534	5	-0.340769	1.5	0.0697627	5	-2.46476	1.5	-0.983018	5	-0.383838	1.5	0.446752	5	-0.14283	1.5	-0.693732	5	0.626872	1.5	-0.148553	5	0.244193	2.1	-0.104731	5	-0.879795	1.5	-0.411096	5	-0.14283	1.5	-0.41992	5	0.00155999	1.5	-0.176866	5
10_FC_01	10	-0.000942205	2.1	0.223429	10	-0.456057	2.1	0.526552	10	-0.296277	1.8	-0.0378704	10	-0.794859	1.8	0.0697627	10	-0.233665	1.8	-0.963737	10	-1.00785	1.8	0.446752	10	0.399553	1.8	-0.666961	10	1.21464	1.8	-0.122123	10	0.931324	2.4	-0.0827512	10	0.766335	1.8	-0.396471	10	0.543943	1.8	-0.401612	10	1.01787	1.8	-0.153447	10
10_FC_02	10	-0.156729	2.4	0.223429	10	-0.798042	2.4	0.526552	10	0.0355706	2.1	-0.0693856	10	0.757043	2.1	0.0697627	10	0.626455	2.1	-0.944457	10	0.716037	2.1	0.446752	10	0.192025	2.1	-0.640191	10	-0.0953182	2.1	-0.0956933	10	-0.289834	2.7	-0.0607719	10	-0.450119	2.1	-0.381845	10	-0.438714	2.1	-0.383304	10	0.235706	2.1	-0.130027	10
10_FC_03	10	0.08332	2.7	0.223429	10		2.7	0.526552	10	-0.209079	2.4	-0.100901	10	-1.03803	2.4	0.0697627	10	-1.46688	2.4	-0.925176	10	1.01259	2.4	0.446752	10	0.0476961	2.4	-0.61342	10	1.49417	2.4	-0.0692637	10	0.690664	3	-0.0387926	10	0.703048	2.4	-0.36722	10	1.85505	2.4	-0.364996	10	0.929052	2.4	-0.106608	10
15_FC_01	15	0.270994	3	0.223429	15	-0.509996	3	0.526552	15	-0.912094	2.7	-0.132416	15	-1.12891	2.7	0.0697627	15	-2.51	2.7	-0.905895	15	-1.06179	2.7	0.446752	15	-0.317351	2.7	-0.586649	15	0.745659	2.7	-0.0428341	15	0.561263	3.3	-0.0168133	15	0.297359	2.7	-0.352595	15	0.490004	2.7	-0.346687	15	0.905042	2.7	-0.0831885	15
15_FC_02	15	-3.14126	3.3	0.223429	15	1.09708	3.3	0.526552	15	-4.5297	3	-0.163931	15	-1.69326	3	0.0697627	15	-3.41388	3	-0.886614	15	-1.15414	3	0.446752	15	-4.28292	3	-0.559878	15	-1.67044	3	-0.0164045	15	-1.17991	3.6	0.00516597	15	-2.94731	3	-0.33797	15	-2.65781	3	-0.328379	15	-1.75948	3	-0.059769	15
20_FC_01	15		3.6	0.223429	15		3.6	0.526552	15		3.3	-0.195446	15		3.3	0.0697627	15		3.3	-0.867334	15		3.3	0.446752	15		3.3	-0.533107	15		3.3	0.0100251	15		3.9	0.0271453	15		3.3	-0.323344	15		3.3	-0.310071	15		3.3	-0.0363496	15
20_FC_02	20	0.385149	3.9	0.223429	20	0.994328	3.9	0.526552	20	-0.282239	3.6	-0.226961	20	-0.336779	3.6	0.0697627	20	-0.143175	3.6	-0.848053	20	-0.228403	3.6	0.446752	20	0.634432	3.6	-0.506336	20	1.88308	3.6	0.0364547	20	1.47429	4.2	0.0491246	20	1.70482	3.6	-0.308719	20	0.119859	3.6	-0.291763	20	1.75729	3.6	-0.0129302	20
20_FC_03	20	-0.377012	4.2	0.223429	20	1.30784	4.2	0.526552	20	0.138558	3.9	-0.258476	20	1.60433	3.9	0.0697627	20	2.12061	3.9	-0.828772	20	1.50818	3.9	0.446752	20	0.151155	3.9	-0.479565	20	-0.192757	3.9	0.0628843	20	0.0499555	4.5	0.0711039	20	-0.271174	3.9	-0.294094	20	-0.332832	3.9	-0.273455	20	0.228888	3.9	0.0104892	20
25_FC_01	20	2.53301	4.5	0.223429	20	0.749401	4.5	0.526552	20	0.225839	4.2	-0.289991	20	1.24536	4.2	0.0697627	20	1.5974	4.2	-0.809491	20	3.73546	4.2	0.446752	20	1.5859	4.2	-0.452794	20	2.93501	4.2	0.0893139	20	2.27006	4.8	0.0930832	20	1.01244	4.2	-0.279468	20	2.27296	4.2	-0.255147	20	2.05606	4.2	0.0339086	20
25_FC_02	25	0.633503	4.8	0.223429	25	0.101426	4.8	0.526552	25	-0.233558	4.5	-0.321506	25	-0.700348	4.5	0.0697627	25	0.516464	4.5	-0.790211	25	-0.540567	4.5	0.446752	25	1.6633	4.5	-0.426023	25	2.28113	4.5	0.115744	25	2.13452	5.1	0.115062	25	1.2169	4.5	-0.264843	25	0.764391	4.5	-0.236839	25	2.28905	4.5	0.057328	25
25_FC_03	25	-0.198103	5.1	0.223444	25	1.87973	5.1	0.526552	25	0.276247	4.8	-0.353022	25	2.10241	4.8	0.0697627	25	2.42807	4.8	-0.77093	25	1.93648	4.8	0.446752	25	0.279485	4.8	-0.399252	25	-0.160343	4.8	0.142173	25	-0.122824	5.4	0.137042	25	-0.561086	4.8	-0.250218	25	-0.736803	4.8	-0.21853	25	0.241351	4.8	0.0807474	25
30_FC_01	25	2.89581	5.4	0.22367	25	2.03868	5.4	0.526552	25	0.716752	5.1	-0.384455	25	2.12484	5.1	0.0697791	25	2.09526	5.1	-0.751605	25	4.10378	5.1	0.446767	25	2.84013	5.1	-0.372481	25	3.45667	5.1	0.168603	25	2.80291	5.7	0.159021	25	0.564749	5.1	-0.235593	25	2.67095	5.1	-0.200222	25	2.35147	5.1	0.104167	25
30_FC_02	30	1.15196	5.7	0.224164	30	0.613652	5.7	0.526552	30	0.211554	5.4	-0.414758	30	-0.175183	5.4	0.0700256	30	1.61365	5.4	-0.731672	30	-0.534077	5.4	0.446994	30	2.28023	5.4	-0.34571	30	2.9813	5.4	0.195032	30	2.79637	6	0.181	30	2.02869	5.4	-0.220967	30	1.35062	5.4	-0.181914	30	2.94623	5.4	0.127586	30
30_FC_03	30	-0.257746	6	0.224925	30	2.06571	6	0.526552	30	0.0147728	5.7	-0.443618	30	2.91985	5.7	0.070566	30	3.30735	5.7	-0.710969	30	2.51148	5.7	0.447491	30	0.572845	5.7	-0.318939	30	-0.118324	5.7	0.221462	30	-0.170637	6.3	0.20298	30	-0.551979	5.7	-0.206342	30	-0.44026	5.7	-0.163606	30	0.210627	5.7	0.151006	30
40_FC_01	30	3.15303	6.3	0.22595	30	0.802536	6.3	0.526552	30	1.67129	6	-0.471053	30	2.24505	6	0.0713981	30	2.4348	6	-0.689512	30	3.76743	6	0.448256	30	3.08264	6	-0.292168	30	4.18128	6	0.247892	30	3.50639	6.6	0.224959	30	1.18105	6	-0.191717	30	2.55742	6	-0.145298	30	2.90334	6	0.174425	30
40_FC_02	40	2.50642	6.6	0.227239	40	1.10158	6.6	0.526552	40	1.14006	6.3	-0.497078	40	0.613917	6.3	0.0725199	40	2.42351	6.3	-0.667317	40	0.40021	6.3	0.449287	40	3.79141	6.3	-0.265398	40	4.0052	6.3	0.274321	40	3.92192	6.9	0.246938	40	2.83855	6.3	-0.177092	40	2.24454	6.3	-0.12699	40	3.91465	6.3	0.197844	40
40_FC_03	40	-0.177917	6.9	0.228789	40	2.93839	6.9	0.526552	40	0.655557	6.6	-0.52171	40	3.24435	6.6	0.0739293	40	4.00264	6.6	-0.644401	40	2.94142	6.6	0.450582	40	0.212985	6.6	-0.238627	40	-0.0791323	6.6	0.300751	40	0.37057	7.2	0.268918	40	0.164572	6.6	-0.162466	40	-0.584056	6.6	-0.108682	40	0.19901	6.6	0.221264	40
50_FC_01	40	3.85824	7.2	0.230597	40	1.16097	7.2	0.526552	40	2.46184	6.9	-0.544965	40	1.23312	6.9	0.0756241	40	2.06143	6.9	-0.620778	40	2.90899	6.9	0.45214	40	4.22808	6.9	-0.211856	40	5.21702	6.9	0.32718	40	4.65955	7.5	0.290897	40	1.95452	6.9	-0.147841	40	3.50675	6.9	-0.0903735	40	3.78341	6.9	0.244683	40
50_FC_02	50	3.66968	7.5	0.232663	50	2.26116	7.5	0.526552	50	2.28436	7.2	-0.566858	50	1.29432	7.2	0.0776022	50	3.41172	7.2	-0.596464	50	0.834891	7.2	0.453959	50	4.90006	7.2	-0.185085	50	4.51434	7.2	0.35361	50	4.51626	7.8	0.312876	50	3.47528	7.2	-0.133216	50	3.02669	7.2	-0.0720653	50	4.71182	7.2	0.268103	50
50_FC_03	50	-0.0911342	7.8	0.234984	50	3.21982	7.8	0.526679	50	1.55862	7.5	-0.587406	50	3.92833	7.5	0.0798614	50	4.89356	7.5	-0.571476	50	3.40094	7.5	0.456036	50	1.02182	7.5	-0.158314	50	0.880711	7.5	0.38004	50	1.19735	8.1	0.334855	50	-0.0183204	7.5	-0.118591	50	-0.357447	7.5	-0.0537572	50	0.845221	7.5	0.291522	50
60_FC_01	50	4.88936	8.1	0.237558	50	2.4369	8.1	0.527059	50	3.5898	7.8	-0.606626	50	1.32142	7.8	0.0823998	50	2.59302	7.8	-0.545829	50	3.26002	7.8	0.458369	50	5.52609	7.8	-0.131543	50	5.82164	7.8	0.406469	50	5.37164	8.4	0.356835	50	2.73388	7.8	-0.103965	50	4.41091	7.8	-0.0354491	50	4.4504	7.8	0.314942	50
60_FC_02	60	4.6611	8.4	0.240384	60	2.6306	8.4	0.52769	60	3.87605	8.1	-0.624532	60	1.78929	8.1	0.0852151	60	3.94254	8.1	-0.519539	60	1.0788	8.1	0.460957	60	6.10481	8.1	-0.104772	60	5.05764	8.1	0.432899	60	5.29737	8.7	0.378814	60	4.66743	8.1	-0.08934	60	3.45912	8.1	-0.0171409	60	5.47998	8.1	0.338361	60
60_FC_03	60	0.238944	8.7	0.243459	60	4.29159	8.7	0.52857	60	1.71832	8.4	-0.641142	60	4.58875	8.4	0.0883052	60	5.56941	8.4	-0.492621	60	4.10098	8.4	0.463798	60	1.60575	8.4	-0.0780011	60	1.16792	8.4	0.459328	60	1.15149	9	0.400793	60	0.493357	8.4	-0.0747148	60	0.479144	8.4	0.00116721	60	1.39371	8.4	0.36178	60
75_FC_01	60	5.78985	9	0.246781	60	2.72684	9	0.529699	60	4.86327	8.7	-0.656471	60	2.3603	8.7	0.0916681	60	4.03427	8.7	-0.465093	60	4.34833	8.7	0.466889	60	6.7634	8.7	-0.0512302	60	6.22027	8.7	0.485758	60	5.91666	9.3	0.422773	60	3.61436	8.7	-0.0600895	60	5.39926	8.7	0.0194753	60	5.22374	8.7	0.3852	60
75_FC_02	75	5.59787	9.3	0.250349	75	3.6504	9.3	0.531073	75	5.03513	9	-0.670535	75	2.47789	9	0.0953015	75	4.74437	9	-0.436968	75	1.58619	9	0.47023	75	7.24261	9	-0.0244592	75	5.43624	9	0.512188	75	5.37665	9.6	0.444752	75	5.81414	9	-0.0454642	75	5.02677	9	0.0377835	75	6.12322	9	0.408619	75
75_FC_03	75	-0.0507122	9.6	0.25416	75	5.51749	9.6	0.532691	75	1.46581	9.3	-0.68335	75	5.33962	9.3	0.0992034	75	6.33361	9.3	-0.408264	75	4.71474	9.3	0.473817	75	1.1068	9.3	0.0023117	75	0.836585	9.3	0.538617	75	0.819038	9.9	0.466731	75	1.1987	9.3	-0.030839	75	0.527736	9.3	0.0560916	75	1.08398	9.3	0.432039	75
90_FC_01	75	7.05711	9.9	0.258213	75	2.92039	9.9	0.534552	75	6.30572	9.6	-0.694934	75	3.91007	9.6	0.103372	75	5.46745	9.6	-0.378996	75	5.37645	9.6	0.477648	75	8.3034	9.6	0.0290826	75	6.45363	9.6	0.565047	75	6.06627	10.2	0.488711	75	4.91235	9.6	-0.0162137	75	6.28184	9.6	0.0743998	75	5.90767	9.6	0.455458	75
90_FC_02	90	5.58731	10	0.259617	90	4.18082	10.2	0.536653	90	4.90287	9.9	-0.7053	90	3.21116	9.9	0.107804	90	5.22286	9.9	-0.34918	90	2.10819	9.9	0.481723	90	7.08697	9.9	0.0558535	90	5.08155	9.9	0.591476	90	4.85013	10.5	0.51069	90	6.7158	9.9	-0.00158845	90	5.48086	9.9	0.0927079	90	6.04964	9.9	0.478877	90
90_FC_03	90	-0.00752877	10.2	0.262505	90	6.29681	10.5	0.538993	90	1.45123	10	-0.708489	90	5.80585	10	0.10934	90	6.80481	10	-0.339122	90	5.21318	10	0.483135	90	0.899191	10.2	0.0826245	90	0.922799	10.2	0.617906	90	1.02946	10.8	0.532669	90	2.1457	10.2	0.0130368	90	0.0965635	10.2	0.111016	90	1.14038	10.2	0.502297	90
120_FC_01	90	7.47042	10.5	0.267035	90	3.14849	10.8	0.541571	90	6.98368	10.2	-0.714467	90	5.2717	10.2	0.112499	90	6.89851	10.2	-0.318831	90	6.46941	10.2	0.486039	90	8.37355	10.5	0.109395	90	5.8847	10.5	0.644336	90	5.2892	11.1	0.554649	90	6.30082	10.5	0.0276621	90	6.35794	10.5	0.129324	90	5.66995	10.5	0.525716	90
120_FC_02	120	5.55993	10.8	0.271801	120	3.93101	11.1	0.544383	120	4.54075	10.5	-0.72245	120	4.64979	10.5	0.117453	120	6.88759	10.5	-0.287966	120	3.54277	10.5	0.490593	120	6.4893	10.8	0.136166	120	4.58068	10.8	0.670765	120	4.21757	11.4	0.576628	120	7.808	10.8	0.0422873	120	5.43024	10.8	0.147632	120	5.768	10.8	0.549136	120
120_FC_03	120	1.59808	11.1	0.276801	120	5.76677	11.4	0.547429	120	1.91749	10.8	-0.729264	120	6.68044	10.8	0.122666	120	7.59131	10.8	-0.2566	120	6.41273	10.8	0.495385	120	2.30791	11.1	0.162937	120	1.64767	11.1	0.697195	120	1.54482	11.7	0.598607	120	2.64016	11.1	0.0569126	120	0.837855	11.1	0.16594	120	1.99038	11.1	0.572555	120
Protein names	120	7.21904	11.4	0.282033	120	6.49393	11.7	0.550707	120	7.07498	11.1	-0.734926	120	6.30065	11.1	0.128134	120	8.22009	11.1	-0.224749	120	7.35999	11.1	0.500412	120	8.33482	11.4	0.189708	120	5.26033	11.4	0.723624	120	4.61682	12	0.620586	120	8.04508	11.4	0.0715379	120	6.40894	11.4	0.184249	120	5.52826	11.4	0.595975	120
p_values			11.7	0.287495			12	0.554215			11.4	-0.739453			11.4	0.133856			11.4	-0.192429			11.4	0.505672			11.7	0.216479			11.7	0.750054			12.3	0.642566			11.7	0.0861631			11.7	0.202557			11.7	0.619394
Entry name			12	0.293185			12.3	0.557951			11.7	-0.74286			11.7	0.139829			11.7	-0.159656			11.7	0.511163			12	0.24325			12	0.776484			12.6	0.664545			12	0.100788			12	0.220865			12	0.642813
Cell Wall Related Gene			12.3	0.299101			12.6	0.561914			12	-0.745163			12	0.146052			12	-0.126445			12	0.516884			12.3	0.270021			12.3	0.802913			12.9	0.686524			12.3	0.115414			12.3	0.239173			12.3	0.666233
Gene Name			12.6	0.305241			12.9	0.566102			12.3	-0.746378			12.3	0.152522			12.3	-0.092813			12.3	0.522832			12.6	0.296792			12.6	0.829343			13.2	0.708504			12.6	0.130039			12.6	0.257481			12.6	0.689652
Cell Wall Component			12.9	0.311603			13.2	0.570512			12.6	-0.746522			12.6	0.159237			12.6	-0.0587747			12.6	0.529005			12.9	0.323563			12.9	0.855773			13.5	0.730483			12.9	0.144664			12.9	0.275789			12.9	0.713072
Description			13.2	0.318186			13.5	0.575144			12.9	-0.74561			12.9	0.166196			12.9	-0.0243465			12.9	0.535401			13.2	0.350334			13.2	0.882202			13.8	0.752462			13.2	0.159289			13.2	0.294097			13.2	0.736491
Reference			13.5	0.324986			13.8	0.579995			13.2	-0.74366			13.2	0.173395			13.2	0.010456			13.2	0.54202			13.5	0.377105			13.5	0.908632			14.1	0.774442			13.5	0.173915			13.5	0.312406			13.5	0.75991
			13.8	0.332004			14.1	0.585063			13.5	-0.740686			13.5	0.180833			13.5	0.045617			13.5	0.548857			13.8	0.403876			13.8	0.935061			14.4	0.796421			13.8	0.18854			13.8	0.330714			13.8	0.78333
			14.1	0.339236			14.4	0.590348			13.8	-0.736704			13.8	0.188507			13.8	0.0811205			13.8	0.555912			14.1	0.430647			14.1	0.961491			14.7	0.8184			14.1	0.203165			14.1	0.349022			14.1	0.806749
			14.4	0.34668			14.7	0.595847			14.1	-0.731732			14.1	0.196417			14.1	0.116951			14.1	0.563183			14.4	0.457417			14.4	0.987921			15	0.840379			14.4	0.217791			14.4	0.36733			14.4	0.830169
			14.7	0.354335			15	0.601558			14.4	-0.725785			14.4	0.204558			14.4	0.153092			14.4	0.570668			14.7	0.484188			14.7	1.01435			15.3	0.862359			14.7	0.232416			14.7	0.385638			14.7	0.853588
			15	0.362198			15.3	0.60748			14.7	-0.718879			14.7	0.21293			14.7	0.189529			14.7	0.578364			15	0.510959			15	1.04078			15.6	0.884338			15	0.247041			15	0.403946			15	0.877007
			15.3	0.370269			15.6	0.613611			15	-0.711031			15	0.22153			15	0.226244			15	0.58627			15.3	0.53773			15.3	1.06721			15.9	0.906317			15.3	0.261666			15.3	0.422254			15.3	0.900427
			15.6	0.378544			15.9	0.619949			15.3	-0.702255			15.3	0.230357			15.3	0.263224			15.3	0.594384			15.6	0.564501			15.6	1.09364			16.2	0.928297			15.6	0.276292			15.6	0.440563			15.6	0.923846
			15.9	0.387022			16.2	0.626492			15.6	-0.692569			15.6	0.239407			15.6	0.300451			15.6	0.602703			15.9	0.591272			15.9	1.12007			16.5	0.950276			15.9	0.290917			15.9	0.458871			15.9	0.947266
			16.2	0.395701			16.5	0.633239			15.9	-0.681989			15.9	0.248679			15.9	0.33791			15.9	0.611227			16.2	0.618043			16.2	1.1465			16.8	0.972255			16.2	0.305542			16.2	0.477179			16.2	0.970685
			16.5	0.404578			16.8	0.640187			16.2	-0.67053			16.2	0.258171			16.2	0.375585			16.2	0.619953			16.5	0.644814			16.5	1.17293			17.1	0.994235			16.5	0.320167			16.5	0.495487			16.5	0.994105
			16.8	0.413653			17.1	0.647336			16.5	-0.658209			16.5	0.26788			16.5	0.41346			16.5	0.628878			16.8	0.671585			16.8	1.19936			17.4	1.01621			16.8	0.334793			16.8	0.513795			16.8	1.01752
			17.1	0.422923			17.4	0.654683			16.8	-0.645042			16.8	0.277805			16.8	0.45152			16.8	0.638002			17.1	0.698356			17.1	1.22579			17.7	1.03819			17.1	0.349418			17.1	0.532103			17.1	1.04094
			17.4	0.432386			17.7	0.662226			17.1	-0.631045			17.1	0.287943			17.1	0.489749			17.1	0.647322			17.4	0.725127			17.4	1.25222			18	1.06017			17.4	0.364043			17.4	0.550411			17.4	1.06436
			17.7	0.44204			18	0.669964			17.4	-0.616233			17.4	0.298293			17.4	0.52813			17.4	0.656836			17.7	0.751898			17.7	1.27865			18.3	1.08215			17.7	0.378668			17.7	0.56872			17.7	1.08778
			18	0.451884			18.3	0.677896			17.7	-0.600624			17.7	0.308851			17.7	0.566649			17.7	0.666543			18	0.778669			18	1.30508			18.6	1.10413			18	0.393294			18	0.587028			18	1.1112
			18.3	0.461915			18.6	0.686018			18	-0.584233			18	0.319617			18	0.605288			18	0.676439			18.3	0.805439			18.3	1.33151			18.9	1.12611			18.3	0.407919			18.3	0.605336			18.3	1.13462
			18.6	0.472131			18.9	0.69433			18.3	-0.567077			18.3	0.330587			18.3	0.644033			18.3	0.686524			18.6	0.83221			18.6	1.35794			19.2	1.14809			18.6	0.422544			18.6	0.623644			18.6	1.15804
			18.9	0.482531			19.2	0.702829			18.6	-0.54917			18.6	0.34176			18.6	0.682868			18.6	0.696796			18.9	0.858981			18.9	1.38436			19.5	1.17007			18.9	0.43717			18.9	0.641952			18.9	1.18146
			19.2	0.493112			19.5	0.711515			18.9	-0.53053			18.9	0.353134			18.9	0.721777			18.9	0.707252			19.2	0.885752			19.2	1.41079			19.8	1.19205			19.2	0.451795			19.2	0.66026			19.2	1.20488
			19.5	0.503873			19.8	0.720385			19.2	-0.511173			19.2	0.364707			19.2	0.760743			19.2	0.71789			19.5	0.912523			19.5	1.43722			20.1	1.21403			19.5	0.46642			19.5	0.678568			19.5	1.2283
			19.8	0.514811			20.1	0.729437			19.5	-0.491115			19.5	0.376476			19.5	0.799752			19.5	0.728709			19.8	0.939294			19.8	1.46365			20.4	1.23601			19.8	0.481045			19.8	0.696876			19.8	1.25172
			20.1	0.525926			20.4	0.73867			19.8	-0.470371			19.8	0.388439			19.8	0.838787			19.8	0.739706			20.1	0.966065			20.1	1.49008			20.7	1.25799			20.1	0.495673			20.1	0.715185			20.1	1.27514
			20.4	0.537214			20.7	0.748081			20.1	-0.448958			20.1	0.400594			20.1	0.877815			20.1	0.750881			20.4	0.992836			20.4	1.51651			21	1.27997			20.4	0.510336			20.4	0.733493			20.4	1.29856
			20.7	0.548673			21	0.75767			20.4	-0.426892			20.4	0.412939			20.4	0.916608			20.4	0.762229			20.7	1.01961			20.7	1.54294			21.3	1.30194			20.7	0.525044			20.7	0.751801			20.7	1.32198
			21	0.560303			21.3	0.767434			20.7	-0.404189			20.7	0.425473			20.7	0.955097			20.7	0.773751			21	1.04638			21	1.56937			21.6	1.32392			21	0.539796			21	0.770109			21	1.3454
			21.3	0.572101			21.6	0.777372			21	-0.380865			21	0.438192			21	0.993285			21	0.785444			21.3	1.07315			21.3	1.5958			21.9	1.3459			21.3	0.554592			21.3	0.788417			21.3	1.36882
			21.6	0.584065			21.9	0.787482			21.3	-0.356937			21.3	0.451095			21.3	1.03118			21.3	0.797305			21.6	1.09992			21.6	1.62223			22.2	1.36788			21.6	0.569433			21.6	0.806725			21.6	1.39223
			21.9	0.596192			22.2	0.797761			21.6	-0.332419			21.6	0.464179			21.6	1.06877			21.6	0.809333			21.9	1.12669			21.9	1.64866			22.5	1.38986			21.9	0.584318			21.9	0.825033			21.9	1.41565
			22.2	0.608482			22.5	0.808209			21.9	-0.30733			21.9	0.477443			21.9	1.10607			21.9	0.821526			22.2	1.15346			22.2	1.67509			22.8	1.41184			22.2	0.599247			22.2	0.843342			22.2	1.43907
			22.5	0.620932			22.8	0.818824			22.2	-0.281683			22.2	0.490884			22.2	1.14307			22.2	0.833883			22.5	1.18023			22.5	1.70152			23.1	1.43382			22.5	0.614219			22.5	0.86165			22.5	1.46249
			22.8	0.633541			23.1	0.829603			22.5	-0.255497			22.5	0.5045			22.5	1.17979			22.5	0.8464			22.8	1.207			22.8	1.72795			23.4	1.4558			22.8	0.629234			22.8	0.879958			22.8	1.48591
			23.1	0.646306			23.4	0.840545			22.8	-0.228786			22.8	0.51829			22.8	1.21622			22.8	0.859076			23.1	1.23377			23.1	1.75438			23.7	1.47778			23.1	0.644292			23.1	0.898266			23.1	1.50933
			23.4	0.659225			23.7	0.851649			23.1	-0.201566			23.1	0.53225			23.1	1.25237			23.1	0.87191			23.4	1.26055			23.4	1.78081			24	1.49976			23.4	0.659393			23.4	0.916574			23.4	1.53275
			23.7	0.672296			24	0.862912			23.4	-0.173855			23.4	0.546379			23.4	1.28823			23.4	0.884899			23.7	1.28732			23.7	1.80724			24.3	1.52174			23.7	0.674537			23.7	0.934882			23.7	1.55617
			24	0.685518			24.3	0.874333			23.7	-0.145668			23.7	0.560675			23.7	1.32381			23.7	0.898041			24	1.31409			24	1.83367			24.6	1.54372			24	0.689723			24	0.95319			24	1.57959
			24.3	0.698889			24.6	0.88591			24	-0.117021			24	0.575136			24	1.35911			24	0.911334			24.3	1.34086			24.3	1.8601			24.9	1.5657			24.3	0.704951			24.3	0.971499			24.3	1.60301
			24.6	0.712406			24.9	0.897641			24.3	-0.0879298			24.3	0.589759			24.3	1.39413			24.3	0.924777			24.6	1.36763			24.6	1.88653			25.2	1.58768			24.6	0.720221			24.6	0.989807			24.6	1.62643
			24.9	0.726068			25.2	0.909524			24.6	-0.058411			24.6	0.604543			24.6	1.42888			24.6	0.938367			24.9	1.3944			24.9	1.91296			25.5	1.60965			24.9	0.735533			24.9	1.00811			24.9	1.64985
			25.2	0.739873			25.5	0.921558			24.9	-0.0284807			24.9	0.619484			24.9	1.46336			24.9	0.952103			25.2	1.42117			25.2	1.93934			25.8	1.63163			25.2	0.750887			25.2	1.02642			25.2	1.67327
			25.5	0.753819			25.8	0.933741			25.2	0.00184518			25.2	0.634582			25.2	1.49756			25.2	0.965982			25.5	1.44794			25.5	1.96554			26.1	1.65361			25.5	0.766281			25.5	1.04473			25.5	1.69669
			25.8	0.767903			26.1	0.946071			25.5	0.0325505			25.5	0.649834			25.5	1.5315			25.5	0.980003			25.8	1.47471			25.8	1.99154			26.4	1.67559			25.8	0.781717			25.8	1.06304			25.8	1.72011
			26.1	0.782125			26.4	0.958547			25.8	0.0636192			25.8	0.665238			25.8	1.56517			25.8	0.994164			26.1	1.50148			26.1	2.01735			26.7	1.69757			26.1	0.797193			26.1	1.08135			26.1	1.74353
			26.4	0.796481			26.7	0.971166			26.1	0.0950351			26.1	0.680791			26.1	1.59858			26.1	1.00846			26.4	1.52825			26.4	2.04296			27	1.71955			26.4	0.81271			26.4	1.09966			26.4	1.76695
			26.7	0.810971			27	0.983927			26.4	0.126782			26.4	0.696493			26.4	1.63173			26.4	1.0229			26.7	1.55503			26.7	2.06837			27.3	1.74153			26.7	0.828267			26.7	1.11796			26.7	1.79036
			27	0.825591			27.3	0.996828			26.7	0.158844			26.7	0.712339			26.7	1.66462			26.7	1.03746			27	1.5818			27	2.09359			27.6	1.76351			27	0.843864			27	1.13627			27	1.81378
			27.3	0.840341			27.6	1.00987			27	0.191205			27	0.72833			27	1.69725			27	1.05216			27.3	1.60857			27.3	2.11862			27.9	1.78549			27.3	0.859501			27.3	1.15458			27.3	1.8372
			27.6	0.855218			27.9	1.02304			27.3	0.223849			27.3	0.744461			27.3	1.72963			27.3	1.06699			27.6	1.63534			27.6	2.14345			28.2	1.80747			27.6	0.875178			27.6	1.17289			27.6	1.86062
			27.9	0.870221			28.2	1.03635			27.6	0.25676			27.6	0.760732			27.6	1.76175			27.6	1.08195			27.9	1.66211			27.9	2.16809			28.5	1.82945			27.9	0.890895			27.9	1.1912			27.9	1.88404
			28.2	0.885347			28.5	1.0498			27.9	0.289922			27.9	0.77714			27.9	1.79363			27.9	1.09703			28.2	1.68888			28.2	2.19254			28.8	1.85143			28.2	0.90665			28.2	1.2095			28.2	1.90746
			28.5	0.900594			28.8	1.06337			28.2	0.323318			28.2	0.793682			28.2	1.82525			28.2	1.11224			28.5	1.71565			28.5	2.2168			29.1	1.87341			28.5	0.922444			28.5	1.22781			28.5	1.93088
			28.8	0.915961			29.1	1.07708			28.5	0.356932			28.5	0.810358			28.5	1.85663			28.5	1.12757			28.8	1.74242			28.8	2.24086			29.4	1.89539			28.8	0.938278			28.8	1.24612			28.8	1.9543
			29.1	0.931445			29.4	1.09091			28.8	0.390749			28.8	0.827164			28.8	1.88777			28.8	1.14302			29.1	1.76919			29.1	2.26474			29.7	1.91737			29.1	0.954149			29.1	1.26443			29.1	1.97772
			29.4	0.947045			29.7	1.10487			29.1	0.424752			29.1	0.844099			29.1	1.91866			29.1	1.15859			29.4	1.79596			29.4	2.28843			30	1.93934			29.4	0.970059			29.4	1.28274			29.4	2.00114
			29.7	0.962759			30	1.11895			29.4	0.458926			29.4	0.86116			29.4	1.94932			29.4	1.17427			29.7	1.82273			29.7	2.31193			30.3	1.96127			29.7	0.986008			29.7	1.30105			29.7	2.02456
			30	0.978584			30.3	1.13316			29.7	0.493253			29.7	0.878346			29.7	1.97973			29.7	1.19007			30	1.84951			30	2.33524			30.6	1.98308			30	1.00199			30	1.31935			30	2.04798
			30.3	0.994519			30.6	1.14748			30	0.527719			30	0.895653			30	2.00992			30	1.20598			30.3	1.87628			30.3	2.35836			30.9	2.00479			30.3	1.01802			30.3	1.33766			30.3	2.07134
			30.6	1.01056			30.9	1.16193			30.3	0.562306			30.3	0.913081			30.3	2.03986			30.3	1.222			30.6	1.90305			30.6	2.3813			31.2	2.02638			30.6	1.03408			30.6	1.35597			30.6	2.09458
			30.9	1.02671			31.2	1.17649			30.6	0.597			30.6	0.930627			30.6	2.06958			30.6	1.23813			30.9	1.92982			30.9	2.40405			31.5	2.04787			30.9	1.05018			30.9	1.37428			30.9	2.11771
			31.2	1.04296			31.5	1.19117			30.9	0.631783			30.9	0.948289			30.9	2.09907			30.9	1.25437			31.2	1.95659			31.2	2.42662			31.8	2.06924			31.2	1.06631			31.2	1.39259			31.2	2.14072
			31.5	1.05932			31.8	1.20596			31.2	0.66664			31.2	0.966065			31.2	2.12834			31.2	1.27071			31.5	1.98336			31.5	2.449			32.1	2.09051			31.5	1.08248			31.5	1.41089			31.5	2.16361
			31.8	1.07578			32.1	1.22086			31.5	0.701554			31.5	0.983952			31.5	2.15738			31.5	1.28715			31.8	2.01013			31.8	2.4712			32.4	2.11166			31.8	1.09869			31.8	1.4292			31.8	2.18639
			32.1	1.09233			32.4	1.23587			31.8	0.73651			31.8	1.00195			31.8	2.18619			31.8	1.3037			32.1	2.0369			32.1	2.49321			32.7	2.13271			32.1	1.11494			32.1	1.44751			32.1	2.20905
			32.4	1.10898			32.7	1.25099			32.1	0.771491			32.1	1.02005			32.1	2.21479			32.1	1.32034			32.4	2.06367			32.4	2.51505			33	2.15364			32.4	1.13122			32.4	1.46582			32.4	2.23159
			32.7	1.12572			33	1.26622			32.4	0.806481			32.4	1.03826			32.4	2.24317			32.4	1.33708			32.7	2.09044			32.7	2.5367			33.3	2.17447			32.7	1.14753			32.7	1.48413			32.7	2.25401
			33	1.14256			33.3	1.28155			32.7	0.841465			32.7	1.05657			32.7	2.27133			32.7	1.35391			33	2.11721			33	2.55817			33.6	2.19518			33	1.16389			33	1.50243			33	2.27632
			33.3	1.15949			33.6	1.29699			33	0.876425			33	1.07499			33	2.29929			33	1.37084			33.3	2.14399			33.3	2.57945			33.9	2.21579			33.3	1.18027			33.3	1.52074			33.3	2.29851
			33.6	1.1765			33.9	1.31253			33.3	0.911347			33.3	1.0935			33.3	2.32703			33.3	1.38786			33.6	2.17076			33.6	2.60056			34.2	2.23628			33.6	1.1967			33.6	1.53905			33.6	2.32058
			33.9	1.1936			34.2	1.32816			33.6	0.946213			33.6	1.11211			33.6	2.35456			33.6	1.40497			33.9	2.19753			33.9	2.62149			34.5	2.25667			33.9	1.21315			33.9	1.55736			33.9	2.34254
			34.2	1.21079			34.5	1.3439			33.9	0.981008			33.9	1.13081			33.9	2.38188			33.9	1.42216			34.2	2.2243			34.2	2.64224			34.8	2.27695			34.2	1.22964			34.2	1.57567			34.2	2.36437
			34.5	1.22806			34.8	1.35973			34.2	1.01572			34.2	1.14961			34.2	2.409			34.2	1.43944			34.5	2.25107			34.5	2.66281			35.1	2.29711			34.5	1.24617			34.5	1.59398			34.5	2.3861
			34.8	1.24541			35.1	1.37565			34.5	1.05032			34.5	1.1685			34.5	2.43592			34.5	1.4568			34.8	2.27784			34.8	2.68321			35.4	2.31717			34.8	1.26273			34.8	1.61228			34.8	2.4077
			35.1	1.26284			35.4	1.39167			34.8	1.08481			34.8	1.18747			34.8	2.46264			34.8	1.47425			35.1	2.30461			35.1	2.70343			35.7	2.33711			35.1	1.27933			35.1	1.63059			35.1	2.42919
			35.4	1.28034			35.7	1.40778			35.1	1.11916			35.1	1.20653			35.1	2.48916			35.1	1.49177			35.4	2.33138			35.4	2.72347			36	2.35695			35.4	1.29596			35.4	1.6489			35.4	2.45056
			35.7	1.29792			36	1.42397			35.4	1.15335			35.4	1.22568			35.4	2.51548			35.4	1.50937			35.7	2.35815			35.7	2.74334			36.3	2.37668			35.7	1.31262			35.7	1.66721			35.7	2.47181
			36	1.31558			36.3	1.44026			35.7	1.18738			35.7	1.24491			35.7	2.54161			35.7	1.52704			36	2.38492			36	2.76303			36.6	2.39629			36	1.32931			36	1.68552			36	2.49295
			36.3	1.3333			36.6	1.45663			36	1.22123			36	1.26421			36	2.56755			36	1.54479			36.3	2.4117			36.3	2.78255			36.9	2.4158			36.3	1.34604			36.3	1.70382			36.3	2.51397
			36.6	1.3511			36.9	1.47308			36.3	1.25488			36.3	1.2836			36.3	2.5933			36.3	1.56261			36.6	2.43847			36.6	2.8019			37.2	2.4352			36.6	1.3628			36.6	1.72213			36.6	2.53487
			36.9	1.36896			37.2	1.48962			36.6	1.28831			36.6	1.30306			36.6	2.61887			36.6	1.5805			36.9	2.46524			36.9	2.82107			37.5	2.45448			36.9	1.3796			36.9	1.74044			36.9	2.55565
			37.2	1.38688			37.5	1.50623			36.9	1.3215			36.9	1.32259			36.9	2.64424			36.9	1.59846			37.2	2.49201			37.2	2.84007			37.8	2.47366			37.2	1.39642			37.2	1.75875			37.2	2.57632
			37.5	1.40487			37.8	1.52292			37.2	1.35445			37.2	1.3422			37.2	2.66944			37.2	1.61648			37.5	2.51878			37.5	2.8589			38.1	2.49273			37.5	1.41328			37.5	1.77706			37.5	2.59687
			37.8	1.42292			38.1	1.53969			37.5	1.38714			37.5	1.36187			37.5	2.69446			37.5	1.63457			37.8	2.54553			37.8	2.87756			38.4	2.51169			37.8	1.43017			37.8	1.79535			37.8	2.6173
			38.1	1.44103			38.4	1.55654			37.8	1.41954			37.8	1.38161			37.8	2.71929			37.8	1.65272			38.1	2.57225			38.1	2.89605			38.7	2.53053			38.1	1.4471			38.1	1.81363			38.1	2.63762
			38.4	1.4592			38.7	1.57346			38.1	1.45165			38.1	1.40142			38.1	2.74396			38.1	1.67093			38.4	2.59894			38.4	2.91437			39	2.54927			38.4	1.46405			38.4	1.83187			38.4	2.65782
			38.7	1.47743			39	1.59045			38.4	1.48345			38.4	1.42129			38.4	2.76844			38.4	1.68919			38.7	2.62558			38.7	2.93252			39.3	2.5679			38.7	1.48104			38.7	1.8501			38.7	2.6779
			39	1.4957			39.3	1.60751			38.7	1.51492			38.7	1.44122			38.7	2.79276			38.7	1.70751			39	2.65219			39	2.9505			39.6	2.58642			39	1.49805			39	1.8683			39	2.69787
			39.3	1.51403			39.6	1.62463			39	1.54604			39	1.46121			39	2.81691			39	1.72589			39.3	2.67877			39.3	2.96831			39.9	2.60482			39.3	1.5151			39.3	1.88647			39.3	2.71771
			39.6	1.53241			39.9	1.64182			39.3	1.5768			39.3	1.48126			39.3	2.84089			39.3	1.74432			39.6	2.7053			39.6	2.98596			40.2	2.62312			39.6	1.53218			39.6	1.90461			39.6	2.73745
			39.9	1.55084			40.2	1.65908			39.6	1.60718			39.6	1.50136			39.6	2.8647			39.6	1.76279			39.9	2.73179			39.9	3.00344			40.5	2.64131			39.9	1.54929			39.9	1.92273			39.9	2.75706
			40.2	1.56931			40.5	1.6764			39.9	1.63718			39.9	1.52151			39.9	2.88835			39.9	1.78132			40.2	2.75824			40.2	3.02076			40.8	2.65939			40	1.555			40.2	1.94082			40.2	2.77656
			40.5	1.58782			40.8	1.69378			40.2	1.66676			40.2	1.54171			40.2	2.91184			40.2	1.79989			40.5	2.78465			40.5	3.03791			41.1	2.67735			40.2	1.56642			40.5	1.95888			40.5	2.79594
			40.8	1.60638			41.1	1.71122			40.5	1.69591			40.5	1.56196			40.5	2.93518			40.5	1.81851			40.8	2.81101			40.8	3.0549			41.4	2.69521			40.5	1.58359			40.8	1.97691			40.8	2.8152
			41.1	1.62498			41.4	1.72872			40.8	1.72463			40.8	1.58226			40.8	2.95835			40.8	1.83717			41.1	2.83733			41.1	3.07173			41.7	2.71296			40.8	1.60079			41.1	1.99491			41.1	2.83434
			41.4	1.64362			41.7	1.74627			41.1	1.75289			41.1	1.6026			41.1	2.98137			41.1	1.85586			41.4	2.86361			41.4	3.08839			42	2.7306			41.1	1.61802			41.4	2.01288			41.4	2.85337
			41.7	1.66229			42	1.76387			41.4	1.78067			41.4	1.62298			41.4	3.00424			41.4	1.8746			41.7	2.88983			41.7	3.10489			42.3	2.74813			41.4	1.63528			41.7	2.03081			41.7	2.87228
			42	1.68099			42.3	1.78153			41.7	1.80797			41.7	1.6434			41.7	3.02696			41.7	1.89337			42	2.91601			42	3.12123			42.6	2.76555			41.7	1.65256			42	2.04872			42	2.89108
			42.3	1.69973			42.6	1.79924			42	1.83476			42	1.66386			42	3.04954			42	1.91218			42.3	2.94214			42.3	3.1374			42.9	2.78286			42	1.66988			42.3	2.06659			42.3	2.90975
			42.6	1.7185			42.9	1.817			42.3	1.86102			42.3	1.68435			42.3	3.07196			42.3	1.93102			42.6	2.96823			42.6	3.15342			43.2	2.80005			42.3	1.68722			42.6	2.08443			42.6	2.92831
			42.9	1.7373			43.2	1.8348			42.6	1.88678			42.6	1.70488			42.6	3.09425			42.6	1.94989			42.9	2.99426			42.9	3.16928			43.5	2.81714			42.6	1.70459			42.9	2.10223			42.9	2.94676
			43.2	1.75612			43.5	1.85265			42.9	1.91236			42.9	1.72544			42.9	3.11639			42.9	1.96879			43.2	3.02024			43.2	3.18498			43.8	2.83412			42.9	1.72199			43.2	2.12			43.2	2.96508
			43.5	1.77497			43.8	1.87054			43.2	1.93789			43.2	1.74603			43.2	3.1384			43.2	1.98772			43.5	3.04617			43.5	3.20052			44.1	2.85099			43.2	1.73942			43.5	2.13773			43.5	2.98329
			43.8	1.79384			44.1	1.88847			43.5	1.96334			43.5	1.76664			43.5	3.16027			43.5	2.00667			43.8	3.07204			43.8	3.2159			44.4	2.86775			43.5	1.75688			43.8	2.15542			43.8	3.00138
			44.1	1.81274			44.4	1.90644			43.8	1.98873			43.8	1.78728			43.8	3.182			43.8	2.02564			44.1	3.09786			44.1	3.23113			44.7	2.8844			43.8	1.77436			44.1	2.17308			44.1	3.01936
			44.4	1.83165			44.7	1.92445			44.1	2.01405			44.1	1.80794			44.1	3.2036			44.1	2.04463			44.4	3.12362			44.4	3.2462			45	2.90094			44.1	1.79187			44.4	2.1907			44.4	3.03721
			44.7	1.85058			45	1.94249			44.4	2.0393			44.4	1.82862			44.4	3.22507			44.4	2.06365			44.7	3.14933			44.7	3.26112			45.3	2.91737			44.4	1.80941			44.7	2.20828			44.7	3.05495
			45	1.86952			45.3	1.96057			44.7	2.06449			44.7	1.84932			44.7	3.24642			44.7	2.08268			45	3.17498			45	3.27588			45.6	2.93369			44.7	1.82697			45	2.22582			45	3.07258
			45.3	1.88847			45.6	1.97869			45	2.0896			45	1.87004			45	3.26764			45	2.10172			45.3	3.20057			45.3	3.29048			45.9	2.9499			45	1.84456			45.3	2.24332			45.3	3.09008
			45.6	1.90744			45.9	1.99683			45.3	2.11465			45.3	1.89077			45.3	3.28873			45.3	2.12078			45.6	3.2261			45.6	3.30493			46.2	2.966			45.3	1.86218			45.6	2.26078			45.6	3.10747
			45.9	1.92641			46.2	2.015			45.6	2.13962			45.6	1.91151			45.6	3.3097			45.6	2.13985			45.9	3.25157			45.9	3.31923			46.5	2.98199			45.6	1.87982			45.9	2.2782			45.9	3.12474
			46.2	1.9454			46.5	2.0332			45.9	2.16452			45.9	1.93227			45.9	3.33056			45.9	2.15893			46.2	3.27698			46.2	3.33338			46.8	2.99787			45.9	1.89749			46.2	2.29558			46.2	3.1419
			46.5	1.96438			46.8	2.05142			46.2	2.18935			46.2	1.95303			46.2	3.3513			46.2	2.17801			46.5	3.30233			46.5	3.34738			47.1	3.01364			46.2	1.91518			46.5	2.31291			46.5	3.15894
			46.8	1.98338			47.1	2.06967			46.5	2.21411			46.5	1.97379			46.5	3.37192			46.5	2.1971			46.8	3.32761			46.8	3.36122			47.4	3.0293			46.5	1.9329			46.8	2.3302			46.8	3.17586
			47.1	2.00237			47.4	2.08794			46.8	2.23879			46.8	1.99456			46.8	3.39243			46.8	2.21619			47.1	3.35283			47.1	3.37492			47.7	3.04485			46.8	1.95065			47.1	2.34745			47.1	3.19266
			47.4	2.02136			47.7	2.10623			47.1	2.26339			47.1	2.01534			47.1	3.41283			47.1	2.23529			47.4	3.37799			47.4	3.38846			48	3.06029			47.1	1.96842			47.4	2.36465			47.4	3.20935
			47.7	2.04035			48	2.12454			47.4	2.28792			47.4	2.03611			47.4	3.43312			47.4	2.25438			47.7	3.40307			47.7	3.40186			48.3	3.07562			47.4	1.98622			47.7	2.38181			47.7	3.22592
			48	2.05933			48.3	2.14287			47.7	2.31237			47.7	2.05687			47.7	3.45331			47.7	2.27347			48	3.42809			48	3.41511			48.6	3.09084			47.7	2.00403			48	2.39892			48	3.24237
			48.3	2.07831			48.6	2.16121			48	2.33674			48	2.07764			48	3.47339			48	2.29256			48.3	3.45304			48.3	3.42821			48.9	3.10595			48	2.02188			48.3	2.41598			48.3	3.2587
			48.6	2.09728			48.9	2.17956			48.3	2.36103			48.3	2.09839			48.3	3.49337			48.3	2.31164			48.6	3.47792			48.6	3.44116			49.2	3.12095			48.3	2.03975			48.6	2.433			48.6	3.27492
			48.9	2.11624			49.2	2.19793			48.6	2.38525			48.6	2.11914			48.6	3.51326			48.6	2.33071			48.9	3.50273			48.9	3.45397			49.5	3.13584			48.6	2.05764			48.9	2.44996			48.9	3.29102
			49.2	2.13519			49.5	2.2163			48.9	2.40938			48.9	2.13987			48.9	3.53304			48.9	2.34977			49.2	3.52747			49.2	3.46663			49.8	3.15062			48.9	2.07555			49.2	2.46688			49.2	3.30701
			49.5	2.15412			49.8	2.23468			49.2	2.43344			49.2	2.16059			49.2	3.55273			49.2	2.36882			49.5	3.55214			49.5	3.47915			50.1	3.16529			49.2	2.09349			49.5	2.48375			49.5	3.32287
			49.8	2.17303			50.1	2.25307			49.5	2.45741			49.5	2.1813			49.5	3.57233			49.5	2.38786			49.8	3.57673			49.8	3.49152			50.4	3.17986			49.5	2.11145			49.8	2.50057			49.8	3.33862
			50.1	2.19193			50.4	2.27147			49.8	2.48129			49.8	2.20199			49.8	3.59183			49.8	2.40688			50.1	3.60125			50	3.49969			50.7	3.19431			49.8	2.12944			50.1	2.51734			50.1	3.35425
			50.4	2.21081			50.7	2.28986			50.1	2.5051			50.1	2.22266			50.1	3.61125			50.1	2.42588			50.4	3.62569			50.1	3.50375			51	3.20865			50.1	2.14745			50.4	2.53405			50.4	3.36977
			50.7	2.22967			51	2.30826			50.4	2.52881			50.4	2.2433			50.4	3.63058			50.4	2.44486			50.7	3.65005			50.4	3.51584			51.3	3.22288			50.4	2.16548			50.7	2.55071			50.7	3.38517
			51	2.2485			51.3	2.32665			50.7	2.55245			50.7	2.26393			50.7	3.64983			50.7	2.46382			51	3.67434			50.7	3.52778			51.6	3.237			50.7	2.18353			51	2.56732			51	3.40045
			51.3	2.26731			51.6	2.34505			51	2.576			51	2.28452			51	3.669			51	2.48275			51.3	3.69855			51	3.53958			51.9	3.25101			51	2.2016			51.3	2.58388			51.3	3.41561
			51.6	2.28609			51.9	2.36343			51.3	2.59945			51.3	2.30509			51.3	3.68809			51.3	2.50166			51.6	3.72268			51.3	3.55125			52.2	3.26492			51.3	2.2197			51.6	2.60038			51.6	3.43066
			51.9	2.30484			52.2	2.38181			51.6	2.62283			51.6	2.32563			51.6	3.70709			51.6	2.52054			51.9	3.74673			51.6	3.56277			52.5	3.27871			51.6	2.23782			51.9	2.61683			51.9	3.44559
			52.2	2.32355			52.5	2.40019			51.9	2.64611			51.9	2.34614			51.9	3.72603			51.9	2.53939			52.2	3.7707			51.9	3.57415			52.8	3.29239			51.9	2.25596			52.2	2.63322			52.2	3.4604
			52.5	2.34224			52.8	2.41855			52.2	2.6693			52.2	2.36661			52.2	3.74489			52.2	2.55821			52.5	3.79458			52.2	3.58539			53.1	3.30596			52.2	2.27412			52.5	2.64955			52.5	3.4751
			52.8	2.36089			53.1	2.4369			52.5	2.69241			52.5	2.38704			52.5	3.76368			52.5	2.57699			52.8	3.81838			52.5	3.5965			53.4	3.31942			52.5	2.2923			52.8	2.66583			52.8	3.48968
			53.1	2.3795			53.4	2.45524			52.8	2.71542			52.8	2.40744			52.8	3.7824			52.8	2.59574			53.1	3.8421			52.8	3.60746			53.7	3.33278			52.8	2.3105			53.1	2.68205			53.1	3.50414
			53.4	2.39807			53.7	2.47357			53.1	2.73834			53.1	2.42779			53.1	3.80105			53.1	2.61445			53.4	3.86573			53.1	3.61829			54	3.34602			53.1	2.32872			53.4	2.69821			53.4	3.51848
			53.7	2.4166			54	2.49187			53.4	2.76116			53.4	2.4481			53.4	3.81965			53.4	2.63312			53.7	3.88927			53.4	3.62899			54.3	3.35915			53.4	2.34697			53.7	2.71431			53.7	3.53271
			54	2.43509			54.3	2.51016			53.7	2.7839			53.7	2.46837			53.7	3.83817			53.7	2.65175			54	3.91273			53.7	3.63954			54.6	3.37218			53.7	2.36523			54	2.73035			54	3.54682
			54.3	2.45353			54.6	2.52843			54	2.80653			54	2.48859			54	3.85664			54	2.67034			54.3	3.9361			54	3.64997			54.9	3.38509			54	2.38351			54.3	2.74633			54.3	3.56081
			54.6	2.47192			54.9	2.54668			54.3	2.82908			54.3	2.50876			54.3	3.87505			54.3	2.68888			54.6	3.95937			54.3	3.66025			55.2	3.39789			54.3	2.40181			54.6	2.76225			54.6	3.57469
			54.9	2.49027			55.2	2.5649			54.6	2.85152			54.6	2.52887			54.6	3.89341			54.6	2.70738			54.9	3.98256			54.6	3.67041			55.5	3.41058			54.6	2.42013			54.9	2.77811			54.9	3.58845
			55.2	2.50856			55.5	2.58309			54.9	2.87387			54.9	2.54894			54.9	3.91171			54.9	2.72582			55.2	4.00566			54.9	3.68043			55.8	3.42317			54.9	2.43848			55.2	2.7939			55.2	3.60209
			55.5	2.5268			55.8	2.60126			55.2	2.89612			55.2	2.56894			55.2	3.92996			55.2	2.74421			55.5	4.02866			55.2	3.69032			56.1	3.43564			55.2	2.45683			55.5	2.80964			55.5	3.61561
			55.8	2.54499			56.1	2.6194			55.5	2.91828			55.5	2.58889			55.5	3.94816			55.5	2.76255			55.8	4.05157			55.5	3.70008			56.4	3.448			55.5	2.47521			55.8	2.8253			55.8	3.62902
			56.1	2.56312			56.4	2.63751			55.8	2.94033			55.8	2.60878			55.8	3.96632			55.8	2.78084			56.1	4.07438			55.8	3.7097			56.7	3.46026			55.8	2.49361			56.1	2.84091			56.1	3.64231
			56.4	2.58119			56.7	2.65559			56.1	2.96228			56.1	2.62861			56.1	3.98443			56.1	2.79907			56.4	4.0971			56.1	3.7192			57	3.4724			56.1	2.51202			56.4	2.85644			56.4	3.65549
			56.7	2.5992			57	2.67363			56.4	2.98413			56.4	2.64838			56.4	4.0025			56.4	2.81723			56.7	4.11972			56.4	3.72856			57.3	3.48443			56.4	2.53046			56.7	2.87191			56.7	3.66854
			57	2.61715			57.3	2.69163			56.7	3.00588			56.7	2.66807			56.7	4.02053			56.7	2.83534			57	4.14225			56.7	3.7378			57.6	3.49636			56.7	2.54891			57	2.88732			57	3.68148
			57.3	2.63503			57.6	2.7096			57	3.02753			57	2.6877			57	4.03852			57	2.85339			57.3	4.16467			57	3.74691			57.9	3.50817			57	2.56738			57.3	2.90265			57.3	3.6943
			57.6	2.65285			57.9	2.72753			57.3	3.04907			57.3	2.70726			57.3	4.05647			57.3	2.87137			57.6	4.187			57.3	3.75589			58.2	3.51988			57.3	2.58586			57.6	2.91792			57.6	3.70701
			57.9	2.67059			58.2	2.74541			57.6	3.07051			57.6	2.72675			57.6	4.07439			57.6	2.88928			57.9	4.20922			57.6	3.76475			58.5	3.53147			57.6	2.60436			57.9	2.93312			57.9	3.7196
			58.2	2.68827			58.5	2.76326			57.9	3.09184			57.9	2.74616			57.9	4.09228			57.9	2.90712			58.2	4.23135			57.9	3.77347			58.8	3.54295			57.9	2.62288			58.2	2.94825			58.2	3.73207
			58.5	2.70588			58.8	2.78105			58.2	3.11307			58.2	2.76549			58.2	4.11014			58.2	2.92489			58.5	4.25337			58.2	3.78207			59.1	3.55433			58.2	2.64142			58.5	2.96331			58.5	3.74442
			58.8	2.72341			59.1	2.79881			58.5	3.13418			58.5	2.78474			58.5	4.12797			58.5	2.94259			58.8	4.27528			58.5	3.79055			59.4	3.56559			58.5	2.65997			58.8	2.9783			58.8	3.75666
			59.1	2.74086			59.4	2.81651			58.8	3.1552			58.8	2.80392			58.8	4.14578			58.8	2.96022			59.1	4.2971			58.8	3.7989			59.7	3.57675			58.8	2.67854			59.1	2.99322			59.1	3.76878
			59.4	2.75824			59.7	2.83416			59.1	3.1761			59.1	2.82301			59.1	4.16356			59.1	2.97777			59.4	4.3188			59.1	3.80713			60	3.58779			59.1	2.69712			59.4	3.00806			59.4	3.78078
			59.7	2.77554			60	2.85176			59.4	3.19689			59.4	2.84201			59.4	4.18133			59.4	2.99524			59.7	4.3404			59.4	3.81524			60.3	3.59873			59.4	2.71572			59.7	3.02283			59.7	3.79267
			60	2.79275			60.3	2.8693			59.7	3.21757			59.7	2.86093			59.7	4.19908			59.7	3.01263			60	4.36189			59.7	3.82322			60.6	3.60955			59.7	2.73434			60	3.03753			60	3.80443
			60.3	2.80988			60.6	2.88679			60	3.23814			60	2.87975			60	4.21681			60	3.02994			60.3	4.38328			60	3.83108			60.9	3.62027			60	2.75297			60.3	3.05215			60.3	3.81609
			60.6	2.82693			60.9	2.90423			60.3	3.2586			60.3	2.89849			60.3	4.23452			60.3	3.04716			60.6	4.40455			60.3	3.83882			61.2	3.63087			60.3	2.77162			60.6	3.0667			60.6	3.82762
			60.9	2.84388			61.2	2.9216			60.6	3.27895			60.6	2.91713			60.6	4.25223			60.6	3.06429			60.9	4.42571			60.6	3.84644			61.5	3.64137			60.6	2.79028			60.9	3.08117			60.9	3.83904
			61.2	2.86075			61.5	2.93891			60.9	3.29918			60.9	2.93567			60.9	4.26992			60.9	3.08134			61.2	4.44676			60.9	3.85394			61.8	3.65175			60.9	2.80895			61.2	3.09557			61.2	3.85034
			61.5	2.87752			61.8	2.95616			61.2	3.3193			61.2	2.95412			61.2	4.28761			61.2	3.0983			61.5	4.4677			61.2	3.86132			62.1	3.66203			61.2	2.82764			61.5	3.10989			61.5	3.86152
			61.8	2.8942			62.1	2.97335			61.5	3.3393			61.5	2.97247			61.5	4.30529			61.5	3.11517			61.8	4.48853			61.5	3.86858			62.4	3.67219			61.5	2.84635			61.8	3.12413			61.8	3.87258
			62.1	2.91079			62.4	2.99047			61.8	3.35918			61.8	2.99071			61.8	4.32297			61.8	3.13194			62.1	4.50924			61.8	3.87573			62.7	3.68225			61.8	2.86506			62.1	3.13829			62.1	3.88353
			62.4	2.92728			62.7	3.00752			62.1	3.37895			62.1	3.00885			62.1	4.34065			62.1	3.14861			62.4	4.52983			62.1	3.88275			63	3.69219			62.1	2.8838			62.4	3.15238			62.4	3.89436
			62.7	2.94367			63	3.0245			62.4	3.3986			62.4	3.02688			62.4	4.35833			62.4	3.16519			62.7	4.55031			62.4	3.88966			63.3	3.70203			62.4	2.90254			62.7	3.16638			62.7	3.90508
			63	2.95996			63.3	3.04141			62.7	3.41813			62.7	3.04481			62.7	4.37602			62.7	3.18167			63	4.57067			62.7	3.89646			63.6	3.71176			62.7	2.9213			63	3.1803			63	3.91568
			63.3	2.97614			63.6	3.05825			63	3.43755			63	3.06262			63	4.39371			63	3.19804			63.3	4.59091			63	3.90314			63.9	3.72137			63	2.94007			63.3	3.19415			63.3	3.92616
			63.6	2.99222			63.9	3.07501			63.3	3.45684			63.3	3.08032			63.3	4.41141			63.3	3.21431			63.6	4.61103			63.3	3.9097			64.2	3.73088			63.3	2.95885			63.6	3.20791			63.6	3.93652
			63.9	3.00819			64.2	3.09169			63.6	3.47601			63.6	3.09791			63.6	4.42911			63.6	3.23048			63.9	4.63103			63.6	3.91615			64.5	3.74027			63.6	2.97765			63.9	3.22158			63.9	3.94677
			64.2	3.02405			64.5	3.1083			63.9	3.49506			63.9	3.11537			63.9	4.44683			63.9	3.24654			64.2	4.6509			63.9	3.92249			64.8	3.74956			63.9	2.99646			64.2	3.23518			64.2	3.95689
			64.5	3.0398			64.8	3.12483			64.2	3.51398			64.2	3.13272			64.2	4.46457			64.2	3.26248			64.5	4.67066			64.2	3.92872			65.1	3.75874			64.2	3.01528			64.5	3.24869			64.5	3.96691
			64.8	3.05544			65.1	3.14127			64.5	3.53278			64.5	3.14995			64.5	4.48232			64.5	3.27832			64.8	4.69029			64.5	3.93483			65.4	3.7678			64.5	3.03411			64.8	3.26211			64.8	3.9768
			65.1	3.07097			65.4	3.15763			64.8	3.55146			64.8	3.16705			64.8	4.50009			64.8	3.29404			65.1	4.7098			64.8	3.94083			65.7	3.77676			64.8	3.05296			65.1	3.27545			65.1	3.98658
			65.4	3.08647			65.7	3.1739			65.1	3.57001			65.1	3.18404			65.1	4.51788			65.1	3.30966			65.4	4.72918			65.1	3.94673			66	3.78561			65.1	3.07181			65.4	3.28871			65.4	3.99624
			65.7	3.10198			66	3.19009			65.4	3.58844			65.4	3.20099			65.4	4.5357			65.4	3.32524			65.7	4.74843			65.4	3.95251			66.3	3.79434			65.4	3.09068			65.7	3.30187			65.7	4.00578
			66	3.11748			66.3	3.20619			65.7	3.60674			65.7	3.21795			65.7	4.55354			65.7	3.34083			66	4.76756			65.7	3.95818			66.6	3.80297			65.7	3.10956			66	3.31495			66	4.01521
			66.3	3.13299			66.6	3.2222			66	3.62491			66	3.2349			66	4.57141			66	3.35642			66.3	4.78655			66	3.96374			66.9	3.81149			66	3.12845			66.3	3.32795			66.3	4.02452
			66.6	3.14849			66.9	3.23811			66.3	3.64295			66.3	3.25186			66.3	4.58931			66.3	3.37201			66.6	4.80542			66.3	3.9692			67.2	3.81989			66.3	3.14735			66.6	3.34085			66.6	4.03371
			66.9	3.16399			67.2	3.25393			66.6	3.66086			66.6	3.26882			66.6	4.60724			66.6	3.38759			66.9	4.82416			66.6	3.97455			67.5	3.82819			66.6	3.16626			66.9	3.35366			66.9	4.04279
			67.2	3.1795			67.5	3.26965			66.9	3.67864			66.9	3.28577			66.9	4.6252			66.9	3.40318			67.2	4.84276			66.9	3.97979			67.8	3.83638			66.9	3.18518			67.2	3.36639			67.2	4.05174
			67.5	3.195			67.8	3.28533			67.2	3.69629			67.2	3.30273			67.2	4.6432			67.2	3.41877			67.5	4.86123			67.2	3.98493			68.1	3.84446			67.2	3.20411			67.5	3.37902			67.5	4.06058
			67.8	3.2105			68.1	3.301			67.5	3.71381			67.5	3.31968			67.5	4.66124			67.5	3.43436			67.8	4.87957			67.5	3.98996			68.4	3.85242			67.5	3.22305			67.8	3.39156			67.8	4.06931
			68.1	3.22601			68.4	3.31668			67.8	3.7312			67.8	3.33664			67.8	4.67932			67.8	3.44994			68.1	4.89778			67.8	3.99488			68.7	3.86028			67.8	3.242			68.1	3.40401			68.1	4.07791
			68.4	3.24151			68.7	3.33235			68.1	3.74845			68.1	3.3536			68.1	4.69745			68.1	3.46553			68.4	4.91584			68.1	3.99971			69	3.86803			68.1	3.26095			68.4	3.41636			68.4	4.0864
			68.7	3.25702			69	3.34803			68.4	3.76556			68.4	3.37055			68.4	4.71562			68.4	3.48112			68.7	4.93377			68.4	4.00443			69.3	3.87567			68.4	3.27992			68.7	3.42863			68.7	4.09478
			69	3.27252			69.3	3.3637			68.7	3.78255			68.7	3.38751			68.7	4.73383			68.7	3.49671			69	4.95157			68.7	4.00904			69.6	3.88319			68.7	3.2989			69	3.44079			69	4.10303
			69.3	3.28802			69.6	3.37938			69	3.79939			69	3.40446			69	4.7521			69	3.51229			69.3	4.96922			69	4.01356			69.9	3.89061			69	3.31788			69.3	3.45287			69.3	4.11117
			69.6	3.30353			69.9	3.39505			69.3	3.8161			69.3	3.42142			69.3	4.77042			69.3	3.52788			69.6	4.98673			69.3	4.01797			70.2	3.89792			69.3	3.33687			69.6	3.46484			69.6	4.11919
			69.9	3.31903			70.2	3.41073			69.6	3.83267			69.6	3.43838			69.6	4.78879			69.6	3.54347			69.9	5.00411			69.6	4.02228			70.5	3.90512			69.6	3.35587			69.9	3.47673			69.9	4.12709
			70.2	3.33454			70.5	3.4264			69.9	3.8491			69.9	3.45533			69.9	4.80722			69.9	3.55906			70.2	5.02134			69.9	4.02649			70.8	3.91221			69.9	3.37488			70.2	3.48851			70.2	4.13488
			70.5	3.35004			70.8	3.44208			70.2	3.86539			70.2	3.47229			70.2	4.8257			70.2	3.57464			70.5	5.03842			70.2	4.03061			71.1	3.91918			70.2	3.3939			70.5	3.5002			70.5	4.14255
			70.8	3.36554			71.1	3.45775			70.5	3.88155			70.5	3.48925			70.5	4.84425			70.5	3.59023			70.8	5.05537			70.5	4.03462			71.4	3.92605			70.5	3.41292			70.8	3.51178			70.8	4.1501
			71.1	3.38105			71.4	3.47343			70.8	3.89756			70.8	3.5062			70.8	4.86286			70.8	3.60582			71.1	5.07217			70.8	4.03854			71.7	3.93281			70.8	3.43195			71.1	3.52327			71.1	4.15754
			71.4	3.39655			71.7	3.4891			71.1	3.91343			71.1	3.52316			71.1	4.88153			71.1	3.62141			71.4	5.08882			71.1	4.04236			72	3.93946			71.1	3.45099			71.4	3.53466			71.4	4.16486
			71.7	3.41205			72	3.50478			71.4	3.92915			71.4	3.54011			71.4	4.90028			71.4	3.63699			71.7	5.10533			71.4	4.04608			72.3	3.946			71.4	3.47003			71.7	3.54595			71.7	4.17206
			72	3.42756			72.3	3.52045			71.7	3.94473			71.7	3.55707			71.7	4.91909			71.7	3.65258			72	5.12169			71.7	4.04971			72.6	3.95243			71.7	3.48908			72	3.55714			72	4.17914
			72.3	3.44306			72.6	3.53613			72	3.96017			72	3.57403			72	4.93797			72	3.66817			72.3	5.1379			72	4.05324			72.9	3.95875			72	3.50814			72.3	3.56822			72.3	4.18611
			72.6	3.45857			72.9	3.5518			72.3	3.97546			72.3	3.59098			72.3	4.95693			72.3	3.68376			72.6	5.15396			72.3	4.05667			73.2	3.96496			72.3	3.5272			72.6	3.57921			72.6	4.19296
			72.9	3.47407			73.2	3.56748			72.6	3.99061			72.6	3.60794			72.6	4.97596			72.6	3.69934			72.9	5.16986			72.6	4.06002			73.5	3.97106			72.6	3.54627			72.9	3.59009			72.9	4.1997
			73.2	3.48957			73.5	3.58315			72.9	4.00561			72.9	3.62489			72.9	4.99507			72.9	3.71493			73.2	5.18562			72.9	4.06326			73.8	3.97705			72.9	3.56535			73.2	3.60086			73.2	4.20631
			73.5	3.50508			73.8	3.59883			73.2	4.02046			73.2	3.64185			73.2	5.01426			73.2	3.73052			73.5	5.20123			73.2	4.06642			74.1	3.98292			73.2	3.58443			73.5	3.61153			73.5	4.21281
			73.8	3.52058			74.1	3.6145			73.5	4.03516			73.5	3.65881			73.5	5.03353			73.5	3.74611			73.8	5.21668			73.5	4.06948			74.4	3.98869			73.5	3.60351			73.8	3.6221			73.8	4.21919
			74.1	3.53609			74.4	3.63018			73.8	4.04971			73.8	3.67576			73.8	5.05289			73.8	3.76169			74.1	5.23197			73.8	4.07246			74.7	3.99435			73.8	3.6226			74.1	3.63256			74.1	4.22546
			74.4	3.55159			74.7	3.64585			74.1	4.06411			74.1	3.69272			74.1	5.07233			74.1	3.77728			74.4	5.24711			74.1	4.07534			75	3.9999			74.1	3.64169			74.4	3.64291			74.4	4.2316
			74.7	3.56709			75	3.66153			74.4	4.07836			74.4	3.70967			74.4	5.09187			74.4	3.79287			74.7	5.26209			74.4	4.07813			75.3	4.00534			74.4	3.66079			74.7	3.65316			74.7	4.23763
			75	3.5826			75.3	3.6772			74.7	4.09246			74.7	3.72663			74.7	5.11149			74.7	3.80846			75	5.27692			74.7	4.08083			75.6	4.01067			74.7	3.6799			75	3.6633			75	4.24355
			75.3	3.5981			75.6	3.69287			75	4.10641			75	3.74359			75	5.13121			75	3.82404			75.3	5.29158			75	4.08345			75.9	4.01589			75	3.699			75.3	3.67332			75.3	4.24934
			75.6	3.61361			75.9	3.70855			75.3	4.1202			75.3	3.76054			75.3	5.15098			75.3	3.83963			75.6	5.30609			75.3	4.08597			76.2	4.021			75.3	3.71811			75.6	3.68324			75.6	4.25502
			75.9	3.62911			76.2	3.72422			75.6	4.13384			75.6	3.7775			75.6	5.17074			75.6	3.85522			75.9	5.32043			75.6	4.08841			76.5	4.026			75.6	3.73723			75.9	3.69305			75.9	4.26059
			76.2	3.64461			76.5	3.7399			75.9	4.14732			75.9	3.79446			75.9	5.19051			75.9	3.87081			76.2	5.33461			75.9	4.09076			76.8	4.03089			75.9	3.75635			76.2	3.70275			76.2	4.26603
			76.5	3.66012			76.8	3.75557			76.2	4.16065			76.2	3.81141			76.2	5.21027			76.2	3.88639			76.5	5.34863			76.2	4.09303			77.1	4.03568			76.2	3.77547			76.5	3.71234			76.5	4.27136
			76.8	3.67562			77.1	3.77125			76.5	4.17382			76.5	3.82837			76.5	5.23004			76.5	3.90198			76.8	5.36249			76.5	4.09521			77.4	4.04035			76.5	3.79459			76.8	3.72182			76.8	4.27657
			77.1	3.69112			77.4	3.78692			76.8	4.18683			76.8	3.84532			76.8	5.24981			76.8	3.91757			77.1	5.37618			76.8	4.0973			77.7	4.04491			76.8	3.81372			77.1	3.73118			77.1	4.28166
			77.4	3.70663			77.7	3.8026			77.1	4.19968			77.1	3.86228			77.1	5.26957			77.1	3.93316			77.4	5.3897			77.1	4.09931			78	4.04936			77.1	3.83284			77.4	3.74043			77.4	4.28664
			77.7	3.72213			78	3.81827			77.4	4.21237			77.4	3.87924			77.4	5.28934			77.4	3.94874			77.7	5.40306			77.4	4.10124			78.3	4.0537			77.4	3.85197			77.7	3.74956			77.7	4.2915
			78	3.73764			78.3	3.83395			77.7	4.2249			77.7	3.89619			77.7	5.3091			77.7	3.96433			78	5.41625			77.7	4.10309			78.6	4.05793			77.7	3.87111			78	3.75858			78	4.29624
			78.3	3.75314			78.6	3.84962			78	4.23728			78	3.91315			78	5.32887			78	3.97992			78.3	5.42927			78	4.10485			78.9	4.06205			78	3.89024			78.3	3.76749			78.3	4.30087
			78.6	3.76864			78.9	3.8653			78.3	4.24948			78.3	3.9301			78.3	5.34863			78.3	3.99551			78.6	5.44212			78.3	4.10653			79.2	4.06606			78.3	3.90938			78.6	3.77628			78.6	4.30538
			78.9	3.78415			79.2	3.88097			78.6	4.26153			78.6	3.94706			78.6	5.3684			78.6	4.01109			78.9	5.4548			78.6	4.10813			79.5	4.06996			78.6	3.92851			78.9	3.78495			78.9	4.30977
			79.2	3.79965			79.5	3.89665			78.9	4.27341			78.9	3.96402			78.9	5.38816			78.9	4.02668			79.2	5.46731			78.9	4.10965			79.8	4.07375			78.9	3.94765			79.2	3.7935			79.2	4.31404
			79.5	3.81516			79.8	3.91232			79.2	4.28513			79.2	3.98097			79.2	5.40793			79.2	4.04227			79.5	5.47964			79.2	4.11109			80.1	4.07744			79.2	3.96679			79.5	3.80194			79.5	4.3182
			79.8	3.83066			80.1	3.928			79.5	4.29668			79.5	3.99793			79.5	5.4277			79.5	4.05786			79.8	5.4918			79.5	4.11245			80.4	4.08101			79.5	3.98593			79.8	3.81025			79.8	4.32224
			80.1	3.84616			80.4	3.94367			79.8	4.30807			79.8	4.01488			79.8	5.44746			79.8	4.07344			80.1	5.50379			79.8	4.11373			80.7	4.08447			79.8	4.00507			80.1	3.81845			80.1	4.32616
			80.4	3.86167			80.7	3.95935			80.1	4.31929			80.1	4.03184			80.1	5.46723			80.1	4.08903			80.4	5.5156			80.1	4.11494			81	4.08782			80.1	4.02421			80.4	3.82653			80.4	4.32997
			80.7	3.87717			81	3.97502			80.4	4.33034			80.4	4.0488			80.4	5.48699			80.4	4.10462			80.7	5.52723			80.4	4.11607			81.3	4.09106			80.4	4.04335			80.7	3.83448			80.7	4.33365
			81	3.89267			81.3	3.9907			80.7	4.34122			80.7	4.06575			80.7	5.50676			80.7	4.12021			81	5.53869			80.7	4.11712			81.6	4.0942			80.7	4.06249			81	3.84231			81	4.33723
			81.3	3.90818			81.6	4.00637			81	4.35194			81	4.08271			81	5.52652			81	4.13579			81.3	5.54996			81	4.1181			81.9	4.09722			81	4.08163			81.3	3.85003			81.3	4.34068
			81.6	3.92368			81.9	4.02205			81.3	4.36248			81.3	4.09967			81.3	5.54629			81.3	4.15138			81.6	5.56106			81.3	4.119			82.2	4.10013			81.3	4.10077			81.6	3.85761			81.6	4.34402
			81.9	3.93919			82.2	4.03772			81.6	4.37285			81.6	4.11662			81.6	5.56606			81.6	4.16697			81.9	5.57197			81.6	4.11983			82.5	4.10293			81.6	4.11991			81.9	3.86508			81.9	4.34724
			82.2	3.95469			82.5	4.0534			81.9	4.38305			81.9	4.13358			81.9	5.58582			81.9	4.18256			82.2	5.5827			81.9	4.12058			82.8	4.10562			81.9	4.13905			82.2	3.87242			82.2	4.35034
			82.5	3.97019			82.8	4.06907			82.2	4.39308			82.2	4.15053			82.2	5.60559			82.2	4.19814			82.5	5.59325			82.2	4.12127			83.1	4.10821			82.2	4.15819			82.5	3.87963			82.5	4.35333
			82.8	3.9857			83.1	4.08475			82.5	4.40293			82.5	4.16749			82.5	5.62535			82.5	4.21373			82.8	5.60362			82.5	4.12188			83.4	4.11068			82.5	4.17733			82.8	3.88672			82.8	4.3562
			83.1	4.0012			83.4	4.10042			82.8	4.41261			82.8	4.18445			82.8	5.64512			82.8	4.22932			83.1	5.6138			82.8	4.12241			83.7	4.11304			82.8	4.19647			83.1	3.89368			83.1	4.35895
			83.4	4.01671			83.7	4.1161			83.1	4.42212			83.1	4.2014			83.1	5.66488			83.1	4.24491			83.4	5.62379			83.1	4.12288			84	4.1153			83.1	4.21561			83.4	3.90052			83.4	4.36158
			83.7	4.03221			84	4.13177			83.4	4.43144			83.4	4.21836			83.4	5.68465			83.4	4.26049			83.7	5.6336			83.4	4.12328			84.3	4.11744			83.4	4.23475			83.7	3.90722			83.7	4.3641
			84	4.04771			84.3	4.14745			83.7	4.44059			83.7	4.23531			83.7	5.70441			83.7	4.27608			84	5.64322			83.7	4.1236			84.6	4.11947			83.7	4.25389			84	3.9138			84	4.3665
			84.3	4.06322			84.6	4.16312			84	4.44957			84	4.25227			84	5.72418			84	4.29167			84.3	5.65265			84	4.12386			84.9	4.12139			84	4.27303			84.3	3.92025			84.3	4.36878
			84.6	4.07872			84.9	4.1788			84.3	4.45836			84.3	4.26923			84.3	5.74395			84.3	4.30726			84.6	5.66189			84.3	4.12405			85.2	4.12321			84.3	4.29217			84.6	3.92657			84.6	4.37095
			84.9	4.09422			85.2	4.19447			84.6	4.46697			84.6	4.28618			84.6	5.76371			84.6	4.32284			84.9	5.67094			84.6	4.12417			85.5	4.12491			84.6	4.31131			84.9	3.93276			84.9	4.373
			85.2	4.10973			85.5	4.21015			84.9	4.47541			84.9	4.30314			84.9	5.78348			84.9	4.33843			85.2	5.67979			84.9	4.12423			85.8	4.1265			84.9	4.33045			85.2	3.93882			85.2	4.37493
			85.5	4.12523			85.8	4.22582			85.2	4.48366			85.2	4.32009			85.2	5.80324			85.2	4.35402			85.5	5.68846			85.2	4.12423			86.1	4.12799			85.2	4.34959			85.5	3.94474			85.5	4.37675
			85.8	4.14074			86.1	4.2415			85.5	4.49173			85.5	4.33705			85.5	5.82301			85.5	4.36961			85.8	5.69693			85.5	4.12423			86.4	4.12936			85.5	4.36873			85.8	3.95053			85.8	4.37844
			86.1	4.15624			86.4	4.25717			85.8	4.49962			85.8	4.35401			85.8	5.84277			85.8	4.38519			86.1	5.7052			85.8	4.12423			86.7	4.13063			85.8	4.38787			86.1	3.95619			86.1	4.38002
			86.4	4.17174			86.7	4.27285			86.1	4.50732			86.1	4.37096			86.1	5.86254			86.1	4.40078			86.4	5.71328			86.1	4.12423			87	4.13178			86.1	4.40701			86.4	3.96172			86.4	4.38149
			86.7	4.18725			87	4.28852			86.4	4.51484			86.4	4.38792			86.4	5.88231			86.4	4.41637			86.7	5.72116			86.4	4.12423			87.3	4.13282			86.4	4.42615			86.7	3.96711			86.7	4.38283
			87	4.20275			87.3	4.30419			86.7	4.52218			86.7	4.40488			86.7	5.90207			86.7	4.43196			87	5.72884			86.7	4.12423			87.6	4.13376			86.7	4.44529			87	3.97236			87	4.38406
			87.3	4.21826			87.6	4.31987			87	4.52932			87	4.42183			87	5.92184			87	4.44754			87.3	5.73633			87	4.12423			87.9	4.13458			87	4.46443			87.3	3.97748			87.3	4.38518
			87.6	4.23376			87.9	4.33554			87.3	4.53629			87.3	4.43879			87.3	5.9416			87.3	4.46313			87.6	5.74361			87.3	4.12423			88.2	4.1353			87.3	4.48357			87.6	3.98246			87.6	4.38617
			87.9	4.24926			88.2	4.35122			87.6	4.54306			87.6	4.45574			87.6	5.96137			87.6	4.47872			87.9	5.75069			87.6	4.12423			88.5	4.1359			87.6	4.50271			87.9	3.9873			87.9	4.38705
			88.2	4.26477			88.5	4.36689			87.9	4.54964			87.9	4.4727			87.9	5.98113			87.9	4.49431			88.2	5.75757			87.9	4.12423			88.8	4.1364			87.9	4.52186			88.2	3.99201			88.2	4.38781
			88.5	4.28027			88.8	4.38257			88.2	4.55604			88.2	4.48966			88.2	6.0009			88.2	4.50989			88.5	5.76425			88.2	4.12423			89.1	4.13678			88.2	4.541			88.5	3.99658			88.5	4.38846
			88.8	4.29577			89.1	4.39824			88.5	4.56224			88.5	4.50661			88.5	6.02067			88.5	4.52548			88.8	5.77073			88.5	4.12423			89.4	4.13705			88.5	4.56014			88.8	4.001			88.8	4.38898
			89.1	4.31128			89.4	4.41392			88.8	4.56826			88.8	4.52357			88.8	6.04043			88.8	4.54107			89.1	5.77699			88.8	4.12423			89.7	4.13722			88.8	4.57928			89.1	4.00529			89.1	4.38939
			89.4	4.32678			89.7	4.42959			89.1	4.57408			89.1	4.54052			89.1	6.0602			89.1	4.55666			89.4	5.78306			89.1	4.12423			90	4.13727			89.1	4.59842			89.4	4.00943			89.4	4.38969
			89.7	4.34229			90	4.44527			89.4	4.57971			89.4	4.55748			89.4	6.07996			89.4	4.57224			89.7	5.78891			89.4	4.12423			90.3	4.13727			89.4	4.61756			89.7	4.01344			89.7	4.38986
			90	4.35779			90.3	4.46094			89.7	4.58514			89.7	4.57444			89.7	6.09973			89.7	4.58783			90	5.79456			89.7	4.12423			90.6	4.13727			89.7	4.6367			90	4.0173			90	4.38992
			90.3	4.37329			90.6	4.47662			90	4.59038			90	4.59139			90	6.11949			90	4.60342			90.3	5.79999			90	4.12423			90.9	4.13727			90	4.65584			90.3	4.02102			90.3	4.38992
			90.6	4.3888			90.9	4.49229			90.3	4.59543			90.3	4.60835			90.3	6.13926			90.3	4.61901			90.6	5.80522			90.3	4.12423			91.2	4.13727			90.3	4.67498			90.6	4.02459			90.6	4.38992
			90.9	4.4043			91.2	4.50797			90.6	4.60028			90.6	4.6253			90.6	6.15902			90.6	4.63459			90.9	5.81024			90.6	4.12423			91.5	4.13727			90.6	4.69412			90.9	4.02802			90.9	4.38992
			91.2	4.41981			91.5	4.52364			90.9	4.60493			90.9	4.64226			90.9	6.17879			90.9	4.65018			91.2	5.81504			90.9	4.12423			91.8	4.13727			90.9	4.71326			91.2	4.03131			91.2	4.38992
			91.5	4.43531			91.8	4.53932			91.2	4.60938			91.2	4.65922			91.2	6.19856			91.2	4.66577			91.5	5.81963			91.2	4.12423			92.1	4.13727			91.2	4.7324			91.5	4.03445			91.5	4.38992
			91.8	4.45081			92.1	4.55499			91.5	4.61364			91.5	4.67617			91.5	6.21832			91.5	4.68136			91.8	5.82401			91.5	4.12423			92.4	4.13727			91.5	4.75154			91.8	4.03744			91.8	4.38992
			92.1	4.46632			92.4	4.57067			91.8	4.6177			91.8	4.69313			91.8	6.23809			91.8	4.69694			92.1	5.82817			91.8	4.12423			92.7	4.13727			91.8	4.77068			92.1	4.04029			92.1	4.38992
			92.4	4.48182			92.7	4.58634			92.1	4.62155			92.1	4.71009			92.1	6.25785			92.1	4.71253			92.4	5.83212			92.1	4.12423			93	4.13727			92.1	4.78982			92.4	4.04299			92.4	4.38992
			92.7	4.49732			93	4.60202			92.4	4.62521			92.4	4.72704			92.4	6.27762			92.4	4.72812			92.7	5.83585			92.4	4.12423			93.3	4.13727			92.4	4.80896			92.7	4.04554			92.7	4.38992
			93	4.51283			93.3	4.61769			92.7	4.62866			92.7	4.744			92.7	6.29738			92.7	4.74371			93	5.83936			92.7	4.12423			93.6	4.13727			92.7	4.8281			93	4.04794			93	4.38992
			93.3	4.52833			93.6	4.63337			93	4.63191			93	4.76095			93	6.31715			93	4.75929			93.3	5.84265			93	4.12423			93.9	4.13727			93	4.84724			93.3	4.05019			93.3	4.38992
			93.6	4.54384			93.9	4.64904			93.3	4.63496			93.3	4.77791			93.3	6.33692			93.3	4.77488			93.6	5.84572			93.3	4.12423			94.2	4.13727			93.3	4.86638			93.6	4.05229			93.6	4.38992
			93.9	4.55934			94.2	4.66472			93.6	4.6378			93.6	4.79487			93.6	6.35668			93.6	4.79047			93.9	5.84857			93.6	4.12423			94.5	4.13727			93.6	4.88552			93.9	4.05424			93.9	4.38992
			94.2	4.57484			94.5	4.68039			93.9	4.64043			93.9	4.81182			93.9	6.37645			93.9	4.80606			94.2	5.8512			93.9	4.12423			94.8	4.13727			93.9	4.90466			94.2	4.05603			94.2	4.38992
			94.5	4.59035			94.8	4.69607			94.2	4.64287			94.2	4.82878			94.2	6.39621			94.2	4.82164			94.5	5.8536			94.2	4.12423			95.1	4.13727			94.2	4.9238			94.5	4.05768			94.5	4.38992
			94.8	4.60585			95.1	4.71174			94.5	4.64509			94.5	4.84573			94.5	6.41598			94.5	4.83723			94.8	5.85578			94.5	4.12423			95.4	4.13727			94.5	4.94294			94.8	4.05917			94.8	4.38992
			95.1	4.62136			95.4	4.72742			94.8	4.6471			94.8	4.86269			94.8	6.43574			94.8	4.85282			95.1	5.85773			94.8	4.12423			95.7	4.13727			94.8	4.96208			95.1	4.06051			95.1	4.38992
			95.4	4.63686			95.7	4.74309			95.1	4.64891			95.1	4.87965			95.1	6.45551			95.1	4.86841			95.4	5.85946			95.1	4.12423			96	4.13727			95.1	4.98122			95.4	4.06169			95.4	4.38992
			95.7	4.65236			96	4.75877			95.4	4.65051			95.4	4.8966			95.4	6.47528			95.4	4.88399			95.7	5.86096			95.4	4.12423			96.3	4.13727			95.4	5.00036			95.7	4.06272			95.7	4.38992
			96	4.66787			96.3	4.77444			95.7	4.6519			95.7	4.91356			95.7	6.49504			95.7	4.89958			96	5.86224			95.7	4.12423			96.6	4.13727			95.7	5.0195			96	4.06359			96	4.38992
			96.3	4.68337			96.6	4.79012			96	4.65307			96	4.93051			96	6.51481			96	4.91517			96.3	5.86328			96	4.12423			96.9	4.13727			96	5.03864			96.3	4.0643			96.3	4.38992
			96.6	4.69887			96.9	4.80579			96.3	4.65404			96.3	4.94747			96.3	6.53457			96.3	4.93076			96.6	5.86409			96.3	4.12423			97.2	4.13727			96.3	5.05778			96.6	4.06486			96.6	4.38992
			96.9	4.71438			97.2	4.82147			96.6	4.65479			96.6	4.96443			96.6	6.55434			96.6	4.94634			96.9	5.86468			96.6	4.12423			97.5	4.13727			96.6	5.07692			96.9	4.06525			96.9	4.38992
			97.2	4.72988			97.5	4.83714			96.9	4.65533			96.9	4.98138			96.9	6.5741			96.9	4.96193			97.2	5.86503			96.9	4.12423			97.8	4.13727			96.9	5.09606			97.2	4.06549			97.2	4.38992
			97.5	4.74539			97.8	4.85282			97.2	4.65565			97.2	4.99834			97.2	6.59387			97.2	4.97752			97.5	5.86514			97.2	4.12423			98.1	4.13727			97.2	5.1152			97.5	4.06557			97.5	4.38992
			97.8	4.76089			98.1	4.86849			97.5	4.65576			97.5	5.0153			97.5	6.61363			97.5	4.99311			97.8	5.86514			97.5	4.12423			98.4	4.13727			97.5	5.13434			97.8	4.06557			97.8	4.38992
			98.1	4.77639			98.4	4.88416			97.8	4.65576			97.8	5.03225			97.8	6.6334			97.8	5.00869			98.1	5.86514			97.8	4.12423			98.7	4.13727			97.8	5.15348			98.1	4.06557			98.1	4.38992
			98.4	4.7919			98.7	4.89984			98.1	4.65576			98.1	5.04921			98.1	6.65317			98.1	5.02428			98.4	5.86514			98.1	4.12423			99	4.13727			98.1	5.17262			98.4	4.06557			98.4	4.38992
			98.7	4.8074			99	4.91551			98.4	4.65576			98.4	5.06616			98.4	6.67293			98.4	5.03987			98.7	5.86514			98.4	4.12423			99.3	4.13727			98.4	5.19176			98.7	4.06557			98.7	4.38992
			99	4.82291			99.3	4.93119			98.7	4.65576			98.7	5.08312			98.7	6.6927			98.7	5.05546			99	5.86514			98.7	4.12423			99.6	4.13727			98.7	5.2109			99	4.06557			99	4.38992
			99.3	4.83841			99.6	4.94686			99	4.65576			99	5.10008			99	6.71246			99	5.07104			99.3	5.86514			99	4.12423			99.9	4.13727			99	5.23004			99.3	4.06557			99.3	4.38992
			99.6	4.85391			99.9	4.96254			99.3	4.65576			99.3	5.11703			99.3	6.73223			99.3	5.08663			99.6	5.86514			99.3	4.12423			100.2	4.13727			99.3	5.24918			99.6	4.06557			99.6	4.38992
			99.9	4.86942			100.2	4.97821			99.6	4.65576			99.6	5.13399			99.6	6.75199			99.6	5.10222			99.9	5.86514			99.6	4.12423			100.5	4.13727			99.6	5.26832			99.9	4.06557			99.9	4.38992
			100.2	4.88492			100.5	4.99389			99.9	4.65576			99.9	5.15094			99.9	6.77176			99.9	5.11781			100.2	5.86514			99.9	4.12423			100.8	4.13727			99.9	5.28746			100.2	4.06557			100.2	4.38992
			100.5	4.90042			100.8	5.00956			100.2	4.65576			100.2	5.1679			100.2	6.79153			100.2	5.13339			100.5	5.86514			100.2	4.12423			101.1	4.13727			100.2	5.3066			100.5	4.06557			100.5	4.38992
			100.8	4.91593			101.1	5.02524			100.5	4.65576			100.5	5.18486			100.5	6.81129			100.5	5.14898			100.8	5.86514			100.5	4.12423			101.4	4.13727			100.5	5.32574			100.8	4.06557			100.8	4.38992
			101.1	4.93143			101.4	5.04091			100.8	4.65576			100.8	5.20181			100.8	6.83106			100.8	5.16457			101.1	5.86514			100.8	4.12423			101.7	4.13727			100.8	5.34488			101.1	4.06557			101.1	4.38992
			101.4	4.94694			101.7	5.05659			101.1	4.65576			101.1	5.21877			101.1	6.85082			101.1	5.18016			101.4	5.86514			101.1	4.12423			102	4.13727			101.1	5.36402			101.4	4.06557			101.4	4.38992
			101.7	4.96244			102	5.07226			101.4	4.65576			101.4	5.23572			101.4	6.87059			101.4	5.19574			101.7	5.86514			101.4	4.12423			102.3	4.13727			101.4	5.38316			101.7	4.06557			101.7	4.38992
			102	4.97794			102.3	5.08794			101.7	4.65576			101.7	5.25268			101.7	6.89035			101.7	5.21133			102	5.86514			101.7	4.12423			102.6	4.13727			101.7	5.4023			102	4.06557			102	4.38992
			102.3	4.99345			102.6	5.10361			102	4.65576			102	5.26964			102	6.91012			102	5.22692			102.3	5.86514			102	4.12423			102.9	4.13727			102	5.42144			102.3	4.06557			102.3	4.38992
			102.6	5.00895			102.9	5.11929			102.3	4.65576			102.3	5.28659			102.3	6.92989			102.3	5.24251			102.6	5.86514			102.3	4.12423			103.2	4.13727			102.3	5.44058			102.6	4.06557			102.6	4.38992
			102.9	5.02446			103.2	5.13496			102.6	4.65576			102.6	5.30355			102.6	6.94965			102.6	5.25809			102.9	5.86514			102.6	4.12423			103.5	4.13727			102.6	5.45972			102.9	4.06557			102.9	4.38992
			103.2	5.03996			103.5	5.15064			102.9	4.65576			102.9	5.32051			102.9	6.96942			102.9	5.27368			103.2	5.86514			102.9	4.12423			103.8	4.13727			102.9	5.47886			103.2	4.06557			103.2	4.38992
			103.5	5.05546			103.8	5.16631			103.2	4.65576			103.2	5.33746			103.2	6.98918			103.2	5.28927			103.5	5.86514			103.2	4.12423			104.1	4.13727			103.2	5.498			103.5	4.06557			103.5	4.38992
			103.8	5.07097			104.1	5.18199			103.5	4.65576			103.5	5.35442			103.5	7.00895			103.5	5.30486			103.8	5.86514			103.5	4.12423			104.4	4.13727			103.5	5.51714			103.8	4.06557			103.8	4.38992
			104.1	5.08647			104.4	5.19766			103.8	4.65576			103.8	5.37137			103.8	7.02871			103.8	5.32044			104.1	5.86514			103.8	4.12423			104.7	4.13727			103.8	5.53628			104.1	4.06557			104.1	4.38992
			104.4	5.10197			104.7	5.21334			104.1	4.65576			104.1	5.38833			104.1	7.04848			104.1	5.33603			104.4	5.86514			104.1	4.12423			105	4.13727			104.1	5.55542			104.4	4.06557			104.4	4.38992
			104.7	5.11748			105	5.22901			104.4	4.65576			104.4	5.40529			104.4	7.06824			104.4	5.35162			104.7	5.86514			104.4	4.12423			105.3	4.13727			104.4	5.57456			104.7	4.06557			104.7	4.38992
			105	5.13298			105.3	5.24469			104.7	4.65576			104.7	5.42224			104.7	7.08801			104.7	5.36721			105	5.86514			104.7	4.12423			105.6	4.13727			104.7	5.5937			105	4.06557			105	4.38992
			105.3	5.14849			105.6	5.26036			105	4.65576			105	5.4392			105	7.10778			105	5.38279			105.3	5.86514			105	4.12423			105.9	4.13727			105	5.61284			105.3	4.06557			105.3	4.38992
			105.6	5.16399			105.9	5.27604			105.3	4.65576			105.3	5.45615			105.3	7.12754			105.3	5.39838			105.6	5.86514			105.3	4.12423			106.2	4.13727			105.3	5.63198			105.6	4.06557			105.6	4.38992
			105.9	5.17949			106.2	5.29171			105.6	4.65576			105.6	5.47311			105.6	7.14731			105.6	5.41397			105.9	5.86514			105.6	4.12423			106.5	4.13727			105.6	5.65112			105.9	4.06557			105.9	4.38992
			106.2	5.195			106.5	5.30739			105.9	4.65576			105.9	5.49007			105.9	7.16707			105.9	5.42956			106.2	5.86514			105.9	4.12423			106.8	4.13727			105.9	5.67026			106.2	4.06557			106.2	4.38992
			106.5	5.2105			106.8	5.32306			106.2	4.65576			106.2	5.50702			106.2	7.18684			106.2	5.44514			106.5	5.86514			106.2	4.12423			107.1	4.13727			106.2	5.6894			106.5	4.06557			106.5	4.38992
			106.8	5.22601			107.1	5.33874			106.5	4.65576			106.5	5.52398			106.5	7.2066			106.5	5.46073			106.8	5.86514			106.5	4.12423			107.4	4.13727			106.5	5.70854			106.8	4.06557			106.8	4.38992
			107.1	5.24151			107.4	5.35441			106.8	4.65576			106.8	5.54093			106.8	7.22637			106.8	5.47632			107.1	5.86514			106.8	4.12423			107.7	4.13727			106.8	5.72768			107.1	4.06557			107.1	4.38992
			107.4	5.25701			107.7	5.37009			107.1	4.65576			107.1	5.55789			107.1	7.24614			107.1	5.49191			107.4	5.86514			107.1	4.12423			108	4.13727			107.1	5.74682			107.4	4.06557			107.4	4.38992
			107.7	5.27252			108	5.38576			107.4	4.65576			107.4	5.57485			107.4	7.2659			107.4	5.50749			107.7	5.86514			107.4	4.12423			108.3	4.13727			107.4	5.76596			107.7	4.06557			107.7	4.38992
			108	5.28802			108.3	5.40144			107.7	4.65576			107.7	5.5918			107.7	7.28567			107.7	5.52308			108	5.86514			107.7	4.12423			108.6	4.13727			107.7	5.7851			108	4.06557			108	4.38992
			108.3	5.30352			108.6	5.41711			108	4.65576			108	5.60876			108	7.30543			108	5.53867			108.3	5.86514			108	4.12423			108.9	4.13727			108	5.80424			108.3	4.06557			108.3	4.38992
			108.6	5.31903			108.9	5.43279			108.3	4.65576			108.3	5.62572			108.3	7.3252			108.3	5.55426			108.6	5.86514			108.3	4.12423			109.2	4.13727			108.3	5.82338			108.6	4.06557			108.6	4.38992
			108.9	5.33453			109.2	5.44846			108.6	4.65576			108.6	5.64267			108.6	7.34496			108.6	5.56984			108.9	5.86514			108.6	4.12423			109.5	4.13727			108.6	5.84252			108.9	4.06557			108.9	4.38992
			109.2	5.35004			109.5	5.46414			108.9	4.65576			108.9	5.65963			108.9	7.36473			108.9	5.58543			109.2	5.86514			108.9	4.12423			109.8	4.13727			108.9	5.86166			109.2	4.06557			109.2	4.38992
			109.5	5.36554			109.8	5.47981			109.2	4.65576			109.2	5.67658			109.2	7.3845			109.2	5.60102			109.5	5.86514			109.2	4.12423			110.1	4.13727			109.2	5.8808			109.5	4.06557			109.5	4.38992
			109.8	5.38104			110.1	5.49548			109.5	4.65576			109.5	5.69354			109.5	7.40426			109.5	5.61661			109.8	5.86514			109.5	4.12423			110.4	4.13727			109.5	5.89994			109.8	4.06557			109.8	4.38992
			110.1	5.39655			110.4	5.51116			109.8	4.65576			109.8	5.7105			109.8	7.42403			109.8	5.63219			110.1	5.86514			109.8	4.12423			110.7	4.13727			109.8	5.91909			110.1	4.06557			110.1	4.38992
			110.4	5.41205			110.7	5.52683			110.1	4.65576			110.1	5.72745			110.1	7.44379			110.1	5.64778			110.4	5.86514			110.1	4.12423			111	4.13727			110.1	5.93823			110.4	4.06557			110.4	4.38992
			110.7	5.42756			111	5.54251			110.4	4.65576			110.4	5.74441			110.4	7.46356			110.4	5.66337			110.7	5.86514			110.4	4.12423			111.3	4.13727			110.4	5.95737			110.7	4.06557			110.7	4.38992
			111	5.44306			111.3	5.55818			110.7	4.65576			110.7	5.76136			110.7	7.48332			110.7	5.67896			111	5.86514			110.7	4.12423			111.6	4.13727			110.7	5.97651			111	4.06557			111	4.38992
			111.3	5.45856			111.6	5.57386			111	4.65576			111	5.77832			111	7.50309			111	5.69454			111.3	5.86514			111	4.12423			111.9	4.13727			111	5.99565			111.3	4.06557			111.3	4.38992
			111.6	5.47407			111.9	5.58953			111.3	4.65576			111.3	5.79528			111.3	7.52285			111.3	5.71013			111.6	5.86514			111.3	4.12423			112.2	4.13727			111.3	6.01479			111.6	4.06557			111.6	4.38992
			111.9	5.48957			112.2	5.60521			111.6	4.65576			111.6	5.81223			111.6	7.54262			111.6	5.72572			111.9	5.86514			111.6	4.12423			112.5	4.13727			111.6	6.03393			111.9	4.06557			111.9	4.38992
			112.2	5.50508			112.5	5.62088			111.9	4.65576			111.9	5.82919			111.9	7.56239			111.9	5.74131			112.2	5.86514			111.9	4.12423			112.8	4.13727			111.9	6.05307			112.2	4.06557			112.2	4.38992
			112.5	5.52058			112.8	5.63656			112.2	4.65576			112.2	5.84614			112.2	7.58215			112.2	5.75689			112.5	5.86514			112.2	4.12423			113.1	4.13727			112.2	6.07221			112.5	4.06557			112.5	4.38992
			112.8	5.53608			113.1	5.65223			112.5	4.65576			112.5	5.8631			112.5	7.60192			112.5	5.77248			112.8	5.86514			112.5	4.12423			113.4	4.13727			112.5	6.09135			112.8	4.06557			112.8	4.38992
			113.1	5.55159			113.4	5.66791			112.8	4.65576			112.8	5.88006			112.8	7.62168			112.8	5.78807			113.1	5.86514			112.8	4.12423			113.7	4.13727			112.8	6.11049			113.1	4.06557			113.1	4.38992
			113.4	5.56709			113.7	5.68358			113.1	4.65576			113.1	5.89701			113.1	7.64145			113.1	5.80366			113.4	5.86514			113.1	4.12423			114	4.13727			113.1	6.12963			113.4	4.06557			113.4	4.38992
			113.7	5.58259			114	5.69926			113.4	4.65576			113.4	5.91397			113.4	7.66121			113.4	5.81924			113.7	5.86514			113.4	4.12423			114.3	4.13727			113.4	6.14877			113.7	4.06557			113.7	4.38992
			114	5.5981			114.3	5.71493			113.7	4.65576			113.7	5.93093			113.7	7.68098			113.7	5.83483			114	5.86514			113.7	4.12423			114.6	4.13727			113.7	6.16791			114	4.06557			114	4.38992
			114.3	5.6136			114.6	5.73061			114	4.65576			114	5.94788			114	7.70075			114	5.85042			114.3	5.86514			114	4.12423			114.9	4.13727			114	6.18705			114.3	4.06557			114.3	4.38992
			114.6	5.62911			114.9	5.74628			114.3	4.65576			114.3	5.96484			114.3	7.72051			114.3	5.86601			114.6	5.86514			114.3	4.12423			115.2	4.13727			114.3	6.20619			114.6	4.06557			114.6	4.38992
			114.9	5.64461			115.2	5.76196			114.6	4.65576			114.6	5.98179			114.6	7.74028			114.6	5.88159			114.9	5.86514			114.6	4.12423			115.5	4.13727			114.6	6.22533			114.9	4.06557			114.9	4.38992
			115.2	5.66011			115.5	5.77763			114.9	4.65576			114.9	5.99875			114.9	7.76004			114.9	5.89718			115.2	5.86514			114.9	4.12423			115.8	4.13727			114.9	6.24447			115.2	4.06557			115.2	4.38992
			115.5	5.67562			115.8	5.79331			115.2	4.65576			115.2	6.01571			115.2	7.77981			115.2	5.91277			115.5	5.86514			115.2	4.12423			116.1	4.13727			115.2	6.26361			115.5	4.06557			115.5	4.38992
			115.8	5.69112			116.1	5.80898			115.5	4.65576			115.5	6.03266			115.5	7.79957			115.5	5.92836			115.8	5.86514			115.5	4.12423			116.4	4.13727			115.5	6.28275			115.8	4.06557			115.8	4.38992
			116.1	5.70663			116.4	5.82466			115.8	4.65576			115.8	6.04962			115.8	7.81934			115.8	5.94394			116.1	5.86514			115.8	4.12423			116.7	4.13727			115.8	6.30189			116.1	4.06557			116.1	4.38992
			116.4	5.72213			116.7	5.84033			116.1	4.65576			116.1	6.06657			116.1	7.83911			116.1	5.95953			116.4	5.86514			116.1	4.12423			117	4.13727			116.1	6.32103			116.4	4.06557			116.4	4.38992
			116.7	5.73763			117	5.85601			116.4	4.65576			116.4	6.08353			116.4	7.85887			116.4	5.97512			116.7	5.86514			116.4	4.12423			117.3	4.13727			116.4	6.34017			116.7	4.06557			116.7	4.38992
			117	5.75314			117.3	5.87168			116.7	4.65576			116.7	6.10049			116.7	7.87864			116.7	5.99071			117	5.86514			116.7	4.12423			117.6	4.13727			116.7	6.35931			117	4.06557			117	4.38992
			117.3	5.76864			117.6	5.88736			117	4.65576			117	6.11744			117	7.8984			117	6.00629			117.3	5.86514			117	4.12423			117.9	4.13727			117	6.37845			117.3	4.06557			117.3	4.38992
			117.6	5.78414			117.9	5.90303			117.3	4.65576			117.3	6.1344			117.3	7.91817			117.3	6.02188			117.6	5.86514			117.3	4.12423			118.2	4.13727			117.3	6.39759			117.6	4.06557			117.6	4.38992
			117.9	5.79965			118.2	5.91871			117.6	4.65576			117.6	6.15135			117.6	7.93793			117.6	6.03747			117.9	5.86514			117.6	4.12423			118.5	4.13727			117.6	6.41673			117.9	4.06557			117.9	4.38992
			118.2	5.81515			118.5	5.93438			117.9	4.65576			117.9	6.16831			117.9	7.9577			117.9	6.05306			118.2	5.86514			117.9	4.12423			118.8	4.13727			117.9	6.43587			118.2	4.06557			118.2	4.38992
			118.5	5.83066			118.8	5.95006			118.2	4.65576			118.2	6.18527			118.2	7.97746			118.2	6.06864			118.5	5.86514			118.2	4.12423			119.1	4.13727			118.2	6.45501			118.5	4.06557			118.5	4.38992
			118.8	5.84616			119.1	5.96573			118.5	4.65576			118.5	6.20222			118.5	7.99723			118.5	6.08423			118.8	5.86514			118.5	4.12423			119.4	4.13727			118.5	6.47415			118.8	4.06557			118.8	4.38992
			119.1	5.86166			119.4	5.98141			118.8	4.65576			118.8	6.21918			118.8	8.017			118.8	6.09982			119.1	5.86514			118.8	4.12423			119.7	4.13727			118.8	6.49329			119.1	4.06557			119.1	4.38992
			119.4	5.87717			119.7	5.99708			119.1	4.65576			119.1	6.23614			119.1	8.03676			119.1	6.11541			119.4	5.86514			119.1	4.12423			120	4.13727			119.1	6.51243			119.4	4.06557			119.4	4.38992
			119.7	5.89267			120	6.01276			119.4	4.65576			119.4	6.25309			119.4	8.05653			119.4	6.13099			119.7	5.86514			119.4	4.12423							119.4	6.53157			119.7	4.06557			119.7	4.38992
			120	5.90818							119.7	4.65576			119.7	6.27005			119.7	8.07629			119.7	6.14658			120	5.86514			119.7	4.12423							119.7	6.55071			120	4.06557			120	4.38992
											120	4.65576			120	6.287			120	8.09606			120	6.16217							120	4.12423							120	6.56985			120	4.90934
[truncated: 27 more columns]

## Sheet: Formatted Table
	ANID #	Gene	P value	Fold Change	Protein Description (AspGD)	Homologue	Homologue Species	Homologue Description (UniProt, Pombase, or SGD)
	AN0215		0	Up	Has domain(s) with predicted oxidoreductase activity and role in oxidation-reduction process	JLP1	S. cerevisae	Fe(II)-dependent sulfonate/alpha-ketoglutarate dioxygenase; involved in sulfonate catabolism for use as a sulfur source; contains sequence that resembles a J domain (typified by the E. coli DnaJ protein); induced by sulphur starvation
	AN0231	ivoB	0.0042	Up	Conidiophore-specific phenol oxidase; mutant conidiophores, metulae and phialides lack pigmentation; ivoB mutants accumulate the substrate N-acetyl-6-hydroxytryptophan (AHT); repressed by light in developmentally competent mycelia	NCU11382	N. crassa	Tyrosinase
	AN0973	brlA	0	Up	C2H2 zinc finger transcription factor, fphA- and lreB-dependent light induced regulator of conidiophore development	pp-1	N. crassa	Transcription factor
	AN1261		0.0027	Up	Protein of unknown function; transcript is induced by nitrate	N/A
	AN1322		0	Up	Has domain(s) with predicted GTP binding, GTPase activity	MGM1	S. cerevisae	Mitochondrial GTPase, present in complex with Ugo1p and Fzo1p; required for mitochondrial morphology, fusion, and genome maintenance; promotes membrane bending; exists as long and short form with different distributions
	AN1600		0	Up		NCU09169	N. crassa	NmrA family transcriptional regulator
	AN1604	agnE	0	Up	Putative 1,3-a-glucanase family (GH 71); related to the S. pombe Agn1-family	agn1	S. pombe	cell wall glucan endo-1,3-alpha-glucosidase
	AN1614		0	Up	Has domain(s) with predicted methyltransferase activity and role in metabolic process	ERG6	S. cerevisae	Delta(24)-sterol C-methyltransferase; converts zymosterol to fecosterol in the ergosterol biosynthetic pathway by methylating position C-24; localized to lipid particles, the plasma membrane-associated endoplasmic reticulum, and the mitochondrial outer membrane
	AN1677		0.0002	Up	Short-chain dehydrogenase; transcriptionally induced by growth on xylose	IRC24	S. cerevisae	Short-chain dehydrogenase; transcriptionally induced by growth on xylose
	AN1941		0	Up	Predicted glycosylphosphatidylinositol (GPI)-anchored protein	acw-3	N. crassa	Anchored cell wall protein 3
	AN2110		0.0077	Up	Has domain(s) with predicted oxidoreductase activity and role in oxidation-reduction process	NCU01057	N. crassa	Taurine catabolism dioxygenase TauD
	AN2116		0	Up	Has domain(s) with predicted catalytic activity, coenzyme binding activity and role in cellular metabolic process	YLL056C	S. cerevisae	Putative protein of unknown function; transcription is activated by paralogous transcription factors Yrm1p and Yrr1p and genes involved in pleiotropic drug resistance (PDR); expression is induced in cells treated with the mycotoxin patulin
	AN2118		0	Up	Has domain(s) with predicted catalytic activity and role in metabolic process	NCU06058	N. crassa	Amidohydrolase 2
	AN2186		0.0002	Up		N/A
	AN2187		0.0003	Up		N/A
	AN2197		0	Up	Has domain(s) with predicted N,N-dimethylaniline monooxygenase activity, NADP binding, flavin adenine dinucleotide binding activity and role in oxidation-reduction process	FMO1	S. cerevisae	Flavin-containing monooxygenase; localized to the cytoplasmic face of the ER membrane; catalyzes oxidation of biological thiols to maintain the ER redox buffer ratio for correct folding of disulfide-bonded proteins
	AN2320		0	Up	Has domain(s) with predicted monooxygenase activity, oxidoreductase activity, acting on paired donors, with incorporation or reduction of molecular oxygen activity and role in oxidation-reduction process	NCU05883	N. crassa	Xenobiotic compound monooxygenase
	AN2321		0	Up	Has domain(s) with predicted role in transmembrane transport and integral component of membrane localization	SEO1	S. cerevisae	Putative permease; member of the allantoate transporter subfamily of the major facilitator superfamily; mutation confers resistance to ethionine sulfoxide
	AN2469		0	Up	Has domain(s) with predicted oxidoreductase activity and role in metabolic process	IRC24	S. cerevisae	Putative benzil reductase;(GFP)-fusion protein localizes to the cytoplasm and is induced by the DNA-damaging agent MMS; sequence similarity with short-chain dehydrogenase/reductases
	AN2558		0.0022	Up		NCU05885	N. crassa	Flavin-binding monooxygenase
	AN2571		0.0004	Up		N/A
	AN2598		0.0032	Up	Has domain(s) with predicted transmembrane transporter activity, role in transmembrane transport, transport and membrane localization	NCU09909	N. crassa	Urea active transporter
	AN2781		0.002	Up	Putative amino acid permease	CAN1	S. cerevisae	Plasma membrane arginine permease; requires phosphatidyl ethanolamine (PE) for localization, exclusively associated with lipid rafts; mutation confers canavanine resistance
	AN2959		0.0005	Up	Has domain(s) with predicted role in transmembrane transport and integral component of membrane localization	NCU07609	N. crassa	MFS transporter
	AN2960		0.0002	Up	Has domain(s) with predicted oxidoreductase activity and role in oxidation-reduction process	NCU07819	N. crassa	Alpha-ketoglutarate-dependent taurine dioxygenase
	AN3339		0	Up	Has domain(s) with predicted oxidoreductase activity, transferase activity, transferring acyl groups other than amino-acyl groups, zinc ion binding activity and role in oxidation-reduction process	NCU01419	N. crassa	Quinone oxidoreductase
	AN3996		0	Up	Has domain(s) with predicted methyltransferase activity and role in metabolic process	N/A
	AN4106		0.0012	Up	Ortholog(s) have sulfate transmembrane transporter activity and role in sulfate transport, sulfite transport	SOA1	S. cerevisae	Sulfonate and inorganic sulfur transporter; low affinity sulfate, high affinity sulfite, thiosulfite and major sulfonate transporter; functions as a an H+ symporter; mRNA expression is elevated by sulfur limitation
	AN4111		0.0002	Up	Has domain(s) with predicted oxidoreductase activity and role in oxidation-reduction process	JLP1	S. cerevisae	Fe(II)-dependent sulfonate/alpha-ketoglutarate dioxygenase; involved in sulfonate catabolism for use as a sulfur source; contains sequence that resembles a J domain; induced by sulphur starvation
	AN4129		0.0035	Up	Has domain(s) with predicted role in transmembrane transport and integral component of membrane localization	NCU07609	N. crassa	MFS transporter
	AN4173		0.0002	Up	Has domain(s) with predicted role in transmembrane transport and integral component of membrane localization	NCU09767	N. crassa	Membrane transporter
	AN5546		0.004	Up	Has domain(s) with predicted monooxygenase activity, oxidoreductase activity, acting on paired donors, with incorporation or reduction of molecular oxygen activity and role in oxidation-reduction process	TDA9	S. cerevisae	Transcription factor that regulates acetate production; green fluorescent protein (GFP)-fusion protein localizes to the nucleus; null mutant is sensitive to expression of the top1-T722A allele;
	AN5841		0	Up		NCU04933	N. crassa	Nucleoside-diphosphate-sugar epimerase
	AN6869		0.0127	Down	Has domain(s) with predicted hydrolase activity, acting on carbon-nitrogen (but not peptide) bonds, in linear amidines, metal ion binding activity	CAR1	S. cerevisae	Arginase, catabolizes arginine to ornithine and urea
	AN7232		0.008	Down		NCU02903	N. crassa	Integral membrane protein
	AN7557		0	Up	Has domain(s) with predicted transmembrane transporter activity, role in transmembrane transport and membrane localization	NCU09909	N. crassa	Urea active transporter
	AN7953		0	Up	Has domain(s) with predicted iron ion binding, oxidoreductase activity, oxidoreductase activity, acting on paired donors, with incorporation or reduction of molecular oxygen and 2-oxoglutarate as one donor,	NCU06416	N. crassa	Thymine dioxygenase
	AN7954		0	Up	Ortholog(s) have intracellular localization	gcy-3	N. crassa	Aldose reductase
	AN7955	furG	0.0004	Up	Mutant is unaffected in uracil transport in A. nidulans	DAL4	S. cerevisae	Allantoin permease; expression sensitive to nitrogen catabolite repression and induced by allophanate, an intermediate in allantoin degradation
	AN8084		0.0005	Up	Has domain(s) with predicted transmembrane transporter activity, role in transmembrane transport and integral component of membrane, membrane localization	NCU00988	N. crassa	MFS quinate transporter
	AN8134		0.0022	Down	Has domain(s) with predicted transferase activity, transferring acyl groups other than amino-acyl groups activity	N/A
	AN8341		0.003	Up	Has domain(s) with predicted catalytic activity, sulfuric ester hydrolase activity and role in metabolic process	ars-1	N. crassa
	AN8342		0.001	Up	Has domain(s) with predicted role in transmembrane transport and integral component of membrane localization	NCU07609	N. crassa	MFS transporter
	AN8547	gmcA	0	Down	Putative glucose-methanol-choline (GMC) oxidoreductase; required for early stages of conidiophore development; intracellular; protein abundance decreased by menadione stress	NCU09798	N. crassa	Aryl-alcohol dehydrogenase
	AN8593		0.0001	Up		N/A
	AN8594		0.0034	Up		N/A
	AN8595		0.0011	Up	Has domain(s) with predicted role in transmembrane transport and integral component of membrane localization	NCU07609	N. crassa	MFS transporter
	AN8597		0.0001	Up		N/A
	AN8904		0.0011	Up		N/A
	AN8995		0.0001	Up	Has domain(s) with predicted role in transmembrane transport and integral component of membrane localization	NCU02887	N. crassa	Voltage-gated potassium channel beta-2 subunit
	AN9004		0.0036	Up	Predicted monooxygenase	NCU05888	N. crassa	Dibenzothiophene desulfurization enzyme A
	AN9191		0.0002	Up	Ortholog(s) have intracellular localization	NCU05340	N. crassa	Alkanesulfonate monooxygenase
	AN9219		0	Up	Has domain(s) with predicted role in transmembrane transport and integral component of membrane localization	NCU04391	N. crassa	MFS aflatoxin efflux pump
	AN9490		0.0002	Up		MUP1	S. cerevisae	High affinity methionine permease; integral membrane protein with 13 putative membrane-spanning regions; also involved in cysteine uptake

## Sheet: GO Analysis
Biological Function
Overexpressed
Uncharacterized	42
Metabolic Process	6
Localization	1
Cellular Component Organization	1
Underexpressed
Uncharacterized	3
Metabolic Process	1
