# Supplementary material for: Dynamic Transcriptomic and Phosphoproteomic Analysis During Cell Wall Stress in Aspergillus nidulans
Source: Mol Cell Proteomics. 2020 Nov 23;19(8):1310–29. doi: 10.1074/mcp.RA119.001769 (PMC8014999; doi:10.1074/mcp.RA119.001769)
Supplement: Supplementary file 1 [file mmc1.zip › 155660_2_supp_501710_q80c88.xlsx]

## Sheet: Read Me!
Sheet	Description
Data	All dynamic genes, their average Log2 Fold Change values, and their cluster is listed.
Red	Genes from the red cluster were analyzed for GO term associations and GO term enrichment using AspGD Slim Mapper and Term Mapper, respectively.
Yellow	Yellow cluster analysis using AspGD Slim Mapper and Term Mapper, respectively.
Green	Green cluster analysis using AspGD Slim Mapper and Term Mapper, respectively.
Blue	Blue cluster analysis using AspGD Slim Mapper and Term Mapper, respectively.
Purple	Purple cluster analysis using AspGD Slim Mapper and Term Mapper, respectively.
Black	Black cluster analysis using AspGD Slim Mapper and Term Mapper, respectively.

## Sheet: Data
Protein names	Gene names (ORF)	UniProt Entry name	Cluster Color	Average FC-0	Average FC-5	Average FC-10	Average FC-15	Average FC-20	Average FC-25	Average FC-30	Average FC-40	Average FC -50	Average FC-60	Average FC-75	Average FC-90	Average FC-120	p_values	GO (molecular function)	GO (biological process)
Uncharacterized protein	AN2110	A0A1U8QUN5_EMENI	Red	0	0.560652	1.25475	-0.445859	2.0758	2.57523	2.98927	3.69859	4.3656	4.75401	4.8562	4.70265	4.50996	0.0077	oxidoreductase activity [GO:0016491]
Uncharacterized protein	AN8348	A0A1U8QWI2_EMENI	Red	0	0.423462	0.817813	-0.23389	1.2906	1.57801	1.7928	2.30236	2.83757	3.03828	3.19405	3.16395	2.92662	0.0065
Uncharacterized protein	AN8349	A0A1U8QSC0_EMENI	Red	0	0.37531	0.610675	-0.281331	1.17838	1.62336	1.77739	1.90924	2.21545	2.61219	3.21434	3.57882	3.80844	0.0054	oxidoreductase activity [GO:0016491]
Uncharacterized protein	AN0231	A0A1U8QS59_EMENI	Red	0	-0.688929	0.598732	-0.119443	0.383394	0.347877	1.42981	1.17895	2.00654	1.97994	2.77294	4.05657	5.29983	0.0042	metal ion binding [GO:0046872];oxidoreductase activity [GO:0016491]
Uncharacterized protein	AN5546	A0A1U8QIN1_EMENI	Red	0	-0.553694	-0.0247838	-1.43513	0.847048	1.1104	1.34908	2.06225	2.82263	3.5633	4.20142	4.35007	4.79235	0.004	DNA binding [GO:0003677];monooxygenase activity [GO:0004497];oxidoreductase activity, acting on paired donors, with incorporation or reduction of molecular oxygen [GO:0016705];zinc ion binding [GO:0008270]	transcription, DNA-templated [GO:0006351]
Uncharacterized protein	AN9004	A0A1U8QF76_EMENI	Red	0	0.329077	0.924179	-2.05123	1.56909	1.98169	2.4844	3.42953	4.30467	5.01602	5.61417	5.59039	5.39368	0.0036	monooxygenase activity [GO:0004497];oxidoreductase activity, acting on paired donors, with incorporation or reduction of molecular oxygen [GO:0016705]
Uncharacterized protein	AN4129	A0A1U8QT55_EMENI	Red	0	0.526496	0.72177	-1.58302	1.36543	1.69186	2.04263	3.10587	3.96688	4.7744	5.34803	5.23315	5.18981	0.0035		transmembrane transport [GO:0055085]
Uncharacterized protein	AN8594	Q5ASY6_EMENI	Red	0	-0.100291	0.653427	-1.0839	0.686663	0.899512	1.15593	1.72241	2.36005	3.11251	3.94545	3.97846	4.22568	0.0034	oxidoreductase activity [GO:0016491]
Uncharacterized protein	AN2598	Q5BA32_EMENI	Red	0	0.00392665	0.877679	-2.56057	1.26035	1.87701	2.10859	3.11507	4.21542	5.00188	5.53187	5.44312	5.43749	0.0032	transporter activity [GO:0005215]	transmembrane transport [GO:0055085]
Arylsulfatase (AS) (EC 3.1.6.1) (Aryl-sulfate sulphohydrolase)	AN8341	A0A1U8QXK0_EMENI	Red	0	0.301585	0.871162	-0.462389	1.54178	1.85915	2.34808	3.0477	3.7389	4.14861	4.24215	3.96302	3.82956	0.003	arylsulfatase activity [GO:0004065]	phenol-containing compound metabolic process [GO:0018958]
Uncharacterized protein	AN6281	A0A1U8QIL8_EMENI	Red	0	0.366547	1.05838	0.276512	1.57461	1.86234	2.32036	2.66339	3.3522	3.65447	3.85491	3.58695	3.28249	0.0029
Uncharacterized protein	AN1261	A0A1U8QT14_EMENI	Red	0	0.664847	0.889486	-0.368863	1.64963	2.45916	2.84632	3.62964	4.72997	5.50331	5.89506	5.77845	5.79172	0.0027
Uncharacterized protein	AN2558	A0A1U8QGA0_EMENI	Red	0	0.799193	1.54286	-1.82757	2.41983	2.90013	3.73434	4.9475	6.02203	6.96083	7.7488	7.8067	7.95596	0.0022	flavin adenine dinucleotide binding [GO:0050660];N,N-dimethylaniline monooxygenase activity [GO:0004499];NADP binding [GO:0050661]
Uncharacterized protein	AN2781	A0A1U8QQH6_EMENI	Red	0	0.163323	0.97608	-0.909556	1.38177	1.5212	2.20136	2.76404	3.30071	3.78245	4.25968	4.11731	4.26813	0.002	amino acid transmembrane transporter activity [GO:0015171]
Uncharacterized protein	AN4106	Q5B5S4_EMENI	Red	0	0.93792	0.554979	-0.965995	1.65306	2.36679	2.82601	4.15792	5.13981	6.14936	6.89459	6.90226	7.30007	0.0012
Uncharacterized protein	AN8904	Q5AS26_EMENI	Red	0	0.0408811	0.222141	-1.43705	0.788798	1.31617	1.72708	2.40479	3.14951	3.73918	4.23064	4.11004	4.03641	0.0011	glucan 1,4-alpha-glucosidase activity [GO:0004339];starch binding [GO:2001070];sulfuric ester hydrolase activity [GO:0008484]	polysaccharide metabolic process [GO:0005976]
Uncharacterized protein	AN8595	A0A1U8QUT6_EMENI	Red	0	0.261863	0.727544	-0.427218	1.34741	1.62729	2.02006	2.63236	3.33581	4.03247	4.37162	4.28665	4.42888	0.0011		transmembrane transport [GO:0055085]
Uncharacterized protein	AN8342	Q5ATN8_EMENI	Red	0	0.0136892	0.444052	-0.309325	1.26477	1.60487	2.04404	2.98401	3.69508	4.12184	4.08732	3.72293	3.45974	0.001		transmembrane transport [GO:0055085]
Uncharacterized protein	AN8084	A0A1U8QRG0_EMENI	Red	0	-0.104107	0.213091	-2.30013	0.790496	1.59431	1.97857	2.74416	3.81599	4.82466	5.55094	5.45324	5.71068	0.0005	substrate-specific transmembrane transporter activity [GO:0022891]
Uncharacterized protein	AN2959	A0A1U8QNS2_EMENI	Red	0	0.415141	1.19249	-2.10024	2.25345	2.75005	3.39123	4.4864	5.87688	6.69923	7.24747	7.20518	7.3308	0.0005		transmembrane transport [GO:0055085]
Uncharacterized protein	AN7955	A0A1U8QGS6_EMENI	Red	0	-0.437008	0.240259	-1.10797	1.67175	1.83323	1.91494	2.08354	2.49862	3.17604	3.89246	4.59693	5.77183	0.0004	transporter activity [GO:0005215]	transmembrane transport [GO:0055085]
Uncharacterized protein	AN7385	A0A1U8QVD6_EMENI	Red	0	0.498787	0.831409	-0.393014	1.50018	1.80641	2.24953	2.68852	3.00959	3.01408	3.04659	2.89716	2.78956	0.0004	phosphatidylserine decarboxylase activity [GO:0004609]	phospholipid biosynthetic process [GO:0008654]
Uncharacterized protein	AN2571	Q5BA59_EMENI	Red	0	0.486903	1.26578	1.13258	1.41583	2.09429	1.61837	1.86579	2.15112	2.6005	3.3124	3.39512	5.17699	0.0004
Uncharacterized protein	AN2187	A0A1U8QKM8_EMENI	Red	0	0.724751	0.249239	-0.4105	0.770759	1.00893	0.874972	1.11186	2.23306	2.65057	3.59446	3.83228	4.01902	0.0003
Uncharacterized protein	AN9490	Q5AQE0_EMENI	Red	0	0.081672	0.327509	-0.837799	0.661625	0.58946	0.817444	1.35901	2.38505	3.21996	4.01818	4.05193	4.0862	0.0002	amino acid transmembrane transporter activity [GO:0015171]
Uncharacterized protein	AN9191	A0A1U8QFM7_EMENI	Red	0	0.107171	-0.188289	-1.6483	-0.0324859	0.126608	0.597971	1.30367	2.39583	3.33488	4.38819	4.67772	4.87373	0.0002	oxidoreductase activity, acting on paired donors, with incorporation or reduction of molecular oxygen [GO:0016705]
Phosphoadenosine phosphosulfate reductase (EC 1.8.4.8) (3'-phosphoadenylylsulfate reductase) (PAPS reductase, thioredoxin dependent) (PAdoPS reductase)	AN4770	MET16_EMENI	Red	0	0.844389	1.16838	1.33102	1.61329	2.00291	2.28462	2.72071	3.19252	3.35655	3.36392	3.23029	2.92662	0.0002	phosphoadenylyl-sulfate reductase (thioredoxin) activity [GO:0004604]	cysteine biosynthetic process [GO:0019344];hydrogen sulfide biosynthetic process [GO:0070814];methionine biosynthetic process [GO:0009086];sulfate assimilation [GO:0000103];sulfate assimilation, phosphoadenylyl sulfate reduction by phosphoadenylyl-sulfate reductase (thioredoxin) [GO:0019379]
Uncharacterized protein	AN4173	A0A1U8QEM7_EMENI	Red	0	-0.0442384	0.464184	-1.03794	0.578842	1.38545	1.23734	1.71684	2.84545	3.47268	4.15057	4.31815	4.45696	0.0002		transmembrane transport [GO:0055085]
Uncharacterized protein	AN4111	A0A1U8QYB4_EMENI	Red	0	-0.40277	-0.252562	-3.10461	0.118842	0.379837	0.90083	1.84748	3.15561	4.38762	5.77219	6.30458	6.76286	0.0002	oxidoreductase activity [GO:0016491]
Uncharacterized protein	AN2960	A0A1U8QT22_EMENI	Red	0	0.188075	0.771173	-2.14411	1.48443	2.05387	2.6509	3.7918	4.95026	5.88167	6.48918	6.59329	6.63352	0.0002	oxidoreductase activity [GO:0016491]
Uncharacterized protein	AN2186	A0A1U8QQJ2_EMENI	Red	0	-0.00607892	0.318195	-1.30602	0.999218	1.36039	1.73428	2.55488	3.6616	4.57305	5.39309	5.44678	5.69783	0.0002
Uncharacterized protein	AN1677	A0A1U8QFS2_EMENI	Red	0	0.111144	0.377824	-1.98236	0.832064	1.10836	1.22966	1.55257	2.5465	2.87867	3.47979	3.72741	4.72857	0.0002	oxidoreductase activity [GO:0016491]
Uncharacterized protein	AN8995	A0A1U8QJM8_EMENI	Red	0	0.179718	-0.2723	-1.18567	0.00318179	0.664767	0.621342	1.3477	2.23906	3.1234	3.81207	4.03033	4.68952	0.0001		transmembrane transport [GO:0055085]
Uncharacterized protein	AN8597	A0A1U8QQG1_EMENI	Red	0	0.172717	0.62997	-0.18239	1.33847	1.70524	2.11848	2.75839	3.42331	3.86662	4.0822	3.94269	3.76488	0.0001
Uncharacterized protein	AN8593	A0A1U8QW76_EMENI	Red	0	-0.348541	0.339755	-1.32498	0.815361	0.406855	0.885919	1.65255	2.06361	2.92505	3.97506	5.05411	6.16441	0.0001	hydrolase activity, acting on carbon-nitrogen (but not peptide) bonds [GO:0016810]
Uncharacterized protein	AN7952	A0A1U8QHV4_EMENI	Red	0	-0.258662	0.0528579	-1.30105	0.848399	1.18907	1.2384	1.47732	1.68665	2.21563	2.97524	3.61437	4.56707	0.0001	hydrolase activity [GO:0016787]
Uncharacterized protein	AN6949	Q5AXN1_EMENI	Red	0	-0.0250825	0.129725	-0.789877	0.392521	0.608409	0.818607	1.40126	2.3589	3.08737	3.60887	3.61154	3.69126	0.0001
Uncharacterized protein	AN5449	A0A1U8QLM4_EMENI	Red	0	0.363404	0.298253	-0.193222	0.938145	1.3997	1.77246	2.45037	3.26601	3.78198	3.97295	3.86939	3.74615	0.0001	sulfuric ester hydrolase activity [GO:0008484]	metabolic process [GO:0008152]
Uncharacterized protein	AN9375	A0A1U8QQ56_EMENI	Red	0	0.143866	0.397587	-0.697935	0.761717	1.08279	1.56408	2.11865	2.73891	3.16896	3.53706	3.47859	3.35086	0	oxidoreductase activity [GO:0016491]
Uncharacterized protein	AN9219	A0A1U8QYH7_EMENI	Red	0	0.577673	0.524874	-0.867284	0.908971	1.00804	1.26698	1.63405	2.17762	2.27328	2.84087	3.83122	4.94442	0		transmembrane transport [GO:0055085]
Uncharacterized protein	AN8060	A0A1U8QSF2_EMENI	Red	0	0.151648	0.363247	0.0831406	0.572984	0.802563	0.580121	1.19499	1.85683	2.71039	4.00486	5.06076	6.02546	0
Uncharacterized protein	AN7954	A0A1U8QW40_EMENI	Red	0	-0.970108	-0.358029	-2.96194	1.19161	1.67993	2.45194	2.8292	3.63277	4.51541	5.51515	6.30873	7.56633	0	oxidoreductase activity [GO:0016491]
Uncharacterized protein	AN7953	A0A1U8QPI7_EMENI	Red	0	-0.158533	-0.358617	-1.41108	0.837637	1.17563	1.66324	1.69713	2.18136	2.91278	3.9092	4.7629	5.87696	0	metal ion binding [GO:0046872];oxidoreductase activity [GO:0016491]
Uncharacterized protein	AN7557	A0A1U8QYV4_EMENI	Red	0	-0.168298	-0.156595	-2.7209	0.027386	0.253147	0.632539	1.41915	2.4776	3.48588	4.26889	4.44593	4.51107	0	transporter activity [GO:0005215]	transmembrane transport [GO:0055085]
Uncharacterized protein	AN7268	A0A1U8QMF4_EMENI	Red	0	0.408049	0.764354	-0.0328467	1.30038	1.4146	1.56944	2.02465	2.358	2.67742	2.93624	3.29481	3.61975	0
Uncharacterized protein	AN5841	A0A1U8QMW9_EMENI	Red	0	0.592183	-0.62705	0.293542	1.01719	1.33995	1.16063	1.73365	2.63929	3.21634	4.02943	4.54204	5.39723	0
Uncharacterized protein	AN5487	A0A1U8QTC8_EMENI	Red	0	0.101761	0.880012	-0.79142	1.42119	1.85146	2.04341	1.97757	2.59259	3.116	3.25853	3.5123	3.63751	0
Uncharacterized protein	AN3996	A0A1U8QK15_EMENI	Red	0	-0.392121	0.504637	-3.5755	0.766698	1.80965	2.37966	3.15488	4.00648	4.67522	5.40159	5.84998	6.14588	0
Uncharacterized protein	AN3339	A0A1U8QIP3_EMENI	Red	0	-0.0462275	0.241433	-0.206458	1.50633	1.17186	2.10494	2.16221	3.25227	4.31189	5.83976	6.55725	6.86673	0	oxidoreductase activity [GO:0016491]
Uncharacterized protein	AN2469	A0A1U8QUH1_EMENI	Red	0	0.568607	0.617201	-0.0918723	1.06891	0.921001	1.29009	1.65899	2.75156	3.22371	4.67256	5.6889	7.07488	0
Uncharacterized protein	AN2321	A0A1U8QNZ7_EMENI	Red	0	0.0109283	-0.0555342	-0.264196	-0.196818	0.500662	0.810738	1.42181	2.16941	3.25835	4.22433	4.25054	4.80843	0		transmembrane transport [GO:0055085]
Uncharacterized protein	AN2320	A0A1U8QF59_EMENI	Red	0	-0.230754	-0.225883	-2.63409	0.625719	0.872546	1.13901	2.19552	3.06264	4.17624	5.25613	5.55485	5.89893	0	monooxygenase activity [GO:0004497];oxidoreductase activity, acting on paired donors, with incorporation or reduction of molecular oxygen [GO:0016705]
Uncharacterized protein	AN2197	A0A1U8QZ00_EMENI	Red	0	0.101761	-0.602004	-4.21729	-0.515122	0.317674	0.218875	0.735534	2.1941	3.37441	4.83457	5.30552	5.48901	0	flavin adenine dinucleotide binding [GO:0050660];N,N-dimethylaniline monooxygenase activity [GO:0004499];NADP binding [GO:0050661]
Uncharacterized protein	AN2118	A0A1U8QF96_EMENI	Red	0	0.0848818	0.358174	0.231285	0.71418	1.05716	1.32699	1.78369	2.17024	2.56675	3.15985	3.76901	4.25531	0	carboxy-lyase activity [GO:0016831];hydrolase activity [GO:0016787]
Uncharacterized protein	AN2116	A0A1U8QZB4_EMENI	Red	0	0.743128	1.62133	-0.624708	1.49387	1.75635	1.78421	2.57309	2.996	3.61571	5.0521	6.15587	7.36405	0	catalytic activity [GO:0003824];coenzyme binding [GO:0050662]
Uncharacterized protein	AN1941	A0A1U8QQL8_EMENI	Red	0	0.215826	0.550237	-0.435359	1.23843	1.42291	2.0003	2.268	2.56394	2.98394	3.71359	4.33105	5.29437	0
Uncharacterized protein	AN1899	Q5BC31_EMENI	Red	0	-0.236789	0.27886	-1.95723	1.3944	1.86542	1.85495	1.74621	1.79235	1.83446	2.29708	3.27311	4.48906	0	4-hydroxyphenylpyruvate dioxygenase activity [GO:0003868]	aromatic amino acid family metabolic process [GO:0009072]
Uncharacterized protein	AN1600	Q5BCY0_EMENI	Red	0	0.743842	1.04097	1.04152	1.44303	1.67151	2.00698	2.25045	2.96216	3.21594	4.00412	4.59487	5.36579	0
Uncharacterized protein	AN1548	A0A1U8QPX3_EMENI	Red	0	-0.164033	0.193278	-1.19474	0.0755392	0.558661	0.848047	1.03723	1.6165	2.28167	3.6881	5.06642	6.4776	0
Uncharacterized protein	AN1322	A0A1U8QGS3_EMENI	Red	0	0.141622	0.927349	-1.87638	1.80131	2.01083	2.27641	2.80681	3.07779	3.76765	4.31933	4.66176	4.91552	0	GTPase activity [GO:0003924];GTP binding [GO:0005525]
Uncharacterized protein	AN0993	A0A1U8QXH0_EMENI	Red	0	0.239846	0.58699	-0.0704118	1.02504	1.34113	1.73849	2.43307	3.2229	3.64435	3.78729	3.58731	3.44404	0		transmembrane transport [GO:0055085]
C2H2 type master regulator of conidiophore development brlA (Bristle A protein)	AN0973	BRLA_EMENI	Red	0	0.480929	0.974293	-1.99894	0.949842	0.979797	1.56482	2.33118	2.20006	2.54112	3.08962	3.35403	4.08721	0	DNA binding [GO:0003677];metal ion binding [GO:0046872];transcription factor activity, sequence-specific DNA binding [GO:0003700]	autolysis [GO:0001896];conidium formation [GO:0048315];positive regulation of conidium formation [GO:0075307];regulation of secondary metabolite biosynthetic process [GO:1900376];regulation of sterigmatocystin biosynthetic process [GO:0010913];regulation of transcription from RNA polymerase II promoter [GO:0006357];response to starvation [GO:0042594];sporocarp development involved in asexual repr…
Uncharacterized protein	AN1604	A0A1U8QY68_EMENI	Red	0	0.713209	1.38628	-0.65454	1.74785	2.15324	2.52693	3.09585	3.27233	3.72076	4.30123	4.52542	5.06484	0	hydrolase activity [GO:0016787]
Uncharacterized protein	AN0215	A0A1U8QMS4_EMENI	Red	0	-0.209517	-0.374471	-2.21923	-0.0458218	0.415829	0.578825	1.96031	3.1006	4.29629	5.26976	5.43083	5.73513	0	oxidoreductase activity [GO:0016491]
Uncharacterized protein	AN8365	A0A1U8QW24_EMENI	Yellow	0	-0.598255	-1.07624	0.216669	-1.14717	-1.33097	-1.68675	-1.83131	-2.05201	-2.05616	-1.95447	-1.81833	-1.49947	0.0096		transmembrane transport [GO:0055085]
Amine oxidase (EC 1.4.3.-)	AN2532	Q5BA98_EMENI	Yellow	0	-0.724955	-1.1041	-1.08842	-1.01122	-1.10816	-1.41291	-1.63634	-1.72979	-1.4137	-1.16991	-1.38609	-1.32364	0.0091	copper ion binding [GO:0005507];primary amine oxidase activity [GO:0008131];quinone binding [GO:0048038]	amine metabolic process [GO:0009308]
Amine oxidase (EC 1.4.3.-)	AN5690	A0A1U8QJV6_EMENI	Yellow	0	-0.268928	-0.523764	-0.118386	-0.479815	-0.552697	-0.620936	-0.716112	-0.979726	-0.866211	-0.942652	-1.19011	-1.00736	0.0089	copper ion binding [GO:0005507];primary amine oxidase activity [GO:0008131];quinone binding [GO:0048038]	amine metabolic process [GO:0009308]
Uncharacterized protein	AN7884	A0A1U8QJC1_EMENI	Yellow	0	-0.18015	-0.517716	0.530928	-0.274127	-0.0207685	-0.328062	-0.816552	-1.36777	-1.85617	-1.36326	-1.58916	-1.10882	0.0085	catalytic activity [GO:0003824];phosphopantetheine binding [GO:0031177]	metabolic process [GO:0008152]
Uncharacterized protein	AN7232	A0A1U8QGG7_EMENI	Yellow	0	-0.437367	-0.203205	0.0770625	-0.534594	-1.64491	-1.1711	-1.74389	-1.92267	-2.90008	-1.97139	-2.20238	-1.51286	0.008
Uncharacterized protein	AN6239	A0A1U8QWJ8_EMENI	Yellow	0	-0.407282	-0.658576	-0.143709	-0.717753	-0.67059	-0.670514	-0.918771	-1.17676	-1.10319	-1.10733	-1.16411	-0.58044	0.0079
Uncharacterized protein	AN8137	A0A1U8QXG7_EMENI	Yellow	0	-0.206386	-0.412922	0.333843	-0.464342	-0.54881	-0.775103	-0.820587	-0.973745	-0.947905	-1.23733	-1.45983	-2.0582	0.0061
Uncharacterized protein	AN7896	Q5AUY4_EMENI	Yellow	0	-0.306556	-0.339053	0.756142	0.00679393	-0.156115	-0.556435	-0.928924	-1.30605	-1.57685	-1.47161	-1.45623	-1.66226	0.006	DNA binding [GO:0003677];zinc ion binding [GO:0008270]	transcription, DNA-templated [GO:0006351]
Uncharacterized protein	AN2583	A0A1U8QMB1_EMENI	Yellow	0	-0.352271	-0.640654	0.459855	-0.411808	-0.579671	-0.455519	-0.923214	-0.848337	-0.948753	-1.1337	-1.5477	-1.70357	0.0058	NAD binding [GO:0051287];NADP binding [GO:0050661];oxidoreductase activity, acting on the aldehyde or oxo group of donors, NAD or NADP as acceptor [GO:0016620]	glucose metabolic process [GO:0006006]
Uncharacterized protein	AN0933	Q5BEU7_EMENI	Yellow	0	-0.186343	0.0433351	0.64779	0.0137635	-0.158101	-0.479784	-0.796422	-1.11992	-1.331	-1.59281	-1.81249	-1.83264	0.0053	hydrolase activity, hydrolyzing O-glycosyl compounds [GO:0004553]	carbohydrate metabolic process [GO:0005975];cell wall organization [GO:0071555]
Uncharacterized protein	AN2574	A0A1U8QNL9_EMENI	Yellow	0	-0.174068	-0.372499	0.374134	-0.698704	-0.763137	-1.19244	-0.864396	-1.30209	-1.19624	-1.62252	-2.47712	-2.02443	0.005	flavin adenine dinucleotide binding [GO:0050660];oxidoreductase activity, acting on CH-OH group of donors [GO:0016614]
Uncharacterized protein	AN6621	A0A1U8QYP7_EMENI	Yellow	0	-0.0913206	-0.345347	0.269433	-0.480701	-0.643418	-0.689119	-0.765599	-0.760336	-0.820343	-0.892617	-1.00023	-1.19868	0.0036
Uncharacterized protein	AN9210	Q5AR70_EMENI	Yellow	0	0.00924983	0.802769	1.26953	-0.102776	-0.669971	-0.2811	-1.05162	-1.36874	-1.6076	-1.28131	-1.77066	-2.16404	0.0035	heme binding [GO:0020037];iron ion binding [GO:0005506];oxidoreductase activity, acting on paired donors, with incorporation or reduction of molecular oxygen [GO:0016705]
Amine oxidase (EC 1.4.3.-)	AN5276	A0A1U8QHE1_EMENI	Yellow	0	-0.390329	-0.564028	0.0511431	-0.699508	-0.863337	-1.1988	-1.23832	-1.29817	-1.4338	-1.15643	-0.979619	-0.971936	0.0035	oxidoreductase activity [GO:0016491]
Uncharacterized protein	AN3508	A0A1U8QU66_EMENI	Yellow	0	-0.196645	-0.235772	0.559705	-0.319955	-0.469605	-0.796818	-1.16273	-1.01293	-1.23566	-1.5146	-1.42225	-1.07804	0.0034		response to stress [GO:0006950]
Probable dipeptidyl-peptidase 5 (EC 3.4.14.-) (Dipeptidyl-peptidase V) (DPP V) (DppV)	AN2572	DPP5_EMENI	Yellow	0	-0.389964	-0.79722	-0.530396	-1.08514	-0.588819	-0.96944	-1.15965	-1.53979	-1.35532	-1.34087	-1.73039	-1.49834	0.0031	aminopeptidase activity [GO:0004177];serine-type peptidase activity [GO:0008236]
Uncharacterized protein	AN6833	A0A1U8QJC3_EMENI	Yellow	0	-0.163178	-0.778066	1.03871	-0.470276	-0.704573	-1.02495	-1.40666	-1.1545	-1.365	-1.48079	-1.41785	-1.95558	0.0024
Uncharacterized protein	AN8134	A0A1U8QST8_EMENI	Yellow	0	-0.277538	-0.691738	0.980499	-0.509287	-0.659979	-1.18553	-1.79233	-1.7692	-1.77861	-2.49854	-2.84281	-3.54681	0.0022	transferase activity, transferring acyl groups other than amino-acyl groups [GO:0016747]
Uncharacterized protein	AN5370	A0A1U8QLG0_EMENI	Yellow	0	-0.790929	-0.00755756	0.108781	-0.596826	-0.623763	-1.34196	-0.837672	-1.39111	-1.49105	-1.49648	-0.973124	-1.49745	0.0021		transmembrane transport [GO:0055085]
Uncharacterized protein	AN0402	A0A1U8QVS4_EMENI	Yellow	0	-0.111622	-0.341086	0.860709	-0.448344	-0.653689	-0.744995	-1.23527	-1.51053	-1.62594	-1.54179	-1.73234	-1.58184	0.0018	metallopeptidase activity [GO:0008237]
Uncharacterized protein	AN9001	A0A1U8QQD1_EMENI	Yellow	0	-0.18534	-0.228095	0.375486	-0.0789642	-0.315521	-0.549534	-0.91452	-1.17283	-1.40983	-1.39159	-1.92019	-1.78281	0.0014
Uncharacterized protein	AN5659	A0A1U8QPM2_EMENI	Yellow	0	-0.335089	0.578957	0.23866	-0.849264	-0.468499	-0.566106	-1.98092	-1.02892	-0.760703	-1.30828	-0.921897	-0.507402	0.0011	nucleic acid binding [GO:0003676]
Uncharacterized protein	AN1813	A0A1U8QQB6_EMENI	Yellow	0	0.0612679	-0.311409	1.67686	-0.521347	-0.33648	-0.655917	-0.954389	-0.998271	-1.24943	-1.83139	-1.93032	-2.74445	0.0011
Uncharacterized protein	AN1747	A0A1U8QUZ3_EMENI	Yellow	0	0.0155927	-0.43515	1.3167	-0.611131	-0.732817	-0.644882	-0.884541	-0.70748	-0.919592	-1.50395	-1.67895	-2.2398	0.0011
Uncharacterized protein	AN9032	A0A1U8QF28_EMENI	Yellow	0	-0.161101	-0.493166	-0.876922	-0.670273	-1.05858	-1.03209	-1.17635	-1.4212	-1.21623	-1.39031	-1.40344	-0.328801	0.0009
Uncharacterized protein	AN8135	A0A1U8QH06_EMENI	Yellow	0	-0.420262	-0.52142	0.596495	-0.717237	-0.826716	-0.841547	-0.956696	-1.26721	-1.51364	-1.58502	-2.34566	-2.74291	0.0009	transferase activity, transferring hexosyl groups [GO:0016758]	metabolic process [GO:0008152]
Uncharacterized protein	AN4640	A0A1U8QJS1_EMENI	Yellow	0	-0.542359	-0.397273	0.686567	-0.243539	-0.383868	-0.683403	-1.07701	-1.40752	-1.25627	-1.67005	-1.8117	-1.57697	0.0009		transmembrane transport [GO:0055085]
Uncharacterized protein	AN9242	A0A1U8QLF0_EMENI	Yellow	0	-0.100638	-0.16042	0.517837	-0.515122	-0.677958	-0.580309	-0.715311	-1.24158	-1.48655	-1.29079	-1.61024	-2.0671	0.0008	oxidoreductase activity [GO:0016491]
Uncharacterized protein	AN5069	A0A1U8QWH9_EMENI	Yellow	0	-0.123537	-0.609276	0.168344	-0.873079	-0.889775	-1.12148	-1.25319	-1.61174	-1.42873	-1.92257	-2.2193	-2.30512	0.0008
Uncharacterized protein	AN9262	A0A1U8QWN0_EMENI	Yellow	0	0.0660793	0.070454	-0.357819	-0.115545	-0.394238	-0.554072	-0.643086	-0.734452	-0.982044	-1.28888	-1.49319	-1.94694	0.0006
Uncharacterized protein	AN7233	A0A1U8QKD7_EMENI	Yellow	0	-0.245769	-0.348752	0.433898	-0.856066	-0.97172	-0.902999	-1.39411	-1.33589	-1.86872	-1.96371	-2.19333	-2.56021	0.0006	catalytic activity [GO:0003824]
Uncharacterized protein	AN8102	A0A1U8QFK6_EMENI	Yellow	0	0.0306233	0.103234	0.498104	-0.175539	-0.277027	-0.288135	-0.862132	-0.853081	-1.22406	-1.36089	-1.66411	-1.88192	0.0005	aspartic-type endopeptidase activity [GO:0004190]
Uncharacterized protein	AN2798	A0A1U8QII9_EMENI	Yellow	0	0.123432	0.613185	0.565761	0.389074	0.138373	-0.025024	-0.445415	-0.69694	-1.33171	-1.80858	-1.95647	-2.33447	0.0005		response to stress [GO:0006950]
Uncharacterized protein	AN2319	A0A1U8QNT7_EMENI	Yellow	0	-0.226566	-0.43655	0.688597	-0.69646	-0.654351	-0.844244	-0.86178	-1.01556	-1.01152	-1.11019	-1.20866	-1.52337	0.0005
Uncharacterized protein	AN9243	A0A1U8QXW9_EMENI	Yellow	0	-0.0868159	-0.0178949	0.304555	-1.55399	-1.78302	-2.06964	-1.82536	-1.54463	-1.22859	-2.29852	-1.84535	-3.61993	0.0004	catalytic activity [GO:0003824]	metabolic process [GO:0008152]
Uncharacterized protein	AN3403	A0A1U8QRG2_EMENI	Yellow	0	-1.07085	-0.32043	0.841973	-0.102776	0.0473637	-0.188589	-1.13497	-1.28106	-1.94663	-2.24809	-2.34073	-2.84619	0.0004	metallopeptidase activity [GO:0008237]
Uncharacterized protein	AN2727	A0A1U8QTR4_EMENI	Yellow	0	-0.222291	-0.244872	-0.340488	-0.458113	-0.522147	-0.667228	-0.905917	-0.978253	-1.16638	-1.10419	-1.38035	-1.55034	0.0004	heme binding [GO:0020037];iron ion binding [GO:0005506];oxidoreductase activity, acting on paired donors, with incorporation or reduction of molecular oxygen [GO:0016705]
Uncharacterized protein	AN7882	Q5AUZ8_EMENI	Yellow	0	-0.510628	-0.318656	1.24591	-0.426585	-0.288235	-0.375765	-0.887381	-1.80004	-1.49751	-1.78314	-2.75953	-2.56055	0.0003		transmembrane transport [GO:0055085]
Uncharacterized protein	AN0011	Q5BHF8_EMENI	Yellow	0	-0.60548	-0.831466	0.0123668	-0.862853	-0.855671	-0.808675	-1.27985	-1.42544	-1.25472	-1.64321	-1.8206	-1.92128	0.0003
Alpha-fucosidase A (EC 3.2.1.51) (Alpha-L-fucoside fucohydrolase A)	AN8149	AFCA_EMENI	Yellow	0	-0.26334	-0.347737	-0.456805	-0.587213	-0.456495	-0.481774	-0.280809	-0.799198	-0.994452	-1.13065	-1.33158	-1.36294	0.0002	alpha-L-fucosidase activity [GO:0004560]	polysaccharide catabolic process [GO:0000272];xyloglucan metabolic process [GO:0010411]
Uncharacterized protein	AN7229	A0A1U8QTE9_EMENI	Yellow	0	0.197785	0.130504	0.897981	-0.47105	-0.642536	-0.775484	-0.817048	-0.956902	-1.35846	-1.37035	-1.25538	-1.48732	0.0002	sulfuric ester hydrolase activity [GO:0008484]	metabolic process [GO:0008152]
Uncharacterized protein	AN3387	A0A1U8QIJ6_EMENI	Yellow	0	-0.342371	-0.296384	-0.0171574	-0.489148	-0.69113	-0.86529	-1.12323	-1.05763	-1.25494	-1.29199	-1.58739	-1.73359	0.0002
Uncharacterized protein	AN2682	Q5B9U8_EMENI	Yellow	0	-0.203704	-0.486853	-0.207891	-0.435116	-0.389171	-0.556538	-0.714301	-0.930925	-0.950645	-1.11336	-1.27845	-1.08757	0.0002	FMN binding [GO:0010181];oxidoreductase activity [GO:0016491]
Uncharacterized protein	AN3384	A0A1U8QXM0_EMENI	Yellow	0	-0.292128	-0.396202	0.0476258	-0.559916	-0.60859	-0.721375	-1.00818	-1.32556	-1.55312	-1.58126	-1.77918	-1.72615	0.0001	transferase activity, transferring acyl groups other than amino-acyl groups [GO:0016747]
Uncharacterized protein	AN2864	A0A1U8QLJ3_EMENI	Yellow	0	-0.770141	-0.457386	0.205835	-0.586994	-0.538357	-0.929981	-0.654577	-1.14248	-1.21404	-1.44332	-1.59529	-1.82341	0.0001	transmembrane transporter activity [GO:0022857]
Uncharacterized protein	AN2036	A0A1U8QM37_EMENI	Yellow	0	-0.0753874	-0.210663	0.436454	-0.632769	-0.790795	-0.934082	-1.68892	-1.57327	-1.43214	-1.08783	-1.23809	-1.41795	0.0001	DNA binding [GO:0003677];RNA polymerase II transcription factor activity, sequence-specific DNA binding [GO:0000981];zinc ion binding [GO:0008270]	transcription, DNA-templated [GO:0006351]
Uncharacterized protein	AN9205	A0A1U8QEX6_EMENI	Yellow	0	0.0224272	0.718783	1.17292	0.409487	0.0529826	-0.103254	-0.652604	-0.803625	-1.24708	-1.49408	-1.84209	-2.47558	0
Uncharacterized protein	AN8548	A0A1U8QKS2_EMENI	Yellow	0	-0.524885	-0.995197	0.102175	-1.08254	-1.5695	-1.76122	-1.84027	-2.0315	-2.07586	-2.67156	-2.56717	-3.22383	0
Uncharacterized protein	AN8547	Q5AT33_EMENI	Yellow	0	-0.434423	-0.956395	0.530503	-1.51423	-1.8245	-2.00742	-2.79787	-3.13813	-3.11296	-2.83788	-3.14195	-3.42977	0	flavin adenine dinucleotide binding [GO:0050660];oxidoreductase activity, acting on CH-OH group of donors [GO:0016614]
Uncharacterized protein	AN7883	A0A1U8QJQ7_EMENI	Yellow	0	-0.266129	-0.227844	0.775332	0.0292313	-0.107552	-0.327769	-0.982502	-1.34424	-1.6008	-2.79925	-2.7623	-3.26777	0
Uncharacterized protein	AN7881	A0A1U8QUH5_EMENI	Yellow	0	-0.220611	-0.109553	1.0907	-0.170473	-0.602914	-0.706637	-1.82559	-1.9044	-1.82899	-2.3123	-1.73828	-1.95745	0	heme binding [GO:0020037];iron ion binding [GO:0005506];monooxygenase activity [GO:0004497];oxidoreductase activity, acting on paired donors, with incorporation or reduction of molecular oxygen [GO:0016705]
Uncharacterized protein	AN7879	A0A1U8QZH1_EMENI	Yellow	0	-0.205236	0.0178366	0.63069	-0.332062	-0.476086	-0.729859	-0.775576	-1.08494	-0.949454	-1.51709	-1.69831	-1.84038	0	ATPase activity, coupled to transmembrane movement of substances [GO:0042626];ATP binding [GO:0005524]
Branched-chain-amino-acid aminotransferase (EC 2.6.1.42)	AN7878	A0A1U8QYE8_EMENI	Yellow	0	-0.158464	-0.137726	0.487698	-0.328422	-0.278991	-0.439115	-0.595207	-0.749731	-0.93255	-1.29239	-1.56518	-1.79444	0	L-isoleucine transaminase activity [GO:0052656];L-leucine transaminase activity [GO:0052654];L-valine transaminase activity [GO:0052655]	branched-chain amino acid biosynthetic process [GO:0009082]
Uncharacterized protein	AN7876	A0A1U8QXP8_EMENI	Yellow	0	-0.486514	-0.483177	0.782535	-0.239761	-0.808401	-0.939665	-1.28744	-1.7577	-1.82916	-2.05524	-2.15425	-2.24206	0	branched-chain-amino-acid transaminase activity [GO:0004084]	branched-chain amino acid metabolic process [GO:0009081]
Uncharacterized protein	AN7875	A0A1U8QH45_EMENI	Yellow	0	-0.57306	-0.686898	0.94349	-0.619232	-0.642141	-0.841545	-1.40133	-1.56629	-1.85601	-2.62324	-1.97636	-2.3597	0
Uncharacterized protein	AN6535	A0A1U8QLJ7_EMENI	Yellow	0	-0.0780789	0.00845112	0.706495	-0.120961	-0.390567	-0.666852	-1.05475	-1.18652	-1.45018	-1.56039	-1.78373	-2.15759	0
Carboxylic ester hydrolase (EC 3.1.1.-)	AN5944	A0A1U8QVM0_EMENI	Yellow	0	-0.0999249	-0.230704	-0.325347	-0.361925	-0.54536	-0.910234	-0.887957	-1.20011	-1.31383	-1.50224	-1.73047	-1.65364	0	hydrolase activity [GO:0016787]
Uncharacterized protein	AN5467	A0A1U8QTQ4_EMENI	Yellow	0	-0.216066	-0.423966	0.411146	-0.68955	-0.870301	-0.956008	-1.17481	-1.3549	-1.76001	-2.35131	-2.61113	-3.20297	0
Uncharacterized protein	AN5410	A0A1U8QIW2_EMENI	Yellow	0	-0.246064	-0.341577	1.02162	-0.447093	-0.272574	-0.426694	-0.460825	-0.73107	-0.817244	-1.05185	-1.52497	-1.75069	0
Uncharacterized protein	AN5053	Q5B327_EMENI	Yellow	0	-0.13973	-0.329663	0.801616	-0.716847	-0.00449662	-0.250301	-0.700137	-1.65939	-1.93941	-2.3153	-2.7116	-3.21461	0	N-acetyltransferase activity [GO:0008080]
Uncharacterized protein	AN4642	A0A1U8QQ78_EMENI	Yellow	0	-0.266727	-0.316783	0.00619544	-0.2716	-0.538458	-0.598834	-0.716546	-0.934775	-1.13902	-1.2375	-1.58872	-2.24875	0
Endopolygalacturonase B (EC 3.2.1.15) (Pectinase B) (Polygalacturonase B)	AN4372	PGLRB_EMENI	Yellow	0	-0.269355	-0.270157	-0.321429	-0.276508	-0.263667	-0.407795	-0.39072	-0.630034	-0.778592	-1.12582	-1.46943	-1.87136	0	polygalacturonase activity [GO:0004650]	cell wall organization [GO:0071555];pectin catabolic process [GO:0045490]
Uncharacterized protein	AN4049	A0A1U8QX05_EMENI	Yellow	0	-0.240071	-0.441299	0.549143	-0.604781	-0.71967	-0.93451	-1.22963	-1.5366	-1.57375	-1.64452	-1.63812	-1.5073	0
Uncharacterized protein	AN3573	Q5B7A7_EMENI	Yellow	0	-0.178992	-0.160109	-0.0580392	-0.217158	-0.262301	-0.370705	-0.620634	-1.00391	-1.26613	-1.48203	-1.76456	-2.11644	0	oxidoreductase activity [GO:0016491]
Uncharacterized protein	AN3531	A0A1U8QJA3_EMENI	Yellow	0	-0.340959	-1.23866	-0.159459	-1.04443	-1.2893	-1.63619	-1.56364	-2.27073	-2.40123	-3.00576	-3.60709	-3.54723	0	flavin adenine dinucleotide binding [GO:0050660];oxidoreductase activity, acting on CH-OH group of donors [GO:0016614]
Uncharacterized protein	AN3347	Q5B7Y3_EMENI	Yellow	0	-0.227488	-0.480333	-0.136269	-0.639359	-0.707661	-0.756428	-0.80115	-0.923341	-0.94961	-0.995786	-1.15358	-1.45157	0	amino acid transmembrane transporter activity [GO:0015171]
Uncharacterized protein	AN3321	A0A1U8QP43_EMENI	Yellow	0	-0.247682	-0.35138	0.165159	-0.618866	-0.711715	-0.662658	-0.830897	-1.20774	-1.1897	-1.41391	-1.61285	-2.08877	0	aspartic-type endopeptidase activity [GO:0004190]
Uncharacterized protein	AN3286	A0A1U8QKB5_EMENI	Yellow	0	-0.0947829	-0.00534793	0.718327	-0.0203254	-0.506992	-0.491248	-0.839674	-0.762852	-1.1174	-1.39914	-1.54274	-1.9316	0
Uncharacterized protein	AN3285	Q5B845_EMENI	Yellow	0	0.127506	0.0920299	0.342076	-0.0441592	-0.285547	-0.845146	-0.993036	-1.17317	-1.11837	-1.66312	-1.92475	-1.64661	0
Uncharacterized protein	AN3175	A0A1U8QRD1_EMENI	Yellow	0	0.0291674	0.428235	1.05076	0.282487	-0.117291	-0.239785	-0.778535	-1.21882	-1.33792	-1.24568	-1.52613	-1.91999	0	transferase activity, transferring acyl groups other than amino-acyl groups [GO:0016747]
Uncharacterized protein	AN2928	A0A1U8QFV4_EMENI	Yellow	0	0.00672589	-0.181308	0.213323	-0.442752	-0.48426	-0.652147	-0.868711	-1.03351	-0.993148	-1.12053	-1.20426	-1.0099	0
Arginase (EC 3.5.3.1)	AN2901	ARGI_EMENI	Yellow	0	-0.0664639	-0.188372	0.196015	-0.412308	-0.48241	-0.399727	-0.615027	-0.856132	-1.17058	-1.5632	-2.12354	-2.81887	0	arginase activity [GO:0004053];metal ion binding [GO:0046872]	arginine metabolic process [GO:0006525];urea cycle [GO:0000050]
Uncharacterized protein	AN2821	Q5B9F9_EMENI	Yellow	0	-0.534173	-0.608391	-0.0795385	-0.637517	-1.00883	-1.08615	-1.53167	-1.62355	-1.07534	-1.59284	-2.0342	-1.8484	0
Uncharacterized protein	AN2649	A0A1U8QQ77_EMENI	Yellow	0	-0.494333	-0.953913	-0.226824	-1.01983	-1.20574	-1.00125	-1.16638	-1.17141	-1.54133	-1.58697	-2.19503	-2.68851	0
Uncharacterized protein	AN2648	A0A1U8QHZ3_EMENI	Yellow	0	-0.514967	-0.703618	0.187652	-0.621713	-0.70248	-0.984233	-1.08293	-1.29481	-1.36195	-1.47882	-1.67224	-2.12159	0	flavin adenine dinucleotide binding [GO:0050660];oxidoreductase activity, acting on CH-OH group of donors [GO:0016614]
Uncharacterized protein	AN2392	A0A1U8QTQ2_EMENI	Yellow	0	-0.399633	-0.284867	1.23085	-0.130814	-0.487306	-0.413608	-1.34247	-1.20838	-1.43378	-2.37362	-2.50612	-3.76593	0	protein dimerization activity [GO:0046983]
Uncharacterized protein	AN2387	A0A1U8QH63_EMENI	Yellow	0	-0.227613	-0.512776	0.302138	-0.481927	-0.54948	-0.739721	-0.831706	-0.902764	-0.963527	-1.28175	-1.63731	-2.07476	0	flavin adenine dinucleotide binding [GO:0050660];oxidoreductase activity, acting on CH-OH group of donors [GO:0016614]
Uncharacterized protein	AN1803	A0A1U8QVN1_EMENI	Yellow	0	-0.359806	-0.293809	0.772666	-0.336817	-0.427589	-0.488266	-0.79681	-0.928044	-1.3195	-1.82755	-2.19341	-3.12446	0
Uncharacterized protein	AN0392	A0A1U8QXF5_EMENI	Yellow	0	-0.121483	-0.252606	0.283073	-0.0150186	-0.0399666	-0.0599637	-0.258529	-0.724546	-1.17806	-1.73365	-2.28281	-2.23772	0
Uncharacterized protein	AN0010	Q5BHF9_EMENI	Yellow	0	-0.295249	-0.408514	0.338687	-0.567964	-0.509141	-0.511838	-0.793527	-1.02144	-0.972008	-1.51482	-1.72389	-2.69089	0
Mannan endo-1,6-alpha-mannosidase (EC 3.2.1.101)	AN0393	A0A1U8QJC4_EMENI	Yellow	0	-0.0420082	-0.238761	-0.0258779	-0.333714	-0.472926	-0.655162	-0.755863	-0.959736	-1.1079	-1.35048	-1.51594	-1.62897	0	mannan endo-1,6-alpha-mannosidase activity [GO:0008496]	carbohydrate catabolic process [GO:0016052]
Uncharacterized protein	AN0009	A0A1U8QFE2_EMENI	Yellow	0	-0.296617	-0.649697	0.0449974	-0.83198	-0.914206	-0.989772	-1.52976	-1.82558	-1.36779	-1.77136	-2.04976	-2.3471	0	hydrolase activity [GO:0016787]
Uncharacterized protein	AN7850	A0A1U8QXN8_EMENI	Green	0	0.333759	0.905476	2.5657	1.06266	0.681944	0.613202	1.30881	0.604055	0.0923027	-0.0754701	-0.375274	-1.11422	0.0099
Uncharacterized protein	AN2684	A0A1U8QLV6_EMENI	Green	0	0.214653	0.0361687	0.265754	0.254141	0.36298	0.42355	0.316729	0.137395	0.03877	0.0807982	0.100683	0.100496	0.0099	oxidoreductase activity, acting on the CH-CH group of donors, NAD or NADP as acceptor [GO:0016628]
Uncharacterized protein	AN8831	Q5AS99_EMENI	Green	0	0.124491	0.360496	0.254063	0.300315	0.227819	0.314317	0.0225832	-0.0677778	-0.340556	-0.427284	-0.415147	-0.638015	0.0092
Spindle pole body component	AN8120	A0A1U8QH89_EMENI	Green	0	-0.0168337	0.173287	-0.0174352	0.191337	0.202517	0.254755	0.455547	0.362356	0.318751	0.197287	0.177831	-0.162143	0.0088	gamma-tubulin binding [GO:0043015]	microtubule nucleation [GO:0007020]
Uncharacterized protein	AN3526	A0A1U8QWS9_EMENI	Green	0	0.259952	0.556625	0.614379	0.375568	0.360972	0.386883	0.0641269	0.0482078	-0.149559	-0.29804	-0.329581	-0.628824	0.0088
Uncharacterized protein	AN3425	A0A1U8QPP7_EMENI	Green	0	0.243613	0.158569	0.062011	0.307889	0.404285	0.508349	0.50464	0.301121	0.0834506	-0.0773331	-0.0698523	-0.374068	0.0087
Proteasome subunit alpha type (EC 3.4.25.1)	AN1757	A0A1U8QS43_EMENI	Green	0	-0.0504419	0.00408151	0.0205998	0.0913652	0.104249	0.1427	0.0173591	-0.0176997	-0.129114	-0.158003	-0.173937	-0.210341	0.0087	threonine-type endopeptidase activity [GO:0004298]	ubiquitin-dependent protein catabolic process [GO:0006511]
Uncharacterized protein	AN1451	A0A1U8QM41_EMENI	Green	0	0.31809	0.344095	0.166072	0.470919	0.592313	0.696263	0.26056	0.0218947	-0.38872	-0.529547	-0.546882	-0.620016	0.0079
Uncharacterized protein	AN2516	A0A1U8QHH4_EMENI	Green	0	0.162241	0.189324	0.304495	0.195495	0.255912	0.244544	0.047448	-0.16249	-0.322634	-0.493286	-0.495154	-0.605932	0.0077
Uncharacterized protein	AN0983	A0A1U8QR46_EMENI	Green	0	0.302354	0.743066	1.17467	0.671001	0.481381	0.39264	-0.0200673	-0.116141	-0.359731	-0.459932	-0.418216	-1.06465	0.0077
Uncharacterized protein	AN1846	A0A1U8QI89_EMENI	Green	0	0.100201	0.263316	0.401941	0.226542	0.223198	0.207728	0.248942	0.229736	0.118068	0.0220807	0.101809	-0.0520771	0.0076
Uncharacterized protein	AN7369	Q5AWG1_EMENI	Green	0	0.0305798	0.167105	0.0755899	0.52713	0.603426	0.584861	0.437767	0.240728	-0.0484775	-0.451848	-0.379608	-0.0204094	0.0075	ATP binding [GO:0005524];flavin adenine dinucleotide binding [GO:0050660];oxidoreductase activity, acting on CH-OH group of donors [GO:0016614];protein disulfide oxidoreductase activity [GO:0015035];protein kinase activity [GO:0004672]
Uncharacterized protein	AN6361	A0A1U8QNJ5_EMENI	Green	0	0.0702493	0.175688	0.494909	0.427665	0.498937	0.545333	0.45065	0.379788	0.223324	0.160929	-0.00122807	-0.205744	0.0073
Annexin	AN2427	Q5BAK3_EMENI	Green	0	0.59419	0.710224	0.881267	0.294005	0.370323	0.432692	-0.239014	-0.150492	-0.53438	-0.403328	-0.498917	-0.733608	0.0073	calcium-dependent phospholipid binding [GO:0005544];calcium ion binding [GO:0005509]
E3 ubiquitin ligase complex SCF subunit sconC (Sulfur controller C) (Sulfur metabolite repression control protein C)	AN2302	SKP1_EMENI	Green	0	0.0340084	-0.0090777	0.1304	0.0628314	0.139941	0.240951	0.169535	0.097586	0.0355273	-0.0286641	-0.0729707	-0.103613	0.0073		protein ubiquitination [GO:0016567];sulfur compound metabolic process [GO:0006790];ubiquitin-dependent protein catabolic process [GO:0006511]
Uncharacterized protein	AN0419	A0A1U8QJ90_EMENI	Green	0	0.0559336	0.242814	0.323885	0.34078	0.285721	0.322882	-0.0468099	-0.100857	-0.290471	-0.51887	-0.52111	-0.716644	0.0072
Uncharacterized protein	AN7528	A0A1U8QNW9_EMENI	Green	0	0.136199	0.514998	0.609722	0.554549	0.344094	0.301656	0.237147	0.0600162	-0.0237106	0.208219	-0.357336	0.00911376	0.0071
Uncharacterized protein	AN3751	A0A1U8QRM4_EMENI	Green	0	0.651103	0.650614	1.03448	0.246228	0.121709	0.264111	-0.0667134	-0.0275149	-0.182063	0.0246473	-0.0334757	-0.629492	0.0071
Uncharacterized protein	AN0471	A0A1U8QIU4_EMENI	Green	0	0.375055	0.560942	0.453978	0.3999	0.321447	0.419863	0.193539	0.199201	-0.00515866	0.0797335	0.0667192	-0.430082	0.007	calcium:proton antiporter activity [GO:0015369]
Uncharacterized protein	AN0386	A0A1U8QXY3_EMENI	Green	0	0.886772	0.636039	1.26497	0.525181	0.543468	0.986904	0.588822	0.220296	0.180052	-0.0978405	-0.264153	-0.773594	0.0068
Uncharacterized protein	AN2148	A0A1U8QI37_EMENI	Green	0	0.102175	0.197659	0.234071	0.0643751	-0.0959956	-0.0237957	0.148338	0.125036	0.0696942	-0.0263956	-0.0440041	-0.321028	0.0065
Uncharacterized protein	AN8334	A0A1U8QH76_EMENI	Green	0	0.173314	0.686743	0.5895	0.901537	0.856977	1.04673	1.08342	0.842842	0.406827	0.0733217	-0.116969	-0.534386	0.0063	metal ion transmembrane transporter activity [GO:0046873]
Uncharacterized protein	AN3792	A0A1U8QK60_EMENI	Green	0	0.15878	0.38629	0.365136	0.32254	0.273388	0.0570664	0.107275	0.265544	0.291678	0.369995	0.257284	0.0331632	0.0061
Uncharacterized protein	AN3671	A0A1U8QU73_EMENI	Green	0	-0.0271441	0.0583451	0.0415098	0.0854059	0.103284	0.0698345	0.013537	0.164325	0.00254802	-0.124597	-0.201389	-0.405371	0.0058
alpha-1,2-Mannosidase (EC 3.2.1.-)	AN2045	A0A1U8QRG9_EMENI	Green	0	-0.00273633	0.348452	0.418866	0.523448	0.362693	0.252781	0.272874	0.232274	0.113474	-0.0266108	-0.108318	-0.350926	0.0054	calcium ion binding [GO:0005509];mannosyl-oligosaccharide 1,2-alpha-mannosidase activity [GO:0004571]	metabolic process [GO:0008152]
Uncharacterized protein	AN2578	Q5BA52_EMENI	Green	0	-0.0536262	-0.0768529	0.0462914	0.0520192	0.0294113	0.0681349	0.0486692	0.0666187	0.0626269	0.0203776	-0.132419	-0.526681	0.0053	peroxidase activity [GO:0004601]
Uncharacterized protein	AN7261	A0A1U8QQY9_EMENI	Green	0	0.184137	0.0596077	0.0952456	0.474582	0.651834	0.491528	0.442936	0.305327	0.112852	0.0773219	-0.251807	-0.537364	0.0052
Uncharacterized protein	AN0456	A0A1U8QQY8_EMENI	Green	0	0.282317	0.459698	0.443451	0.662913	0.602764	0.828058	0.458088	0.529083	0.415214	0.100966	-0.0249401	-0.562255	0.005
Uncharacterized protein	AN0412	A0A1U8QIR4_EMENI	Green	0	0.189061	0.15793	0.341961	0.00593544	0.112319	0.116584	0.175845	0.0196946	-0.147953	-0.3187	-0.232835	-0.393735	0.005
Proteasome subunit alpha type (EC 3.4.25.1)	AN5793	A0A1U8QI02_EMENI	Green	0	-0.0554611	0.0561511	0.102902	0.0330731	0.0443972	0.139656	0.0232795	0.0715801	-0.0667126	-0.0818186	-0.188731	-0.22788	0.0049	threonine-type endopeptidase activity [GO:0004298]	ubiquitin-dependent protein catabolic process [GO:0006511]
Acyltransferase easC (EC 2.3.1.-) (Emericellamide biosynthesis protein B)	AN2548	EASC_EMENI	Green	0	0.0855815	0.102308	0.178783	0.110554	0.201088	0.196298	0.208953	0.180482	0.100038	-0.199256	-0.482494	-0.91897	0.0049	transferase activity, transferring acyl groups [GO:0016746];transferase activity, transferring acyl groups other than amino-acyl groups [GO:0016747]	chanoclavine-I biosynthetic process [GO:1900566];emericellamide A biosynthetic process [GO:1900617];emericellamide biosynthetic process [GO:1900557];ergot alkaloid biosynthetic process [GO:0035837]
Uncharacterized protein	AN1229	A0A1U8QLB4_EMENI	Green	0	0.0457732	0.156895	0.3363	0.217243	0.234241	0.368323	0.248752	0.236123	0.0546429	-0.0372265	-0.102455	-0.272316	0.0049		ER to Golgi vesicle-mediated transport [GO:0006888]
Uncharacterized protein	AN8479	A0A1U8QYL5_EMENI	Green	0	0.040344	0.271037	0.238022	0.384529	0.40655	0.523192	0.616541	0.261621	0.156636	-0.125137	-0.254862	-0.829065	0.0046
Uncharacterized protein	AN2046	A0A1U8QWJ4_EMENI	Green	0	0.111998	0.219406	0.285326	0.279602	0.212367	0.228389	0.10259	0.167476	0.244767	0.201351	0.13098	-0.138531	0.0046	RNA polymerase II transcription cofactor activity [GO:0001104]
Uncharacterized protein	AN8278	Q5ATV2_EMENI	Green	0	0.399905	0.222024	0.621952	0.245995	0.441227	0.706854	0.28373	0.158708	-0.133041	-0.256646	-0.294497	-0.208029	0.0044
Uncharacterized protein	AN5415	A0A1U8QH59_EMENI	Green	0	-0.0231867	0.0558543	-0.150941	0.197686	0.269125	0.189889	0.152909	0.25059	0.0862597	-0.0477841	-0.290055	-0.688987	0.0044	O-methyltransferase activity [GO:0008171]
Uncharacterized protein	AN8837	A0A1U8QS32_EMENI	Green	0	0.266424	0.238338	0.213542	0.183055	0.141572	0.270182	0.108359	0.0466938	-0.119738	-0.120029	-0.0831122	-0.357733	0.0043	NAD+ kinase activity [GO:0003951]	NAD metabolic process [GO:0019674];NADP biosynthetic process [GO:0006741]
Uncharacterized protein	AN4249	A0A1U8QMN2_EMENI	Green	0	0.0421278	0.103673	0.105103	0.144805	0.0978277	0.0798018	-0.0313628	0.0181505	-0.000370582	-0.0800266	-0.132905	-0.280441	0.0043
Uncharacterized protein	AN1656	Q5BCS4_EMENI	Green	0	0.0424534	0.304934	0.347013	0.401394	0.406815	0.416949	0.165413	-0.0371648	-0.287946	-0.415547	-0.348164	-0.656409	0.0042
Pre-mRNA-splicing factor slt11	AN7145	SLT11_EMENI	Green	0	-0.0283706	0.0574161	0.134336	0.0942373	0.138626	0.0912603	0.0913389	0.165873	0.079361	0.0488017	0.035374	-0.396268	0.004	pre-mRNA binding [GO:0036002];U6 snRNA binding [GO:0017070]	spliceosomal snRNP assembly [GO:0000387]
Uncharacterized protein	AN6791	A0A1U8QHN2_EMENI	Green	0	0.323899	0.428155	0.253979	0.449314	0.386087	0.30637	0.518633	0.0102726	-0.248328	-0.355118	-0.483348	-0.981872	0.004	oxidoreductase activity [GO:0016491];phosphopantetheine binding [GO:0031177];transferase activity [GO:0016740];zinc ion binding [GO:0008270]
Lysophospholipase (EC 3.1.1.5)	AN1675	A0A1U8QJ02_EMENI	Green	0	0.301845	0.215362	0.543735	0.183455	0.237355	0.284863	-0.0211523	-0.136452	-0.250336	-0.269395	-0.18872	0.0331956	0.004	lysophospholipase activity [GO:0004622]	phospholipid catabolic process [GO:0009395]
Uncharacterized protein	AN0329	A0A1U8QHY7_EMENI	Green	0	0.198451	0.199436	0.423202	0.148712	0.153237	0.386721	0.386037	0.259078	0.264017	0.299492	0.151235	-0.0629734	0.004		ubiquitin-dependent protein catabolic process [GO:0006511]
Uncharacterized protein	AN7577	Q5AVV3_EMENI	Green	0	0.198315	0.478121	0.361157	0.592898	0.673217	0.754924	0.618604	0.274242	-0.00203819	-0.355964	-0.409401	-0.937894	0.0037
Uncharacterized protein	AN2737	A0A1U8QJ52_EMENI	Green	0	0.315013	0.0189461	0.176827	-0.0297792	0.125364	0.231838	0.301083	0.0926599	-0.0659007	-0.281817	-0.306169	-0.649219	0.0036		mRNA transport [GO:0051028]
Uncharacterized protein	AN1819	A0A1U8QTG1_EMENI	Green	0	0.0321739	-0.0832117	-0.1837	0.144654	0.134847	0.422415	0.325555	0.287842	0.0823163	-0.218103	-0.18038	-0.346914	0.0035
Uncharacterized protein	AN7760	A0A1U8QZE1_EMENI	Green	0	0.266743	0.313067	0.367997	0.331116	0.291306	0.277118	0.0872072	-0.0468964	-0.211955	-0.345445	-0.246568	-0.457993	0.0033
Uncharacterized protein	AN6409	A0A1U8QT11_EMENI	Green	0	0.35339	0.520961	1.38681	1.31214	1.27964	2.14738	2.00649	1.46297	1.10668	0.495945	0.679244	-0.509628	0.0033
Uncharacterized protein	AN4457	Q5B4S3_EMENI	Green	0	-0.0435953	0.0652741	0.0993285	0.124241	0.184476	0.258898	0.188771	0.169757	0.130391	0.0300791	0.0404648	-0.116517	0.0033	threonine-type endopeptidase activity [GO:0004298]	proteolysis involved in cellular protein catabolic process [GO:0051603]
Uncharacterized protein	AN8358	Q5ATM2_EMENI	Green	0	0.623877	0.879159	0.528285	0.353874	0.0498236	0.337156	0.303806	-0.276461	0.183233	-0.0759842	0.123378	0.42523	0.0032	heme binding [GO:0020037];iron ion binding [GO:0005506];oxidoreductase activity, acting on paired donors, with incorporation or reduction of molecular oxygen [GO:0016705]
Uncharacterized protein	AN8123	A0A1U8QIL4_EMENI	Green	0	0.0154389	0.185573	-0.120452	0.428664	0.537847	0.513257	0.621073	0.658701	0.645345	0.547259	0.170417	-0.529973	0.0032	oxidoreductase activity [GO:0016491]
Uncharacterized protein	AN6487	A0A1U8QWG6_EMENI	Green	0	0.0681086	0.310889	0.218176	0.569302	0.580411	0.644606	0.611713	0.404835	0.170267	-0.149852	-0.184465	-0.464539	0.0032	aspartic-type endopeptidase activity [GO:0004190]
Probable sterigmatocystin biosynthesis P450 monooxygenase stcF (EC 1.14.-.-) (Cytochrome P450 60A2)	AN7818	STCF_EMENI	Green	0	0.485642	0.464319	0.528582	0.830525	0.700964	0.982034	0.812257	0.672524	0.419662	0.522925	0.302872	-0.0819342	0.0031	heme binding [GO:0020037];iron ion binding [GO:0005506];monooxygenase activity [GO:0004497];oxidoreductase activity, acting on paired donors, with incorporation or reduction of molecular oxygen [GO:0016705]	sterigmatocystin biosynthetic process [GO:0045461]
Uncharacterized protein	AN1478	Q5BDA2_EMENI	Green	0	0.0463184	0.0986683	0.0742198	0.0644556	0.142138	0.0445809	0.180946	-0.030324	-0.0896692	-0.243804	-0.221714	-0.252525	0.0031	ATP binding [GO:0005524];nucleic acid binding [GO:0003676];serine-type peptidase activity [GO:0008236]
Uncharacterized protein	AN0791	Q5BF89_EMENI	Green	0	-0.0144624	0.0954757	0.174135	0.258904	0.229068	0.365473	-0.0280207	0.171959	-0.0328061	-0.255226	-0.453832	-0.419791	0.0031
Uncharacterized protein	AN9373	Q5AQQ7_EMENI	Green	0	0.0694675	0.115647	0.203603	0.186397	0.240226	0.364973	0.150053	-0.18768	-0.372992	-0.525097	-0.46012	-0.654846	0.003
Uncharacterized protein	AN0777	Q5BFA3_EMENI	Green	0	0.332628	0.671572	0.617709	0.482142	0.405179	0.454245	0.279935	0.135162	-0.223263	-0.381858	-0.254493	-0.761799	0.003		intracellular protein transport [GO:0006886]
Uncharacterized protein	AN3287	A0A1U8QJF8_EMENI	Green	0	1.66346	1.29732	1.47604	1.2754	1.42762	1.21751	1.08782	0.290353	0.522376	0.396209	0.655329	0.390519	0.0029	amino acid transmembrane transporter activity [GO:0015171]
Uncharacterized protein	AN6377	A0A1U8QJ45_EMENI	Green	0	0.200528	0.829404	1.11221	0.824304	0.77656	0.904808	0.709526	0.586176	0.206329	0.0238159	-0.137396	-1.11384	0.0027
Uncharacterized protein	AN5855	A0A1U8QKF8_EMENI	Green	0	0.141614	0.286583	0.226116	0.143897	0.202428	0.367036	0.347812	0.24693	0.208354	0.166264	0.0825965	-0.0050394	0.0025	ATP adenylyltransferase activity [GO:0003877]
Uncharacterized protein	AN1871	A0A1U8QSE8_EMENI	Green	0	0.619908	0.814002	0.865042	0.485794	0.414016	0.47732	-0.0637106	-0.0708228	-0.554216	-0.572938	-0.52501	-0.865021	0.0023
Uncharacterized protein	AN5675	A0A1U8QJ42_EMENI	Green	0	0.159347	0.187457	0.282858	0.264804	0.191235	0.251765	0.0673183	0.0116787	-0.144933	-0.123604	-0.334339	-0.420746	0.0022
Uncharacterized protein	AN9330	A0A1U8QP41_EMENI	Green	0	-0.00723264	0.250312	0.374571	0.533228	0.52902	0.42467	0.443524	0.278906	0.400268	-0.224012	-0.139815	-0.988763	0.0021	hydrolase activity [GO:0016787]	metabolic process [GO:0008152]
Uncharacterized protein	AN8530	A0A1U8QTH6_EMENI	Green	0	0.356053	0.526685	0.849613	0.685229	0.505877	0.750115	0.49955	0.406093	-0.0317664	-0.0155117	-0.0963638	-0.665807	0.0021	heme binding [GO:0020037];iron ion binding [GO:0005506];monooxygenase activity [GO:0004497];oxidoreductase activity, acting on paired donors, with incorporation or reduction of molecular oxygen [GO:0016705]
Uncharacterized protein	AN7329	Q5AWK1_EMENI	Green	0	0.153284	0.244533	0.581076	0.323441	0.309454	0.351056	0.130231	0.119243	-0.0704415	-0.287038	-0.239656	-0.163918	0.0021
Uncharacterized protein	AN5213	A0A1U8QJF0_EMENI	Green	0	0.767092	0.860823	1.01553	0.518816	0.518418	0.619242	0.184458	0.171291	-0.319455	-0.370847	-0.411747	-1.0455	0.0021
Uncharacterized protein	AN0617	A0A1U8QTU1_EMENI	Green	0	-0.0535264	0.194	0.103431	0.556014	0.802867	0.84171	0.842573	0.545823	0.19012	-0.483466	-0.656379	-0.736371	0.002	lyase activity [GO:0016829]	metabolic process [GO:0008152]
Uncharacterized protein	AN2510	A0A1U8QXA1_EMENI	Green	0	-0.0550901	0.0127456	0.224096	0.252079	0.189166	0.150259	-0.0486744	0.0854843	0.00688389	-0.037072	-0.271274	-0.467469	0.0019
Uncharacterized protein	AN1676	A0A1U8QRB2_EMENI	Green	0	0.0943621	0.322865	0.441526	0.453405	0.408505	0.351327	0.0115177	-0.0301962	-0.238909	-0.295014	-0.281073	-0.646786	0.0019	iron ion binding [GO:0005506];L-ascorbic acid binding [GO:0031418];oxidoreductase activity, acting on paired donors, with incorporation or reduction of molecular oxygen [GO:0016705]
Uncharacterized protein	AN7166	A0A1U8QKR9_EMENI	Green	0	0.342625	0.487652	0.689411	0.339217	0.281373	0.368841	0.0892113	0.0714387	-0.184316	-0.28464	-0.296508	-0.664561	0.0018
Uncharacterized protein	AN2300	A0A1U8QYB9_EMENI	Green	0	0.18185	0.0973384	0.173881	0.171665	0.239877	0.187362	0.416957	0.177662	0.0317911	-0.327527	-0.321411	-0.434127	0.0018	ATPase activity, coupled to transmembrane movement of substances [GO:0042626];ATP binding [GO:0005524]
Uncharacterized protein	AN2919	A0A1U8QVG2_EMENI	Green	0	0.1301	0.224844	0.255278	0.175583	0.169926	0.13544	0.0445951	-0.150932	-0.26945	-0.35449	-0.336285	-0.359386	0.0017	nucleic acid binding [GO:0003676]
Uncharacterized protein	AN1330	A0A1U8QFM6_EMENI	Green	0	0.439425	0.292533	0.613617	0.298958	0.280643	0.434386	0.0169451	0.0434627	-0.170705	-0.257785	-0.297009	-0.52506	0.0016	phosphoric diester hydrolase activity [GO:0008081]	lipid metabolic process [GO:0006629]
Uncharacterized protein	AN0620	A0A1U8QPL8_EMENI	Green	0	0.454459	0.721448	1.27815	0.101231	0.112578	-0.0923562	-0.377504	-0.0137538	-0.233735	-0.445704	-0.475269	-0.305981	0.0016
Uncharacterized protein	AN6944	A0A1U8QSD2_EMENI	Green	0	0.0580217	0.17023	0.383828	0.400367	0.485655	0.596246	0.645021	0.334435	0.0491695	-0.35665	-0.426833	-1.01847	0.0015
Uncharacterized protein	AN4930	Q5B3F0_EMENI	Green	0	0.0906079	0.223797	0.271117	0.247094	0.175995	0.187167	-0.055469	-0.0769564	-0.274655	-0.358033	-0.300496	-0.40163	0.0015
YPT1_NEUCR GTP-binding protein ypt1	AN4281	Q5B599_EMENI	Green	0	-0.0447154	-0.0315076	0.130294	0.0712961	0.0667942	0.0958977	-0.0045518	0.0658105	-0.0355046	-0.103317	-0.185626	-0.217942	0.0015	GTPase activity [GO:0003924];GTP binding [GO:0005525]
Uncharacterized protein	AN1836	Q5BC94_EMENI	Green	0	0.133073	0.273938	0.059766	0.400374	0.397267	0.296822	-0.0450952	-0.233203	-0.42671	-0.465332	-0.439298	-0.508098	0.0015	N-acetyltransferase activity [GO:0008080]
Uncharacterized protein	AN1053	Q5BEH7_EMENI	Green	0	0.110574	0.277108	0.133466	0.168084	0.101214	0.0254095	0.10708	-0.0642165	-0.0844142	-0.305621	-0.207153	-0.415274	0.0015
Uncharacterized protein	AN1556	Q5BD24_EMENI	Green	0	0.0931373	0.198055	0.0794167	0.387798	0.420801	0.662248	0.428296	0.43018	0.20864	0.0314892	-0.236118	-0.835209	0.0015
Uncharacterized protein	AN2173	A0A1U8QZN4_EMENI	Green	0	0.0868809	-0.114851	-0.105825	-0.148162	-0.0462001	-0.00378725	0.185741	0.179994	0.068524	-0.0493279	-0.0436102	-0.534746	0.0014	calcium ion binding [GO:0005509]	transmembrane transport [GO:0055085]
Uncharacterized protein	AN0328	A0A1U8QG92_EMENI	Green	0	0.223616	-0.0711299	0.179576	0.096803	0.0750178	0.242565	-0.0166615	-0.0452794	-0.135566	-0.244132	-0.205403	-0.574155	0.0014
Lipoyl synthase, mitochondrial (EC 2.8.1.8) (Lipoate synthase) (LS) (Lip-syn) (Lipoic acid synthase)	AN9486	LIPA_EMENI	Green	0	-0.0856	0.00567934	0.246174	0.120831	0.107277	0.209419	0.195491	0.231508	0.198793	0.101955	0.0448405	-0.283197	0.0013	4 iron, 4 sulfur cluster binding [GO:0051539];lipoate synthase activity [GO:0016992];metal ion binding [GO:0046872]	lipoate biosynthetic process [GO:0009107];protein lipoylation [GO:0009249]
Uncharacterized protein	AN6534	A0A1U8QQJ8_EMENI	Green	0	0.203913	0.364291	0.400207	0.220917	0.152831	0.0270897	-0.116398	-0.0913728	-0.289368	-0.315769	-0.278996	-0.343075	0.0013
Uncharacterized protein	AN4425	A0A1U8QWX3_EMENI	Green	0	-0.0187705	0.0544173	0.0509243	0.0462566	-0.00442019	0.127715	-0.0469206	0.0493093	-0.0456848	-0.111955	-0.187577	-0.336895	0.0013	endodeoxyribonuclease activity, producing 5'-phosphomonoesters [GO:0016888]
Probable rhamnogalacturonate lyase C (EC 4.2.2.23)	AN4139	RGLC_EMENI	Green	0	0.0691987	0.166574	0.0530059	0.198912	0.155305	0.226215	0.19955	-0.0404686	-0.179812	-0.351749	-0.353952	-0.644136	0.0013	carbohydrate binding [GO:0030246];hydrolase activity [GO:0016787];rhamnogalacturonan endolyase activity [GO:0102210]	cell wall organization [GO:0071555];polysaccharide catabolic process [GO:0000272]
Uncharacterized protein	AN2092	A0A1U8QMK6_EMENI	Green	0	0.00371735	0.0988041	0.178731	0.182862	0.15072	0.137638	0.0691599	-0.0303598	-0.166689	-0.348011	-0.36734	-0.385614	0.0013	peptidase activity [GO:0008233]
Uncharacterized protein	AN9070	A0A1U8QXL2_EMENI	Green	0	0.206174	0.430465	0.571548	0.452769	0.407071	0.387061	0.00623191	0.0488282	-0.224066	-0.400758	-0.361207	-1.04099	0.0012
Uncharacterized protein	AN6943	A0A1U8QQ01_EMENI	Green	0	0.14987	0.168322	0.761326	0.496366	0.549489	0.330165	0.828173	0.47514	-0.160037	-0.614533	-0.40702	-1.23562	0.0012	glycerate kinase activity [GO:0008887]	organic acid phosphorylation [GO:0031388]
Proteasome subunit alpha type (EC 3.4.25.1)	AN6726	A0A1U8QID6_EMENI	Green	0	-0.0276322	-0.00169734	0.110201	0.134145	0.0714515	0.0992598	-0.0364279	-0.0538735	-0.080377	-0.141378	-0.16467	-0.288126	0.0012	threonine-type endopeptidase activity [GO:0004298]	ubiquitin-dependent protein catabolic process [GO:0006511]
Uncharacterized protein	AN4775	A0A1U8QM30_EMENI	Green	0	0.015633	0.0549129	0.0611041	0.0570461	0.0603001	0.0772671	0.0734224	0.112205	0.0804678	0.0365706	-0.0346512	-0.157489	0.0012
Uncharacterized protein	AN1855	A0A1U8QVM8_EMENI	Green	0	0.434665	0.84928	1.01445	0.587649	0.418078	0.432478	0.237274	0.227211	-0.155825	-0.195518	-0.262251	-0.643972	0.0012	phosphoric diester hydrolase activity [GO:0008081]	lipid metabolic process [GO:0006629]
Uncharacterized protein	AN1278	Q5BDV2_EMENI	Green	0	0.138141	0.343183	0.308169	0.562574	0.670074	0.903724	0.557292	0.6037	0.214949	-0.0776301	-0.249028	-0.288998	0.0012
Uncharacterized protein	AN3932	A0A1U8QHM4_EMENI	Green	0	0.010615	0.0364907	0.15494	0.0915747	0.115473	0.0853449	0.00928667	-0.0827309	-0.118642	-0.181128	-0.25561	-0.289387	0.001	threonine-type endopeptidase activity [GO:0004298]	proteolysis involved in cellular protein catabolic process [GO:0051603]
Uncharacterized protein	AN7074	A0A1U8QVL4_EMENI	Green	0	0.12647	0.286931	0.308021	0.3896	0.510134	0.534125	0.699594	0.745151	0.687472	0.512249	0.323801	-0.165112	0.0008
Uncharacterized protein	AN2837	A0A1U8QFH2_EMENI	Green	0	0.154743	0.348874	0.162755	0.313151	0.408557	0.504146	0.545226	0.217233	0.147464	-0.123896	-0.295928	-0.720616	0.0007
Uncharacterized protein	AN2030	A0A1U8QJ69_EMENI	Green	0	0.42785	0.877873	1.84432	1.31911	1.31662	1.34137	0.94836	0.786094	0.405623	-0.000333647	-0.366394	-0.427859	0.0007	oxidoreductase activity, acting on NAD(P)H, nitrogenous group as acceptor [GO:0016657]	cellular response to oxidative stress [GO:0034599]
Autophagy-related protein 18	AN0127	ATG18_EMENI	Green	0	0.0266824	0.0712342	-0.0256674	0.178604	0.0971056	0.0534348	0.0255607	-0.0961621	-0.10603	-0.206736	-0.0605741	-0.0441615	0.0007	phosphatidylinositol-3,5-bisphosphate binding [GO:0080025];phosphatidylinositol-3-phosphate binding [GO:0032266]	autophagy of mitochondrion [GO:0000422];autophagy of nucleus [GO:0044804];protein lipidation [GO:0006497];protein localization to pre-autophagosomal structure [GO:0034497];protein transport [GO:0015031]
Uncharacterized protein	AN7564	Q5AVW6_EMENI	Green	0	-0.129488	-0.0196808	-0.309309	0.089872	0.04634	0.186113	0.0999639	0.161559	0.0352987	-0.167828	-0.234905	-0.433318	0.0006	lyase activity [GO:0016829]	cellular amino acid metabolic process [GO:0006520]
Uncharacterized protein	AN4379	A0A1U8QSW5_EMENI	Green	0	0.112428	0.115191	0.168566	-0.0228001	0.0625583	0.0598428	0.156422	0.0430846	0.0835679	-0.0947956	-0.219088	-0.740367	0.0006
Uncharacterized protein	AN0325	Q5BGK5_EMENI	Green	0	0.048094	0.130965	0.0671758	0.0602792	0.0764604	0.143348	0.105373	0.0924615	0.0404092	0.000829546	-0.270773	-0.348648	0.0006
Uncharacterized protein	AN5783	Q5B0Z7_EMENI	Green	0	-0.117933	-0.0580112	0.171691	0.0639123	0.112694	0.13966	0.00120331	-0.0422421	-0.091702	-0.167202	-0.255161	-0.318506	0.0005	threonine-type endopeptidase activity [GO:0004298]	proteolysis involved in cellular protein catabolic process [GO:0051603];regulation of transcription, DNA-templated [GO:0006355]
TATA-box-binding protein (TATA sequence-binding protein) (TBP) (TATA-binding factor) (TATA-box factor) (Transcription initiation factor TFIID TBP subunit)	AN4976	TBP_EMENI	Green	0	-0.0944154	-0.0151832	-0.0853341	0.00825476	0.115449	0.0849254	0.133556	0.0529501	-0.0735572	-0.105143	-0.142758	-0.17975	0.0005	DNA binding [GO:0003677]	DNA-templated transcription, initiation [GO:0006352]
Uncharacterized protein	AN2805	A0A1U8QSU8_EMENI	Green	0	0.726584	1.26933	1.25701	1.33384	1.45362	1.6124	1.77811	0.914203	0.0231083	-0.413984	-1.30844	-0.641291	0.0005	catalytic activity [GO:0003824]
Uncharacterized protein	AN7759	Q5AVC1_EMENI	Green	0	0.220285	0.281362	0.191778	0.240985	0.286296	0.150349	-0.100558	-0.194024	-0.394736	-0.362725	-0.30149	-0.357682	0.0004
Uncharacterized protein	AN4909	A0A1U8QLU5_EMENI	Green	0	0.195635	0.366681	0.481903	0.567733	0.55848	0.75875	0.359456	0.330241	0.241078	0.0371555	-0.0593835	-0.234401	0.0004
Uncharacterized protein	AN2695	A0A1U8QRJ1_EMENI	Green	0	0.798707	0.877271	1.37343	1.09937	1.06286	1.10139	0.974838	0.600979	0.181631	-0.133028	0.107665	-0.730741	0.0004
Uncharacterized protein	AN4950	A0A1U8QNN3_EMENI	Green	0	0.218847	0.620243	0.720625	0.832868	0.780853	0.83979	0.67179	0.729027	0.380063	0.0786038	-0.141275	-0.908723	0.0003
Uncharacterized protein	AN1331	A0A1U8QSI1_EMENI	Green	0	0.316765	0.236544	0.608152	0.177812	0.272093	0.337293	0.00661902	-0.163105	-0.274193	-0.397693	-0.419233	-0.712798	0.0003	structural molecule activity [GO:0005198]
Uncharacterized protein	AN7594	A0A1U8QIH3_EMENI	Green	0	0.00868449	0.132958	-0.00343002	0.21962	0.34835	0.419527	0.357894	0.311234	0.303801	0.198882	0.0840113	0.0525991	0.0002	carbon-sulfur lyase activity [GO:0016846]	metabolic process [GO:0008152]
Uncharacterized protein	AN5509	A0A1U8QXR0_EMENI	Green	0	0.139606	0.367953	0.405156	0.75345	0.753389	0.921585	0.797843	0.586128	0.38828	0.22547	0.13687	-0.556877	0.0002
Uncharacterized protein	AN5018	A0A1U8QZ92_EMENI	Green	0	0.10309	0.239687	0.583641	0.204489	0.128195	0.0941211	0.0968498	-0.091535	-0.266225	-0.470929	-0.434186	-0.903793	0.0001
Uncharacterized protein	AN0600	A0A1U8QYU7_EMENI	Green	0	0.453416	0.32304	0.483837	0.492744	0.586739	0.761355	0.526663	0.328029	0.0542169	-0.248854	-0.308611	-0.860148	0.0001
Uncharacterized protein	AN9049	A0A1U8QJI0_EMENI	Green	0	-0.0250703	0.0166898	0.112503	0.125316	0.197559	0.28821	0.242182	0.0647434	-0.134394	-0.288058	-0.460533	-0.911525	0
Uncharacterized protein	AN5465	A0A1U8QR85_EMENI	Green	0	0.0503857	0.641972	1.15791	1.14387	0.852381	0.568296	0.965957	0.644955	0.566907	-0.0511917	-0.409951	-1.81762	0
Uncharacterized protein	AN5357	A0A1U8QR25_EMENI	Green	0	0.191651	0.180158	0.16297	0.190878	0.35165	0.463345	0.504421	0.362348	0.220868	-0.129289	-0.431174	-1.01094	0
Woronin body major protein	AN4695	HEX1_EMENI	Green	0	-0.0118423	0.0440291	0.0566674	0.0420005	0.126809	0.0571069	0.0352321	-0.0115652	-0.00630199	-0.168184	-0.227539	-0.383873	0	ribosome binding [GO:0043022];translation elongation factor activity [GO:0003746]	positive regulation of translational elongation [GO:0045901]
Mitochondrial Rho GTPase 1 (EC 3.6.5.-) (GTPase EF-hand protein of mitochondria 1)	AN4167	GEM1_EMENI	Green	0	0.0648479	0.165229	0.207117	0.00934862	0.00795648	-0.0500708	-0.042234	-0.0226402	-0.0345658	0.0612601	-0.0110642	-0.254915	0	calcium ion binding [GO:0005509];GTPase activity [GO:0003924];GTP binding [GO:0005525]	mitochondrion organization [GO:0007005]
Uncharacterized protein	AN0869	A0A1U8QVB0_EMENI	Green	0	0.128647	0.206662	0.452544	0.215693	0.222666	0.145742	0.107089	-0.0581718	-0.0739948	-0.369133	-0.277417	-0.513969	0
Uncharacterized protein	AN2029	Q5BBQ1_EMENI	Green	0	0.156959	0.199839	0.435298	0.468724	0.386289	0.487187	0.339706	0.118446	-0.0196281	-0.0129725	-0.210567	-0.648926	0
Uncharacterized protein	AN8136	A0A1U8QNX2_EMENI	Green	0	0.0875663	0.00295792	0.960695	-0.391018	-0.204302	-0.370029	-0.46103	-0.695709	-0.763926	-1.07901	-1.44152	-2.32748	0.0094
Uncharacterized protein	AN9105	A0A1U8QXI5_EMENI	Green	0	0.357132	0.583877	0.47618	0.262467	0.326271	0.351433	-0.312822	-0.304102	-0.771798	-0.733034	-0.695336	-0.968074	0.0091
Uncharacterized protein	AN3567	Q5B7B3_EMENI	Green	0	-0.207976	-0.105716	0.595874	-0.133604	-0.152644	-0.16464	-0.236684	-0.381103	-0.62758	-0.767256	-0.529535	-1.03109	0.0086
Uncharacterized protein	AN5074	A0A1U8QIY1_EMENI	Green	0	-0.458688	-0.13899	0.190883	-0.528389	-0.397881	0.019946	0.203261	-0.344188	-0.472034	-0.451739	-0.875532	-2.05867	0.0084
Uncharacterized protein	AN2588	A0A1U8QG82_EMENI	Green	0	0.113624	0.222049	0.404617	0.341477	0.00621441	0.167607	-0.343192	-0.971865	-1.49988	-1.66575	-1.6599	-1.98119	0.0079
Uncharacterized protein	AN8005	A0A1U8QRL9_EMENI	Green	0	-0.115827	-0.132975	-0.141329	-0.294219	-0.448422	-0.37416	-0.590821	-0.578133	-0.886329	-1.03191	-1.15608	-0.990869	0.0077	N-acetyltransferase activity [GO:0008080]
Uncharacterized protein	AN8994	A0A1U8QU08_EMENI	Green	0	0.148871	0.679048	0.960382	0.816715	0.847588	0.833316	0.45174	0.00602138	-0.360277	-0.75094	-0.8175	-1.33516	0.0072
Uncharacterized protein	AN6801	A0A1U8QIF3_EMENI	Green	0	0.236081	0.302876	0.578548	-0.108486	-0.352273	-0.1158	-0.568313	-0.384213	-0.729549	-0.601054	-0.891151	-1.73472	0.0071
Uncharacterized protein	AN8429	A0A1U8QFQ1_EMENI	Green	0	0.357612	-0.0141426	0.619581	0.188714	-0.0846125	-0.252804	-0.679792	-0.822931	-1.00918	-1.01461	-1.17678	-2.02638	0.0062
Uncharacterized protein	AN8532	A0A1U8QY11_EMENI	Green	0	-0.289423	-0.646308	-0.485703	-0.0571437	-0.192978	-0.121378	-0.427768	-0.671038	-1.19671	-1.24809	-1.49262	-0.807702	0.0059
Uncharacterized protein	AN4121	A0A1U8QIU8_EMENI	Green	0	0.0488328	-0.0239845	0.309642	-0.0745129	0.0668025	0.0470154	-0.168383	-0.426034	-0.817976	-1.9135	-1.47185	-0.936959	0.0059
Acyl-coenzyme A:6-aminopenicillanic-acid-acyltransferase 40 kDa form (EC 2.3.1.164) (Isopenicillin-N N-acyltransferase) [Cleaved into: Acyl-coenzyme A:6-aminopenicillanic-acid-acyltransferase 11 kDa subunit;Acyl-coenzyme A:6-aminopenicillanic-acid-acyltransferase 29 kDa subunit]	AN2623	AAAA_EMENI	Green	0	-0.0981302	-0.237029	0.44498	-0.265871	-0.223801	-0.293014	-0.478774	-0.587365	-0.722062	-0.902021	-1.15052	-1.35181	0.0059	acyl coenzyme A: isopenicillin N acyltransferase activity [GO:0102920];isopenicillin-N N-acyltransferase activity [GO:0050640]	penicillin biosynthetic process [GO:0042318]
Uncharacterized protein	AN2032	A0A1U8QUY9_EMENI	Green	0	0.165085	0.435057	1.60283	0.636303	0.72699	0.473641	0.303556	-0.44924	-0.968227	-1.41692	-0.778679	-0.779242	0.0057	catalytic activity [GO:0003824];phosphopantetheine binding [GO:0031177]	metabolic process [GO:0008152]
Uncharacterized protein	AN8300	A0A1U8QHX3_EMENI	Green	0	0.0955158	0.44049	0.333717	0.00883573	-0.0400532	0.0549541	0.0248713	-0.344777	-0.477426	-0.895431	-0.67034	-1.08938	0.0052
Uncharacterized protein	AN3509	A0A1U8QNV9_EMENI	Green	0	0.178338	0.179625	0.672282	0.174512	-0.00205691	0.0414696	-0.23681	-0.585778	-0.751511	-1.07773	-0.811256	-0.778773	0.0052		response to stress [GO:0006950]
Uncharacterized protein	AN3244	A0A1U8QNB8_EMENI	Green	0	-0.211275	0.298192	0.0480884	0.235766	-0.179008	-0.326304	-0.506153	-0.551444	-0.739235	-0.852206	-1.01488	-0.929111	0.0051
Uncharacterized protein	AN8003	A0A1U8QGG8_EMENI	Green	0	0.542167	0.254578	0.935895	-0.0292868	-0.0884282	-0.0495313	-0.382283	-0.393217	-0.784271	-0.68505	-0.856059	-1.2683	0.0047
Uncharacterized protein	AN3496	A0A1U8QXH2_EMENI	Green	0	-0.127834	-0.174985	-0.104606	0.0252957	-0.145221	-0.838103	-0.507396	-1.00374	-1.16266	-0.934201	-0.980614	-1.17945	0.0045	catalytic activity [GO:0003824];phosphopantetheine binding [GO:0031177]	metabolic process [GO:0008152]
Uncharacterized protein	AN0750	A0A1U8QW55_EMENI	Green	0	0.216205	0.743929	0.683718	0.421983	0.291705	0.238493	0.161526	-0.154609	-0.378039	-0.492123	-0.706244	-1.32421	0.0045	aspartic-type endopeptidase activity [GO:0004190]
Uncharacterized protein	AN3520	A0A1U8QXE5_EMENI	Green	0	-0.222522	-0.0920225	-0.0839163	-0.109753	-0.213544	-0.410711	-0.604964	-0.714571	-0.78803	-0.940575	-1.1772	-1.55255	0.0043
Uncharacterized protein	AN3279	A0A1U8QVU3_EMENI	Green	0	-0.529551	-0.315999	-0.212758	0.0601017	-0.0659292	-0.364902	-0.317973	-0.674062	-1.06234	-0.963447	-0.998243	-1.41304	0.0043	oxidoreductase activity [GO:0016491]
Uncharacterized protein	AN2844	A0A1U8QPJ6_EMENI	Green	0	-0.083105	-0.111976	1.41177	0.0963478	0.0847646	0.118181	-0.0818521	-0.0239743	-0.0968604	-0.4692	-0.89771	-1.55861	0.0043
Uncharacterized protein	AN1935	A0A1U8QX88_EMENI	Green	0	0.462822	0.598993	0.660737	0.28312	0.213119	0.221201	-0.344188	-0.373907	-0.621584	-0.609356	-0.603845	-0.640964	0.0042
Phospholipase (EC 3.1.4.4)	AN7334	A0A1U8QF89_EMENI	Green	0	0.207528	0.425157	0.61922	0.163004	0.0782663	0.0803261	-0.0971255	-0.361785	-0.686977	-0.795619	-0.685218	-0.882596	0.0041	phospholipase D activity [GO:0004630]	inositol lipid-mediated signaling [GO:0048017];phosphatidic acid biosynthetic process [GO:0006654]
Uncharacterized protein	AN4870	A0A1U8QXR1_EMENI	Green	0	0.509118	0.282925	0.76669	0.226322	0.207376	0.0487932	-0.32969	-0.185662	-0.254388	-0.332602	-0.542642	-0.92243	0.0039
Uncharacterized protein	AN5402	Q5B228_EMENI	Green	0	0.344852	0.553425	0.263608	0.533766	0.386381	0.497666	-0.0409081	-0.215296	-0.680274	-0.758161	-0.713632	-1.38881	0.0036		lipid metabolic process [GO:0006629]
Uncharacterized protein	AN3310	A0A1U8QG66_EMENI	Green	0	0.105864	0.0867852	0.418293	0.134755	0.173437	0.145284	-0.0304126	-0.147663	-0.324871	-0.555201	-0.849407	-1.20293	0.0035
Uncharacterized protein	AN5505	A0A1U8QFG9_EMENI	Green	0	0.0092498	-0.452802	0.258348	0.146711	0.0473637	-0.308073	-0.152953	-0.33173	0.53394	-0.823361	-1.91972	-2.03521	0.0033
Uncharacterized protein	AN7245	Q5AWT5_EMENI	Green	0	-0.114465	-0.102701	0.0320596	0.124665	0.280654	0.1857	0.587776	-0.161213	-0.398717	-0.961932	-0.937221	-1.03899	0.0028
Uncharacterized protein	AN0487	A0A1U8QJC5_EMENI	Green	0	0.0840057	0.0448756	0.490708	-0.0690437	-0.102934	-0.0715554	-0.145673	-0.309172	-0.52807	-0.722503	-0.87346	-1.03917	0.0028	transferase activity, transferring hexosyl groups [GO:0016758]	carbohydrate metabolic process [GO:0005975];lipid glycosylation [GO:0030259]
Uncharacterized protein	AN7530	A0A1U8QS45_EMENI	Green	0	0.400318	0.390693	0.506591	0.193025	0.180496	0.316091	-0.272908	-0.61185	-1.02018	-1.15832	-1.04715	-1.65671	0.0027
Uncharacterized protein	AN4852	A0A1U8QS36_EMENI	Green	0	-0.125694	-0.0392674	0.795762	0.139042	0.117707	0.0651866	-0.216193	-0.188379	-0.565372	-0.614759	-0.779271	-0.956609	0.0024
Uncharacterized protein	AN3998	A0A1U8QPQ4_EMENI	Green	0	0.059057	0.258312	0.433609	0.266071	0.242603	0.189396	-0.0484883	-0.355132	-0.674973	-0.957809	-0.922412	-1.34807	0.0021
Uncharacterized protein	AN2035	A0A1U8QRN1_EMENI	Green	0	0.225124	0.651816	1.91486	0.743101	0.682602	-0.0635075	0.0348011	-0.735253	-1.29754	-1.19105	-1.53395	-1.04699	0.0021	oxidoreductase activity [GO:0016491];phosphopantetheine binding [GO:0031177]
Uncharacterized protein	AN8608	A0A1U8QYK1_EMENI	Green	0	-0.164622	-0.152198	0.30823	0.101228	0.237053	0.45334	0.555704	0.537217	0.202962	-0.475912	-1.17548	-2.15124	0.0019
Uncharacterized protein	AN7175	Q5AX05_EMENI	Green	0	-0.0607882	-0.147617	-0.464666	-0.238589	-0.227563	-0.389177	-0.601706	-0.805661	-0.932452	-1.15022	-1.10516	-1.25392	0.0019
Uncharacterized protein	AN9371	A0A1U8QR52_EMENI	Green	0	0.0604265	0.45954	0.443802	-0.166436	-0.336959	-0.311647	-0.752511	-0.788285	-1.18912	-0.871959	-0.876913	-1.18295	0.0017
Uncharacterized protein	AN4418	A0A1U8QNL7_EMENI	Green	0	0.103976	0.191041	0.239221	-0.0595151	-0.00186776	-0.0637478	-0.278825	-0.459943	-0.7293	-0.841098	-0.651761	-0.982872	0.0017
Uncharacterized protein	AN7549	A0A1U8QQT9_EMENI	Green	0	0.542107	0.666739	0.661168	0.336533	0.236362	0.410343	0.0340866	-0.211321	-0.651715	-0.735743	-0.789552	-1.11879	0.0016	ATP binding [GO:0005524]	mitochondrial respiratory chain complex III assembly [GO:0034551]
Carboxylic ester hydrolase (EC 3.1.1.-)	AN5608	A0A1U8QHL5_EMENI	Green	0	-0.257906	-0.167039	-0.171106	-0.0654863	-0.104232	-0.242017	-0.452871	-0.7132	-0.80681	-1.14802	-1.25084	-0.813944	0.0016	hydrolase activity [GO:0016787]
Uncharacterized protein	AN6931	A0A1U8QF62_EMENI	Green	0	-0.00562097	0.0165598	0.0680587	0.133124	0.166558	0.198884	0.109322	-0.13908	-0.417988	-0.795327	-0.876462	-1.04594	0.0014
Uncharacterized protein	AN6378	A0A1U8QHZ4_EMENI	Green	0	-0.0350508	0.350212	0.63369	0.612469	0.561629	0.55486	0.308074	0.151379	-0.211019	-0.68331	-0.971917	-1.92653	0.0014
Uncharacterized protein	AN4373	A0A1U8QW18_EMENI	Green	0	-0.28995	0.104172	-0.174033	-0.0483775	0.0946241	-0.0134977	-0.135606	-0.488334	-0.728654	-0.898529	-1.01875	-0.948285	0.0014
Uncharacterized protein	AN8771	Q5ASF9_EMENI	Green	0	0.162058	0.268562	0.425334	0.261407	0.306174	0.291711	0.142791	-0.0862835	-0.312837	-0.625268	-0.710868	-0.920535	0.0012		transmembrane transport [GO:0055085]
Uncharacterized protein	AN1884	A0A1U8QFK1_EMENI	Green	0	0.0163791	0.185372	-0.0558769	0.0388074	0.107456	0.039362	0.178555	-0.241775	-0.63348	-0.865661	-0.927474	-1.15936	0.0012	heme binding [GO:0020037];iron ion binding [GO:0005506];oxidoreductase activity, acting on paired donors, with incorporation or reduction of molecular oxygen [GO:0016705]
Uncharacterized protein	AN8148	A0A1U8QJE9_EMENI	Green	0	0.0745206	0.138191	0.43688	-0.00763419	0.00533317	0.106989	-0.0555502	-0.512864	-0.837014	-1.12866	-1.10962	-1.22687	0.0011
Uncharacterized protein	AN8062	A0A1U8QHG9_EMENI	Green	0	0.196242	0.504168	0.559673	0.190511	0.0555223	0.124533	-0.234785	-0.244141	-0.601193	-0.639931	-0.60927	-1.25274	0.0011
Uncharacterized protein	AN7130	A0A1U8QS60_EMENI	Green	0	-0.120272	-0.307361	0.335535	-0.212273	-0.443771	-0.616162	-0.326906	-0.462981	-0.948279	-1.00497	-1.23596	-1.16243	0.0011
Uncharacterized protein	AN2913	Q5B967_EMENI	Green	0	0.260202	0.511211	0.766055	0.537819	0.461047	0.48555	-0.0644508	-0.346156	-0.736484	-0.905894	-1.1128	-2.27087	0.0011
Uncharacterized protein	AN8428	A0A1U8QSJ6_EMENI	Green	0	-0.324084	-0.155229	0.698854	0.0233948	-0.273314	0.247221	-0.677486	-0.237968	-0.771097	-1.27912	-1.81241	-1.42501	0.001
Uncharacterized protein	AN7191	A0A1U8QRB3_EMENI	Green	0	0.0410057	0.409044	0.447226	0.32296	0.249725	0.280867	-0.121064	-0.371378	-0.777864	-1.30143	-1.16008	-1.62129	0.0009
Phenylalanine ammonia-lyase (EC 4.3.1.24)	AN6075	A0A1U8QPS5_EMENI	Green	0	-0.0929005	-0.134959	0.142992	-0.183042	-0.0448035	0.0082298	0.0543797	-0.185287	-0.209476	-0.497095	-1.02079	-1.52941	0.0009	phenylalanine ammonia-lyase activity [GO:0045548]	cinnamic acid biosynthetic process [GO:0009800];L-phenylalanine catabolic process [GO:0006559]
Calcium-transporting ATPase (EC 3.6.3.8)	AN2827	A0A1U8QYS1_EMENI	Green	0	0.0992781	0.449482	0.212508	0.21583	-0.0260999	-0.0821856	-0.555263	-0.866505	-1.30459	-1.21148	-1.33698	-2.34999	0.0008	ATP binding [GO:0005524];calcium-transporting ATPase activity [GO:0005388]
Endochitinase B (EC 3.2.1.14) (Chitinase B)	AN4871	CHIB1_EMENI	Green	0	0.0950448	0.182255	0.593697	0.192546	0.213208	0.271021	0.147854	-0.0289081	-0.430307	-0.848389	-1.00833	-1.14171	0.0008	chitinase activity [GO:0004568];chitin binding [GO:0008061]	chitin catabolic process [GO:0006032];polysaccharide catabolic process [GO:0000272]
Ornithine aminotransferase (EC 2.6.1.13) (Ornithine--oxo-acid aminotransferase)	AN1810	OAT_EMENI	Green	0	0.0382088	-0.0818331	0.0224119	-0.160476	-0.0962983	-0.0189058	-0.0460993	-0.234111	-0.422166	-0.871511	-1.28445	-1.86693	0.0007	identical protein binding [GO:0042802];ornithine-oxo-acid transaminase activity [GO:0004587];pyridoxal phosphate binding [GO:0030170]	L-proline biosynthetic process [GO:0055129]
Uncharacterized protein	AN1599	A0A1U8QL22_EMENI	Green	0	-0.0119715	0.139974	0.401118	0.224311	0.0474422	-0.158594	-0.253713	-0.406859	-0.538424	-0.672202	-0.888591	-0.927636	0.0007	RNA polymerase II transcription factor activity, sequence-specific DNA binding [GO:0000981];zinc ion binding [GO:0008270]
Uncharacterized protein	AN6655	A0A1U8QJD0_EMENI	Green	0	-0.0491682	-0.0949497	-0.0356307	-0.0845343	-0.0840042	-0.107327	-0.296226	-0.475159	-0.714113	-0.861339	-1.03203	-0.864948	0.0006	oxidoreductase activity [GO:0016491]
Uncharacterized protein	AN6337	A0A1U8QRZ6_EMENI	Green	0	0.0124208	-0.00325027	0.178531	0.183939	0.223236	0.355752	0.00891092	-0.153468	-0.498283	-0.667664	-0.918429	-0.895744	0.0006
Uncharacterized protein	AN3976	Q5B654_EMENI	Green	0	-0.010608	-0.226305	-0.258713	-0.178522	-0.0284566	0.163834	0.0663055	-0.287329	-0.572522	-0.785125	-1.1755	-1.295	0.0006
Uncharacterized protein	AN3513	A0A1U8QQL1_EMENI	Green	0	-0.0506611	0.0822864	0.0981402	0.0905343	0.182488	0.0416264	0.126875	-0.172052	-0.288978	-0.666236	-0.729293	-1.08803	0.0006
Chitin synthase C (EC 2.4.1.16) (Chitin-UDP acetyl-glucosaminyl transferase C) (Class-I chitin synthase C)	AN4566	CHSC_EMENI	Green	0	0.353248	0.432663	0.555179	0.289815	0.213974	0.203601	-0.200573	-0.147877	-0.594105	-0.72437	-0.740973	-1.01536	0.0006	chitin synthase activity [GO:0004100]	ascospore wall assembly [GO:0030476];ascospore wall chitin biosynthetic process [GO:0034217];barrier septum site selection [GO:0000918];cell septum assembly [GO:0090529];cell wall chitin biosynthetic process [GO:0006038];conidium formation [GO:0048315];fungal-type cell wall organization [GO:0031505];hyphal growth [GO:0030448]
Uncharacterized protein	AN7732	Q5AVE8_EMENI	Green	0	0.190091	0.31357	0.450954	0.042848	0.0357865	0.0713363	-0.170236	-0.364896	-0.672493	-0.726574	-0.750787	-1.14915	0.0005
Uncharacterized protein	AN0644	A0A1U8QHT4_EMENI	Green	0	0.375194	0.709086	0.865962	0.382624	0.33473	0.346028	0.0667769	-0.0341225	-0.475441	-0.588397	-0.701084	-1.14806	0.0005	nucleic acid binding [GO:0003676]
Uncharacterized protein	AN7714	A0A1U8QGB1_EMENI	Green	0	0.0640267	-0.0280291	0.279158	0.0649231	0.100429	0.109719	-0.0643637	-0.363164	-0.510861	-0.703087	-0.683783	-0.896219	0.0004
Uncharacterized protein	AN1801	A0A1U8QKD8_EMENI	Green	0	0.0661658	0.12654	0.349034	0.200816	0.242455	0.294575	0.107358	-0.279577	-0.597902	-0.878025	-0.88209	-0.940286	0.0004
Uncharacterized protein	AN0539	A0A1U8QH30_EMENI	Green	0	-0.117697	-0.0176159	-0.441773	-0.152184	-0.00200267	0.0460254	-0.232254	-0.41824	-0.848434	-1.26572	-1.42819	-1.88652	0.0004
Uncharacterized protein	AN8986	A0A1U8QRJ4_EMENI	Green	0	0.137144	0.348991	1.05364	0.314161	0.0833094	0.069757	-0.0763216	-0.332459	-0.650704	-0.770076	-0.588981	-1.26973	0.0003
Uncharacterized protein	AN7880	A0A1U8QSZ5_EMENI	Green	0	-0.0245882	0.373126	0.848123	0.372292	0.358691	0.170548	-0.157556	-0.668807	-1.07577	-1.63608	-1.79529	-2.07096	0.0003	fatty acid synthase activity [GO:0004312]	long-chain fatty acid biosynthetic process [GO:0042759]
Uncharacterized protein	AN7214	Q5AWW6_EMENI	Green	0	-0.134243	-0.2486	0.132604	-0.196687	-0.248608	-0.27112	-0.226875	-0.273859	-0.335821	-0.602744	-0.89817	-1.51682	0.0003
Uncharacterized protein	AN5426	A0A1U8QVZ9_EMENI	Green	0	0.165976	-0.0835992	0.933596	0.272401	0.143707	0.281722	0.702727	0.332196	-0.010547	-0.463303	-0.908909	-2.21247	0.0003	lyase activity [GO:0016829]	cellular amino acid metabolic process [GO:0006520]
Uncharacterized protein	AN2037	A0A1U8QV39_EMENI	Green	0	0.0135242	0.144097	0.760304	0.219065	0.120387	0.108732	-0.240544	-0.543304	-0.866239	-1.05854	-0.981214	-1.23316	0.0003
Uncharacterized protein	AN2031	A0A1U8QJ04_EMENI	Green	0	0.53278	0.546633	1.98228	0.79253	0.625174	0.653607	0.258482	-0.355867	-0.996706	-1.26777	-1.34687	-1.34216	0.0003
Uncharacterized protein	AN0364	Q5BGG6_EMENI	Green	0	0.030047	0.122827	0.119168	0.0832453	0.100891	0.0234581	-0.290345	-0.42168	-0.798352	-1.13483	-1.346	-1.70355	0.0003
Uncharacterized protein	AN6249	Q5AZN1_EMENI	Green	0	0.525036	0.760859	0.874833	0.346511	0.275191	0.239091	-0.241601	-0.199347	-0.599104	-0.667422	-0.788676	-1.02927	0.0002	nucleic acid binding [GO:0003676]	calcium-mediated signaling [GO:0019722]
Uncharacterized protein	AN3415	A0A1U8QV86_EMENI	Green	0	0.145105	0.464527	0.568212	0.505411	0.302004	0.270189	-0.148038	-0.410646	-0.691341	-0.695955	-0.810171	-1.32074	0.0002
Uncharacterized protein	AN1620	A0A1U8QVR9_EMENI	Green	0	0.735838	0.646878	0.900409	0.35504	0.251629	0.461185	-0.123044	-0.0637584	-0.368715	-0.616214	-0.796266	-1.61981	0.0002
Uncharacterized protein	AN8963	A0A1U8QK12_EMENI	Green	0	-0.0323127	0.0814079	0.631281	0.0954376	0.0753006	0.151753	0.0676037	-0.134533	-0.414658	-0.842044	-1.09445	-1.5314	0.0001
Uncharacterized protein	AN8326	A0A1U8QPR0_EMENI	Green	0	0.0418883	0.128165	1.12168	0.286684	0.289807	0.163425	0.00353909	-0.194909	-0.440583	-0.694062	-0.945721	-1.26442	0.0001
Uncharacterized protein	AN5372	Q5B258_EMENI	Green	0	-0.0731604	0.0982439	0.484616	-0.0206748	-0.161547	-0.149014	-0.284835	-0.473259	-0.709877	-0.919543	-0.937108	-1.22957	0.0001
Uncharacterized protein	AN5082	Q5B2Z8_EMENI	Green	0	-0.203034	-0.53363	-0.206333	-0.407502	-0.403812	-0.268965	-0.634416	-0.639931	-0.819788	-1.02366	-1.10445	-1.21086	0.0001	DNA binding [GO:0003677];GTPase activity [GO:0003924];GTP binding [GO:0005525];structural constituent of cytoskeleton [GO:0005200];zinc ion binding [GO:0008270]	microtubule-based process [GO:0007017];transcription, DNA-templated [GO:0006351]
Uncharacterized protein	AN3481	A0A1U8QMB7_EMENI	Green	0	0.0487863	0.0794527	0.282015	0.136482	0.186271	0.25524	0.0947389	0.0530957	-0.182727	-0.586067	-0.926466	-1.24998	0.0001
Uncharacterized protein	AN0493	A0A1U8QKQ7_EMENI	Green	0	0.128248	0.131797	1.23386	-0.0353252	-0.13162	-0.402816	-0.776982	-0.582539	-0.904623	-1.36551	-1.7544	-1.52733	0.0001
Uncharacterized protein	AN9271	Q5AR09_EMENI	Green	0	0.0749411	0.0125999	0.00840349	-0.161424	-0.221611	-0.119832	-0.134721	-0.364683	-0.620941	-0.939447	-1.0405	-1.47047	0		transmembrane transport [GO:0055085]
Uncharacterized protein	AN9206	A0A1U8QM44_EMENI	Green	0	0.0972875	0.6411	0.882954	0.679509	0.416121	0.219244	-0.356825	-0.615416	-0.903742	-1.1386	-1.42959	-2.06795	0
Uncharacterized protein	AN9155	Q5ARC5_EMENI	Green	0	-0.0946305	-0.0784952	0.71735	-0.0140082	-0.0288813	-0.0550221	-0.283422	-0.272759	-0.458306	-0.648483	-0.767643	-1.21591	0
Uncharacterized protein	AN8964	A0A1U8QZG4_EMENI	Green	0	-0.0732878	-0.00668115	0.499635	0.140892	0.0612396	-0.00486487	-0.0734605	-0.229362	-0.465335	-0.902235	-1.21539	-1.83532	0	flavin adenine dinucleotide binding [GO:0050660];oxidoreductase activity, acting on CH-OH group of donors [GO:0016614]
Uncharacterized protein	AN8961	A0A1U8QSW6_EMENI	Green	0	0.176498	0.347524	0.636123	0.0128019	0.0954902	-0.0555993	-0.281395	-0.575945	-0.546337	-0.672748	-0.745982	-0.896392	0
Uncharacterized protein	AN8545	A0A1U8QM28_EMENI	Green	0	0.362842	0.817828	0.85056	0.0145225	-0.263216	-0.270344	-0.526375	-0.608592	-0.905634	-1.01182	-1.12801	-1.42193	0	ADP binding [GO:0043531];catalytic activity [GO:0003824]	nucleoside metabolic process [GO:0009116]
Uncharacterized protein	AN8395	A0A1U8QTN4_EMENI	Green	0	-0.00505416	0.0469295	0.256103	0.0929539	-0.0721981	0.0373962	-0.1253	-0.401332	-0.433077	-0.881987	-1.19675	-1.05992	0	peroxidase activity [GO:0004601]
Uncharacterized protein	AN8218	A0A1U8QZ51_EMENI	Green	0	-0.00465257	-0.143906	0.42237	-0.0778934	-0.0814616	0.023851	-0.108523	-0.219927	-0.462723	-0.790568	-1.11963	-1.68094	0	oxidoreductase activity [GO:0016491]
Uncharacterized protein	AN8103	A0A1U8QQN4_EMENI	Green	0	-0.0758703	0.0637169	0.58281	-0.01282	0.125326	-0.0157323	0.0263446	-0.122544	-0.631006	-0.789255	-0.838802	-1.62774	0	RNA polymerase II transcription factor activity, sequence-specific DNA binding [GO:0000981];zinc ion binding [GO:0008270]
Uncharacterized protein	AN8008	A0A1U8QNP6_EMENI	Green	0	0.0735516	0.271521	0.148802	0.244317	0.30653	0.449462	0.095317	-0.581074	-0.994762	-1.8139	-1.94061	-2.35048	0
Uncharacterized protein	AN7944	A0A1U8QTC3_EMENI	Green	0	-0.0559517	0.064196	0.681393	0.143259	0.185551	0.32452	0.210252	-0.0950542	-0.574433	-1.01538	-1.15073	-1.1887	0	N-acetyltransferase activity [GO:0008080]
Uncharacterized protein	AN7942	Q5AUT8_EMENI	Green	0	0.068995	0.0663528	-0.103513	-0.214988	-0.24239	-0.357299	-0.395181	-0.546371	-0.762102	-0.7801	-1.05525	-1.23008	0	RNA polymerase II transcription factor activity, sequence-specific DNA binding [GO:0000981];zinc ion binding [GO:0008270]
Uncharacterized protein	AN7941	A0A1U8QUH7_EMENI	Green	0	-0.0426771	0.062366	-0.0620276	-0.153469	0.0314475	-0.126633	-0.421436	-0.434721	-0.319876	-0.653647	-0.81998	-1.49531	0
Uncharacterized protein	AN7877	A0A1U8QQT2_EMENI	Green	0	-0.153882	-0.026631	0.686401	-0.00763438	-0.146541	-0.208259	-0.401546	-0.718586	-1.03844	-1.42519	-1.51395	-1.81503	0		response to stress [GO:0006950]
Cutinase 2 (EC 3.1.1.74) (Cutin hydrolase 2)	AN7541	CUTI2_EMENI	Green	0	0.0152589	0.116897	-0.169649	0.229282	0.290433	0.0683449	-0.201484	-0.578354	-0.73672	-0.894065	-1.44654	-1.99886	0	cutinase activity [GO:0050525]	cellular carbohydrate catabolic process [GO:0044275]
Uncharacterized protein	AN6952	A0A1U8QR73_EMENI	Green	0	-0.0652341	-0.194186	0.353219	-0.126366	-0.149108	-0.172962	-0.307912	-0.546636	-0.579446	-0.919688	-1.11439	-0.939574	0	O-methyltransferase activity [GO:0008171]
Uncharacterized protein	AN6819	A0A1U8QQL6_EMENI	Green	0	-0.0872969	-0.0283212	0.486519	-0.0111201	-0.188921	-0.356287	-0.49957	-0.617151	-0.829147	-1.04259	-0.922668	-1.14236	0	hydrolase activity, hydrolyzing O-glycosyl compounds [GO:0004553]	carbohydrate metabolic process [GO:0005975]
Uncharacterized protein	AN5945	A0A1U8QM31_EMENI	Green	0	-0.0676255	0.288879	0.735265	0.208021	0.183518	0.0450603	0.0245404	-0.211387	-0.469005	-0.70732	-0.884108	-1.23632	0
Uncharacterized protein	AN5468	A0A1U8QVH2_EMENI	Green	0	-0.0798896	-0.28014	0.00829054	-0.222668	-0.352953	-0.216811	-0.198031	-0.294277	-0.432494	-0.839939	-1.00129	-1.19827	0
Uncharacterized protein	AN5379	A0A1U8QFA3_EMENI	Green	0	-0.155141	-0.183538	0.291732	-0.220317	-0.298947	-0.407597	-0.511265	-0.604569	-0.700019	-0.808767	-1.29587	-1.64323	0	oxidoreductase activity [GO:0016491]
Uncharacterized protein	AN5019	A0A1U8QLY9_EMENI	Green	0	-0.0431917	-0.027054	0.240516	-0.116899	-0.253743	-0.391503	-0.617578	-0.976565	-1.03441	-1.20616	-1.26858	-1.41679	0	5-methyltetrahydropteroyltriglutamate-homocysteine S-methyltransferase activity [GO:0003871];zinc ion binding [GO:0008270]	methionine biosynthetic process [GO:0009086]
Uncharacterized protein	AN4183	Q5B5J7_EMENI	Green	0	0.109707	0.357432	0.77994	-0.18427	-0.348333	-0.354875	-0.468145	-0.483346	-0.735267	-0.791436	-0.670488	-0.829851	0	calcium-dependent cysteine-type endopeptidase activity [GO:0004198]
Uncharacterized protein	AN4171	A0A1U8QJ34_EMENI	Green	0	0.0212537	-0.0131416	0.111373	-0.229908	-0.186814	-0.248621	-0.609954	-0.894651	-1.02048	-1.1019	-1.19154	-1.29709	0
Uncharacterized protein	AN4151	A0A1U8QGI5_EMENI	Green	0	0.0461729	0.213986	0.453388	0.263424	0.195679	0.143869	-0.0490003	-0.347903	-0.700163	-1.14559	-1.36678	-1.85645	0	flavin adenine dinucleotide binding [GO:0050660];N,N-dimethylaniline monooxygenase activity [GO:0004499];NADP binding [GO:0050661]
Uncharacterized protein	AN3636	A0A1U8QUD8_EMENI	Green	0	-0.12333	-0.0935133	-0.0809801	-0.159952	-0.120235	-0.1491	-0.187726	-0.40518	-0.608826	-0.921826	-0.969495	-1.00644	0	phosphoric diester hydrolase activity [GO:0008081]	lipid metabolic process [GO:0006629]
alpha-1,2-Mannosidase (EC 3.2.1.-)	AN3566	A0A1U8QIR6_EMENI	Green	0	0.11597	0.149686	0.217551	0.0194848	-0.133175	-0.0386579	-0.246092	-0.485403	-0.788458	-1.0523	-1.05068	-1.92887	0	calcium ion binding [GO:0005509];mannosyl-oligosaccharide 1,2-alpha-mannosidase activity [GO:0004571]	metabolic process [GO:0008152]
Uncharacterized protein	AN3543	A0A1U8QRZ2_EMENI	Green	0	0.0534325	0.417407	0.196065	0.183031	0.161356	0.0497823	-0.171082	-0.457657	-0.691239	-0.699282	-0.886971	-0.775889	0
Uncharacterized protein	AN3524	A0A1U8QLA0_EMENI	Green	0	-0.0415756	0.00296151	0.423202	-0.015134	-0.0161825	-0.0181384	-0.148499	-0.459308	-0.707623	-1.04838	-1.17866	-1.2085	0	oxidoreductase activity [GO:0016491]
Uncharacterized protein	AN3497	A0A1U8QS25_EMENI	Green	0	-0.234726	-0.153503	0.0782622	-0.157363	-0.36257	-0.456709	-0.594998	-0.789898	-0.966185	-1.20344	-1.20808	-1.48246	0	heme binding [GO:0020037];iron ion binding [GO:0005506];monooxygenase activity [GO:0004497];oxidoreductase activity, acting on paired donors, with incorporation or reduction of molecular oxygen [GO:0016705]
Uncharacterized protein	AN2826	A0A1U8QJV4_EMENI	Green	0	0.257611	0.560405	0.535043	0.319746	0.170696	0.0582341	-0.35405	-0.57012	-0.875481	-0.839671	-0.88862	-1.75519	0	RNA polymerase II transcription factor activity, sequence-specific DNA binding [GO:0000981];zinc ion binding [GO:0008270]
Uncharacterized protein	AN2582	A0A1U8QJD3_EMENI	Green	0	-0.0351651	-0.0311075	0.385161	-0.215122	-0.212931	-0.301902	-0.283976	-0.43048	-0.467507	-0.630067	-0.808335	-1.28515	0
Uncharacterized protein	AN2454	Q5BAH6_EMENI	Green	0	0.0423623	-0.076305	0.0280538	0.152204	0.272222	0.330884	0.0451258	0.0341543	-0.239431	-0.657961	-0.953206	-1.28997	0	hydrogen ion transmembrane transporter activity [GO:0015078]	ATP hydrolysis coupled proton transport [GO:0015991]
Calcium/calmodulin-dependent protein kinase cmkA (CMPK) (EC 2.7.11.17) (Multifunctional calcium/calmodulin-dependent protein kinase) (ACMPK) (CaMK)	AN2412	KCC1A_EMENI	Green	0	-0.0390788	0.264521	0.500592	0.211457	0.0298828	-0.157372	-0.438471	-0.643567	-0.92672	-1.05174	-1.03145	-1.03743	0	ATP binding [GO:0005524];calmodulin binding [GO:0005516];calmodulin-dependent protein kinase activity [GO:0004683]	cell division [GO:0051301];cellular response to oxidative stress [GO:0034599];G2/M transition of mitotic cell cycle [GO:0000086];intracellular signal transduction [GO:0035556];peptidyl-serine phosphorylation [GO:0018105];peptidyl-threonine phosphorylation [GO:0018107];protein phosphorylation [GO:0006468];regulation of cell cycle [GO:0051726]
Uncharacterized protein	AN2408	A0A1U8QVR4_EMENI	Green	0	0.0453367	0.318177	0.308968	0.125395	0.0258054	-0.0663257	-0.185175	-0.355217	-0.772416	-0.886272	-0.923842	-1.31137	0
Uncharacterized protein	AN2038	A0A1U8QNZ1_EMENI	Green	0	0.331637	0.507304	2.11987	0.781499	0.631232	0.325725	-0.0802899	-1.00912	-1.13886	-1.89732	-1.86217	-1.25344	0
Uncharacterized protein	AN2023	Q5BBQ7_EMENI	Green	0	-0.0597382	0.0555013	0.403604	0.0952746	0.00446557	0.0893531	-0.124172	-0.293349	-0.593836	-0.893203	-1.05924	-1.18255	0
Uncharacterized protein	AN2022	A0A1U8QQ13_EMENI	Green	0	-0.0175969	0.0769078	0.18938	-0.0158379	-0.118273	-0.173302	-0.281511	-0.500561	-0.834453	-1.07963	-1.07983	-1.25727	0
Annexin	AN1606	A0A1U8QF52_EMENI	Green	0	-0.0549938	-0.00115999	0.0281243	-0.0506892	-0.0184496	-0.142737	-0.346953	-0.531605	-0.665181	-0.854341	-0.932368	-1.11727	0	calcium-dependent phospholipid binding [GO:0005544];calcium ion binding [GO:0005509]
Amine oxidase (EC 1.4.3.-)	AN1586	Q5BCZ4_EMENI	Green	0	-0.186332	-0.240877	-0.399005	-0.0365568	0.0408622	-0.0969471	-0.196725	-0.584579	-0.83575	-1.28735	-1.83199	-1.88535	0	copper ion binding [GO:0005507];primary amine oxidase activity [GO:0008131];quinone binding [GO:0048038]	amine metabolic process [GO:0009308]
Uncharacterized protein	AN0512	A0A1U8QIE9_EMENI	Green	0	0.244342	0.483483	1.07737	0.289551	0.134156	-0.0431146	-0.502726	-0.741887	-0.966998	-1.10254	-1.31597	-1.81665	0
Glucan endo-1,6-beta-glucosidase B (EC 3.2.1.75) (Beta-1,6-glucanase B) (Endo-1,6-beta-D-glucanase B) (Endo-1,6-beta-glucanase B)	AN3777	EXGB_EMENI	Green	0	0.0360771	0.228002	0.4551	0.354626	0.536444	0.0984932	-0.216897	-0.718775	-0.601872	-1.07361	-0.73203	-1.83225	0	glucan endo-1,6-beta-glucosidase activity [GO:0046557]	cellular glucan metabolic process [GO:0006073];cell wall organization [GO:0071555];glucan catabolic process [GO:0009251]
Uncharacterized protein	AN9094	A0A1U8QLW5_EMENI	Green	0	-0.0458895	-0.108084	0.310558	-0.25409	-0.283314	-0.360996	-0.411916	-0.598602	-0.776278	-1.01488	-1.13544	-1.21662	0	uridylyltransferase activity [GO:0070569]	metabolic process [GO:0008152]
Uncharacterized protein	AN2081	A0A1U8QTA4_EMENI	Green	0	-0.0979511	0.0238224	0.0954423	-0.0170638	-0.0323097	0.0201147	-0.0224494	-0.0519394	-0.197991	-0.186836	-0.279651	-0.315566	0.0099
Uncharacterized protein	AN0060	Q5BHC0_EMENI	Green	0	0.0532133	0.0457124	0.10773	-0.124785	-0.104083	-0.0856556	-0.185946	-0.160607	-0.237609	-0.173724	-0.26954	-0.2691	0.0099	hydrolase activity [GO:0016787];manganese ion binding [GO:0030145];RNA binding [GO:0003723]
Uncharacterized protein	AN7479	A0A1U8QYM1_EMENI	Green	0	-0.0285569	-0.140104	0.0859426	-0.271568	-0.210453	-0.255315	-0.200148	-0.38844	-0.421068	-0.652915	-0.698691	-0.53733	0.0098	asparagine-tRNA ligase activity [GO:0004816];ATP binding [GO:0005524];nucleic acid binding [GO:0003676]	asparaginyl-tRNA aminoacylation [GO:0006421]
Uncharacterized protein	AN7207	A0A1U8QEK9_EMENI	Green	0	-0.00707521	-0.151506	-0.313208	-0.106633	0.0669087	-0.0805835	-0.225506	-0.372406	-0.245205	-0.488309	-0.467436	-0.357237	0.0098
Uncharacterized protein	AN6921	A0A1U8QN59_EMENI	Green	0	-0.200849	-0.28935	0.0172155	-0.5183	-0.596523	-0.498727	-0.582184	-0.469776	-0.455297	-0.602161	-0.78896	-1.03978	0.0098
Uncharacterized protein	AN5405	A0A1U8QQJ1_EMENI	Green	0	0.197766	0.311362	0.0511431	-0.0481589	-0.0708484	-0.188844	-0.418758	-0.178105	-0.375549	0.0408773	-0.440581	-0.134602	0.0098	DNA binding [GO:0003677]
Uncharacterized protein	AN7783	A0A1U8QHH8_EMENI	Green	0	-0.0720509	0.0555047	0.0301109	-0.0840975	-0.174054	-0.312228	-0.180744	-0.406738	-0.315789	-0.37415	-0.395458	-0.234817	0.0097	Rho guanyl-nucleotide exchange factor activity [GO:0005089]	regulation of Rho protein signal transduction [GO:0035023]
Uncharacterized protein	AN4274	A0A1U8QLP1_EMENI	Green	0	0.106885	0.257064	0.214699	0.112567	0.102292	-0.0226413	-0.127622	-0.212401	-0.313381	-0.325821	-0.245253	-0.114314	0.0096	GTPase activator activity [GO:0005096];metal ion binding [GO:0046872]
Uncharacterized protein	AN3709	Q5B6X1_EMENI	Green	0	-0.106727	-0.137867	0.152582	-0.200385	-0.261094	-0.314228	-0.310834	-0.270609	-0.307262	-0.397269	-0.471773	-0.53329	0.0096
Uncharacterized protein	AN5152	Q5B2S8_EMENI	Green	0	0.0665174	0.0245775	0.0413497	-0.0507711	-0.200983	-0.206412	-0.178802	-0.168553	-0.172479	-0.234867	-0.190854	-0.104037	0.0095
Uncharacterized protein	AN5205	A0A1U8QII5_EMENI	Green	0	-0.122247	-0.153312	-0.112512	-0.23675	-0.217925	-0.426799	-0.423196	-0.334689	-0.338136	-0.374043	-0.420673	-0.168141	0.0094
Uncharacterized protein	AN4850	Q5B3N0_EMENI	Green	0	0.0469721	-0.0654349	-0.00441385	-0.0409031	-0.0713679	-0.0781533	-0.0603976	-0.0389378	-0.106751	-0.149453	-0.0621592	-0.279676	0.0094	RNA binding [GO:0003723]
Uncharacterized protein	AN4495	A0A1U8QP12_EMENI	Green	0	-0.185442	-0.205488	-0.111989	-0.226694	-0.326246	-0.386548	-0.40278	-0.448924	-0.248427	-0.165277	-0.106601	-0.263106	0.0094		ER to Golgi vesicle-mediated transport [GO:0006888]
Phosphotransferase (EC 2.7.1.-)	AN8689	Q5ASP1_EMENI	Green	0	0.0988528	-0.258974	-0.0772784	-0.582086	-0.54981	-0.476178	-0.655741	-0.689967	-0.578936	-0.389313	-0.360569	0.0128082	0.0092	ATP binding [GO:0005524];glucose binding [GO:0005536];hexokinase activity [GO:0004396]	cellular glucose homeostasis [GO:0001678];glycolytic process [GO:0006096]
Uncharacterized protein	AN8167	A0A1U8QQC9_EMENI	Green	0	0.117206	0.110308	0.278332	-0.142625	-0.126343	-0.193981	-0.304937	-0.501202	-0.241504	-0.37493	-0.347194	-0.471255	0.0092
Uncharacterized protein	AN5115	A0A1U8QGR4_EMENI	Green	0	-0.0834741	-0.0356763	-0.0104018	-0.232648	-0.294534	-0.40108	-0.24548	-0.270874	-0.281295	-0.293976	-0.3859	-0.454295	0.0092	centromeric DNA binding [GO:0019237]	kinetochore assembly [GO:0051382]
Stress response protein nst1	AN4952	NST1_EMENI	Green	0	-0.0487587	-0.0654593	-0.122843	-0.176662	-0.152692	-0.32329	-0.221325	-0.479782	-0.331759	-0.394855	-0.302395	-0.226478	0.009
Uncharacterized protein	AN2349	A0A1U8QG99_EMENI	Green	0	-0.0404917	0.0739569	-0.025265	-0.0255384	-0.16403	-0.191399	-0.103891	-0.215169	-0.13785	-0.280247	-0.191218	-0.529401	0.009	ATPase activity, coupled to transmembrane movement of substances [GO:0042626];ATP binding [GO:0005524]
Uncharacterized protein	AN2213	A0A1U8QKZ1_EMENI	Green	0	-0.0297384	0.00434961	0.0605133	-0.0180722	-0.0262496	-0.0111276	-0.0617541	-0.145429	-0.158791	-0.208929	-0.204417	-0.236074	0.009	ATP binding [GO:0005524];proteasome-activating ATPase activity [GO:0036402]	protein catabolic process [GO:0030163]
Uncharacterized protein	AN0115	Q5BH65_EMENI	Green	0	-0.0626201	0.0588032	-0.0354487	0.00217861	-0.114501	-0.235192	-0.385527	-0.398982	-0.48041	-0.416994	-0.426714	-0.293579	0.009	ATP binding [GO:0005524];protein kinase activity [GO:0004672]
MYND-type zinc finger protein samB (Suppressor of anucleate metulae protein B)	AN0078	MUB1_EMENI	Green	0	-0.0276811	-0.0439974	-0.149957	-0.0798165	-0.127575	-0.248689	-0.239612	-0.266569	-0.236888	-0.236168	-0.169402	0.00766182	0.009	metal ion binding [GO:0046872]	establishment or maintenance of cell polarity [GO:0007163];sexual sporulation resulting in formation of a cellular spore [GO:0043935]
Uncharacterized protein	AN8604	A0A1U8QX65_EMENI	Green	0	-0.153612	-0.216623	-0.0439552	-0.182154	-0.258563	-0.14909	-0.190384	-0.196472	-0.434422	-0.740153	-0.811757	-0.855618	0.0089	N-acetyltransferase activity [GO:0008080]
Uncharacterized protein	AN1812	A0A1U8QXL4_EMENI	Green	0	-0.014373	0.0350746	-0.065326	0.110435	0.142753	0.153617	-0.0225538	-0.267269	-0.308775	-0.343566	-0.400733	-0.417934	0.0089	transcription factor activity, sequence-specific DNA binding [GO:0003700]
Adenylyl-sulfate kinase (EC 2.7.1.25) (ATP adenosine-5'-phosphosulfate 3'-phosphotransferase) (Adenosine-5'-phosphosulfate kinase) (APS kinase)	AN1194	KAPS_EMENI	Green	0	-0.0638101	-0.0536442	0.271823	0.0547473	0.0179931	0.0688337	-0.00480105	-0.0328646	-0.157933	-0.246597	-0.344397	-0.458216	0.0089	adenylylsulfate kinase activity [GO:0004020];ATP binding [GO:0005524]	cysteine biosynthetic process [GO:0019344];hydrogen sulfide biosynthetic process [GO:0070814];methionine biosynthetic process [GO:0009086];sulfate assimilation [GO:0000103];sulfate assimilation, phosphoadenylyl sulfate reduction by phosphoadenylyl-sulfate reductase (thioredoxin) [GO:0019379]
Uncharacterized protein	AN2769	A0A1U8QUR9_EMENI	Green	0	0.0895337	0.0914208	0.154989	-0.0579501	-0.0687094	-0.103769	-0.0800963	-0.0597543	-0.168743	-0.139101	-0.175056	-0.151538	0.0088	protein heterodimerization activity [GO:0046982]	DNA-templated transcription, initiation [GO:0006352]
Uncharacterized protein	AN2091	Q5BBI9_EMENI	Green	0	-0.0612091	0.00414401	0.142041	0.00456833	0.00484727	0.0386768	-0.000453282	-0.084664	-0.166835	-0.320861	-0.274192	-0.256805	0.0088	carboxy-lyase activity [GO:0016831];pyridoxal phosphate binding [GO:0030170]	carboxylic acid metabolic process [GO:0019752]
Exocyst complex component exo84	AN0560	EXO84_EMENI	Green	0	0.0402122	0.0670725	0.18415	0.0438637	-0.00991153	-0.0734313	-0.0960573	-0.203775	-0.181076	-0.202577	-0.27341	-0.105265	0.0088		exocyst assembly [GO:0001927];exocyst localization [GO:0051601];protein transport [GO:0015031]
Uncharacterized protein	AN8663	A0A1U8QFE0_EMENI	Green	0	-0.282592	-0.158041	-0.170197	-0.30228	-0.446789	-0.66347	-0.462401	-0.516682	-0.348174	-0.355643	-0.278892	-0.201871	0.0087	nucleic acid binding [GO:0003676]
Uncharacterized protein	AN7299	A0A1U8QVH8_EMENI	Green	0	0.00468858	-0.0554504	0.103975	-0.236262	-0.18561	-0.193159	-0.230971	-0.393739	-0.359764	-0.455227	-0.495158	-0.57465	0.0087
Uncharacterized protein	AN2269	A0A1U8QI62_EMENI	Green	0	-0.077828	0.0975516	0.194544	0.00355407	-0.00513337	-0.169721	-0.0711512	-0.0817676	-0.130765	-0.126209	-0.175885	-0.133085	0.0087	ATP binding [GO:0005524];protein kinase activity [GO:0004672]
Uncharacterized protein	AN0291	A0A1U8QK11_EMENI	Green	0	-0.151826	-0.134786	0.192294	0.144349	0.0557665	-0.0705336	-0.126975	-0.105373	-0.223881	-0.393139	-0.354343	-0.285529	0.0087	RNA polymerase II transcription cofactor activity [GO:0001104]
Uncharacterized protein	AN3346	A0A1U8QSJ3_EMENI	Green	0	-0.419955	-0.0431143	0.0375385	-0.0234942	-0.0420975	-0.104695	-0.357142	-0.313022	-0.349951	-0.413156	-0.629047	-0.811599	0.0086
Uncharacterized protein	AN0267	Q5BGR3_EMENI	Green	0	0.0154241	-0.0613819	0.0663545	-0.00824964	-0.0495244	-0.0615402	-0.0909647	-0.141749	-0.258916	-0.413989	-0.451039	-0.402261	0.0086	calcium ion binding [GO:0005509]
Uncharacterized protein	AN7538	A0A1U8QPF3_EMENI	Green	0	0.067303	0.0974854	-0.0109206	0.00922454	-0.085365	-0.140247	-0.0126728	-0.140411	-0.233728	-0.409784	-0.472252	-0.460765	0.0085	ATP binding [GO:0005524]
Serine/threonine-protein phosphatase 2B catalytic subunit (EC 3.1.3.16) (Calmodulin-dependent calcineurin A subunit)	AN8820	PP2B_EMENI	Green	0	-0.0664396	0.0597528	0.0828557	0.0130203	0.0302316	-0.0709977	-0.0546901	-0.185446	-0.224456	-0.306661	-0.298621	-0.306136	0.0084	calcium-dependent protein serine/threonine phosphatase activity [GO:0004723];calmodulin binding [GO:0005516];metal ion binding [GO:0046872]	fungal-type cell wall organization or biogenesis [GO:0071852];G1/S transition of mitotic cell cycle [GO:0000082];negative regulation of calcium ion import across plasma membrane [GO:1905949]
Uncharacterized protein	AN2072	A0A1U8QWH3_EMENI	Green	0	0.145505	0.204625	0.208713	0.192717	0.176833	0.0829572	0.0809883	-0.287544	-0.385238	-0.616664	-0.427079	-0.4675	0.0084	thiol-dependent ubiquitinyl hydrolase activity [GO:0036459]	protein deubiquitination [GO:0016579]
Leucine carboxyl methyltransferase 1 (EC 2.1.1.233) (Protein phosphatase methyltransferase 1) ([Phosphatase 2A protein]-leucine-carboxy methyltransferase 1)	AN9438	LCMT1_EMENI	Green	0	-0.228838	-0.167131	-0.125464	-0.146059	-0.107627	-0.173178	-0.319094	-0.406996	-0.607095	-0.581466	-0.660974	-0.541885	0.0083	protein C-terminal leucine carboxyl O-methyltransferase activity [GO:0018423]	C-terminal protein methylation [GO:0006481]
Signal peptidase complex catalytic subunit sec11 (EC 3.4.21.89) (Signal peptidase I)	AN3126	SEC11_EMENI	Green	0	-0.0227328	-0.0659419	-0.0727155	0.0266657	0.0106786	0.0138209	-0.166944	-0.296844	-0.454137	-0.545815	-0.594561	-0.396424	0.0083	peptidase activity [GO:0008233];serine-type peptidase activity [GO:0008236]	signal peptide processing [GO:0006465]
Uncharacterized protein	AN7976	A0A1U8QGR2_EMENI	Green	0	-0.100132	-0.126475	0.113824	-0.249391	-0.22856	-0.217534	-0.131046	-0.230846	-0.232612	-0.589819	-0.749363	-0.902288	0.0082
Uncharacterized protein	AN8053	A0A1U8QWD4_EMENI	Green	0	0.127077	0.0753733	0.0157345	-0.0355674	-0.0154828	-0.0964212	-0.13663	-0.214472	-0.304811	-0.335761	-0.248306	-0.287841	0.0081	hydrolase activity [GO:0016787]	phosphatidylinositol dephosphorylation [GO:0046856]
Uncharacterized protein	AN4497	A0A1U8QMP0_EMENI	Green	0	0.0500874	0.0826046	0.0626772	-0.132612	-0.165976	-0.237432	-0.182206	-0.370827	-0.132113	-0.328542	-0.162551	-0.0610179	0.008	SUMO transferase activity [GO:0019789];zinc ion binding [GO:0008270]
Uncharacterized protein	AN3592	Q5B788_EMENI	Green	0	0.0798791	-0.0464973	-0.0842046	-0.270958	-0.292268	-0.308193	-0.26643	-0.571183	-0.723642	-0.94195	-0.940714	-0.506706	0.008	calcium ion binding [GO:0005509];unfolded protein binding [GO:0051082]	protein folding [GO:0006457]
Uncharacterized protein	AN0382	A0A1U8QPC2_EMENI	Green	0	-0.219648	-0.31501	-0.379066	-0.206961	-0.4111	-0.37677	-0.45512	-0.51987	-0.656956	-0.575789	-0.718325	-0.672927	0.008		transmembrane transport [GO:0055085]
Uncharacterized protein	AN8574	A0A1U8QQX9_EMENI	Green	0	-0.0160665	-0.320864	-0.269223	0.022762	-0.23936	-0.0240311	-0.502688	-0.342048	-0.442913	-0.600512	-0.756398	-0.756232	0.0079
Uncharacterized protein	AN2597	A0A1U8QRB9_EMENI	Green	0	-0.143573	-0.157193	-0.155881	-0.0618972	0.00948527	-0.0667546	-0.165865	-0.204124	-0.168267	-0.324544	-0.488456	-0.833263	0.0079	RNA polymerase II transcription factor activity, sequence-specific DNA binding [GO:0000981];zinc ion binding [GO:0008270]
Uncharacterized protein	AN0296	A0A1U8QXZ0_EMENI	Green	0	-0.0144658	-0.15944	-0.0425974	-0.146416	-0.119253	-0.129038	-0.495251	-0.241344	-0.294312	-0.381894	-0.501353	-0.572426	0.0079
Uncharacterized protein	AN7303	A0A1U8QEX2_EMENI	Green	0	-0.0504491	-0.13802	-0.1348	-0.235445	-0.272948	-0.2823	-0.223004	-0.329867	-0.395327	-0.341141	-0.298226	-0.385634	0.0078
Uncharacterized protein	AN4664	Q5B466_EMENI	Green	0	-0.0424156	-0.0430166	0.0928249	-0.0920482	-0.108509	-0.173522	-0.136799	-0.223205	-0.17276	-0.173546	-0.267716	-0.286123	0.0078	microtubule motor activity [GO:0003777]	microtubule-based movement [GO:0007018]
Uncharacterized protein	AN5036	A0A1U8QU94_EMENI	Green	0	0.0850311	0.164884	-0.0943167	0.093417	0.0498981	0.021598	0.155679	-0.115313	-0.23994	-0.322754	-0.461427	-0.582875	0.0077	hydrolase activity [GO:0016787]	metabolic process [GO:0008152]
Uncharacterized protein	AN3155	A0A1U8QU69_EMENI	Green	0	0.0309308	0.0395693	-0.0435646	0.143571	0.0714639	-0.00178004	-0.124546	-0.108069	-0.272586	-0.369919	-0.585818	-0.699549	0.0077	ion channel activity [GO:0005216]
Uncharacterized protein	AN7738	A0A1U8QSF3_EMENI	Green	0	-0.324084	-0.628158	-0.0806884	-0.309939	-0.14165	-0.660268	-0.166501	-0.399777	-0.0809672	-0.815017	-0.486647	-1.34891	0.0076
Uncharacterized protein	AN5642	A0A1U8QX36_EMENI	Green	0	0.0628297	-0.0654948	0.223382	-0.0305978	0.0453669	0.0685053	-0.0685673	-0.12925	-0.128223	-0.0988696	-0.157014	-0.20305	0.0076
Uncharacterized protein	AN1463	A0A1U8QV41_EMENI	Green	0	-0.0940185	0.0438284	-0.0347289	0.0354406	0.00595992	-0.0492991	-0.0527279	0.0958993	-0.106843	-0.2226	-0.180063	-0.25464	0.0076
Uncharacterized protein	AN9034	A0A1U8QPN6_EMENI	Green	0	-0.228981	0.0302149	-0.447999	-0.0436073	-0.124747	-0.150911	-0.211771	-0.183238	-0.304251	-0.341231	-0.646561	-0.707899	0.0075	oxidoreductase activity [GO:0016491]
Uncharacterized protein	AN8500	A0A1U8QSL2_EMENI	Green	0	-0.118871	-0.191799	-0.0176065	-0.123098	-0.08915	-0.0180688	-0.166174	-0.221296	-0.2792	-0.467938	-0.739904	-1.04179	0.0075	hydrolase activity [GO:0016787]
Uncharacterized protein	AN4470	Q5B4R0_EMENI	Green	0	0.0508326	-0.0603934	0.078076	-0.243368	-0.257468	-0.199705	-0.102028	-0.313439	-0.320841	-0.468234	-0.503289	-0.758402	0.0075	GTPase activity [GO:0003924];GTP binding [GO:0005525]
Uncharacterized protein	AN8461	A0A1U8QGH1_EMENI	Green	0	0.0178042	-0.0236034	0.240156	0.00125467	0.0262944	-0.0456395	-0.109874	-0.265427	-0.210798	-0.305901	-0.385652	-0.602	0.0073
Uncharacterized protein	AN6989	Q5AXJ1_EMENI	Green	0	0.00209314	-0.121611	0.0436779	-0.133307	-0.226982	-0.159742	-0.179401	-0.116731	-0.178395	-0.135718	-0.270732	-0.394487	0.0073
Uncharacterized protein	AN3841	A0A1U8QU04_EMENI	Green	0	-0.0851706	-0.122183	-0.0164197	-0.098246	-0.147961	-0.292002	-0.279311	-0.289506	-0.36673	-0.335493	-0.328856	-0.217506	0.0073	phosphoric ester hydrolase activity [GO:0042578]
Uncharacterized protein	AN0998	Q5BEN2_EMENI	Green	0	-0.0372598	-0.105798	-0.0351772	-0.0916793	-0.0210849	0.0430905	-0.127879	-0.0365843	-0.0880392	-0.189016	-0.288906	-0.285443	0.0073
Uncharacterized protein	AN8832	Q5AS98_EMENI	Green	0	0.0484146	-0.156158	-0.0324648	-0.00538138	-0.0340208	-0.0272313	-0.0916402	-0.0245257	0.0203204	0.0188139	-0.0145963	-0.423055	0.0071	aminoacyl-tRNA hydrolase activity [GO:0004045]
Isocitrate dehydrogenase [NADP] (EC 1.1.1.42)	AN2999	Q5B8Y1_EMENI	Green	0	-0.149003	-0.226706	0.229547	-0.403955	-0.32152	-0.457381	-0.501787	-0.711646	-0.694098	-0.662908	-0.754269	-0.669059	0.0071	isocitrate dehydrogenase (NADP+) activity [GO:0004450];magnesium ion binding [GO:0000287];NAD binding [GO:0051287]	isocitrate metabolic process [GO:0006102];tricarboxylic acid cycle [GO:0006099]
Mannose-6-phosphate isomerase (EC 5.3.1.8) (Phosphohexomutase) (Phosphomannose isomerase) (PMI)	AN0667	MPI_EMENI	Green	0	-0.0362074	-0.0597901	-0.0470525	-0.0689344	-0.0686129	-0.0883207	-0.0843853	-0.235477	-0.339395	-0.376048	-0.477816	-0.310943	0.0071	mannose-6-phosphate isomerase activity [GO:0004476];zinc ion binding [GO:0008270]	carbohydrate metabolic process [GO:0005975];cell wall mannoprotein biosynthetic process [GO:0000032];fungal-type cell wall organization [GO:0031505];GDP-mannose biosynthetic process [GO:0009298];protein glycosylation [GO:0006486]
Xylanolytic transcriptional activator xlnR (Xylanase regulator)	AN7610	XLNR_EMENI	Green	0	0.238029	0.0669027	0.385858	0.0191169	-0.176843	-0.444446	-0.519832	-0.598275	-0.250118	-0.139964	-0.0125939	0.213235	0.007	RNA polymerase II transcription factor activity, sequence-specific DNA binding [GO:0000981];sequence-specific DNA binding [GO:0043565];transcription factor activity, sequence-specific DNA binding [GO:0003700];transcription regulatory region DNA binding [GO:0044212];zinc ion binding [GO:0008270]	positive regulation of transcription, DNA-templated [GO:0045893];regulation of transcription from RNA polymerase II promoter [GO:0006357];transcription, DNA-templated [GO:0006351];xylan catabolic process [GO:0045493]
Uncharacterized protein	AN4997	A0A1U8QQU3_EMENI	Green	0	-0.00954642	-0.0623786	0.0520326	-0.180945	-0.190765	-0.207483	-0.179745	-0.276924	-0.384666	-0.447883	-0.409602	-0.545025	0.007	transporter activity [GO:0005215]
Uncharacterized protein	AN3678	Q5B702_EMENI	Green	0	-0.0262061	-0.0611071	-0.103613	-0.140756	-0.0911406	-0.116302	-0.136001	-0.14516	-0.165675	-0.179643	-0.14716	-0.129287	0.007
Uncharacterized protein	AN2106	A0A1U8QV24_EMENI	Green	0	-0.0113637	0.0626305	0.0375179	0.0867857	0.048259	0.00699444	0.0696042	-0.0686521	-0.141016	-0.119142	-0.16996	-0.143727	0.0069
Uncharacterized protein	AN1728	Q5BCK2_EMENI	Green	0	0.00578633	-0.0399585	0.222224	-0.111594	-0.0255452	-0.0617701	-0.0905239	-0.140363	-0.0805567	-0.18636	-0.194635	-0.331683	0.0069	NADH dehydrogenase (ubiquinone) activity [GO:0008137]
Uncharacterized protein	AN6515	A0A1U8QML0_EMENI	Green	0	-0.108218	-0.119076	0.0183545	-0.142766	-0.139514	-0.0668327	-0.183853	-0.158623	-0.182547	-0.235527	-0.258733	-0.313923	0.0068
Vacuolar protein sorting-associated protein 35	AN4951	A0A1U8QYS6_EMENI	Green	0	0.0725996	0.128411	0.186612	0.0649461	0.0896694	-0.0177564	-0.0926242	-0.233107	-0.26616	-0.333141	-0.428224	-0.288699	0.0068	protein transporter activity [GO:0008565]	retrograde transport, endosome to Golgi [GO:0042147]
Uncharacterized protein	AN8718	Q5ASL2_EMENI	Green	0	0.0238563	-0.180112	-0.243746	-0.201524	-0.0847752	-0.271607	-0.179032	-0.273819	-0.25928	-0.353842	-0.267481	-0.128741	0.0067	2-dehydropantoate 2-reductase activity [GO:0008677];NADP binding [GO:0050661]
Zinc-binding alcohol dehydrogenase domain-containing protein cipB (EC 1.-.-.-) (Concanamycin-induced protein B)	AN7895	CIPB_EMENI	Green	0	-0.0923789	-0.154843	0.368019	-0.208167	-0.071971	-0.0949492	-0.230475	-0.323916	-0.328539	-0.625718	-0.766725	-0.810949	0.0067	oxidoreductase activity [GO:0016491]
Uncharacterized protein	AN7028	Q5AXF2_EMENI	Green	0	-0.0820449	-0.151219	-0.0885098	-0.0289609	-0.148132	-0.111027	-0.170032	-0.110662	-0.164766	-0.175343	-0.3386	-0.441162	0.0067	queuine tRNA-ribosyltransferase activity [GO:0008479];thymidylate synthase activity [GO:0004799]	dTMP biosynthetic process [GO:0006231];tRNA-guanine transglycosylation [GO:0101030]
Uncharacterized protein	AN5848	A0A1U8QJF3_EMENI	Green	0	-0.029254	-0.0310587	0.0403565	-0.000496497	0.0342833	-0.0757178	-0.229438	-0.317666	-0.294414	-0.375011	-0.593277	-0.523326	0.0067
3'(2'),5'-bisphosphate nucleotidase (EC 3.1.3.7) (3'(2'),5-bisphosphonucleoside 3'(2')-phosphohydrolase) (DPNPase)	AN1769	DPNP_EMENI	Green	0	0.0953879	0.0303457	0.233502	-0.113217	-0.103202	-0.0156927	-0.0646314	-0.183048	-0.351561	-0.358211	-0.451876	-0.65295	0.0067	3'(2'),5'-bisphosphate nucleotidase activity [GO:0008441];metal ion binding [GO:0046872]	phosphatidylinositol phosphorylation [GO:0046854];sulfur compound metabolic process [GO:0006790]
Uncharacterized protein	AN0071	A0A1U8QXG8_EMENI	Green	0	-0.0496099	-0.134987	-0.157861	-0.219671	-0.220933	-0.323141	-0.301065	-0.355093	-0.309525	-0.284039	-0.256522	-0.0750803	0.0067
Uncharacterized protein	AN7658	Q5AVM2_EMENI	Green	0	0.103964	0.144003	0.0953142	0.150219	0.0805443	0.0638199	-0.110743	-0.347636	-0.399038	-0.507156	-0.478636	-0.382864	0.0066	metal ion binding [GO:0046872]	intracellular signal transduction [GO:0035556]
S-formylglutathione hydrolase (EC 3.1.2.12)	AN8782	A0A1U8QG29_EMENI	Green	0	-0.00798944	0.0316909	-0.169589	0.0239882	0.00358142	-0.0115295	-0.126176	-0.22764	-0.295548	-0.431603	-0.4754	-0.318014	0.0065	carboxylic ester hydrolase activity [GO:0052689];S-formylglutathione hydrolase activity [GO:0018738]	formaldehyde catabolic process [GO:0046294]
Uncharacterized protein	AN4190	A0A1U8QTD2_EMENI	Green	0	-0.0789141	-0.223381	0.506414	-0.335482	-0.217015	-0.404631	-0.524224	-0.683594	-0.592285	-0.723993	-0.829242	-0.800244	0.0065
Glutamine synthetase (GS) (EC 6.3.1.2) (Glutamate--ammonia ligase)	AN4159	GLNA_EMENI	Green	0	-0.250176	-0.269003	-0.4029	-0.211841	-0.276647	-0.473143	-0.676295	-0.708152	-0.763916	-0.783687	-0.963754	-0.696386	0.0065	ATP binding [GO:0005524];glutamate-ammonia ligase activity [GO:0004356]	glutamine biosynthetic process [GO:0006542]
Uncharacterized protein	AN8942	A0A1U8QVX7_EMENI	Green	0	-0.0344623	-0.10862	-0.108337	-0.0373035	-0.110084	-0.103908	-0.294151	-0.305751	-0.369886	-0.314753	-0.440901	-0.193462	0.0064
Serine O-succinyltransferase (SST) (EC 2.3.1.-)	AN8565	SST_EMENI	Green	0	-0.143492	-0.148486	0.0323483	-0.184203	-0.269168	-0.288636	-0.377577	-0.350153	-0.347149	-0.300236	-0.43332	-0.534625	0.0064	serine O-acetyltransferase activity [GO:0009001]	cysteine biosynthetic process [GO:0019344];cysteine metabolic process [GO:0006534]
Uncharacterized protein	AN4066	A0A1U8QT88_EMENI	Green	0	-0.0236779	-0.0458517	0.00425456	-0.0717961	-0.0430176	-0.0708165	0.0405443	-0.082026	-0.155962	-0.27348	-0.222631	-0.384741	0.0064
Uncharacterized protein	AN3110	A0A1U8QHN7_EMENI	Green	0	0.104923	0.0953514	0.102997	0.0365381	0.0188519	-0.139602	-0.126533	-0.290935	-0.365627	-0.474805	-0.384911	-0.232703	0.0064	ATP binding [GO:0005524];protein kinase activity [GO:0004672]
Uncharacterized protein	AN5971	A0A1U8QZ93_EMENI	Green	0	-0.0797249	-0.170105	0.0091586	-0.121586	-0.185207	-0.133714	-0.239374	-0.162782	-0.155801	-0.169559	-0.250435	-0.360756	0.0063	oxidoreductase activity, acting on NAD(P)H [GO:0016651]	respiratory electron transport chain [GO:0022904]
Uncharacterized protein	AN4808	Q5B3S2_EMENI	Green	0	-0.116263	-0.0905656	-0.0221807	-0.151326	-0.229829	-0.345756	-0.196626	-0.315372	-0.304732	-0.414914	-0.464652	-0.474155	0.0063	calcium-dependent phospholipid binding [GO:0005544];calcium ion binding [GO:0005509];GTP binding [GO:0005525]
Uncharacterized protein	AN1768	A0A1U8QM81_EMENI	Green	0	0.0176492	-0.0092241	0.105382	0.0569212	0.0643494	0.0524566	-0.145654	-0.178385	-0.228217	-0.209454	-0.210705	-0.230063	0.0063		intracellular protein transport [GO:0006886]
Uncharacterized protein	AN0847	A0A1U8QS14_EMENI	Green	0	0.124612	0.0722271	-0.0383446	-0.161652	-0.194342	-0.191405	-0.076416	-0.324011	-0.458395	-0.570908	-0.548799	-0.484756	0.0063	ATP binding [GO:0005524]
Uncharacterized protein	AN8258	A0A1U8QWV0_EMENI	Green	0	-0.104591	-0.0750918	0.0192197	-0.070331	0.0367555	0.0295757	-0.129741	-0.137091	-0.157562	-0.203058	-0.294234	-0.338	0.0062	ATP binding [GO:0005524]
Uncharacterized protein	AN5821	A0A1U8QY84_EMENI	Green	0	0.0730708	0.355109	0.00899897	0.147221	0.0999312	0.106477	-0.333604	-0.191409	-0.530434	-0.434595	-0.549448	-1.06026	0.0062	calcium:proton antiporter activity [GO:0015369]
Uncharacterized protein	AN1325	A0A1U8QZ79_EMENI	Green	0	0.00314997	-0.0187156	-0.0610248	-0.173147	-0.118517	-0.308171	-0.160065	-0.310091	-0.234912	-0.320717	-0.333597	-0.102672	0.0061
Methionine aminopeptidase 2-2 (MAP 2-2) (MetAP 2-2) (EC 3.4.11.18) (Peptidase M)	AN0369	MAP22_EMENI	Green	0	-0.144623	-0.224496	0.021663	-0.121381	-0.169345	-0.123264	-0.37578	-0.244582	-0.363515	-0.567291	-0.65439	-0.813985	0.0061	aminopeptidase activity [GO:0004177];metal ion binding [GO:0046872];metalloexopeptidase activity [GO:0008235]
Uncharacterized protein	AN5815	Q5B0W5_EMENI	Green	0	0.0640404	0.0614595	0.156843	0.0316812	-0.00761721	0.032858	-0.00917972	-0.030337	-0.219316	-0.301213	-0.420243	-0.508007	0.006	ATP binding [GO:0005524];protein serine/threonine kinase activity [GO:0004674]	cell cycle [GO:0007049]
Uncharacterized protein	AN1324	A0A1U8QGJ0_EMENI	Green	0	0.107529	0.093811	-0.0683875	0.0203674	-0.000654388	-0.141484	-0.120007	-0.168304	-0.204251	-0.288589	-0.355962	-0.350669	0.006	cytoskeletal regulatory protein binding [GO:0005519]	actin filament bundle assembly [GO:0051017]
Uncharacterized protein	AN4745	A0A1U8QQZ7_EMENI	Green	0	0.103902	0.218965	0.405973	0.155334	0.102798	0.0574549	-0.0718928	-0.237235	-0.434784	-0.560387	-0.504029	-0.662389	0.0059	GTPase activator activity [GO:0005096]	signal transduction [GO:0007165]
Uncharacterized protein	AN3738	A0A1U8QII4_EMENI	Green	0	-0.101143	-0.213895	-0.0422485	-0.403509	-0.276914	-0.345304	-0.499866	-0.409925	-0.35524	-0.184241	-0.265464	-0.157495	0.0059		ubiquinone biosynthetic process [GO:0006744]
Uncharacterized protein	AN3589	Q5B791_EMENI	Green	0	-0.0789369	-0.10031	-0.0915045	-0.161954	-0.149722	-0.314273	-0.328947	-0.218283	-0.247409	-0.273206	-0.309891	-0.326015	0.0059		microtubule-based process [GO:0007017]
M-phase inducer phosphatase (EC 3.1.3.48)	AN3941	MPIP_EMENI	Green	0	0.11744	-0.0674458	0.241392	-0.204205	-0.143543	-0.207189	-0.108921	-0.277365	-0.363762	-0.423988	-0.491033	-0.56689	0.0058	protein tyrosine phosphatase activity [GO:0004725]	cell division [GO:0051301];G2/M transition of mitotic cell cycle [GO:0000086];positive regulation of cell cycle G2/M phase transition [GO:1902751];positive regulation of mitotic nuclear division [GO:0045840];regulation of cyclin-dependent protein serine/threonine kinase activity [GO:0000079]
Uncharacterized protein	AN0888	A0A1U8QPA0_EMENI	Green	0	-0.0384063	-0.00297756	-0.0571681	-0.0633847	-0.145648	-0.133954	-0.0369836	-0.00216038	0.0690799	0.000955306	-0.056765	-0.3519	0.0058
Mitochondrial fission 1 protein	AN6225	FIS1_EMENI	Green	0	0.00558842	0.0354632	-0.0729806	0.17541	0.0644456	0.2237	-0.0934715	-0.115068	-0.323455	-0.420764	-0.548265	-0.730312	0.0057		mitochondrial fission [GO:0000266]
Uncharacterized protein	AN5184	Q5B2P6_EMENI	Green	0	-0.0162465	-0.0757703	0.00191054	-0.137628	-0.0564509	-0.130977	-0.233473	-0.253984	-0.338623	-0.397684	-0.512008	-0.50547	0.0057	hydrolase activity [GO:0016787];oxidoreductase activity, acting on the CH-CH group of donors, NAD or NADP as acceptor [GO:0016628]
Ornithine carbamoyltransferase, mitochondrial (EC 2.1.3.3) (Ornithine transcarbamylase) (OTCase)	AN4409	OTC_EMENI	Green	0	-0.0488059	-0.0626611	0.11213	-0.0898233	0.0483195	0.115916	0.110478	0.0206873	-0.155322	-0.277081	-0.457614	-0.621818	0.0057	amino acid binding [GO:0016597];ornithine carbamoyltransferase activity [GO:0004585]	arginine biosynthetic process via ornithine [GO:0042450];urea cycle [GO:0000050]
Protein stu1	AN0995	STU1_EMENI	Green	0	0.00203791	-0.122269	-0.211514	-0.0761444	-0.189252	-0.187206	-0.168966	-0.296691	-0.289016	-0.447547	-0.480713	-0.340026	0.0057		cell cycle [GO:0007049];cell division [GO:0051301]
Uncharacterized protein	AN6779	A0A1U8QKK9_EMENI	Green	0	0.0894586	-0.0184292	0.0366459	-0.0490428	-0.00976888	-0.014357	0.140154	-0.136221	-0.246971	-0.571368	-0.536635	-0.626103	0.0056	ATPase activity, coupled to transmembrane movement of substances [GO:0042626];ATP binding [GO:0005524]
Uncharacterized protein	AN5630	A0A1U8QRW2_EMENI	Green	0	0.0603444	0.0450703	-0.178705	-0.101301	-0.0725854	-0.150885	-0.146233	-0.314477	-0.296448	-0.305086	-0.425004	-0.40079	0.0056
Uncharacterized protein	AN4729	A0A1U8QHB7_EMENI	Green	0	-0.0362081	0.0674485	-0.17871	-0.0167325	-0.0686188	0.0831021	-0.156092	-0.00825558	-0.146272	-0.0653477	-0.310149	-0.448504	0.0056
Uncharacterized protein	AN4086	Q5B5U4_EMENI	Green	0	-0.0252252	-0.0117226	0.216356	-0.118494	-0.0699654	-0.137322	-0.0791337	-0.262068	-0.346141	-0.472293	-0.440506	-0.404681	0.0056	ATP binding [GO:0005524];magnesium ion binding [GO:0000287];phenylalanine-tRNA ligase activity [GO:0004826];RNA binding [GO:0003723]	phenylalanyl-tRNA aminoacylation [GO:0006432]
Uncharacterized protein	AN2751	A0A1U8QXA9_EMENI	Green	0	-0.065631	-0.0874634	-0.0028289	-0.163548	-0.168442	-0.328335	-0.261009	-0.284927	-0.249276	-0.273548	-0.33197	-0.277125	0.0056
Uncharacterized protein	AN0279	A0A1U8QVZ8_EMENI	Green	0	0.0623738	-0.132804	-0.105211	0.0016422	-0.0114444	-0.161609	-0.219021	-0.271902	-0.241632	-0.485543	-0.44225	-0.698448	0.0056	DNA binding [GO:0003677]
Uncharacterized protein	AN9157	A0A1U8QI75_EMENI	Green	0	-0.0687737	-0.199548	-0.0800528	-0.133946	-0.176122	-0.180922	-0.171524	-0.313835	-0.399482	-0.501188	-0.641997	-0.360186	0.0055	ATP binding [GO:0005524];glutamine-tRNA ligase activity [GO:0004819]	glutaminyl-tRNA aminoacylation [GO:0006425]
Uncharacterized protein	AN4402	A0A1U8QU18_EMENI	Green	0	-0.039472	-0.0685449	0.150441	-0.194415	-0.153597	-0.247785	-0.325032	-0.357282	-0.347107	-0.386627	-0.45785	-0.497703	0.0055	voltage-gated anion channel activity [GO:0008308]
Uncharacterized protein	AN3517	A0A1U8QZN6_EMENI	Green	0	-0.327882	-0.374978	-0.178469	-0.181526	-0.319758	-0.335076	-0.457301	-0.415354	-0.36433	-0.487333	-0.760312	-0.845732	0.0055
Succinate--CoA ligase [ADP-forming] subunit alpha, mitochondrial (EC 6.2.1.5) (Succinyl-CoA synthetase subunit alpha) (SCS-alpha)	AN2295	A0A1U8QKW5_EMENI	Green	0	-0.0935987	-0.128519	0.0382315	-0.2119	-0.219938	-0.259381	-0.269304	-0.287649	-0.28154	-0.282735	-0.302105	-0.384136	0.0055	cofactor binding [GO:0048037];nucleotide binding [GO:0000166];succinate-CoA ligase (ADP-forming) activity [GO:0004775]	tricarboxylic acid cycle [GO:0006099]
Uncharacterized protein	AN7775	A0A1U8QGN6_EMENI	Green	0	-0.226213	0.706148	0.653341	0.630566	0.0893717	-0.00929072	-0.600942	-0.403291	-0.796702	-0.629468	-0.116075	-0.0905993	0.0054		response to stress [GO:0006950]
Uncharacterized protein	AN2479	A0A1U8QJ92_EMENI	Green	0	-0.0858169	-0.229797	0.112148	-0.334041	-0.289107	-0.220858	-0.495111	-0.426756	-0.425624	-0.567606	-0.532426	-0.701357	0.0054	N-acetyltransferase activity [GO:0008080]
Uncharacterized protein	AN1299	Q5BDT1_EMENI	Green	0	-0.0187138	-0.0912382	-0.205658	-0.0605312	-0.0837643	-0.0490481	-0.161684	-0.173177	-0.169166	-0.187231	-0.218654	-0.244761	0.0054	catalytic activity [GO:0003824]	nucleoside metabolic process [GO:0009116];transmembrane transport [GO:0055085]
Uncharacterized protein	AN0773	A0A1U8QFU0_EMENI	Green	0	-0.133455	-0.268792	-0.187844	-0.326524	-0.358349	-0.456247	-0.409878	-0.64378	-0.51209	-0.497257	-0.400693	-0.519736	0.0054	oxidoreductase activity [GO:0016491]
Uncharacterized protein	AN0442	A0A1U8QXQ7_EMENI	Green	0	-0.106236	-0.212807	-0.237984	-0.0852206	-0.188377	-0.197879	-0.27872	-0.21973	-0.317161	-0.397829	-0.627445	-0.558782	0.0054
Uncharacterized protein	AN6218	A0A1U8QTW8_EMENI	Green	0	-0.0594469	-0.0140425	0.196746	-0.0661987	-0.116861	-0.0983734	-0.0789852	-0.0122069	-0.107781	-0.113649	-0.279938	-0.47891	0.0053	RNA polymerase II transcription factor activity, sequence-specific DNA binding [GO:0000981];zinc ion binding [GO:0008270]
Uncharacterized protein	AN5403	Q5B227_EMENI	Green	0	0.0196408	0.057445	0.032422	-0.00912937	-0.0795646	-0.128674	-0.111101	-0.185388	-0.152369	-0.207527	-0.253517	-0.205526	0.0053
Uncharacterized protein	AN4393	A0A1U8QRH2_EMENI	Green	0	-0.0777164	-0.266838	0.149086	-0.00456809	-0.260064	-0.329077	0.155858	-0.436284	-0.213586	-0.773171	-0.635781	-1.00477	0.0053
Uncharacterized protein	AN1462	A0A1U8QHI9_EMENI	Green	0	-0.0104554	-0.00656499	0.0211757	-0.0537584	-0.0764291	-0.242776	-0.208188	-0.350863	-0.305012	-0.395393	-0.420192	-0.254677	0.0053	cytoskeletal protein binding [GO:0008092];identical protein binding [GO:0042802];protein binding, bridging [GO:0030674];ubiquitin binding [GO:0043130]	actin filament organization [GO:0007015];endocytosis [GO:0006897]
Uncharacterized protein	AN1055	Q5BEH5_EMENI	Green	0	0.0678432	-0.152886	-0.0997946	-0.231333	-0.193035	-0.226104	-0.11418	-0.227656	-0.186453	-0.364516	-0.422086	-0.492117	0.0053
Uncharacterized protein	AN6853	A0A1U8QXG9_EMENI	Green	0	0.043894	-0.123268	0.0793531	-0.0800806	-0.124096	-0.174454	-0.171144	-0.319429	-0.250099	-0.23774	-0.195353	0.0774282	0.0052
Coronin	AN6341	Q5AZD9_EMENI	Green	0	0.0117478	-0.00644727	0.228147	-0.118777	-0.106525	-0.146228	-0.220743	-0.407916	-0.44994	-0.449349	-0.468821	-0.278391	0.0052
Uncharacterized protein	AN5658	A0A1U8QJG3_EMENI	Green	0	-0.17709	-0.16537	-0.443502	-0.183224	-0.172765	-0.306125	-0.466339	-0.617256	-0.742843	-0.69807	-0.73677	-0.2674	0.0052	glutathione hydrolase activity [GO:0036374]	glutathione catabolic process [GO:0006751]
Uncharacterized protein	AN4312	A0A1U8QTF4_EMENI	Green	0	-0.0435534	-0.166915	-0.0923121	-0.237142	-0.190299	-0.311673	-0.212679	-0.315455	-0.236425	-0.328967	-0.328237	-0.360564	0.0052
Uncharacterized protein	AN4297	Q5B583_EMENI	Green	0	-0.0807151	-0.127145	-0.0567312	-0.0531545	-0.0743593	-0.0162003	-0.050961	0.0727347	0.00984726	-0.0644513	-0.192172	-0.311395	0.0052	4 iron, 4 sulfur cluster binding [GO:0051539];metal ion binding [GO:0046872];NADH dehydrogenase (ubiquinone) activity [GO:0008137];quinone binding [GO:0048038]
Probable cytosolic iron-sulfur protein assembly protein 1	AN1385	CIAO1_EMENI	Green	0	-0.224671	-0.151498	-0.236391	-0.355046	-0.275776	-0.406015	-0.486085	-0.557817	-0.539476	-0.549466	-0.480651	-0.523065	0.0052		iron-sulfur cluster assembly [GO:0016226]
Uncharacterized protein	AN8210	A0A1U8QKY5_EMENI	Green	0	0.00150314	-0.0789006	-0.0895617	-0.006619	-0.0526633	-0.190996	-0.182421	-0.292557	-0.301992	-0.32821	-0.374854	-0.351506	0.0051
Uncharacterized protein	AN4902	A0A1U8QRQ6_EMENI	Green	0	-0.0714879	0.0212075	0.0988437	-0.103461	-0.283926	-0.320669	-0.49278	-0.257571	-0.452828	-0.460656	-0.483673	-0.524728	0.0051
Uncharacterized protein	AN2596	Q5BA34_EMENI	Green	0	-0.137583	-0.316112	-0.346659	-0.229104	-0.178152	-0.332256	-0.402367	-0.429712	-0.416571	-0.589477	-0.695192	-1.03304	0.0051	heme binding [GO:0020037];iron ion binding [GO:0005506];monooxygenase activity [GO:0004497];oxidoreductase activity, acting on paired donors, with incorporation or reduction of molecular oxygen [GO:0016705]
Uncharacterized protein	AN0084	A0A1U8QVP7_EMENI	Green	0	-0.0738005	-0.121838	0.0889966	-0.137945	-0.167655	-0.155648	-0.277122	-0.330645	-0.482787	-0.516595	-0.57942	-0.595867	0.0051		intracellular transport [GO:0046907]
Uncharacterized protein	AN7937	A0A1U8QQF3_EMENI	Green	0	-0.0853165	-0.0546309	0.224683	0.0227603	-0.0105222	0.077786	-0.0234753	0.0275905	-0.164718	-0.265899	-0.542684	-0.748796	0.005
Uncharacterized protein	AN4021	A0A1U8QJC9_EMENI	Green	0	-0.109329	-0.204025	-0.102999	-0.272572	-0.309524	-0.346489	-0.26361	-0.215234	-0.265287	-0.400287	-0.406808	-0.41011	0.005	DNA binding [GO:0003677]
Uncharacterized protein	AN8478	A0A1U8QH21_EMENI	Green	0	-0.17851	-0.275396	0.226139	-0.291905	-0.332849	-0.399298	-0.369162	-0.513685	-0.64742	-0.763281	-0.884875	-0.830966	0.0049
Uncharacterized protein	AN7544	A0A1U8QTA9_EMENI	Green	0	0.040455	-0.0335852	-0.0225153	-0.0279548	-0.117999	-0.236874	-0.0696867	-0.231258	-0.191028	-0.187623	-0.228551	-0.308329	0.0049	nucleic acid binding [GO:0003676]
VATB_NEUCR Vacuolar ATP synthase subunit B (V-ATPase B subunit) (Vacuolar proton pump B subunit) (V-ATPase 57 kDa subunit)	AN6232	A0A1U8QZC5_EMENI	Green	0	-0.0385326	-0.0652061	0.0169817	-0.133067	-0.0765428	-0.187242	-0.114411	-0.223807	-0.242722	-0.277619	-0.307058	-0.236989	0.0049	ATP binding [GO:0005524];hydrolase activity, acting on acid anhydrides, catalyzing transmembrane movement of substances [GO:0016820]	ATP hydrolysis coupled proton transport [GO:0015991];ATP metabolic process [GO:0046034]
Uncharacterized protein	AN5633	A0A1U8QGK9_EMENI	Green	0	-0.0512189	0.0822502	0.117749	0.120647	0.00414197	-0.00661522	-0.079422	-0.226058	-0.392799	-0.517009	-0.476071	-0.538531	0.0049	transporter activity [GO:0005215]
Uncharacterized protein	AN5221	A0A1U8QNP0_EMENI	Green	0	-0.0445294	0.0225503	-0.0701576	-0.051114	-0.134587	-0.246534	-0.133583	-0.234658	-0.261491	-0.243315	-0.283222	-0.319018	0.0049
Uncharacterized protein	AN1674	A0A1U8QX97_EMENI	Green	0	-0.0144093	0.0277625	0.0953329	-0.0608884	-0.20966	-0.172295	-0.0394514	-0.146105	-0.231176	-0.261669	-0.27816	-0.307456	0.0049
COP9 signalosome complex subunit 4 (Signalosome subunit 4)	AN1539	CSN4_EMENI	Green	0	-0.192896	-0.0463756	-0.2797	-0.0932169	-0.0474517	-0.120321	-0.218523	-0.264925	-0.305143	-0.354074	-0.465066	-0.366904	0.0047		protein deneddylation [GO:0000338]
Uncharacterized protein	AN7742	A0A1U8QKP1_EMENI	Green	0	-0.19497	-0.323151	-0.0628312	-0.340087	-0.274737	-0.361003	-0.338689	-0.200162	-0.103039	-0.0199717	-0.0349012	-0.1109	0.0046	single-stranded DNA binding [GO:0003697]	DNA replication [GO:0006260]
Mediator of RNA polymerase II transcription subunit 14 (Mediator complex subunit 14)	AN7438	MED14_EMENI	Green	0	-0.0646437	0.0375341	0.069996	0.0753014	-0.00256929	-0.0853767	-0.0201922	0.0308541	-0.0241035	-0.168378	-0.141701	-0.220124	0.0046	RNA polymerase II transcription cofactor activity [GO:0001104]	transcription, DNA-templated [GO:0006351]
Uncharacterized protein	AN5787	Q5B0Z3_EMENI	Green	0	-0.0834931	-0.177579	-0.0636217	-0.141522	-0.206185	-0.461815	-0.278545	-0.437852	-0.42956	-0.513376	-0.452843	-0.404211	0.0046	GTPase activator activity [GO:0005096];phosphatidylinositol binding [GO:0035091]	signal transduction [GO:0007165]
Uncharacterized protein	AN5187	A0A1U8QYI7_EMENI	Green	0	-0.0732812	0.00679969	0.0404981	-0.0220136	-0.0346747	-0.0742396	0.0183232	0.0930563	-0.0110041	-0.183149	-0.269489	-0.534035	0.0046	solute:proton antiporter activity [GO:0015299]
Uncharacterized protein	AN1736	A0A1U8QFT2_EMENI	Green	0	0.192058	-0.0183777	0.450419	-0.322186	-0.380857	-0.213012	-0.318393	-0.305726	-0.495099	-0.472438	-0.571486	-0.869873	0.0046	RNA polymerase II transcription factor activity, sequence-specific DNA binding [GO:0000981];zinc ion binding [GO:0008270]
tRNA ligase (EC 6.5.1.3)	AN1296	A0A1U8QK70_EMENI	Green	0	0.220982	0.168644	0.184825	-0.161619	-0.0497281	0.0107464	0.0132836	-0.312175	-0.319349	-0.498846	-0.533712	-0.564433	0.0046	ATP binding [GO:0005524];GTP-dependent polyribonucleotide 5'-hydroxyl-kinase activity [GO:0051730];phosphoric diester hydrolase activity [GO:0008081];RNA ligase (ATP) activity [GO:0003972]	tRNA splicing, via endonucleolytic cleavage and ligation [GO:0006388]
Uncharacterized protein	AN5981	A0A1U8QV50_EMENI	Green	0	-0.0406291	-0.0213162	-0.0693547	-0.126492	-0.0755738	-0.226161	-0.291298	-0.530479	-0.589306	-0.738912	-0.749541	-0.694214	0.0045
Uncharacterized protein	AN5910	A0A1U8QEL4_EMENI	Green	0	0.0852287	-0.0397181	0.121908	-0.0819676	-0.0105441	-0.141859	-0.230886	-0.308337	-0.304998	-0.380971	-0.283326	-0.364387	0.0045		histone modification [GO:0016570];transcription elongation from RNA polymerase II promoter [GO:0006368]
Uncharacterized protein	AN1449	A0A1U8QMQ2_EMENI	Green	0	-0.00803043	-0.0478049	0.319737	-0.177226	-0.1605	-0.358806	-0.481271	-0.5992	-0.556983	-0.667396	-0.670044	-0.626436	0.0045
1,3-beta-glucanosyltransferase (EC 2.4.1.-)	AN7511	A0A1U8QW52_EMENI	Green	0	-0.0253716	-0.0906288	0.265028	-0.147771	-0.102799	-0.142681	-0.198838	-0.337657	-0.445352	-0.598334	-0.663428	-0.716006	0.0045	transferase activity [GO:0016740]
Uncharacterized protein	AN3643	Q5B737_EMENI	Green	0	-0.0871674	-0.0497614	-0.144482	-0.206448	-0.273145	-0.354169	-0.194827	-0.458571	-0.458206	-0.523784	-0.449226	-0.397073	0.0044		protein transport [GO:0015031]
Uncharacterized protein	AN2421	A0A1U8QXD3_EMENI	Green	0	0.526914	0.130658	0.407112	0.131659	0.0715615	0.0541657	-0.209967	-0.340932	-0.434211	-0.489616	-0.507246	-0.670654	0.0044	nucleic acid binding [GO:0003676]
Uncharacterized protein	AN0770	A0A1U8QNG0_EMENI	Green	0	0.0478303	0.0681316	0.050949	0.0890223	-0.014775	-0.0948301	-0.258318	-0.498821	-0.592204	-0.443522	-0.48178	-0.481891	0.0044
Uncharacterized protein	AN9116	A0A1U8QKZ2_EMENI	Green	0	-0.0507598	-0.190596	-0.283632	-0.372072	-0.36388	-0.423464	-0.612908	-0.904267	-0.954503	-0.955401	-0.868454	-0.612807	0.0043	nicotinate-nucleotide diphosphorylase (carboxylating) activity [GO:0004514]	NAD biosynthetic process [GO:0009435]
Protein YOP1	AN6059	Q5B071_EMENI	Green	0	0.0484274	-0.0224728	0.0146737	-0.0157294	0.0601444	0.158573	0.0760067	-0.2514	-0.275932	-0.24301	-0.224684	-0.101042	0.0043
Serine/threonine-protein phosphatase PP2A catalytic subunit (Protein phosphatase 2a) (EC 3.1.3.16)	AN6391	PP2A1_EMENI	Green	0	0.0662567	0.0794079	0.211341	0.0132753	0.0596277	-0.0514845	-0.0976405	-0.151796	-0.143488	-0.205243	-0.172848	-0.218932	0.0042	metal ion binding [GO:0046872];phosphoprotein phosphatase activity [GO:0004721]
Uncharacterized protein	AN2896	A0A1U8QHI7_EMENI	Green	0	-0.0133269	-0.135361	-0.134928	-0.0610107	-0.101762	0.0220968	-0.166444	-0.295176	-0.295697	-0.327975	-0.334745	-0.43599	0.0042	catalytic activity [GO:0003824]	metabolic process [GO:0008152]
Uncharacterized protein	AN2165	Q5BBB5_EMENI	Green	0	-0.0594052	-0.0986498	0.0217769	-0.0282762	-0.124019	-0.0120638	-0.31527	-0.444735	-0.560213	-0.527874	-0.702061	-0.800607	0.0042
Uncharacterized protein	AN5803	Q5B0X7_EMENI	Green	0	0.159901	0.0793786	0.130886	-0.0600282	0.0361233	0.115597	0.115811	-0.0435411	-0.192046	-0.256918	-0.294166	-0.258206	0.0041	actin binding [GO:0003779]
Uncharacterized protein	AN2174	Q5BBA6_EMENI	Green	0	-0.00687653	-0.00258906	-0.0170837	-0.120164	-0.0887397	-0.0876064	-0.0925356	-0.277635	-0.309312	-0.371131	-0.374078	-0.235336	0.0041	ATP binding [GO:0005524];small protein activating enzyme activity [GO:0008641]	cellular protein modification process [GO:0006464]
Chitin synthase B (EC 2.4.1.16) (Chitin-UDP acetyl-glucosaminyl transferase B) (Class-III chitin synthase B)	AN2523	CHSB_EMENI	Green	0	0.108909	0.0417256	0.185094	-0.294461	-0.281478	-0.373167	-0.312561	-0.327386	-0.423447	-0.520286	-0.47306	-0.512684	0.0041	chitin synthase activity [GO:0004100]	barrier septum site selection [GO:0000918];cell wall chitin biosynthetic process [GO:0006038];conidium formation [GO:0048315];fungal-type cell wall organization [GO:0031505];hyphal growth [GO:0030448]
Uncharacterized protein	AN8361	A0A1U8QFL1_EMENI	Green	0	0.0627152	0.307685	0.435632	-0.0670929	-0.129435	-0.251313	-0.272567	-0.124807	-0.255761	-0.0901113	-0.182887	0.0780194	0.0039
Uncharacterized protein	AN5123	A0A1U8QKE6_EMENI	Green	0	0.0510079	-0.0570157	-0.199995	-0.405856	-0.205283	-0.187213	-0.497393	-0.726925	-0.796876	-0.771318	-0.809242	-0.5347	0.0039	oxidoreductase activity [GO:0016491]
Tyrosine-protein phosphatase cdcA (EC 3.1.3.48)	AN5057	CDC14_EMENI	Green	0	0.151996	0.0783852	0.0235629	-0.0814521	-0.0486755	-0.0709348	0.0546989	-0.13697	-0.12962	-0.350933	-0.309535	-0.383881	0.0038	protein serine/threonine phosphatase activity [GO:0004722];protein tyrosine/serine/threonine phosphatase activity [GO:0008138];protein tyrosine phosphatase activity [GO:0004725]	cell division [GO:0051301];meiotic cell cycle [GO:0051321];mitotic cell cycle arrest [GO:0071850];mitotic spindle midzone assembly [GO:0051256];regulation of exit from mitosis [GO:0007096]
Uncharacterized protein	AN7925	A0A1U8QHH1_EMENI	Green	0	0.0130957	0.100634	-0.136565	0.183739	0.121865	0.205195	0.0092672	0.000293416	-0.194285	-0.262531	-0.455049	-0.87805	0.0037
Uncharacterized protein	AN6899	A0A1U8QES9_EMENI	Green	0	-0.102987	-0.00318773	-0.215272	0.0362316	0.146052	0.0790231	-0.154429	-0.503383	-0.673279	-0.863198	-0.745578	-0.830137	0.0037
Uncharacterized protein	AN4910	A0A1U8QGP3_EMENI	Green	0	0.113836	0.339971	0.355685	0.221634	0.133833	0.10537	-0.215868	-0.178383	-0.433095	-0.335834	-0.352389	-0.785369	0.0037
Uncharacterized protein	AN2519	Q5BAB1_EMENI	Green	0	-0.0567697	-0.0444398	-0.106181	-0.276661	-0.174528	-0.197193	-0.21733	-0.372593	-0.281948	-0.417969	-0.294519	-0.427898	0.0037		vesicle docking involved in exocytosis [GO:0006904]
Uncharacterized protein	AN0068	A0A1U8QM46_EMENI	Green	0	0.0654911	0.0770181	0.160679	0.171889	0.0524693	0.0973597	-0.19245	-0.0302166	-0.0541814	-0.274202	-0.322908	-0.4729	0.0037
Inosine triphosphate pyrophosphatase (ITPase) (Inosine triphosphatase) (EC 3.6.1.9) (Non-canonical purine NTP pyrophosphatase) (Non-standard purine NTP pyrophosphatase) (Nucleoside-triphosphate diphosphatase) (Nucleoside-triphosphate pyrophosphatase) (NTPase)	AN8861	ITPA_EMENI	Green	0	-0.161385	-0.118949	0.204561	-0.17607	-0.225706	-0.185036	-0.386715	-0.33873	-0.564814	-0.686091	-0.684115	-0.875382	0.0036	metal ion binding [GO:0046872];NADH pyrophosphatase activity [GO:0035529];nucleoside-triphosphate diphosphatase activity [GO:0047429];nucleotide binding [GO:0000166]	nucleoside triphosphate catabolic process [GO:0009143];nucleotide metabolic process [GO:0009117]
Uncharacterized protein	AN5494	A0A1U8QN34_EMENI	Green	0	-0.061943	-0.0363231	-0.0262889	-0.0942759	-0.102834	-0.108093	0.0122043	-0.269927	-0.332464	-0.372828	-0.513049	-0.514116	0.0036	ATP binding [GO:0005524];protein serine/threonine kinase activity [GO:0004674]
Uncharacterized protein	AN5028	A0A1U8QTX2_EMENI	Green	0	-0.118588	-0.23551	-0.364361	-0.313041	-0.259296	-0.327081	-0.196628	-0.383684	-0.373956	-0.578966	-0.773429	-0.951155	0.0036	heme binding [GO:0020037];iron ion binding [GO:0005506];oxidoreductase activity, acting on paired donors, with incorporation or reduction of molecular oxygen [GO:0016705];peroxidase activity [GO:0004601]	oxylipin biosynthetic process [GO:0031408];response to oxidative stress [GO:0006979]
Uncharacterized protein	AN4070	Q5B5W0_EMENI	Green	0	-0.0155678	-0.24708	-0.37236	-0.267762	-0.279036	-0.207662	-0.516846	-0.367973	-0.469708	-0.0536201	0.132783	0.0337353	0.0035	oxidoreductase activity [GO:0016491]
Uncharacterized protein	AN3726	A0A1U8QT15_EMENI	Green	0	-0.0722823	-0.0582463	0.0179299	-0.0361797	-0.022874	-0.0669482	-0.121396	-0.204096	-0.290309	-0.349353	-0.399866	-0.244531	0.0035
Uncharacterized protein	AN1639	A0A1U8QQH4_EMENI	Green	0	-0.0446907	-0.0330872	-0.0667184	-0.0804079	-0.129487	-0.0682455	-0.141896	-0.216459	-0.242368	-0.293728	-0.341987	-0.380864	0.0035		cell redox homeostasis [GO:0045454]
Uncharacterized protein	AN1258	A0A1U8QXU4_EMENI	Green	0	-0.0769506	-0.256391	-0.118153	-0.291313	-0.224988	-0.472431	-0.379391	-0.372241	-0.299629	-0.313673	-0.268536	-0.145816	0.0035
Uncharacterized protein	AN9515	A0A1U8QT16_EMENI	Green	0	0.0140347	0.0173887	-0.0395054	-0.00104556	0.0362015	0.0605685	-0.0529523	-0.163562	-0.182739	-0.272398	-0.2249	-0.268474	0.0034
Uncharacterized protein	AN4925	A0A1U8QW49_EMENI	Green	0	0.0214212	0.091811	0.166594	-0.0416287	-0.0863752	-0.213549	-0.320894	-0.386744	-0.567147	-0.593615	-0.511209	-0.643059	0.0034
Uncharacterized protein	AN3747	Q5B6T3_EMENI	Green	0	0.029188	-0.0488516	0.113449	-0.126421	-0.196766	-0.047839	-0.134237	-0.136211	-0.231463	-0.361527	-0.433497	-0.671974	0.0034	Rab geranylgeranyltransferase activity [GO:0004663]	protein geranylgeranylation [GO:0018344]
Uncharacterized protein	AN2317	Q5BAW3_EMENI	Green	0	-0.0156521	-0.00536225	0.216846	0.00398203	-0.0274146	0.0406247	-0.101104	-0.182826	-0.267444	-0.3523	-0.443464	-0.479552	0.0034	actin binding [GO:0003779]	actin filament depolymerization [GO:0030042]
Uncharacterized protein	AN1610	Q5BCX0_EMENI	Green	0	0.123794	0.237435	0.484598	0.0761633	-0.104932	-0.0832934	-0.360681	-0.466901	-0.646569	-0.511567	-0.480679	-0.423808	0.0034
Uncharacterized protein	AN6922	A0A1U8QG23_EMENI	Green	0	-0.080199	-0.092474	-0.106443	-0.0667683	-0.164245	-0.0863388	-0.112938	-0.0633056	-0.16721	-0.221656	-0.312114	-0.488653	0.0033	metal ion binding [GO:0046872]
Uncharacterized protein	AN1218	A0A1U8QRH3_EMENI	Green	0	-0.0846396	-0.012091	0.0129555	-0.0587091	0.0986664	-0.0634278	-0.0241466	-0.262414	-0.250644	-0.497128	-0.556332	-0.524163	0.0033
Uncharacterized protein	AN0207	A0A1U8QGB2_EMENI	Green	0	-0.0787455	-0.105904	-0.30624	-0.0106409	-0.0868034	-0.0130998	-0.110915	-0.257751	-0.345855	-0.67366	-0.828879	-1.03294	0.0033
Aspartokinase (EC 2.7.2.4)	AN8859	A0A1U8QPW4_EMENI	Green	0	-0.211877	-0.145216	0.108927	-0.101489	-0.202443	-0.298411	-0.330686	-0.348638	-0.378502	-0.612002	-0.529574	-0.456886	0.0032	aspartate kinase activity [GO:0004072]	cellular amino acid biosynthetic process [GO:0008652]
Probable D-xylulose kinase A (Xylulokinase A) (EC 2.7.1.17)	AN8790	XKS1_EMENI	Green	0	-0.0472281	-0.0943557	-0.346472	-0.157565	-0.22281	-0.299665	-0.458073	-0.730054	-0.822469	-0.80362	-0.712495	-0.57565	0.0032	ATP binding [GO:0005524];xylulokinase activity [GO:0004856]	D-xylose metabolic process [GO:0042732];xylulose metabolic process [GO:0005997]
Uncharacterized protein	AN8045	Q5AUI5_EMENI	Green	0	-0.112223	-0.0947663	-0.178725	-0.130867	-0.136293	-0.169365	-0.302092	-0.0906494	-0.134891	-0.219851	-0.356403	-0.351712	0.0032	mRNA binding [GO:0003729]	mRNA polyadenylation [GO:0006378]
Uncharacterized protein	AN7177	A0A1U8QYK9_EMENI	Green	0	-0.0824273	-0.0770822	-0.00789165	-0.0491776	0.00994107	0.0260256	-0.106259	-0.271947	-0.351079	-0.702754	-0.858336	-1.04052	0.0032
Uncharacterized protein	AN5025	A0A1U8QKT0_EMENI	Green	0	0.10165	0.0900718	0.0117536	0.12419	-0.0978081	0.0348521	-0.00931403	-0.12122	-0.126174	-0.185086	-0.172907	-0.176052	0.0032	oxidoreductase activity [GO:0016491]
Uncharacterized protein	AN3547	A0A1U8QY66_EMENI	Green	0	-0.0753643	-0.0364259	0.0695913	-0.102509	-0.187701	-0.0973722	-0.0974217	-0.0767562	-0.127659	-0.228789	-0.247843	-0.387859	0.0032	ADP binding [GO:0043531];microtubule motor activity [GO:0003777]	nucleoside metabolic process [GO:0009116]
Uncharacterized protein	AN2920	Q5B960_EMENI	Green	0	0.365395	0.328369	0.490891	0.173723	-0.00819293	0.082037	-0.405876	-0.192503	-0.260242	-0.251742	-0.322485	-0.330931	0.0032
Uncharacterized protein	AN2868	Q5B9B2_EMENI	Green	0	-0.042964	-0.171302	-0.135767	-0.152782	-0.167418	-0.197498	-0.359223	-0.455119	-0.418164	-0.452591	-0.415301	-0.273675	0.0032	3'-5'-exoribonuclease activity [GO:0000175];nucleic acid binding [GO:0003676]
Uncharacterized protein	AN9079	A0A1U8QGQ2_EMENI	Green	0	-0.179211	-0.135039	-0.126017	-0.0952183	-0.127694	-0.183926	-0.176372	-0.380007	-0.331455	-0.347425	-0.315433	-0.29596	0.0031
Uncharacterized protein	AN7367	A0A1U8QUV5_EMENI	Green	0	-0.115169	-0.116002	-0.306324	-0.0877556	-0.0906787	-0.0632794	-0.149314	-0.241479	-0.447672	-0.458968	-0.461987	-0.571556	0.0031	hydrolase activity, acting on carbon-nitrogen (but not peptide) bonds [GO:0016810]	nitrogen compound metabolic process [GO:0006807]
Uncharacterized protein	AN5352	Q5B278_EMENI	Green	0	-0.061354	0.202722	0.361635	0.128344	0.0254798	-0.0792708	-0.175291	-0.291125	-0.437685	-0.481195	-0.530523	-0.642041	0.0031
Uncharacterized protein	AN3718	Q5B6W2_EMENI	Green	0	-0.0512187	-0.0923197	-0.087147	-0.102568	-0.0704921	-0.0798207	-0.125692	-0.122436	-0.0984748	-0.109745	-0.182014	-0.218665	0.0031	coenzyme binding [GO:0050662];uroporphyrinogen-III synthase activity [GO:0004852]	tetrapyrrole biosynthetic process [GO:0033014]
Uncharacterized protein	AN0774	A0A1U8QWZ7_EMENI	Green	0	0.297223	0.246977	-0.0182643	-0.107594	-0.00641879	-0.0598665	-0.445181	-0.461702	-0.556681	-0.60496	-0.437354	-0.125545	0.003	oxidoreductase activity [GO:0016491];zinc ion binding [GO:0008270]
Uncharacterized protein	AN3480	A0A1U8QJN0_EMENI	Green	0	0.11598	-0.0446439	0.0539001	0.069178	0.0650776	0.266417	0.0073097	-0.060632	-0.23534	-0.485566	-0.719571	-0.905317	0.0029
Uncharacterized protein	AN2880	A0A1U8QWB8_EMENI	Green	0	-0.0681645	0.0463207	0.181561	-0.0798588	-0.244282	-0.260491	-0.146826	-0.244256	-0.312288	-0.416227	-0.421126	-0.467672	0.0029
Uncharacterized protein	AN0266	A0A1U8QM82_EMENI	Green	0	-0.0330075	-0.164197	-0.0646691	-0.103117	-0.155962	-0.182599	-0.0972458	-0.211126	-0.226985	-0.258503	-0.242582	-0.506373	0.0029	mRNA binding [GO:0003729];RNA 7-methylguanosine cap binding [GO:0000340]
Uncharacterized protein	AN6533	Q5AYU7_EMENI	Green	0	-0.0646847	0.0620818	0.137066	-0.0776936	-0.161749	-0.288078	-0.0814275	-0.333281	-0.283806	-0.315071	-0.267819	-0.302904	0.0028
Uncharacterized protein	AN3529	A0A1U8QKB7_EMENI	Green	0	0.0197672	-0.1244	0.344512	-0.172215	0.0071158	0.00479961	-0.0173107	-0.0281931	-0.22039	-0.196484	-0.385316	-0.930763	0.0028
Uncharacterized protein	AN0357	A0A1U8QWL2_EMENI	Green	0	-0.0403922	-0.0950835	-0.125745	-0.200941	-0.135382	-0.139159	-0.0445663	0.000475559	0.00166462	-0.0328811	-0.0821803	-0.286882	0.0028	electron carrier activity [GO:0009055];heme binding [GO:0020037];metal ion binding [GO:0046872]
Protein mesA	AN0268	MESA_EMENI	Green	0	-0.161802	-0.158032	-0.216365	-0.204436	-0.0809889	-0.275963	-0.442141	-0.517032	-0.575612	-0.602176	-0.635027	-0.323754	0.0028		actin cortical patch localization [GO:0051666];asymmetric protein localization [GO:0008105];establishment of cell polarity [GO:0030010];hyphal growth [GO:0030448]
Uncharacterized protein	AN2875	A0A1U8QJ22_EMENI	Green	0	0.0332934	-0.117528	0.109616	-0.313302	-0.365026	-0.357987	-0.565794	-0.791738	-0.975806	-0.985019	-1.00029	-0.643904	0.0027	fructose-bisphosphate aldolase activity [GO:0004332];zinc ion binding [GO:0008270]	glycolytic process [GO:0006096]
Uncharacterized protein	AN1282	A0A1U8QL04_EMENI	Green	0	-0.0130303	-0.0682563	0.0733963	-0.137135	-0.165745	-0.182811	-0.197929	-0.23551	-0.292117	-0.459928	-0.508245	-0.510074	0.0027	damaged DNA binding [GO:0003684]	nucleotide-excision repair [GO:0006289];proteasome-mediated ubiquitin-dependent protein catabolic process [GO:0043161]
Uncharacterized protein	AN0866	A0A1U8QKU0_EMENI	Green	0	0.202112	0.380047	0.296606	-0.132377	-0.166171	-0.252172	-0.399903	-0.419753	-0.503016	-0.488844	-0.385524	-0.46855	0.0027	ATP binding [GO:0005524]
Uncharacterized protein	AN7250	A0A1U8QGN9_EMENI	Green	0	-0.0466338	-0.143744	-0.092179	-0.119547	-0.123202	-0.116001	0.0016948	-0.225669	-0.226748	-0.338792	-0.379022	-0.447228	0.0026	sodium:proton antiporter activity [GO:0015385]	cellular monovalent inorganic cation homeostasis [GO:0030004]
Uncharacterized protein	AN6068	A0A1U8QM10_EMENI	Green	0	-0.0486517	0.0636615	-0.0735495	-0.0638513	-0.049307	-0.145657	-0.0778405	-0.129534	-0.218688	-0.290433	-0.206577	-0.14021	0.0026
Uncharacterized protein	AN3124	A0A1U8QIB0_EMENI	Green	0	0.0145108	0.0889192	0.193517	0.0625351	-0.0280739	-0.129102	-0.0516654	-0.106044	-0.209556	-0.379701	-0.509601	-0.530959	0.0026	ATP binding [GO:0005524];microtubule binding [GO:0008017];microtubule motor activity [GO:0003777]	microtubule-based movement [GO:0007018]
Uncharacterized protein	AN0849	Q5BF31_EMENI	Green	0	0.0271719	-0.0695615	-0.0293416	-0.0505975	-0.0665678	-0.0873278	-0.0734267	-0.0682445	-0.201732	-0.192969	-0.243507	-0.376379	0.0026
Uncharacterized protein	AN8528	Q5AT52_EMENI	Green	0	-0.12492	-0.135412	-0.0616856	-0.205652	-0.195115	-0.330354	-0.476408	-0.667507	-0.756831	-0.813115	-0.807248	-0.690579	0.0025
Exocyst complex protein exo70	AN6210	EXO70_EMENI	Green	0	-0.0952473	-0.0797515	-0.0383667	-0.0933669	-0.10467	-0.165692	-0.274851	-0.332887	-0.388612	-0.436613	-0.432054	-0.284496	0.0025		exocytosis [GO:0006887];protein transport [GO:0015031]
Uncharacterized protein	AN4266	A0A1U8QJ09_EMENI	Green	0	0.319318	0.205388	0.108806	-0.0060615	0.111715	0.124197	0.028209	-0.105405	-0.305116	-0.344753	-0.250552	-0.511758	0.0025		transmembrane transport [GO:0055085]
Uncharacterized protein	AN3276	A0A1U8QYG0_EMENI	Green	0	0.116975	-0.275155	-0.130456	-0.570906	-0.322281	-1.00441	-1.37629	-0.368741	-0.675846	-0.170843	-0.0983622	0.608251	0.0025	oxidoreductase activity [GO:0016491]
Cullin-associated NEDD8-dissociated protein 1, N-terminal part (Cullin-associated and neddylation-dissociated protein 1, N-terminal part)	AN2462	CAN1N_EMENI	Green	0	-0.00180637	-0.0727632	-0.0858881	-0.0829541	-0.064409	-0.109111	-0.0972755	-0.193526	-0.209405	-0.285434	-0.300613	-0.239001	0.0025		protein ubiquitination [GO:0016567];SCF complex assembly [GO:0010265];sexual sporulation resulting in formation of a cellular spore [GO:0043935];sporocarp development involved in sexual reproduction [GO:0000909]
Protein pbn1	AN2240	PBN1_EMENI	Green	0	-0.0711529	-0.0754948	-0.108876	-0.0666363	-0.142515	-0.251819	-0.296853	-0.560633	-0.61564	-0.503134	-0.61392	-0.510197	0.0025		GPI anchor biosynthetic process [GO:0006506];mannosylation [GO:0097502];protein processing [GO:0016485];ubiquitin-dependent ERAD pathway [GO:0030433]
Uncharacterized protein	AN1987	Q5BBU3_EMENI	Green	0	-0.00263057	-0.190996	0.123936	-0.360419	-0.22046	-0.222084	-0.34028	-0.399169	-0.416913	-0.358024	-0.357213	-0.54226	0.0025
Uncharacterized protein	AN0889	A0A1U8QS64_EMENI	Green	0	0.0697359	-0.141263	-0.0102714	-0.263124	-0.176059	-0.052837	-0.143795	-0.166021	-0.199333	-0.358445	-0.445461	-0.940708	0.0025	GTPase activity [GO:0003924];GTP binding [GO:0005525];magnesium ion binding [GO:0000287]
Uncharacterized protein	AN4862	A0A1U8QUX7_EMENI	Green	0	-0.137606	-0.292067	-0.171227	-0.425037	-0.416924	-0.513472	-0.621034	-0.759159	-0.736013	-0.901079	-0.826429	-0.714152	0.0024	GTPase activator activity [GO:0005096]
Uncharacterized protein	AN1401	Q5BDH9_EMENI	Green	0	-0.0989261	-0.180993	-0.200529	-0.245579	-0.303687	-0.473027	-0.318761	-0.428153	-0.525517	-0.487215	-0.450888	-0.281592	0.0024
Uncharacterized protein	AN0358	Q5BGH2_EMENI	Green	0	-0.0324104	-0.0747742	-0.0884307	-0.129531	-0.11118	-0.10018	-0.093761	-0.0934473	-0.101178	-0.175072	-0.238553	-0.393733	0.0024		exocytosis [GO:0006887];vesicle docking [GO:0048278]
Uncharacterized protein	AN7623	Q5AVQ7_EMENI	Green	0	0.149077	0.135141	0.230494	0.0677077	0.00984899	0.0731878	-0.0644866	-0.0771419	-0.246821	-0.235779	-0.325883	-0.459885	0.0023
Histone deacetylase (EC 3.5.1.98)	AN7019	A0A1U8QQT8_EMENI	Green	0	0.198459	-0.270587	-0.206533	-0.141697	-0.0774771	-0.190671	-0.409708	-0.574726	-0.464166	-0.311122	-0.226724	-0.0457983	0.0023	NAD-dependent histone deacetylase activity (H3-K14 specific) [GO:0032041]	regulation of transcription, DNA-templated [GO:0006355];transcription, DNA-templated [GO:0006351]
Uncharacterized protein	AN6222	Q5AZQ8_EMENI	Green	0	0.0100416	0.0877869	0.122803	-0.0451843	-0.0409401	-0.133012	-0.11327	-0.197505	-0.318972	-0.341691	-0.330517	-0.311102	0.0023	ATP binding [GO:0005524];hydrolase activity, acting on acid anhydrides, in phosphorus-containing anhydrides [GO:0016818];kinase activity [GO:0016301];nucleic acid binding [GO:0003676];zinc ion binding [GO:0008270]
alpha-1,2-Mannosidase (EC 3.2.1.-)	AN5748	A0A1U8QQ28_EMENI	Green	0	-0.0542011	-0.0609152	-0.422401	-0.0985084	-0.242779	-0.310787	-0.310489	-0.393925	-0.40693	-0.527451	-0.531604	-0.37629	0.0023	calcium ion binding [GO:0005509];mannosyl-oligosaccharide 1,2-alpha-mannosidase activity [GO:0004571]	metabolic process [GO:0008152]
Uncharacterized protein	AN4623	A0A1U8QXQ8_EMENI	Green	0	-0.080162	-0.0157828	-0.162896	-0.166955	-0.203625	-0.296396	-0.213601	-0.509234	-0.516613	-0.658398	-0.669626	-0.404055	0.0023	UDP-glucose:glycoprotein glucosyltransferase activity [GO:0003980]	protein glycosylation [GO:0006486]
Uncharacterized protein	AN4189	A0A1U8QNN9_EMENI	Green	0	0.202811	0.263571	0.207616	-0.00122745	0.0514449	-0.120977	-0.143184	-0.275758	-0.318448	-0.380029	-0.292915	-0.188432	0.0023	ATP binding [GO:0005524];protein kinase activity [GO:0004672]
Carbonic anhydrase (EC 4.2.1.1) (Carbonate dehydratase)	AN1805	CAN_EMENI	Green	0	0.000228442	-0.0106436	-0.195789	0.292596	0.328049	0.318294	-0.01644	-0.169704	-0.277377	-0.424378	-0.520089	-0.277463	0.0023	carbonate dehydratase activity [GO:0004089];zinc ion binding [GO:0008270]	carbon utilization [GO:0015976]
Uncharacterized protein	AN1671	A0A1U8QU03_EMENI	Green	0	0.0477847	0.188127	0.345877	0.165702	0.106248	0.0540806	-0.123885	-0.364728	-0.578556	-0.744687	-0.532617	-0.624483	0.0023
Uncharacterized protein	AN0806	A0A1U8QLH2_EMENI	Green	0	-0.0895656	-0.281982	0.196288	-0.300929	-0.238142	-0.274669	-0.371177	-0.331657	-0.29461	-0.50415	-0.634228	-0.748417	0.0023
Molybdopterin synthase sulfur carrier subunit (Common component for nitrate reductase and xanthine dehydrogenase protein G) (Molybdenum cofactor synthesis protein 2 small subunit) (Molybdenum cofactor synthesis protein 2A) (MOCS2A) (Sulfur carrier protein MOCS2A)	AN9143	MOC2A_EMENI	Green	0	0.0285368	-0.0047766	0.0237662	-0.262664	-0.17797	-0.121111	-0.37342	-0.333515	-0.57726	-0.720659	-0.802088	-1.11505	0.0022	nucleotide binding [GO:0000166]	molybdopterin cofactor biosynthetic process [GO:0032324];Mo-molybdopterin cofactor biosynthetic process [GO:0006777];oxidation-reduction process [GO:0055114]
Uncharacterized protein	AN6734	Q5AY96_EMENI	Green	0	-0.0509089	-0.143345	-0.166457	-0.354604	-0.275006	-0.452611	-0.381402	-0.566412	-0.47014	-0.568828	-0.547078	-0.467298	0.0022
Uncharacterized protein	AN4890	Q5B3J0_EMENI	Green	0	0.110016	0.107095	0.0563601	0.138994	0.170034	0.123464	0.132296	-0.216461	-0.431403	-0.696577	-0.69791	-0.587409	0.0022
Mitogen-activated protein kinase (EC 2.7.11.24)	AN3719	Q5B6W1_EMENI	Green	0	-0.0047909	0.226118	-0.0341054	0.17035	0.154658	0.0808755	-0.0217207	-0.131426	-0.228138	-0.240017	-0.196539	-0.316252	0.0022	ATP binding [GO:0005524];MAP kinase activity [GO:0004707]
Uncharacterized protein	AN2439	Q5BAJ1_EMENI	Green	0	-0.157572	-0.165041	-0.0973176	-0.162708	-0.171837	-0.0882988	-0.242446	-0.304034	-0.402366	-0.413553	-0.444907	-0.595675	0.0022
Uncharacterized protein	AN4926	A0A1U8QJ44_EMENI	Green	0	0.149651	0.198264	0.161185	-0.113192	-0.112117	-0.209975	-0.235446	-0.306872	-0.349094	-0.312519	-0.232922	-0.251244	0.0021
Lactobacillus shifted protein	AN8049	LBSA_EMENI	Green	0	-0.0823592	-0.160492	-0.170708	-0.12401	-0.102724	-0.0639331	-0.151374	-0.119746	-0.193892	-0.268128	-0.375222	-0.490571	0.002		mitochondrial electron transport, NADH to ubiquinone [GO:0006120]
ATP-dependent RNA helicase dbp5 (EC 3.6.4.13)	AN7659	DBP5_EMENI	Green	0	0.0426414	-0.0421544	-0.0426357	-0.17929	-0.116025	-0.113456	-0.182801	-0.432223	-0.434035	-0.482435	-0.452928	-0.280388	0.002	ATP binding [GO:0005524];ATP-dependent RNA helicase activity [GO:0004004];RNA binding [GO:0003723]	mRNA transport [GO:0051028];protein transport [GO:0015031];regulation of gene expression [GO:0010468];RNA secondary structure unwinding [GO:0010501];RNA splicing [GO:0008380]
Uncharacterized protein	AN5889	A0A1U8QZ63_EMENI	Green	0	-0.00106356	0.180376	0.234343	0.11208	-0.0380573	-0.330119	-0.134696	-0.150609	-0.0718511	-0.0654761	-0.247879	-0.350683	0.002
Histone deacetylase (EC 3.5.1.98)	AN4493	A0A1U8QMA2_EMENI	Green	0	-0.101574	-0.108849	-0.0558692	-0.128498	-0.0994583	-0.116832	-0.0775268	-0.0255081	-0.0923893	-0.0738906	-0.20294	-0.388299	0.002	NAD-dependent histone deacetylase activity (H3-K14 specific) [GO:0032041]	regulation of transcription, DNA-templated [GO:0006355];transcription, DNA-templated [GO:0006351]
Uncharacterized protein	AN2738	A0A1U8QWZ1_EMENI	Green	0	0.035322	0.0430458	0.155756	-0.0969081	-0.0397575	-0.186323	-0.105205	-0.340965	-0.439143	-0.621536	-0.712922	-0.503915	0.002
Uncharacterized protein	AN1554	A0A1U8QZ12_EMENI	Green	0	-0.140614	-0.123531	-0.0175091	-0.134322	-0.101925	-0.202147	-0.186897	-0.271449	-0.364927	-0.470843	-0.426796	-0.389045	0.002
Chorismate mutase (EC 5.4.99.5)	AN6866	A0A1U8QN24_EMENI	Green	0	0.0687022	0.196286	0.0947813	0.0906086	0.192881	0.298518	0.0587327	-0.112386	-0.324567	-0.408007	-0.533573	-0.580397	0.0019	chorismate mutase activity [GO:0004106]	aromatic amino acid family biosynthetic process [GO:0009073];chorismate metabolic process [GO:0046417]
Aldehyde dehydrogenase	AN5644	Q5B1D6_EMENI	Green	0	-0.138538	-0.110041	-0.222557	-0.0873999	-0.0387597	-0.12319	-0.202954	-0.278306	-0.297677	-0.396471	-0.371182	-0.354499	0.0019	aldehyde dehydrogenase [NAD(P)+] activity [GO:0004030]	cellular aldehyde metabolic process [GO:0006081]
Uncharacterized protein	AN0059	A0A1U8QN31_EMENI	Green	0	0.129346	0.0583764	0.208511	-0.0553926	0.066651	0.0237932	-0.495221	-0.295965	0.0501484	0.0768874	-0.24913	-0.677069	0.0019	nucleic acid binding [GO:0003676]
Uncharacterized protein	AN5722	A0A1U8QR81_EMENI	Green	0	-0.110503	-0.0395469	-0.155591	-0.119332	-0.114565	-0.146982	-0.209453	-0.287526	-0.28879	-0.349697	-0.307759	-0.198984	0.0018	protein serine/threonine phosphatase activity [GO:0004722]
Uncharacterized protein	AN4714	A0A1U8QN43_EMENI	Green	0	0.0254693	-0.0606134	0.16309	-0.231367	-0.172811	-0.10303	-0.284353	-0.166407	-0.277155	-0.285278	-0.30734	-0.515524	0.0018	small protein activating enzyme activity [GO:0008641]
Uncharacterized protein	AN4550	A0A1U8QFS3_EMENI	Green	0	-0.0571031	-0.170392	-0.037854	-0.296858	-0.329586	-0.296024	-0.236289	-0.324207	-0.386853	-0.504877	-0.563379	-0.591476	0.0018	aspartate-tRNA ligase activity [GO:0004815];ATP binding [GO:0005524]	aspartyl-tRNA aminoacylation [GO:0006422]
GR78_NEUCR 78 kDa GLUCOSE-REGULATED PROTEIN HOMOLOG (GRP 78) (IMMUNOGLOBULIN HEAVY CHAIN BINDING PROTEIN HOMOLOG) (BIP)	AN2062	A0A1U8QVL2_EMENI	Green	0	0.260822	0.107999	0.020257	-0.222075	-0.270495	-0.169849	-0.174014	-0.495778	-0.691006	-0.901768	-0.998758	-0.662625	0.0018	ATP binding [GO:0005524]
Uncharacterized protein	AN1117	A0A1U8QWG0_EMENI	Green	0	0.165794	0.0727497	0.0933423	-0.103461	-0.075343	-0.0265989	-0.12998	-0.304954	-0.445068	-0.56893	-0.584479	-0.30172	0.0018
Uncharacterized protein	AN7228	A0A1U8QID1_EMENI	Green	0	0.103702	0.0728374	0.132964	-0.183549	-0.276578	-0.181797	-0.236381	-0.518065	-0.35277	-0.371124	-0.279415	-0.136191	0.0017	flavin adenine dinucleotide binding [GO:0050660];N,N-dimethylaniline monooxygenase activity [GO:0004499];NADP binding [GO:0050661]
Uncharacterized protein	AN5058	A0A1U8QPB3_EMENI	Green	0	-0.0445575	-0.0789693	-0.0185868	-0.296373	-0.338602	-0.39606	-0.245109	-0.404271	-0.449514	-0.640717	-0.733806	-0.981511	0.0017
Uncharacterized protein	AN4561	A0A1U8QYG9_EMENI	Green	0	-0.158884	-0.038959	-0.0303618	0.113287	0.110037	0.0270332	-0.0290717	-0.26872	-0.423333	-0.702876	-0.713459	-0.669232	0.0017
Uridylate kinase (UK) (EC 2.7.4.14) (ATP:UMP phosphotransferase) (Deoxycytidylate kinase) (CK) (dCMP kinase) (Uridine monophosphate kinase) (UMP kinase) (UMPK)	AN4258	A0A1U8QWX7_EMENI	Green	0	-0.0842522	-0.117482	-0.0102807	-0.0703606	-0.145223	-0.100715	-0.226687	-0.27303	-0.32642	-0.343973	-0.502385	-0.569396	0.0017	ATP binding [GO:0005524];cytidylate kinase activity [GO:0004127];uridylate kinase activity [GO:0009041]	'de novo' pyrimidine nucleobase biosynthetic process [GO:0006207];pyrimidine nucleotide biosynthetic process [GO:0006221]
Uncharacterized protein	AN8800	Q5ASD0_EMENI	Green	0	-0.0856816	-0.207953	-0.311746	-0.327695	-0.367569	-0.325023	-0.291559	-0.43778	-0.453007	-0.567777	-0.515085	-0.555463	0.0016	ATP binding [GO:0005524];cysteine-tRNA ligase activity [GO:0004817]	cysteinyl-tRNA aminoacylation [GO:0006423]
Chromosome transmission fidelity protein 18	AN6694	CTF18_EMENI	Green	0	-0.0568319	-0.070296	0.0191069	-0.178899	-0.221431	-0.276592	-0.117546	-0.135395	-0.10589	-0.131711	-0.114519	-0.311239	0.0016	ATP binding [GO:0005524];DNA binding [GO:0003677]	cell cycle [GO:0007049];DNA replication [GO:0006260]
Uncharacterized protein	AN5416	A0A1U8QPB8_EMENI	Green	0	0.0348472	0.0433402	0.0530189	0.0185007	0.0616107	0.095042	-0.115656	-0.131113	-0.136129	-0.257178	-0.521989	-0.734754	0.0016
Uncharacterized protein	AN3345	Q5B7Y5_EMENI	Green	0	-0.218401	-0.335639	-0.266869	-0.198949	-0.38392	-0.367077	-0.363186	-0.397811	-0.480183	-0.489101	-0.661978	-0.882747	0.0016	amino acid transmembrane transporter activity [GO:0015171]
Uncharacterized protein	AN1475	A0A1U8QGR0_EMENI	Green	0	-0.15636	-0.280516	-0.156048	-0.188525	-0.204383	-0.2965	-0.376746	-0.398453	-0.50747	-0.547571	-0.562722	-0.41344	0.0016	nucleic acid binding [GO:0003676];zinc ion binding [GO:0008270]
Uncharacterized protein	AN0270	A0A1U8QXE6_EMENI	Green	0	-0.140547	-0.197033	-0.15569	-0.0565784	-0.168604	-0.289025	-0.23487	-0.369492	-0.363011	-0.358213	-0.418953	-0.354801	0.0016	pyridoxal kinase activity [GO:0008478]	pyridoxal 5'-phosphate salvage [GO:0009443]
Uncharacterized protein	AN0063	A0A1U8QJP8_EMENI	Green	0	0.0164067	0.0343883	0.0175498	0.031882	-0.0418011	-0.116416	-0.0534852	-0.192012	-0.216869	-0.214649	-0.303365	-0.144148	0.0016
Uncharacterized protein	AN7706	A0A1U8QPC0_EMENI	Green	0	0.00478961	0.0279161	0.15539	0.000804341	-0.0154661	-0.0437479	-0.0205132	-0.000743112	-0.093038	-0.10793	-0.131406	-0.345034	0.0015	RNA binding [GO:0003723]
Uncharacterized protein	AN5929	Q5B0K1_EMENI	Green	0	-0.268657	-0.613607	-0.486758	-0.614455	-0.573422	-0.752492	-0.76072	-0.777982	-0.675999	-0.687525	-0.651148	-0.534429	0.0015	nucleic acid binding [GO:0003676]
Proteasome endopeptidase complex (EC 3.4.25.1)	AN4869	Q5B3L1_EMENI	Green	0	-0.0113528	-0.0515197	0.0145911	0.0290296	-0.00731215	0.0518523	-0.0903117	-0.151207	-0.210081	-0.334784	-0.36152	-0.435213	0.0015	threonine-type endopeptidase activity [GO:0004298]	ubiquitin-dependent protein catabolic process [GO:0006511]
Uncharacterized protein	AN0951	A0A1U8QGZ0_EMENI	Green	0	0.263932	0.165221	0.0918806	0.0175893	0.108688	0.0319763	-0.00588717	-0.0721965	-0.223091	-0.383107	-0.28564	-0.381908	0.0015	transcription factor activity, sequence-specific DNA binding [GO:0003700]	tRNA processing [GO:0008033]
Uncharacterized protein	AN6798	A0A1U8QRN5_EMENI	Green	0	0.0130308	0.0205504	0.079698	0.00099308	-0.0759208	0.0359105	-0.0280427	-0.038613	-0.100562	-0.104073	-0.172273	-0.314738	0.0014	catalytic activity [GO:0003824]
Uncharacterized protein	AN6140	A0A1U8QGT1_EMENI	Green	0	-0.242103	-0.21821	-0.200137	0.0144073	-0.105635	-0.196648	-0.58768	-0.557677	-0.723793	-0.750493	-0.528408	-0.159637	0.0014	holo-[acyl-carrier-protein] synthase activity [GO:0008897];magnesium ion binding [GO:0000287]
Uncharacterized protein	AN5973	A0A1U8QX78_EMENI	Green	0	0.0648102	0.187901	0.0132131	0.0231801	-0.0149569	-0.171303	-0.13109	-0.213699	-0.335311	-0.341631	-0.304826	-0.294578	0.0014	ATP binding [GO:0005524];protein serine/threonine kinase activity [GO:0004674]
Uncharacterized protein	AN3014	A0A1U8QHY1_EMENI	Green	0	0.0944207	0.0705521	-0.0620817	-0.0213556	-0.0339024	-0.0850679	-0.0796563	-0.331345	-0.43374	-0.430992	-0.572285	-0.356967	0.0014
Uncharacterized protein	AN1454	A0A1U8QWK5_EMENI	Green	0	-0.062826	-0.112323	-0.0561197	-0.281198	-0.216662	-0.363324	-0.341462	-0.289293	-0.393673	-0.384164	-0.318917	-0.432392	0.0014
Uncharacterized protein	AN4653	A0A1U8QKD3_EMENI	Green	0	0.0258507	0.0135922	-0.0468226	0.0252175	-0.0528508	-0.0751095	-0.356034	-0.222969	-0.311317	-0.383772	-0.522136	-0.346518	0.0013
Uncharacterized protein	AN3456	Q5B7M4_EMENI	Green	0	-0.118474	-0.138324	-0.0903615	-0.159144	-0.170053	-0.153509	-0.292446	-0.380593	-0.516729	-0.49373	-0.544556	-0.311234	0.0013	catalytic activity [GO:0003824];pyridoxal phosphate binding [GO:0030170]
Uncharacterized protein	AN2100	A0A1U8QWB6_EMENI	Green	0	-0.271791	-0.337976	-0.250094	-0.268205	-0.231974	-0.416274	-0.574833	-0.490366	-0.513355	-0.507024	-0.582374	-0.531911	0.0013
Glucan 1,3-beta-glucosidase D (EC 3.2.1.58) (Exo-1,3-beta-glucanase D)	AN7533	EXGD_EMENI	Green	0	0.05372	0.0648014	0.0770887	-0.0398365	-0.102064	-0.160784	-0.0715397	-0.297537	-0.296739	-0.376625	-0.367232	-0.573711	0.0013	glucan exo-1,3-beta-glucosidase activity [GO:0004338]	cellular glucan metabolic process [GO:0006073];cell wall organization [GO:0071555];glucan catabolic process [GO:0009251]
Uncharacterized protein	AN3309	A0A1U8QS68_EMENI	Green	0	0.00533775	-0.048597	-0.136865	-0.187363	-0.139998	-0.142419	-0.299139	-0.304192	-0.527028	-0.691133	-0.733398	-0.768581	0.0013	calcium ion binding [GO:0005509];hydrolase activity, hydrolyzing O-glycosyl compounds [GO:0004553]	carbohydrate metabolic process [GO:0005975]
Uncharacterized protein	AN7575	A0A1U8QK41_EMENI	Green	0	0.0265717	-0.107514	0.0391008	-0.0895442	-0.165174	-0.162917	-0.253407	-0.26954	-0.284724	-0.37657	-0.350294	-0.316784	0.0012	3-beta-hydroxy-delta5-steroid dehydrogenase activity [GO:0003854]	steroid biosynthetic process [GO:0006694]
Tubulin alpha-2 chain	AN7570	TBA2_EMENI	Green	0	-0.0862021	-0.162824	-0.162962	-0.205171	-0.143208	-0.212765	-0.301601	-0.453832	-0.493054	-0.510249	-0.401658	-0.297711	0.0012	GTPase activity [GO:0003924];GTP binding [GO:0005525];structural constituent of cytoskeleton [GO:0005200]	ascospore formation [GO:0030437];meiotic cell cycle [GO:0051321];microtubule-based process [GO:0007017]
Uncharacterized protein	AN7462	A0A1U8QQQ9_EMENI	Green	0	0.0459315	-0.156746	-0.0691769	-0.153692	-0.200134	-0.162958	-0.255439	-0.28482	-0.272104	-0.341039	-0.432467	-0.445181	0.0012
Uncharacterized protein	AN6566	Q5AYR4_EMENI	Green	0	-0.0112665	0.0421382	0.231829	0.0869619	0.0979713	0.0958669	-0.18208	-0.078993	-0.231844	-0.166823	-0.302405	-0.253247	0.0012	calcium ion binding [GO:0005509]
Uncharacterized protein	AN3882	A0A1U8QTT8_EMENI	Green	0	-0.173827	-0.258336	0.562912	-0.475256	-0.456492	-0.590737	-0.637618	-0.505743	-0.606699	-0.775678	-0.928203	-0.899241	0.0012
Uncharacterized protein	AN3578	A0A1U8QLC8_EMENI	Green	0	-0.146503	0.00325513	-0.0766013	-0.0345165	-0.108054	-0.185871	-0.210328	-0.35706	-0.233844	-0.279256	-0.187653	0.114524	0.0012	metal ion binding [GO:0046872]
Uncharacterized protein	AN0031	A0A1U8QQ55_EMENI	Green	0	-0.0939922	-0.129072	-0.0638519	-0.120717	-0.27061	-0.194391	-0.264862	-0.276682	-0.377162	-0.474138	-0.710273	-1.05983	0.0012
Uncharacterized protein	AN6124	Q5B006_EMENI	Green	0	-0.0720552	0.0171683	-0.0410769	-0.0611516	-0.143722	-0.135656	-0.0442859	-0.205961	-0.218128	-0.241262	-0.349868	-0.433064	0.0011	catalytic activity [GO:0003824]	metabolic process [GO:0008152]
Uncharacterized protein	AN5515	Q5B1R5_EMENI	Green	0	0.00532791	-0.0509423	0.177217	-0.0107736	-0.0372128	-0.260835	-0.414778	-0.31963	-0.407211	-0.411803	-0.450915	-0.454457	0.0011	sugar:proton symporter activity [GO:0005351]
Uncharacterized protein	AN5448	A0A1U8QID9_EMENI	Green	0	0.0732134	0.172782	0.119683	-0.0949622	-0.124978	-0.228301	-0.389116	-0.505539	-0.475527	-0.587695	-0.56862	-0.474518	0.0011
Lysophospholipase nte1 (EC 3.1.1.5) (Intracellular phospholipase B) (Neuropathy target esterase homolog)	AN2481	NTE1_EMENI	Green	0	-0.0917586	-0.0765886	-0.0826001	-0.296242	-0.354834	-0.395573	-0.246816	-0.357739	-0.342541	-0.303452	-0.178459	-0.102936	0.0011	lysophospholipase activity [GO:0004622]	lipid catabolic process [GO:0016042];phosphatidylcholine metabolic process [GO:0046470]
Uncharacterized protein	AN2167	A0A1U8QF39_EMENI	Green	0	0.140044	0.000263809	0.155784	-0.266308	-0.20276	-0.136859	-0.329449	-0.451172	-0.416305	-0.533977	-0.482068	-0.400619	0.0011
Uncharacterized protein	AN1931	A0A1U8QQD5_EMENI	Green	0	-0.0262655	0.0162264	0.0107986	-0.0660368	-0.0430099	-0.192495	-0.122238	-0.26952	-0.249021	-0.339512	-0.284181	-0.170275	0.0011	GTPase activator activity [GO:0005096];metal ion binding [GO:0046872]
Uncharacterized protein	AN1287	A0A1U8QGF4_EMENI	Green	0	-0.0215381	-0.139508	0.101397	-0.172687	-0.24387	-0.339745	-0.265919	-0.292891	-0.272685	-0.296604	-0.344109	-0.365596	0.0011
Uncharacterized protein	AN1207	A0A1U8QUE3_EMENI	Green	0	0.0149174	-0.0130181	0.132581	-0.226921	-0.357533	-0.288954	-0.270104	-0.226954	-0.140932	-0.339647	-0.268732	-0.488763	0.0011	ATP binding [GO:0005524];chromatin binding [GO:0003682]
Transketolase (EC 2.2.1.1)	AN0688	Q5BFJ2_EMENI	Green	0	-0.0254615	-0.204051	-0.347785	-0.358827	-0.346566	-0.439151	-0.464649	-0.730269	-0.75784	-0.815064	-0.642219	-0.316855	0.0011	metal ion binding [GO:0046872];transketolase activity [GO:0004802]	metabolic process [GO:0008152]
Uncharacterized protein	AN8739	A0A1U8QJA6_EMENI	Green	0	-0.30165	-0.504667	-0.640446	-0.634895	-0.620339	-0.791708	-0.801335	-0.699439	-0.781182	-0.0278593	-0.0266083	0.359168	0.001
Kinesin-like protein	AN5343	A0A1U8QWN8_EMENI	Green	0	-0.0186957	-0.0447113	-0.202538	-0.105874	-0.200519	-0.311904	-0.276938	-0.349957	-0.315905	-0.441297	-0.424664	-0.276599	0.001	ATP binding [GO:0005524];microtubule binding [GO:0008017];microtubule motor activity [GO:0003777]	microtubule-based movement [GO:0007018]
Uncharacterized protein	AN4979	A0A1U8QKW4_EMENI	Green	0	-0.114344	-0.155716	-0.101244	-0.165242	-0.284257	-0.256155	-0.305165	-0.304766	-0.359741	-0.379544	-0.505042	-0.619927	0.001	dihydroneopterin aldolase activity [GO:0004150]	folic acid-containing compound metabolic process [GO:0006760]
Uncharacterized protein	AN3599	Q5B781_EMENI	Green	0	-0.117007	-0.137212	-0.144664	-0.0300242	-0.0838792	-0.17331	-0.31788	-0.455259	-0.515566	-0.574616	-0.602056	-0.46929	0.001
Uncharacterized protein	AN2164	A0A1U8QG22_EMENI	Green	0	-0.118043	-0.189763	-0.246475	-0.264507	-0.305258	-0.400012	-0.446807	-0.708781	-0.717985	-0.736327	-0.754276	-0.576838	0.001	Ran GTPase binding [GO:0008536]	intracellular protein transport [GO:0006886]
Uncharacterized protein	AN2101	A0A1U8QW31_EMENI	Green	0	-0.028457	-0.154701	-0.149091	-0.259535	-0.199839	-0.345712	-0.296878	-0.328462	-0.270012	-0.25986	-0.165975	-0.0849068	0.001
Uncharacterized protein	AN1572	A0A1U8QM26_EMENI	Green	0	-0.208589	-0.26774	-0.103281	-0.322762	-0.515134	-0.581557	-0.501915	-0.659078	-0.66254	-0.762676	-0.823696	-1.03387	0.001
Uncharacterized protein	AN1044	Q5BEI6_EMENI	Green	0	-0.103837	-0.000356426	-0.104387	-0.26794	-0.311661	-0.367578	-0.418831	-0.87685	-0.770989	-0.891795	-0.872489	-0.460644	0.001	RNA binding [GO:0003723]
Uncharacterized protein	AN0505	A0A1U8QU32_EMENI	Green	0	-0.0702607	-0.0545397	-0.0160883	0.0254875	-0.0456842	-0.00381539	-0.154944	-0.136075	-0.152774	-0.295164	-0.256984	-0.250338	0.001	RNA binding [GO:0003723]
Uncharacterized protein	AN0417	A0A1U8QMI5_EMENI	Green	0	0.00451496	0.0593156	0.152167	-0.0364704	-0.0174396	-0.154952	-0.1907	-0.399485	-0.310065	-0.402181	-0.493093	-0.36142	0.001		intracellular protein transport [GO:0006886]
Uncharacterized protein	AN5224	A0A1U8QYK3_EMENI	Green	0	-0.0644675	-0.178766	-0.0731258	-0.150406	-0.152275	-0.241992	-0.265963	-0.401994	-0.314886	-0.310291	-0.432568	-0.375541	0.0009	1-phosphatidylinositol binding [GO:0005545];clathrin binding [GO:0030276]	clathrin coat assembly [GO:0048268]
Actin-related protein 2/3 complex subunit 5	AN4919	Q5B3G1_EMENI	Green	0	-0.0491699	-0.11371	-0.107633	-0.0808253	-0.0668547	-0.052362	-0.253537	-0.315255	-0.409621	-0.366948	-0.499598	-0.548716	0.0009		Arp2/3 complex-mediated actin nucleation [GO:0034314]
Uncharacterized protein	AN4742	Q5B3Y8_EMENI	Green	0	-0.0473909	-0.0135143	0.0902509	-0.0445384	-0.0140604	-0.00107437	-0.178211	-0.28923	-0.35026	-0.309689	-0.347018	-0.377188	0.0009	translation initiation factor activity [GO:0003743]
Pyruvate carboxylase (EC 6.4.1.1)	AN4462	A0A1U8QSY1_EMENI	Green	0	-0.035274	-0.0778079	-0.110215	-0.143036	-0.141859	-0.22623	-0.247854	-0.580885	-0.723011	-0.774213	-0.694406	-0.151924	0.0009	ATP binding [GO:0005524];biotin binding [GO:0009374];biotin carboxylase activity [GO:0004075];metal ion binding [GO:0046872];pyruvate carboxylase activity [GO:0004736]	gluconeogenesis [GO:0006094];pyruvate metabolic process [GO:0006090]
Uncharacterized protein	AN4395	Q5B4Y5_EMENI	Green	0	-0.0772322	-0.0973233	-0.115363	-0.215266	-0.243128	-0.366828	-0.270508	-0.430085	-0.402252	-0.490061	-0.447719	-0.422277	0.0009
Uncharacterized protein	AN3218	Q5B8B2_EMENI	Green	0	-0.281467	0.093383	-0.220411	-0.0825308	-0.199973	-0.399201	-0.26223	-0.335784	-0.539577	-0.517061	-0.956623	-1.28811	0.0009
Uncharacterized protein	AN1912	A0A1U8QHT5_EMENI	Green	0	-0.27135	-0.497681	-0.26424	-0.195364	-0.0686145	-0.215711	-0.255976	0.102352	-0.246053	-0.602617	-0.859823	-1.19814	0.0009	GTPase activity [GO:0003924];GTP binding [GO:0005525]
Serine/threonine-protein kinase (EC 2.7.11.21)	AN1560	Q5BD20_EMENI	Green	0	0.0810697	-0.00334155	-0.0801913	-0.151095	-0.181846	-0.224743	0.0179868	-0.136294	-0.25816	-0.34443	-0.401506	-0.510036	0.0009	ATP binding [GO:0005524];protein serine/threonine kinase activity [GO:0004674]
Uncharacterized protein	AN1121	A0A1U8QNF3_EMENI	Green	0	-0.079282	-0.0425407	0.181898	-0.0812548	-0.26475	-0.164921	-0.338866	-0.277686	-0.391647	-0.361253	-0.417533	-0.553163	0.0009
Uncharacterized protein	AN9460	Q5AQH0_EMENI	Green	0	0.0251194	0.00911955	-0.0953717	0.0110402	-0.0196561	-0.0472684	-0.217079	-0.425933	-0.558577	-0.639582	-0.735445	-0.483454	0.0008	peptidase activity [GO:0008233]	signal peptide processing [GO:0006465]
Uncharacterized protein	AN8462	Q5ATB8_EMENI	Green	0	-0.0610762	0.0214845	-0.0876552	0.154707	0.184285	0.217676	-0.0152807	-0.161445	-0.345884	-0.529887	-0.645828	-0.942028	0.0008
Uncharacterized protein	AN7721	A0A1U8QR84_EMENI	Green	0	0.0700875	-0.0386713	0.0127435	-0.224008	-0.185077	-0.235935	-0.212737	-0.407602	-0.437563	-0.554228	-0.562006	-0.36791	0.0008		protein transport [GO:0015031]
Uncharacterized protein	AN7017	Q5AXG3_EMENI	Green	0	0.183553	-0.0721393	-0.116887	-0.0505819	-0.083115	0.00122538	-0.369753	-0.277693	-0.305729	-0.309405	-0.27982	-0.495514	0.0008
Uncharacterized protein	AN5807	Q5B0X3_EMENI	Green	0	-0.056417	-0.173262	-0.116417	-0.157845	-0.115342	-0.263424	-0.333621	-0.351133	-0.404076	-0.37534	-0.388697	-0.281215	0.0008
Uncharacterized protein	AN5776	A0A1U8QZ77_EMENI	Green	0	-0.136692	-0.0223565	-0.101307	-0.0674292	-0.13055	-0.391441	-0.311482	-0.569779	-0.476196	-0.535581	-0.513384	-0.336249	0.0008
Ditrans,polycis-polyprenyl diphosphate synthase ((2E,6E)-farnesyl diphosphate specific) (EC 2.5.1.87)	AN5600	Q5B1I0_EMENI	Green	0	-0.0883674	0.0289962	0.307288	0.0580221	0.0476076	-0.0327969	-0.080575	-0.254441	-0.458548	-0.622951	-0.568027	-0.728853	0.0008	transferase activity, transferring alkyl or aryl (other than methyl) groups [GO:0016765]	protein glycosylation [GO:0006486]
Uncharacterized protein	AN4856	Q5B3M4_EMENI	Green	0	0.172654	0.166438	0.273606	0.0776908	0.147374	0.0887975	-0.0588847	-0.183388	-0.214917	-0.412662	-0.345881	-0.442776	0.0008
Chromosome segregation protein sudA	AN4597	A0A1U8QEW7_EMENI	Green	0	0.0374252	0.0800736	-0.0561312	0.021102	-0.0258203	-0.125239	0.0501891	-0.0882629	-0.155821	-0.293525	-0.271279	-0.282532	0.0008	ATP binding [GO:0005524]	chromosome organization [GO:0051276]
Uncharacterized protein	AN4585	Q5B4E5_EMENI	Green	0	-0.00513031	0.0952312	-0.00175043	-0.0593942	0.0509011	-0.015395	-0.0171367	-0.034997	-0.124922	-0.0696455	-0.112688	-0.225144	0.0008		regulation of transcription, DNA-templated [GO:0006355]
Uncharacterized protein	AN2414	Q5BAL6_EMENI	Green	0	0.00366489	-0.0591104	-0.0910918	-0.141199	-0.10424	-0.143483	-0.0349225	-0.0878975	-0.128636	-0.224049	-0.261883	-0.429854	0.0008	NAD binding [GO:0051287];oxidoreductase activity, acting on NAD(P)H [GO:0016651];quinone binding [GO:0048038]
Uncharacterized protein	AN1528	Q5BD52_EMENI	Green	0	-0.0424179	-0.250456	-0.360448	-0.336463	-0.266147	-0.311252	-0.427109	-0.616673	-0.680994	-0.767311	-0.733867	-0.444934	0.0008
Uncharacterized protein	AN8169	A0A1U8QFB6_EMENI	Green	0	0.14435	0.0294669	-0.0356106	-0.0326189	-0.0801148	-0.0314594	-0.0106977	0.00140365	0.0602126	-0.106613	-0.396187	-0.752707	0.0007	asparaginase activity [GO:0004067]
Uncharacterized protein	AN7447	A0A1U8QWX2_EMENI	Green	0	-0.041965	0.0118099	-0.0549373	-0.00940818	-0.126067	-0.135159	-0.125425	-0.148727	-0.1605	-0.206289	-0.255757	-0.295722	0.0007		mRNA splicing, via spliceosome [GO:0000398]
Uncharacterized protein	AN4961	A0A1U8QNE4_EMENI	Green	0	0.0297202	0.148624	0.108354	0.13081	-0.117524	-0.000915999	-0.145154	-0.0585141	-0.043402	-0.207179	-0.370038	-0.602395	0.0007		mitotic cell cycle [GO:0000278]
Uncharacterized protein	AN4236	A0A1U8QYV6_EMENI	Green	0	-0.0583887	-0.0627922	-0.0306922	-0.0778794	-0.0898516	-0.059481	-0.145549	-0.182003	-0.205744	-0.263076	-0.329379	-0.437098	0.0007	ATP binding [GO:0005524];proteasome-activating ATPase activity [GO:0036402]	protein catabolic process [GO:0030163]
Uncharacterized protein	AN3646	A0A1U8QRM2_EMENI	Green	0	0.0364793	-0.10284	-0.0704701	0.0190729	-0.0198295	0.173547	-0.185202	-0.129481	-0.154678	-0.205889	-0.299827	-0.445816	0.0007
Adenylyl cyclase-associated protein	AN0999	A0A1U8QJJ1_EMENI	Green	0	0.0811563	-0.0343335	0.0982853	-0.13596	-0.0771999	-0.178805	-0.239024	-0.333421	-0.400239	-0.423442	-0.515512	-0.360778	0.0007	actin binding [GO:0003779]	actin filament organization [GO:0007015]
Uncharacterized protein	AN0200	A0A1U8QHC1_EMENI	Green	0	-0.23751	-0.32464	-0.267313	-0.183153	-0.29534	-0.28399	-0.716486	-0.897182	-1.06329	-1.03657	-1.11951	-0.699033	0.0007
Uncharacterized protein	AN8240	A0A1U8QV76_EMENI	Green	0	0.0199822	-0.000387336	0.204056	0.0134089	-0.126132	-0.0471796	-0.0305409	-0.245329	-0.395816	-0.461542	-0.454627	-0.789406	0.0006
Uncharacterized protein	AN7650	A0A1U8QTS9_EMENI	Green	0	0.0854013	0.12928	0.257693	0.0100898	-0.0565182	-0.0270812	-0.100988	-0.111798	-0.133599	-0.15081	-0.170471	-0.155967	0.0006		GPI anchor biosynthetic process [GO:0006506];signal transduction [GO:0007165]
Mannose-1-phosphate guanyltransferase (EC 2.7.7.13) (GDP-mannose pyrophosphorylase) (GTP-mannose-1-phosphate guanylyltransferase)	AN5586	MPG1_EMENI	Green	0	-0.0424761	-0.177609	-0.111708	-0.223654	-0.208615	-0.354658	-0.308886	-0.422736	-0.399441	-0.435809	-0.401291	-0.226469	0.0006	GTP binding [GO:0005525];mannose-1-phosphate guanylyltransferase activity [GO:0004475]	cell cycle [GO:0007049];GDP-mannose biosynthetic process [GO:0009298]
Uncharacterized protein	AN5512	A0A1U8QIV6_EMENI	Green	0	0.178022	0.0944557	0.112292	0.140307	0.165796	0.229791	-0.191609	-0.237836	-0.340205	-0.51876	-0.533894	-0.458474	0.0006	phosphatase activity [GO:0016791]
Uncharacterized protein	AN4300	A0A1U8QVY0_EMENI	Green	0	-0.0316853	-0.147538	-0.00612668	-0.0473146	-0.0617929	0.0217216	-0.00173989	0.0806945	-0.0155247	-0.0793257	-0.190806	-0.340417	0.0006
Uncharacterized protein	AN3185	A0A1U8QRE0_EMENI	Green	0	-0.184473	-0.225098	-0.151234	-0.216096	-0.29176	-0.314673	-0.421115	-0.336715	-0.300759	-0.364924	-0.420058	-0.520569	0.0006
COP9 signalosome complex subunit 1 (CSN complex subunit 1)	AN1491	CSN1_EMENI	Green	0	-0.0210011	0.0691101	-0.0223202	0.0583676	-0.0166154	0.000566525	-0.194607	-0.277161	-0.331949	-0.388904	-0.443637	-0.391701	0.0006		cleistothecium development [GO:0070791];protein deneddylation [GO:0000338]
Tubulin beta-1 chain (Beta-1-tubulin)	AN1182	TBB1_EMENI	Green	0	-0.0625365	-0.168649	-0.0671407	-0.280012	-0.26169	-0.394802	-0.501962	-0.696085	-0.635294	-0.745566	-0.762371	-0.677952	0.0006	GTPase activity [GO:0003924];GTP binding [GO:0005525];structural constituent of cytoskeleton [GO:0005200]	microtubule-based process [GO:0007017];microtubule depolymerization [GO:0007019];mitotic sister chromatid segregation [GO:0000070];mitotic spindle disassembly [GO:0051228];nuclear migration along microtubule [GO:0030473];response to antibiotic [GO:0046677]
Uncharacterized protein	AN0771	A0A1U8QMF7_EMENI	Green	0	-0.176565	-0.204431	0.11431	-0.293197	-0.442546	-0.695889	-0.565795	-0.612523	-0.547514	-0.365444	-0.163542	-0.0360061	0.0006	ATPase activity, coupled to transmembrane movement of substances [GO:0042626];ATP binding [GO:0005524]
Uncharacterized protein	AN8021	Q5AUK9_EMENI	Green	0	-0.0546312	-0.147193	-0.140895	-0.189202	-0.170778	-0.26559	-0.26159	-0.365009	-0.358339	-0.365272	-0.371077	-0.359254	0.0005	ATP binding [GO:0005524]	ATP metabolic process [GO:0046034]
Uncharacterized protein	AN7041	A0A1U8QEQ1_EMENI	Green	0	-0.13369	-0.20531	-0.238523	-0.268028	-0.308069	-0.46505	-0.363512	-0.489437	-0.414527	-0.520294	-0.551754	-0.492393	0.0005
Uncharacterized protein	AN5670	A0A1U8QWD7_EMENI	Green	0	-0.0864064	-0.123221	-0.0426481	-0.125174	-0.19363	-0.0959754	-0.238257	-0.187376	-0.225043	-0.214238	-0.319134	-0.500557	0.0005
Uncharacterized protein	AN5521	A0A1U8QVQ0_EMENI	Green	0	-0.0280631	-0.00432752	-0.150283	-0.121097	-0.119834	-0.16371	-0.0466582	-0.119627	-0.16035	-0.242479	-0.303474	-0.377893	0.0005
Uncharacterized protein	AN2940	A0A1U8QHE7_EMENI	Green	0	0.0947766	0.00820128	0.139061	-0.0951125	-0.176347	-0.127839	-0.23072	-0.208284	-0.21582	-0.193402	-0.256735	-0.271247	0.0005
PRS6_ASPNG 26S PROTEASE REGULATORY SUBUNIT 6B HOMOLOG	AN2904	Q5B976_EMENI	Green	0	-0.0214852	0.018839	0.0655151	0.0272362	0.00211456	0.0042966	-0.0843562	-0.0432207	-0.168276	-0.118772	-0.190803	-0.235666	0.0005	ATP binding [GO:0005524];peptidase activity [GO:0008233];proteasome-activating ATPase activity [GO:0036402]	protein catabolic process [GO:0030163]
Uncharacterized protein	AN2222	A0A1U8QN70_EMENI	Green	0	0.0218475	-0.0811715	0.123104	-0.0341939	-0.0464981	-0.0451959	-0.161862	-0.132005	-0.151088	-0.267057	-0.312594	-0.416238	0.0005	GTPase activator activity [GO:0005096];metal ion binding [GO:0046872]
Uncharacterized protein	AN1991	Q5BBT9_EMENI	Green	0	-0.0836145	-0.0875736	-0.0702284	-0.207702	-0.20938	-0.212199	-0.260448	-0.354108	-0.36849	-0.461842	-0.446532	-0.444794	0.0005	aminoacyl-tRNA hydrolase activity [GO:0004045]
V-type proton ATPase subunit C	AN1195	Q5BE35_EMENI	Green	0	-0.167058	-0.115534	-0.193	-0.0753764	-0.112276	-0.21473	-0.448528	-0.441942	-0.499217	-0.422069	-0.486586	-0.367886	0.0005	hydrogen ion transmembrane transporter activity [GO:0015078]	ATP hydrolysis coupled proton transport [GO:0015991]
Uncharacterized protein	AN1002	Q5BEM8_EMENI	Green	0	-0.211763	-0.135073	0.0944467	-0.13001	-0.156378	-0.299335	-0.267144	-0.345707	-0.419995	-0.461073	-0.612039	-0.594935	0.0005		Golgi to plasma membrane transport [GO:0006893]
Uncharacterized protein	AN0879	A0A1U8QKJ0_EMENI	Green	0	-0.130867	-0.254012	-0.315817	-0.162652	-0.252744	-0.231036	-0.575471	-0.558299	-0.67195	-0.776446	-0.791423	-0.643429	0.0005
Uncharacterized protein	AN7567	A0A1U8QUH2_EMENI	Green	0	-0.164316	-0.340756	-0.154139	-0.406822	-0.326918	-0.402726	-0.517744	-0.643501	-0.556387	-0.580464	-0.413081	-0.104335	0.0004	electron carrier activity [GO:0009055];protein disulfide oxidoreductase activity [GO:0015035]	cell redox homeostasis [GO:0045454]
Uncharacterized protein	AN7016	A0A1U8QYV0_EMENI	Green	0	-0.00385589	-0.124058	-0.0501673	-0.156367	-0.163413	-0.215679	-0.268764	-0.219013	-0.28782	-0.299245	-0.33211	-0.323108	0.0004	protein transporter activity [GO:0008565]	intracellular protein transport [GO:0006886];vesicle-mediated transport [GO:0016192]
Uncharacterized protein	AN4053	A0A1U8QEU8_EMENI	Green	0	0.0373279	-0.00130321	0.028257	-0.225798	-0.231141	-0.342352	-0.328384	-0.468326	-0.468243	-0.68536	-0.621765	-0.721234	0.0004	Ran GTPase binding [GO:0008536]	intracellular protein transport [GO:0006886]
Uncharacterized protein	AN3748	Q5B6T2_EMENI	Green	0	0.0170797	-0.160855	0.0796577	-0.17971	-0.225745	-0.169508	-0.269301	-0.41056	-0.478402	-0.467814	-0.607604	-0.554565	0.0004	ATP phosphoribosyltransferase activity [GO:0003879];magnesium ion binding [GO:0000287]	histidine biosynthetic process [GO:0000105]
Uncharacterized protein	AN3019	Q5B8W1_EMENI	Green	0	-0.0775647	-0.0298669	-0.0236302	-0.0242156	-0.0584198	0.0136622	-0.171409	-0.181092	-0.21757	-0.173739	-0.303686	-0.385151	0.0004		proteolysis [GO:0006508]
Uncharacterized protein	AN2140	A0A1U8QR33_EMENI	Green	0	-0.0118391	-0.013348	0.0329148	-0.0571456	-0.14077	-0.181205	-0.159279	-0.20987	-0.335589	-0.366224	-0.481248	-0.309958	0.0004
Uncharacterized protein	AN1953	A0A1U8QP47_EMENI	Green	0	-0.0377789	-0.0173696	0.0496144	-0.114089	-0.171685	-0.306503	-0.221911	-0.296114	-0.251603	-0.310349	-0.293323	-0.336013	0.0004
mRNA cleavage and polyadenylation factor clp1	AN0161	CLP1_EMENI	Green	0	-0.11372	-0.264697	-0.204625	-0.202996	-0.184308	-0.237347	-0.234198	-0.216351	-0.225805	-0.30188	-0.381213	-0.429895	0.0004	ATP binding [GO:0005524];polynucleotide 5'-hydroxyl-kinase activity [GO:0051731]	mRNA cleavage [GO:0006379];mRNA polyadenylation [GO:0006378];tRNA splicing, via endonucleolytic cleavage and ligation [GO:0006388]
ARP3_NEUCR Actin-like protein 3	AN0140	Q5BH40_EMENI	Green	0	-0.038465	-0.0359854	-0.0156193	-0.0682851	-0.0132905	-0.0431746	-0.154852	-0.293574	-0.375046	-0.486167	-0.472623	-0.490982	0.0004	ATP binding [GO:0005524]	Arp2/3 complex-mediated actin nucleation [GO:0034314]
Uncharacterized protein	AN9061	Q5ARL9_EMENI	Green	0	-0.0888082	-0.0246654	-0.100211	-0.0623658	-0.111811	-0.170819	-0.174201	-0.163899	-0.168129	-0.159526	-0.232908	-0.248081	0.0003	nucleic acid binding [GO:0003676]
Uncharacterized protein	AN8812	A0A1U8QYP6_EMENI	Green	0	0.0570854	0.103549	0.000428498	-0.132594	-0.0909126	-0.123439	0.0184799	-0.234995	-0.319695	-0.303173	-0.169871	-0.202294	0.0003	ATPase activity [GO:0016887];ATP binding [GO:0005524];phosphatidylinositol phospholipase C activity [GO:0004435];transporter activity [GO:0005215]	intracellular signal transduction [GO:0035556];lipid metabolic process [GO:0006629]
Uncharacterized protein	AN8273	Q5ATV7_EMENI	Green	0	-0.120473	-0.151376	-0.214192	-0.284904	-0.213958	-0.285399	-0.226804	-0.267417	-0.235811	-0.279495	-0.346418	-0.437387	0.0003	catalytic activity [GO:0003824];metal ion binding [GO:0046872]
Uncharacterized protein	AN8002	A0A1U8QIX4_EMENI	Green	0	-0.0787048	-0.00860757	-0.111617	-0.159219	-0.129444	-0.220744	-0.161614	-0.36703	-0.23085	-0.278267	-0.327826	-0.304667	0.0003	hydrolase activity, hydrolyzing O-glycosyl compounds [GO:0004553]
Uncharacterized protein	AN7443	Q5AW87_EMENI	Green	0	-0.112912	-0.0066171	0.0460171	0.020957	-0.0308192	-0.200739	-0.118526	-0.127106	-0.201507	-0.329339	-0.39855	-0.454219	0.0003
Uncharacterized protein	AN6503	A0A1U8QZF5_EMENI	Green	0	-0.146846	-0.192119	0.0188532	-0.0618608	-0.0975951	-0.120633	-0.225967	-0.255504	-0.338461	-0.619927	-0.764226	-0.925542	0.0003	nucleic acid binding [GO:0003676]
Uncharacterized protein	AN5778	A0A1U8QJU4_EMENI	Green	0	-0.0830246	-0.000827254	0.081404	-0.143286	-0.0528581	-0.0690213	-0.0612771	-0.139182	-0.186109	-0.307671	-0.315901	-0.509815	0.0003		Arp2/3 complex-mediated actin nucleation [GO:0034314]
Uncharacterized protein	AN5175	A0A1U8QSI4_EMENI	Green	0	-0.263084	-0.291526	-0.253456	-0.196234	-0.20651	-0.367128	-0.350611	-0.625246	-0.685214	-0.854395	-0.958562	-0.853453	0.0003
Uncharacterized protein	AN5141	A0A1U8QMY5_EMENI	Green	0	-0.12588	-0.346268	-0.142627	-0.597835	-0.650067	-0.580405	-0.411995	-0.449786	-0.47769	-0.580745	-0.713608	-1.11551	0.0003
Uncharacterized protein	AN4579	A0A1U8QPU4_EMENI	Green	0	0.000156265	-0.122472	0.106012	-0.00100995	-0.129772	-0.26966	-0.420125	-0.479629	-0.440411	-0.582575	-0.322797	-0.27037	0.0003		peroxisome inheritance [GO:0045033]
Uncharacterized protein	AN4453	A0A1U8QMC9_EMENI	Green	0	-0.0680277	-0.0926568	-0.0820774	-0.191013	-0.221405	-0.283453	-0.248578	-0.358748	-0.398535	-0.432468	-0.613276	-0.612237	0.0003
Actin cytoskeleton-regulatory complex protein pan1	AN4270	PAN1_EMENI	Green	0	-0.0712633	-0.104739	-0.166692	-0.148429	-0.151451	-0.271628	-0.300581	-0.532348	-0.541176	-0.687364	-0.60567	-0.407329	0.0003	actin binding [GO:0003779];calcium ion binding [GO:0005509]	endocytosis [GO:0006897]
Condensin complex subunit 2	AN4265	A0A1U8QZH5_EMENI	Green	0	0.206463	0.0848236	0.149925	-0.0187464	-0.0401134	-0.0428541	-0.175453	-0.162666	-0.196486	-0.30732	-0.2808	-0.383795	0.0003		cell division [GO:0051301];mitotic chromosome condensation [GO:0007076]
Uncharacterized protein	AN3675	A0A1U8QKG7_EMENI	Green	0	0.094802	-0.0204544	-0.0415139	-0.257286	-0.174561	-0.198226	-0.241412	-0.467049	-0.555245	-0.73139	-0.65462	-0.79604	0.0003	transcription factor activity, sequence-specific DNA binding [GO:0003700]
G2/mitotic-specific cyclin-B	AN3648	CG21_EMENI	Green	0	0.0624809	0.049604	0.165339	-0.0324252	0.0155602	-0.0957196	-0.0214033	-0.0667765	-0.13628	-0.183339	-0.241298	-0.26704	0.0003		cell cycle [GO:0007049];cell division [GO:0051301]
Uncharacterized protein	AN3518	A0A1U8QRC2_EMENI	Green	0	-0.229089	-0.317711	-0.253151	-0.322445	-0.305012	-0.48281	-0.660228	-0.66995	-0.585444	-0.76835	-0.980212	-1.11175	0.0003
Uncharacterized protein	AN2964	A0A1U8QLH7_EMENI	Green	0	-0.0498134	-0.0319357	0.0312775	-0.0391432	-0.0227543	-0.122834	-0.151175	-0.133391	-0.139602	-0.208933	-0.247665	-0.250429	0.0003	transferase activity, transferring acyl groups [GO:0016746]	metabolic process [GO:0008152]
Uncharacterized protein	AN2056	A0A1U8QT62_EMENI	Green	0	-0.0969415	-0.200744	-0.15619	-0.131265	-0.216998	-0.219763	-0.328266	-0.310945	-0.299877	-0.356583	-0.485671	-0.399852	0.0003
Uncharacterized protein	AN1873	A0A1U8QXE0_EMENI	Green	0	-0.03182	-0.097834	-0.0688661	-0.0760834	-0.0806175	-0.0272174	-0.138841	-0.170592	-0.245827	-0.275647	-0.449441	-0.57399	0.0003
Uncharacterized protein	AN1333	Q5BDP7_EMENI	Green	0	-0.0402154	-0.152003	0.231047	-0.0982444	-0.135144	-0.066047	-0.369773	-0.358079	-0.39003	-0.438992	-0.512776	-0.593023	0.0003
Uncharacterized protein	AN0286	A0A1U8QX23_EMENI	Green	0	0.138818	-0.0667548	-0.0196068	-0.150463	-0.131886	-0.124705	-0.302862	-0.346606	-0.398668	-0.243563	-0.347376	0.0636961	0.0003
Uncharacterized protein	AN0242	A0A1U8QLI0_EMENI	Green	0	0.0114715	-0.0125504	0.000764951	-0.226797	-0.278964	-0.264337	-0.279157	-0.443223	-0.447677	-0.523782	-0.470855	-0.324606	0.0003		gene silencing by RNA [GO:0031047]
Uncharacterized protein	AN8129	Q5AUA1_EMENI	Green	0	0.0514763	-0.0510727	0.182975	0.0108519	0.103989	0.0804111	0.0395474	-0.0119878	-0.116444	-0.279116	-0.347338	-0.44182	0.0002
Uncharacterized protein	AN7502	Q5AW28_EMENI	Green	0	-0.14528	-0.103384	0.165548	-0.142699	-0.199524	-0.26235	-0.232502	-0.324703	-0.408921	-0.670223	-0.668132	-0.838508	0.0002	ATP binding [GO:0005524];kinase activity [GO:0016301]	nucleoside metabolic process [GO:0009116]
Uncharacterized protein	AN7141	Q5AX39_EMENI	Green	0	-0.232436	-0.304094	-0.260085	-0.230548	-0.141289	-0.264408	-0.405615	-0.644218	-0.845834	-0.976136	-1.04254	-0.645542	0.0002	oxidoreductase activity [GO:0016491]
Uncharacterized protein	AN6689	A0A1U8QWD2_EMENI	Green	0	0.00793745	0.0779165	0.0905173	0.00643444	0.0407325	-0.0269107	-0.0237786	-0.101737	-0.0734077	-0.140503	-0.260544	-0.210221	0.0002
Uncharacterized protein	AN6625	A0A1U8QPR4_EMENI	Green	0	0.188806	0.468564	0.35202	-0.0287992	-0.0324147	-0.188194	-0.215212	-0.170575	-0.528391	-0.50096	-0.456827	-0.505196	0.0002
Uncharacterized protein	AN5834	A0A1U8QMS0_EMENI	Green	0	-0.019416	-0.189743	0.145046	-0.217215	-0.177063	-0.255887	-0.320215	-0.375744	-0.268381	-0.395077	-0.490855	-0.620066	0.0002
Uncharacterized protein	AN4761	A0A1U8QWS3_EMENI	Green	0	0.0248004	-0.00228706	0.0622715	-0.16027	-0.158209	-0.336626	-0.216037	-0.403579	-0.409084	-0.546657	-0.54057	-0.341782	0.0002	mannosyltransferase activity [GO:0000030]	protein O-linked glycosylation [GO:0006493]
Protein transport protein sec13	AN4317	SEC13_EMENI	Green	0	-0.00561576	0.019012	0.171142	-0.0148698	-0.0359116	-0.0535223	-0.193774	-0.197839	-0.264719	-0.340982	-0.392841	-0.307977	0.0002	structural molecule activity [GO:0005198]	COPII-coated vesicle budding [GO:0090114];mRNA transport [GO:0051028];nuclear pore distribution [GO:0031081];positive regulation of GTPase activity [GO:0043547];positive regulation of TORC1 signaling [GO:1904263];positive regulation of transcription, DNA-templated [GO:0045893];protein transport [GO:0015031];ubiquitin-dependent ERAD pathway [GO:0030433]
Uncharacterized protein	AN4039	A0A1U8QNZ0_EMENI	Green	0	0.0193634	-0.0675302	0.173578	-0.283408	-0.251755	-0.151571	-0.336299	-0.377735	-0.522482	-0.564418	-0.684653	-0.656223	0.0002
Uncharacterized protein	AN3089	A0A1U8QIK8_EMENI	Green	0	-0.0204791	-0.125237	-0.0464743	-0.156982	-0.105985	-0.181032	-0.25717	-0.278998	-0.297461	-0.339532	-0.400621	-0.528747	0.0002
Uncharacterized protein	AN2659	Q5B9X1_EMENI	Green	0	0.00273557	-0.0460722	-0.215527	-0.135913	-0.308794	-0.417939	-0.38551	-0.658493	-0.776672	-0.900322	-1.09328	-0.935142	0.0002
Uncharacterized protein	AN1809	Q5BCC1_EMENI	Green	0	-0.147768	-0.0348605	0.149408	0.058428	0.0849924	0.0511265	0.0640124	-0.179527	-0.341585	-0.553682	-0.716565	-0.350373	0.0002	fumarylacetoacetase activity [GO:0004334]	aromatic amino acid family metabolic process [GO:0009072]
Uncharacterized protein	AN1158	A0A1U8QF50_EMENI	Green	0	-0.0426296	-0.145591	-0.159208	-0.173707	-0.179612	-0.297586	-0.270021	-0.497276	-0.419505	-0.474731	-0.464052	-0.222019	0.0002
Uncharacterized protein	AN0112	A0A1U8QU86_EMENI	Green	0	0.0314492	0.0928653	0.0609815	-0.102102	-0.0665946	-0.32548	-0.120317	-0.391187	-0.317357	-0.457945	-0.341706	-0.233962	0.0002	ARF guanyl-nucleotide exchange factor activity [GO:0005086]	regulation of ARF protein signal transduction [GO:0032012]
Uncharacterized protein	AN8710	A0A1U8QIM6_EMENI	Green	0	-0.0449654	0.0276034	0.0972214	-0.0475409	-0.0918872	-0.0886359	-0.22087	-0.304514	-0.370583	-0.41184	-0.443485	-0.455137	0.0002	protein dimerization activity [GO:0046983]
Endo-1,3(4)-beta-glucanase xgeA (EC 3.2.1.6) (Mixed-linked glucanase xgeA)	AN2385	EGLX_EMENI	Green	0	-0.137847	-0.221043	-0.0390791	-0.312504	-0.398665	-0.546051	-0.426782	-0.488003	-0.432016	-0.613835	-0.69933	-0.856776	0.0002	glucan endo-1,3-beta-glucanase activity, C-3 substituted reducing group [GO:0052861];glucan endo-1,4-beta-glucanase activity, C-3 substituted reducing group [GO:0052862];licheninase activity [GO:0042972]	cellulose catabolic process [GO:0030245];glucan catabolic process [GO:0009251]
Transcriptional activator hacA	AN9397	HAC1_EMENI	Green	0	0.0708045	0.150653	0.317072	0.0842112	0.0189323	0.0568041	-0.111707	-0.210914	-0.323385	-0.350828	-0.405115	-0.398283	0.0001	RNA polymerase II regulatory region sequence-specific DNA binding [GO:0000977];transcription factor activity, sequence-specific DNA binding [GO:0003700]	positive regulation of transcription from RNA polymerase II promoter involved in unfolded protein response [GO:0006990];transcription from RNA polymerase II promoter [GO:0006366]
Uncharacterized protein	AN8873	Q5AS57_EMENI	Green	0	0.0333937	-0.0126175	0.104753	-0.073745	-0.0607134	-0.0938661	-0.0751497	-0.205884	-0.315441	-0.356597	-0.394523	-0.415375	0.0001
Uncharacterized protein	AN8819	A0A1U8QR89_EMENI	Green	0	0.0203158	-0.0980419	0.109595	0.000474284	-0.0483584	-0.0756172	-0.226534	-0.221874	-0.540819	-0.679317	-0.698497	-0.7179	0.0001	oxidoreductase activity [GO:0016491]
Uncharacterized protein	AN8023	A0A1U8QUL3_EMENI	Green	0	-0.0193386	-0.017653	0.117344	0.0302975	-0.0268809	-0.0894733	-0.186524	-0.323713	-0.39228	-0.526227	-0.562226	-0.553115	0.0001	GTPase activity [GO:0003924];GTP binding [GO:0005525]
Uncharacterized protein	AN7576	A0A1U8QNA9_EMENI	Green	0	0.0659646	0.108288	-0.00392172	-0.0457935	0.0211588	-0.243837	-0.162276	-0.328058	-0.280194	-0.372386	-0.400896	-0.400441	0.0001	metal ion binding [GO:0046872]	signal transduction [GO:0007165]
Uncharacterized protein	AN6815	A0A1U8QSU0_EMENI	Green	0	-0.0663781	-0.0420732	-0.122957	-0.114274	-0.124532	-0.181897	-0.207232	-0.306325	-0.339308	-0.387225	-0.479423	-0.574264	0.0001	guanine deaminase activity [GO:0008892];zinc ion binding [GO:0008270]	guanine catabolic process [GO:0006147]
Actin, gamma	AN6542	ACTG_EMENI	Green	0	0.0198473	0.0679643	0.253876	-0.0615168	0.00746246	-0.0320632	0.00554547	-0.124242	-0.199249	-0.326761	-0.40088	-0.558369	0.0001	ATP binding [GO:0005524]
Protein transport protein sec31	AN6257	SEC31_EMENI	Green	0	-0.0015378	-0.00421642	-0.0812256	-0.158353	-0.234545	-0.31607	-0.249535	-0.486816	-0.47046	-0.611847	-0.649317	-0.324648	0.0001		ER to Golgi vesicle-mediated transport [GO:0006888];intracellular protein transport [GO:0006886];nuclear envelope organization [GO:0006998]
Uncharacterized protein	AN6033	Q5B097_EMENI	Green	0	-0.0585772	-0.0372152	-0.000261292	-0.108731	-0.0736312	-0.116196	-0.268333	-0.210333	-0.319314	-0.329542	-0.390633	-0.349486	0.0001	GTPase activator activity [GO:0005096];metal ion binding [GO:0046872]
Uncharacterized protein	AN6014	Q5B0B6_EMENI	Green	0	-0.00840638	0.0140568	-0.0266489	-0.0481975	0.00425268	-0.0529266	-0.173548	-0.234057	-0.252519	-0.323172	-0.357112	-0.334932	0.0001	catalytic activity [GO:0003824]	metabolic process [GO:0008152]
Uncharacterized protein	AN5705	A0A1U8QQR4_EMENI	Green	0	-0.0312002	-0.0382746	0.0305128	-0.0296617	-0.0212806	-0.140714	-0.0691052	-0.203857	-0.207278	-0.231166	-0.307946	-0.291894	0.0001	phosphatidylinositol-4-phosphate binding [GO:0070273]
Uncharacterized protein	AN5645	Q5B1D5_EMENI	Green	0	-0.0738152	0.0432784	0.179543	0.156448	0.13754	0.119236	-0.055473	-0.123507	-0.330599	-0.47974	-0.520896	-0.387373	0.0001	acetyltransferase activity [GO:0016407]	metabolic process [GO:0008152]
Uncharacterized protein	AN5621	A0A1U8QM16_EMENI	Green	0	0.258156	0.191965	0.315683	0.0657125	0.0166494	-0.156973	-0.0380779	-0.0192419	-0.053789	-0.309444	-0.197773	-0.436352	0.0001
Uncharacterized protein	AN5215	A0A1U8QWS1_EMENI	Green	0	-0.014096	-0.245666	-0.0414029	-0.390456	-0.384006	-0.451067	-0.474556	-0.550357	-0.470812	-0.578709	-0.782208	-0.907148	0.0001
Uncharacterized protein	AN5193	A0A1U8QGZ4_EMENI	Green	0	0.0244829	-0.0150405	-0.0744583	-0.0465216	-0.197873	-0.184753	-0.204741	-0.311486	-0.363661	-0.340028	-0.32708	-0.338189	0.0001	catalytic activity [GO:0003824];pyridoxal phosphate binding [GO:0030170]	biosynthetic process [GO:0009058]
Pyruvate dehydrogenase E1 component subunit alpha (EC 1.2.4.1)	AN5162	A0A1U8QWT2_EMENI	Green	0	-0.0327299	-0.0952431	0.00267675	-0.100148	-0.124491	-0.188908	-0.224148	-0.314569	-0.346424	-0.388292	-0.449336	-0.390756	0.0001	pyruvate dehydrogenase (acetyl-transferring) activity [GO:0004739]	acetyl-CoA biosynthetic process from pyruvate [GO:0006086]
Spindle pole body component	AN4867	A0A1U8QFI8_EMENI	Green	0	-0.119604	-0.0138191	-0.0106605	-0.144887	-0.266004	-0.257405	-0.256209	-0.304291	-0.412018	-0.358775	-0.439832	-0.492246	0.0001	gamma-tubulin binding [GO:0043015]	microtubule nucleation [GO:0007020]
Uncharacterized protein	AN4821	A0A1U8QZ52_EMENI	Green	0	0.0587745	0.035142	-0.0909238	-0.0218554	-0.121966	-0.171082	-0.162507	-0.11375	-0.196353	-0.255083	-0.371737	-0.483048	0.0001	DNA binding [GO:0003677];zinc ion binding [GO:0008270]	transcription, DNA-templated [GO:0006351]
Uncharacterized protein	AN4546	A0A1U8QN83_EMENI	Green	0	-0.0290394	-0.0569788	-0.0222657	-0.183789	-0.0987833	-0.252467	-0.146647	-0.300423	-0.332863	-0.42496	-0.347016	-0.342819	0.0001	RNA binding [GO:0003723]
Uncharacterized protein	AN4263	A0A1U8QHE2_EMENI	Green	0	0.166783	0.216785	0.318911	-0.0675882	-0.0221442	-0.169357	-0.344501	-0.340152	-0.47928	-0.537408	-0.510563	-0.658041	0.0001	nucleic acid binding [GO:0003676]
Uncharacterized protein	AN4193	A0A1U8QF23_EMENI	Green	0	-0.0141029	-0.0030847	0.00759834	0.00755421	-0.0427208	-0.134985	-0.0202214	-0.166587	-0.272952	-0.413374	-0.436668	-0.572329	0.0001
Uncharacterized protein	AN4024	A0A1U8QXT2_EMENI	Green	0	-0.154516	-0.0568471	0.0300309	-0.179075	-0.212583	-0.25432	-0.341074	-0.428339	-0.485611	-0.516487	-0.558828	-0.635126	0.0001
Uncharacterized protein	AN4011	A0A1U8QM93_EMENI	Green	0	-0.150317	0.02144	-0.459299	-0.163605	-0.0674607	-0.293867	-0.341924	-0.588432	-0.559236	-0.570306	-1.04408	-1.04221	0.0001	catalytic activity [GO:0003824]
Glycylpeptide N-tetradecanoyltransferase (EC 2.3.1.97) (Myristoyl-CoA:protein N-myristoyltransferase) (NMT) (Peptide N-myristoyltransferase)	AN3839	NMT_EMENI	Green	0	0.0178513	-0.0474222	0.051656	-0.157614	-0.148884	-0.127896	-0.134056	-0.379647	-0.405114	-0.530728	-0.582778	-0.481679	0.0001	glycylpeptide N-tetradecanoyltransferase activity [GO:0004379]	establishment of cell polarity [GO:0030010];N-terminal peptidyl-glycine N-myristoylation [GO:0018008];replicative cell aging [GO:0001302]
Uncharacterized protein	AN3258	A0A1U8QJ05_EMENI	Green	0	-0.00217502	-0.0333722	0.329579	-0.138557	-0.147994	-0.124761	-0.115334	-0.225107	-0.170102	-0.281033	-0.429625	-0.678676	0.0001
ATP-dependent 6-phosphofructokinase (ATP-PFK) (Phosphofructokinase) (EC 2.7.1.11) (Phosphohexokinase)	AN3223	A0A1U8QJJ4_EMENI	Green	0	0.0577049	-0.187813	-0.0354171	-0.483469	-0.510582	-0.450867	-0.682166	-0.955235	-1.00728	-0.642519	-0.457654	0.0217541	0.0001	6-phosphofructokinase activity [GO:0003872];ATP binding [GO:0005524];metal ion binding [GO:0046872]	fructose 6-phosphate metabolic process [GO:0006002]
Uncharacterized protein	AN3098	A0A1U8QZK5_EMENI	Green	0	-0.0489513	0.00271361	-0.01632	-0.0714127	-0.0353853	-0.139909	-0.146046	-0.453148	-0.545196	-0.665311	-0.763242	-0.6045	0.0001	ATP binding [GO:0005524]
Uncharacterized protein	AN2419	A0A1U8QS33_EMENI	Green	0	0.0368674	0.128058	0.00375814	0.0997049	0.040724	0.0401905	-0.282998	-0.276582	-0.400743	-0.419255	-0.478327	-0.493836	0.0001
Uncharacterized protein	AN2304	Q5BAX6_EMENI	Green	0	-0.0556671	-0.03953	-0.0215746	-0.0363852	0.0137084	-0.00620029	-0.0316071	-0.188892	-0.240104	-0.387717	-0.4172	-0.530844	0.0001	damaged DNA binding [GO:0003684]	nucleotide-excision repair [GO:0006289];proteasome-mediated ubiquitin-dependent protein catabolic process [GO:0043161]
Calmodulin (CaM)	AN2047	CALM_EMENI	Green	0	-0.111564	-0.0828215	0.1065	-0.0560669	-0.0888613	-0.0474041	-0.218154	-0.259643	-0.408322	-0.558022	-0.678255	-0.701123	0.0001	calcium ion binding [GO:0005509]	regulation of cell cycle [GO:0051726];spore germination [GO:0009847]
Uncharacterized protein	AN2014	Q5BBR6_EMENI	Green	0	-0.000362509	0.00151981	-0.0577898	-0.147067	-0.198483	-0.234467	-0.262529	-0.277271	-0.327371	-0.381421	-0.439531	-0.43476	0.0001	7S RNA binding [GO:0008312]	SRP-dependent cotranslational protein targeting to membrane [GO:0006614]
Uncharacterized protein	AN0819	Q5BF61_EMENI	Green	0	0.0525026	0.0616822	0.0987353	-0.0725369	-0.0289866	0.0711369	-0.137633	-0.340038	-0.508073	-0.638039	-0.709406	-0.715364	0.0001		intracellular protein transport [GO:0006886]
Uncharacterized protein	AN0673	Q5BFK7_EMENI	Green	0	-0.0206779	-0.108889	-0.0804441	-0.149934	-0.133225	-0.179712	-0.196553	-0.370988	-0.453322	-0.526417	-0.547382	-0.502632	0.0001	ATP binding [GO:0005524]	Arp2/3 complex-mediated actin nucleation [GO:0034314]
Uncharacterized protein	AN0503	Q5BG27_EMENI	Green	0	-0.053576	-0.0642162	0.18019	0.0714824	0.0483289	0.166352	0.103368	-0.0145734	-0.244509	-0.441127	-0.527142	-0.751736	0.0001	FAD binding [GO:0071949];hydrolase activity [GO:0016787]
Arp2/3 complex 34 kDa subunit	AN0306	A0A1U8QLU4_EMENI	Green	0	-0.0964073	-0.0555589	0.0788623	-0.0610819	0.00257092	-0.00100354	-0.149632	-0.213531	-0.254118	-0.312625	-0.393098	-0.401017	0.0001	actin binding [GO:0003779]	actin filament polymerization [GO:0030041];Arp2/3 complex-mediated actin nucleation [GO:0034314]
Uncharacterized protein	AN0171	A0A1U8QUW1_EMENI	Green	0	-0.302211	-0.470911	-0.108279	-0.247473	-0.125468	-0.279652	-0.199323	-0.376415	-0.507592	-0.724592	-0.921132	-1.32853	0.0001
Uncharacterized protein	AN6697	A0A1U8QQW1_EMENI	Green	0	-0.0485617	-0.0533135	0.150651	-0.0673825	-0.0208652	-0.0934824	-0.18688	-0.288379	-0.266757	-0.375653	-0.442361	-0.461969	0.0001
Uncharacterized protein	AN9067	A0A1U8QWC2_EMENI	Green	0	-0.0703037	0.0121011	0.0821701	-0.0460575	-0.120589	-0.0832556	-0.104852	-0.237756	-0.445679	-0.541376	-0.6059	-0.486193	0
Uncharacterized protein	AN8945	Q5ARY5_EMENI	Green	0	-0.0534879	-0.0652141	0.00928906	-0.0296205	-0.0820224	-0.141999	-0.223117	-0.232304	-0.318717	-0.469457	-0.551855	-0.768688	0
Uncharacterized protein	AN8924	Q5AS06_EMENI	Green	0	-0.0361543	-0.0200122	-0.0559552	-0.0601494	-0.231613	-0.245255	-0.163535	-0.265462	-0.363552	-0.373034	-0.520843	-0.605972	0
Aspartate aminotransferase (EC 2.6.1.1)	AN8709	A0A1U8QYS0_EMENI	Green	0	-0.098926	-0.226806	0.191158	-0.385834	-0.386697	-0.367949	-0.473434	-0.506929	-0.574612	-0.69302	-0.718999	-0.651401	0	L-aspartate:2-oxoglutarate aminotransferase activity [GO:0004069];L-phenylalanine:2-oxoglutarate aminotransferase activity [GO:0080130];pyridoxal phosphate binding [GO:0030170]	biosynthetic process [GO:0009058];cellular amino acid metabolic process [GO:0006520]
Uncharacterized protein	AN8440	Q5ATE0_EMENI	Green	0	0.00337236	0.134386	0.112683	0.0984392	0.2232	0.163684	0.0851418	-0.169189	-0.138292	-0.463181	-0.814835	-0.54684	0	3-beta-hydroxy-delta5-steroid dehydrogenase activity [GO:0003854]	steroid biosynthetic process [GO:0006694]
Signal recognition particle 54 kDa protein	AN8246	A0A1U8QKH7_EMENI	Green	0	-0.0425829	-0.0791527	-0.0912522	-0.125911	-0.197487	-0.231455	-0.299044	-0.337021	-0.366216	-0.51417	-0.594419	-0.530128	0	7S RNA binding [GO:0008312];GTPase activity [GO:0003924];GTP binding [GO:0005525]	SRP-dependent cotranslational protein targeting to membrane [GO:0006614]
Uncharacterized protein	AN8217	Q5AU13_EMENI	Green	0	-0.0822325	-0.105869	-0.233519	-0.160737	-0.17979	-0.230153	-0.195385	-0.303417	-0.321831	-0.374659	-0.380907	-0.303454	0	carbohydrate binding [GO:0030246];hydrolase activity, hydrolyzing O-glycosyl compounds [GO:0004553]	carbohydrate metabolic process [GO:0005975]
Uncharacterized protein	AN8072	A0A1U8QHQ2_EMENI	Green	0	-0.11288	-0.107974	-0.0650085	-0.0775028	-0.13249	-0.103293	-0.29472	-0.333676	-0.376367	-0.440392	-0.563842	-0.542743	0
Uncharacterized protein	AN7680	A0A1U8QXZ1_EMENI	Green	0	-0.0561295	-0.0406277	-0.191334	-0.204762	-0.230841	-0.313164	-0.299062	-0.386498	-0.403725	-0.498772	-0.580624	-0.491988	0
Uncharacterized protein	AN7654	A0A1U8QVB9_EMENI	Green	0	0.182499	-0.0566007	0.116356	-0.212776	-0.223998	-0.261745	-0.570863	-0.417829	-0.714672	-0.6995	-0.715884	-1.06906	0
Uncharacterized protein	AN7514	Q5AW16_EMENI	Green	0	-0.0334621	-0.173448	-0.0369798	-0.23339	-0.263887	-0.40288	-0.375201	-0.513864	-0.419893	-0.487557	-0.53617	-0.354691	0	catalytic activity [GO:0003824]
Hexokinase (EC 2.7.1.1)	AN7459	HXK_EMENI	Green	0	-0.0444779	-0.11602	-0.141985	-0.219062	-0.208407	-0.290177	-0.321454	-0.539373	-0.64634	-0.728784	-0.80217	-0.59622	0	ATP binding [GO:0005524];fructokinase activity [GO:0008865];glucokinase activity [GO:0004340];glucose binding [GO:0005536];mannokinase activity [GO:0019158]	cellular glucose homeostasis [GO:0001678];glycolytic process [GO:0006096];hexose metabolic process [GO:0019318]
Uncharacterized protein	AN7302	A0A1U8QY89_EMENI	Green	0	-0.00185592	0.0069625	0.0722839	-0.0686139	-0.129483	-0.178743	-0.224246	-0.317123	-0.492709	-0.554048	-0.580353	-0.440293	0
Uncharacterized protein	AN6913	A0A1U8QHZ2_EMENI	Green	0	-0.200506	-0.102845	0.187029	-0.127789	-0.177977	-0.212488	-0.159496	-0.293034	-0.546104	-0.527189	-0.553337	-0.801009	0	thiol-dependent ubiquitinyl hydrolase activity [GO:0036459]	protein deubiquitination [GO:0016579];ubiquitin-dependent protein catabolic process [GO:0006511]
Aspergillopepsin-1 (EC 3.4.23.18) (Aspartic protease pepA) (Aspergillopepsin I) (Aspergillopeptidase A) (Proctase B)	AN6888	PEPA_EMENI	Green	0	-0.195605	-0.117434	0.0604959	-0.0450652	-0.239627	-0.32887	-0.36466	-0.716066	-0.615396	-0.666977	-0.700777	-0.92941	0	aspartic-type endopeptidase activity [GO:0004190]	protein catabolic process [GO:0030163];proteolysis [GO:0006508]
Uncharacterized protein	AN6742	A0A1U8QI11_EMENI	Green	0	-0.00628061	-0.0563476	-0.283119	-0.14998	-0.145928	-0.449567	-0.0517272	-0.386897	-0.468383	-0.255431	0.0111056	0.249311	0	FAD binding [GO:0071949];lyase activity [GO:0016829]
Uncharacterized protein	AN6628	A0A1U8QQC7_EMENI	Green	0	0.0733773	0.0506114	-0.00357448	-0.0410636	0.0127856	0.00609097	-0.0805224	-0.228131	-0.238017	-0.329681	-0.350811	-0.311908	0
Proteasome subunit alpha type (EC 3.4.25.1)	AN6547	A0A1U8QY67_EMENI	Green	0	-0.0539759	-0.0525622	0.00471179	0.0569812	0.0379508	0.166229	0.051532	0.0279246	-0.117135	-0.150662	-0.300075	-0.43075	0	threonine-type endopeptidase activity [GO:0004298]	ubiquitin-dependent protein catabolic process [GO:0006511]
Uncharacterized protein	AN6505	Q5AYX5_EMENI	Green	0	-0.0273136	-0.036455	-0.0218154	-0.0961337	-0.0789006	-0.131234	-0.16659	-0.230939	-0.240995	-0.245218	-0.299597	-0.414352	0
Uncharacterized protein	AN6344	A0A1U8QT92_EMENI	Green	0	0.106306	0.0786197	0.106664	-0.0533256	-0.16015	-0.136932	-0.489121	-0.419951	-0.67508	-0.732179	-0.696825	-0.766442	0		transmembrane transport [GO:0055085]
Uncharacterized protein	AN6091	Q5B039_EMENI	Green	0	-0.415147	-0.708203	-0.746285	-0.649622	-0.546374	-0.626174	-0.629862	-0.505163	-0.425429	-0.208244	-0.158048	0.151245	0	DNA binding [GO:0003677];zinc ion binding [GO:0008270]	transcription, DNA-templated [GO:0006351]
Uncharacterized protein	AN6007	A0A1U8QHD4_EMENI	Green	0	-0.0741324	-0.0800991	-0.10118	-0.172571	-0.177169	-0.17032	-0.101312	-0.258305	-0.268526	-0.354467	-0.3679	-0.379441	0	ATP binding [GO:0005524];RNA binding [GO:0003723];RNA helicase activity [GO:0003724]	RNA catabolic process [GO:0006401]
Coatomer subunit beta'	AN5972	Q5B0F8_EMENI	Green	0	-0.0422057	-0.0568579	-0.0395794	-0.170815	-0.207001	-0.245672	-0.246185	-0.369009	-0.40739	-0.429243	-0.599467	-0.50044	0	structural molecule activity [GO:0005198]	intracellular protein transport [GO:0006886];vesicle-mediated transport [GO:0016192]
Uncharacterized protein	AN5794	Q5B0Y6_EMENI	Green	0	-0.019562	0.00404908	0.244628	-0.16267	-0.241405	-0.285682	-0.410156	-0.385244	-0.565986	-0.660787	-0.790238	-0.837144	0	6,7-dimethyl-8-ribityllumazine synthase activity [GO:0000906];carbohydrate derivative binding [GO:0097367]	carbohydrate derivative metabolic process [GO:1901135];riboflavin biosynthetic process [GO:0009231]
Uncharacterized protein	AN5744	Q5B134_EMENI	Green	0	-0.0723596	-0.0739439	-0.0701903	-0.155003	-0.0801488	-0.153697	-0.196971	-0.243203	-0.223468	-0.289289	-0.306288	-0.354558	0	protein domain specific binding [GO:0019904]
Uncharacterized protein	AN5726	A0A1U8QW50_EMENI	Green	0	0.0811219	0.171745	0.231749	-0.0395094	-0.152529	-0.226206	-0.335748	-0.508027	-0.490412	-0.494865	-0.509566	-0.418615	0	nucleic acid binding [GO:0003676]
Uncharacterized protein	AN5710	Q5B170_EMENI	Green	0	-0.121556	-0.147559	-0.123165	-0.0553245	-0.129502	-0.301128	-0.345799	-0.572383	-0.652663	-0.738621	-0.742296	-0.659867	0		intracellular protein transport [GO:0006886];vesicle-mediated transport [GO:0016192]
Uncharacterized protein	AN5697	Q5B183_EMENI	Green	0	-0.0168779	-0.0594282	-0.131391	-0.14069	-0.211327	-0.182588	-0.190383	-0.192387	-0.276651	-0.243429	-0.288608	-0.313053	0		N-glycan processing [GO:0006491]
Uncharacterized protein	AN5677	A0A1U8QM62_EMENI	Green	0	0.0285166	0.0781251	0.195781	-0.0537533	-0.163027	-0.246546	-0.198805	-0.34427	-0.474642	-0.544101	-0.507666	-0.501846	0	GTPase activator activity [GO:0005096]	intracellular signal transduction [GO:0035556]
Uncharacterized protein	AN5575	A0A1U8QQP4_EMENI	Green	0	-0.00827672	-0.171146	-0.0211333	-0.317451	-0.308225	-0.281938	-0.23154	-0.38136	-0.438149	-0.430494	-0.582437	-0.677808	0
Kynurenine 3-monooxygenase (EC 1.14.13.9) (Biosynthesis of nicotinic acid protein 4) (Kynurenine 3-hydroxylase)	AN5200	KMO_EMENI	Green	0	-0.136499	-0.251946	0.144768	-0.345983	-0.359686	-0.447623	-0.388696	-0.568004	-0.634656	-0.714089	-0.814498	-0.951601	0	FAD binding [GO:0071949];flavin adenine dinucleotide binding [GO:0050660];kynurenine 3-monooxygenase activity [GO:0004502];NAD(P)H oxidase activity [GO:0016174]	kynurenine metabolic process [GO:0070189];NAD biosynthetic process [GO:0009435];NAD metabolic process [GO:0019674];quinolinate biosynthetic process [GO:0019805];secondary metabolite biosynthetic process [GO:0044550];tryptophan catabolic process [GO:0006569]
Uncharacterized protein	AN5155	Q5B2S5_EMENI	Green	0	-0.103241	-0.274284	-0.0594117	-0.354331	-0.389751	-0.449197	-0.617181	-0.611263	-0.488799	-0.68992	-0.792647	-1.00869	0	catalytic activity [GO:0003824]
cAMP-dependent protein kinase regulatory subunit (PKA regulatory subunit)	AN4987	KAPR_EMENI	Green	0	0.219082	0.0978229	-0.00249282	-0.0922153	0.126748	0.122553	-0.104058	-0.290849	-0.595485	-0.53598	-0.553586	-0.37849	0	cAMP binding [GO:0030552];cAMP-dependent protein kinase inhibitor activity [GO:0004862];cAMP-dependent protein kinase regulator activity [GO:0008603];identical protein binding [GO:0042802]	negative regulation of Ras protein signal transduction [GO:0046580];positive regulation of adenylate cyclase activity [GO:0045762];protein localization to bud neck [GO:0097271]
Coatomer subunit gamma	AN4547	Q5B4I3_EMENI	Green	0	-0.0848924	-0.0654834	-0.0857361	-0.186327	-0.228746	-0.403732	-0.394654	-0.597232	-0.579078	-0.707679	-0.766991	-0.563685	0	structural molecule activity [GO:0005198]	intracellular protein transport [GO:0006886];vesicle-mediated transport [GO:0016192]
Clathrin heavy chain	AN4463	A0A1U8QZ83_EMENI	Green	0	-0.0253999	-0.0705926	-0.0636825	-0.185417	-0.19219	-0.354994	-0.276243	-0.446495	-0.402791	-0.516358	-0.518596	-0.329902	0	clathrin light chain binding [GO:0032051]	clathrin coat assembly [GO:0048268];intracellular protein transport [GO:0006886];vesicle-mediated transport [GO:0016192]
Uncharacterized protein	AN4420	Q5B4W0_EMENI	Green	0	-0.00921384	0.00701299	0.37285	-0.250655	-0.196245	-0.253459	-0.324336	-0.345379	-0.555851	-0.528992	-0.649102	-0.582624	0
Uncharacterized protein	AN4217	Q5B5G3_EMENI	Green	0	-0.0347153	-0.113591	0.0137683	-0.104233	-0.0387159	0.0321804	-0.18992	-0.297321	-0.289171	-0.310173	-0.465293	-0.616098	0	pyridoxal phosphate binding [GO:0030170]	cellular amino acid metabolic process [GO:0006520]
Uncharacterized protein	AN4085	Q5B5U5_EMENI	Green	0	0.0120334	0.0456988	0.0537812	-0.056519	-0.0136548	-0.0319321	-0.0844414	-0.263709	-0.329004	-0.410311	-0.444574	-0.390907	0
Uncharacterized protein	AN4025	A0A1U8QHN4_EMENI	Green	0	-0.134185	-0.216586	-0.121585	-0.300236	-0.50125	-0.493242	-0.732446	-0.837958	-0.828096	-0.928803	-0.768005	-0.355176	0	hydrolase activity [GO:0016787]
Uncharacterized protein	AN3906	A0A1U8QPU1_EMENI	Green	0	-0.0932021	-0.114767	-0.0171153	-0.12669	-0.197518	-0.276974	-0.285966	-0.356192	-0.346106	-0.368565	-0.445946	-0.410589	0
Uncharacterized protein	AN3821	A0A1U8QV07_EMENI	Green	0	-0.0804799	-0.162976	-0.0457785	-0.194242	-0.160773	-0.227916	-0.26201	-0.340518	-0.347876	-0.307885	-0.330996	-0.380462	0
Uncharacterized protein	AN3819	A0A1U8QYC8_EMENI	Green	0	-0.0313504	0.108532	0.141056	-0.10011	-0.108809	-0.184265	-0.387206	-0.426587	-0.549838	-0.437494	-0.53885	-0.493359	0
Protein transport protein sec24	AN3720	SEC24_EMENI	Green	0	-0.021948	0.0283993	-0.107065	-0.0593033	-0.0791868	-0.242612	-0.288627	-0.491582	-0.497432	-0.581228	-0.628535	-0.439845	0	zinc ion binding [GO:0008270]	ER to Golgi vesicle-mediated transport [GO:0006888];intracellular protein transport [GO:0006886]
Uncharacterized protein	AN3716	A0A1U8QSI2_EMENI	Green	0	-0.0277549	0.00775803	0.141629	0.0196988	-0.043027	-0.0344633	-0.100089	-0.245365	-0.216445	-0.318373	-0.381592	-0.392584	0
Uncharacterized protein	AN3628	A0A1U8QLW9_EMENI	Green	0	-0.0817349	-0.139863	-0.0906356	-0.22925	-0.26208	-0.35725	-0.363445	-0.555302	-0.511671	-0.504705	-0.549996	-0.555816	0
Uncharacterized protein	AN3417	Q5B7R3_EMENI	Green	0	-0.180225	-0.318038	-0.334395	-0.31219	-0.238353	-0.246288	-0.24323	-0.162519	-0.204565	-0.15745	-0.218686	-0.390461	0	catalytic activity [GO:0003824]	metabolic process [GO:0008152]
Uncharacterized protein	AN3416	Q5B7R4_EMENI	Green	0	0.044458	0.0536825	0.385965	-0.152145	-0.181634	-0.255911	-0.448952	-0.546662	-0.62159	-0.708782	-0.720664	-0.809919	0		vesicle-mediated transport [GO:0016192]
Uncharacterized protein	AN3080	Q5B8Q0_EMENI	Green	0	0.0588098	-0.0284594	-0.120542	-0.193935	-0.256541	-0.399116	-0.364972	-0.660633	-0.698141	-0.862664	-0.872342	-0.617221	0	zinc ion binding [GO:0008270]	ER to Golgi vesicle-mediated transport [GO:0006888];intracellular protein transport [GO:0006886]
AP complex subunit beta	AN3029	A0A1U8QEN2_EMENI	Green	0	-0.0434884	-0.10861	-0.174807	-0.115445	-0.121598	-0.22424	-0.177049	-0.256777	-0.277785	-0.342972	-0.311343	-0.268078	0	protein transporter activity [GO:0008565]	intracellular protein transport [GO:0006886];vesicle-mediated transport [GO:0016192]
Coatomer subunit alpha	AN3026	Q5B8V4_EMENI	Green	0	0.0304085	-0.00813442	0.0690985	-0.178486	-0.1796	-0.306815	-0.220347	-0.314901	-0.322948	-0.424594	-0.450062	-0.308116	0	structural molecule activity [GO:0005198]	intracellular protein transport [GO:0006886];vesicle-mediated transport [GO:0016192]
4-nitrophenylphosphatase (PNPPase) (EC 3.1.3.41)	AN2970	Q5B910_EMENI	Green	0	0.0273725	-0.0600229	0.0551849	-0.0541624	0.01214	0.0287795	-0.119694	-0.179218	-0.238976	-0.296534	-0.447483	-0.388426	0	phosphatase activity [GO:0016791]
pH-response transcription factor pacC/RIM101 [Cleaved into: pH-response transcription factor pacC/RIM101 closed form;pH-response transcription factor pacC/RIM101 open form 1;pH-response transcription factor pacC/RIM101 open form 2]	AN2855	PACC_EMENI	Green	0	-0.017016	-0.067673	0.0791548	-0.17918	-0.29113	-0.461574	-0.572118	-0.719715	-0.662198	-0.620828	-0.663342	-0.546403	0	DNA binding [GO:0003677];metal ion binding [GO:0046872]	regulation of transcription, DNA-templated [GO:0006355];transcription, DNA-templated [GO:0006351]
Uncharacterized protein	AN2851	A0A1U8QUK0_EMENI	Green	0	-0.0544797	-0.121013	0.0822375	-0.068259	-0.332534	-0.305238	-0.575679	-0.65868	-0.740734	-0.701598	-0.836956	-0.875874	0	iron ion binding [GO:0005506];L-ascorbic acid binding [GO:0031418];oxidoreductase activity, acting on paired donors, with incorporation or reduction of molecular oxygen [GO:0016705]
Uncharacterized protein	AN2702	Q5B9S8_EMENI	Green	0	-0.222236	-0.149853	-0.35633	-0.133181	-0.236914	-0.37184	-0.538464	-0.59615	-0.620369	-0.801558	-0.982843	-1.29223	0
Uncharacterized protein	AN2683	Q5B9U7_EMENI	Green	0	-0.325981	-0.519106	-0.267135	-0.221259	-0.330661	-0.465315	-0.552472	-0.622561	-0.599093	-0.819339	-1.06935	-1.27707	0
Uncharacterized protein	AN2518	A0A1U8QM21_EMENI	Green	0	0.0560808	0.00890625	-0.00155219	-0.207159	-0.125203	-0.270031	-0.172107	-0.298756	-0.324329	-0.369144	-0.354863	-0.330963	0		vesicle docking involved in exocytosis [GO:0006904]
Cullin-associated NEDD8-dissociated protein 1, C-terminal part (Cullin-associated and neddylation-dissociated protein 1, C-terminal part)	AN2458	CAN1C_EMENI	Green	0	-0.14092	-0.11821	-0.210907	-0.199916	-0.171089	-0.250842	-0.268325	-0.516654	-0.492435	-0.59414	-0.605668	-0.568831	0		cordyol C metabolic process [GO:1900797];diorcinol metabolic process [GO:1900570];orcinol metabolic process [GO:0018940];protein ubiquitination [GO:0016567];SCF complex assembly [GO:0010265];sexual sporulation resulting in formation of a cellular spore [GO:0043935];sporocarp development involved in sexual reproduction [GO:0000909];violaceol II metabolic process [GO:1900591];violaceol I metabolic …
Uncharacterized protein	AN2166	A0A1U8QSD8_EMENI	Green	0	-0.0745923	-0.131215	0.0145286	-0.14776	-0.112733	-0.219506	-0.323949	-0.343396	-0.601001	-0.598759	-0.964958	-0.829636	0
F-actin-capping protein subunit alpha	AN2126	CAPZA_EMENI	Green	0	-0.0845387	-0.106168	-0.0112368	-0.156191	-0.198588	-0.179761	-0.358828	-0.399091	-0.528093	-0.564048	-0.668964	-0.720209	0	actin binding [GO:0003779]	barbed-end actin filament capping [GO:0051016]
Uncharacterized protein	AN2021	A0A1U8QGH5_EMENI	Green	0	0.0741947	0.158319	0.257596	-0.0134717	-0.134695	-0.178053	-0.112667	-0.259123	-0.527687	-0.647295	-0.547379	-0.536384	0
Uncharacterized protein	AN1911	Q5BC19_EMENI	Green	0	-0.11471	-0.176538	0.0587153	-0.106132	-0.0835902	-0.179095	-0.275732	-0.479369	-0.533569	-0.735096	-0.796555	-0.569455	0	nucleotidyltransferase activity [GO:0016779]	biosynthetic process [GO:0009058]
Uncharacterized protein	AN1688	A0A1U8QQW2_EMENI	Green	0	0.0108133	0.0360703	0.102805	0.0235886	-0.0100802	-0.0433823	-0.184498	-0.273828	-0.444393	-0.625922	-0.705699	-0.725918	0
Aminopeptidase (EC 3.4.11.-)	AN1638	A0A1U8QZ81_EMENI	Green	0	-0.0644609	-0.121353	-0.0993304	-0.201732	-0.135997	-0.234426	-0.27994	-0.55707	-0.60219	-0.704038	-0.696428	-0.52808	0	aminopeptidase activity [GO:0004177];metallopeptidase activity [GO:0008237];zinc ion binding [GO:0008270]
Uncharacterized protein	AN1561	A0A1U8QHC3_EMENI	Green	0	-0.0716584	-0.204014	-0.133146	-0.216535	-0.18393	-0.200063	-0.657466	-0.607869	-0.782744	-0.751872	-0.8931	-0.896691	0
Uncharacterized protein	AN1328	A0A1U8QJY5_EMENI	Green	0	-0.159727	-0.299433	-0.22797	-0.315678	-0.420848	-0.343187	-0.577609	-0.610022	-0.668766	-0.698944	-0.832429	-0.981317	0	N-acetyltransferase activity [GO:0008080]
Uncharacterized protein	AN1326	Q5BDQ4_EMENI	Green	0	-0.175291	-0.114826	-0.103929	-0.132603	-0.185899	-0.303955	-0.392363	-0.400079	-0.469304	-0.532576	-0.605809	-0.334585	0
Uncharacterized protein	AN1262	A0A1U8QIN3_EMENI	Green	0	-0.100694	-0.278861	-0.865565	-0.36146	-0.48798	-0.501299	-1.00403	-1.12581	-1.18384	-0.767053	-0.423634	0.253707	0
Uncharacterized protein	AN1211	A0A1U8QYK4_EMENI	Green	0	-0.15123	-0.10677	-0.072076	-0.119336	-0.152433	-0.228743	-0.300003	-0.574694	-0.539447	-0.571725	-0.671107	-0.568788	0	proton-transporting ATPase activity, rotational mechanism [GO:0046961]	ATP hydrolysis coupled proton transport [GO:0015991]
Uncharacterized protein	AN1167	A0A1U8QPY1_EMENI	Green	0	-0.110916	0.00111656	0.0998188	0.0260137	-0.0265906	-0.0649323	-0.213174	-0.257011	-0.318923	-0.315132	-0.352044	-0.376712	0
Uncharacterized protein	AN1116	A0A1U8QQ75_EMENI	Green	0	0.0926734	-0.0120643	-0.0166075	-0.269066	-0.267189	-0.268778	-0.315628	-0.486658	-0.487064	-0.560157	-0.54431	-0.362718	0
Uncharacterized protein	AN1115	A0A1U8QW28_EMENI	Green	0	-0.0285475	-0.0965172	-0.131857	-0.150779	-0.0779082	-0.140215	-0.214243	-0.335441	-0.441426	-0.614958	-0.707359	-0.62413	0
Isocitrate dehydrogenase [NAD] subunit, mitochondrial	AN1003	Q5BEM7_EMENI	Green	0	-0.0782491	-0.145211	0.274725	-0.273913	-0.293852	-0.347921	-0.378989	-0.404177	-0.424308	-0.475844	-0.605922	-0.63749	0	isocitrate dehydrogenase (NAD+) activity [GO:0004449];magnesium ion binding [GO:0000287];NAD binding [GO:0051287]	tricarboxylic acid cycle [GO:0006099]
Coatomer subunit delta	AN0922	A0A1U8QPD3_EMENI	Green	0	-0.0453336	-0.0482112	-0.060237	-0.115794	-0.141061	-0.211143	-0.174241	-0.30122	-0.342884	-0.45631	-0.44135	-0.341604	0		protein transport [GO:0015031];retrograde vesicle-mediated transport, Golgi to ER [GO:0006890]
Uncharacterized protein	AN0495	A0A1U8QYR5_EMENI	Green	0	-0.324062	-0.364333	-0.365311	-0.498421	-0.610699	-0.735566	-0.840202	-0.924927	-0.939521	-1.00862	-0.98491	-0.379812	0	formyltetrahydrofolate deformylase activity [GO:0008864];hydroxymethyl-, formyl- and related transferase activity [GO:0016742]	'de novo' IMP biosynthetic process [GO:0006189]
Uncharacterized protein	AN0365	A0A1U8QT79_EMENI	Green	0	-0.0708904	-0.374351	-0.385423	-0.445378	-0.435171	-0.560948	-0.726918	-0.641882	-0.779826	-0.504983	-0.369414	-0.201743	0
F-actin-capping protein subunit beta	AN0290	CAPZB_EMENI	Green	0	-0.0980679	-0.126152	0.128745	-0.107588	-0.134584	-0.140887	-0.249759	-0.395376	-0.451754	-0.521838	-0.611307	-0.660018	0	actin filament binding [GO:0051015]	actin cytoskeleton organization [GO:0030036];barbed-end actin filament capping [GO:0051016];cell morphogenesis [GO:0000902]
Protein transport protein sec23	AN0261	SEC23_EMENI	Green	0	-0.0147169	0.00734518	0.0610208	-0.096043	-0.108278	-0.249966	-0.3767	-0.509079	-0.547476	-0.654027	-0.73818	-0.501553	0	zinc ion binding [GO:0008270]	ER to Golgi vesicle-mediated transport [GO:0006888];intracellular protein transport [GO:0006886]
Uncharacterized protein	AN0246	A0A1U8QHA6_EMENI	Green	0	0.130174	0.213635	0.47982	0.0693851	0.0934896	-0.00962244	0.0103675	-0.222436	-0.315227	-0.492991	-0.506139	-0.783511	0
Uncharacterized protein	AN0109	A0A1U8QYV5_EMENI	Green	0	-0.0864684	-0.0458784	0.000982538	-0.115547	-0.187831	-0.153935	-0.162127	-0.08666	-0.227098	-0.21428	-0.250708	-0.503368	0	RNA binding [GO:0003723]
Uncharacterized protein	AN3914	Q5B6B6_EMENI	Green	0	0.0861963	-0.0485277	0.354591	0.0144662	0.0162559	-0.0874909	-0.0561595	-0.0672047	-0.153514	-0.449237	-0.439625	-0.563328	0	hydrolase activity, hydrolyzing O-glycosyl compounds [GO:0004553]	carbohydrate metabolic process [GO:0005975];cell wall organization [GO:0071555]
Uncharacterized protein	AN0779	Q5BFA1_EMENI	Green	0	-0.046971	-0.0779144	0.146006	-0.190623	-0.262331	-0.345709	-0.28798	-0.424054	-0.419154	-0.567289	-0.630952	-0.807621	0
Probable beta-glucosidase btgE (EC 3.2.1.21) (Beta-D-glucoside glucohydrolase btgE) (Cellobiase btgE) (Gentiobiase btgE)	AN1551	BTGE_EMENI	Green	0	-0.050349	-0.190968	0.0992814	-0.279631	-0.28608	-0.426219	-0.432563	-0.525864	-0.450991	-0.570707	-0.62468	-0.606594	0	beta-glucosidase activity [GO:0008422];scopolin beta-glucosidase activity [GO:0102483]	cellulose catabolic process [GO:0030245]
Pectinesterase A (EC 3.1.1.11) (Pectin methylesterase A)	AN3390	PMEA_EMENI	Blue	0	0.213061	-1.34155	-1.5839	-2.08529	-0.74016	-1.88843	-2.0848	-0.937813	-1.54507	-0.376516	0.0416743	0.562208	0.0099	aspartyl esterase activity [GO:0045330];pectinesterase activity [GO:0030599]	cell wall modification [GO:0042545];pectin catabolic process [GO:0045490]
Uncharacterized protein	AN7867	A0A1U8QHM5_EMENI	Blue	0	0.0402863	-0.561484	-1.52312	-0.915244	-1.78474	-1.91338	-1.10974	-1.23188	-1.95999	-0.712423	-0.94341	-0.368542	0.008	RNA polymerase II transcription factor activity, sequence-specific DNA binding [GO:0000981];zinc ion binding [GO:0008270]
Uncharacterized protein	AN7838	A0A1U8QYZ6_EMENI	Blue	0	0.253497	-0.484499	-0.141937	-0.852976	-0.903794	-1.64532	-1.37	-2.00543	-1.18176	-1.06665	-0.311216	0.458364	0.0078	catalytic activity [GO:0003824];phosphopantetheine binding [GO:0031177]	metabolic process [GO:0008152]
Uncharacterized protein	AN5843	A0A1U8QGA8_EMENI	Blue	0	-0.0782706	-0.690491	-1.26061	-1.14067	-1.16697	-1.9539	-1.51677	-1.93718	-1.80271	-1.11434	-0.852644	-1.18851	0.0078	ATP binding [GO:0005524];pyruvate, water dikinase activity [GO:0008986]	pyruvate metabolic process [GO:0006090]
Uncharacterized protein	AN7836	A0A1U8QVI9_EMENI	Blue	0	-0.260119	-0.689827	-1.87752	-0.937889	-1.15013	-0.909189	-1.26309	-0.574313	-0.740096	-0.0483657	-0.118489	0.0297294	0.0058
Uncharacterized protein	AN6648	A0A1U8QVK8_EMENI	Blue	0	-0.185738	-1.38547	-1.45238	-1.33986	-0.866545	-1.27244	-1.25399	-1.48753	-1.12406	0.21602	0.480175	0.771055	0.0045
Siderophore iron transporter mirB (Major facilitator iron-regulated transporter B) (Triacetylfusarinine C permease)	AN8540	MIRB_EMENI	Blue	0	-0.380015	-1.07759	-0.323492	-1.24407	-1.33682	-1.35088	-1.31731	-1.3479	-1.3496	-1.11298	-1.00657	-0.744442	0.0032	transmembrane transporter activity [GO:0022857]	cellular response to iron ion starvation [GO:0010106];ferric triacetylfusarinine C transport [GO:0015686];ion transport [GO:0006811];iron ion homeostasis [GO:0055072]
Uncharacterized protein	AN6236	A0A1U8QY37_EMENI	Blue	0	-0.207635	-0.634268	-0.347643	-0.884352	-0.819116	-1.00449	-0.922315	-1.16563	-0.875107	-0.730449	-0.642357	-0.119301	0.0025	catalytic activity [GO:0003824];phosphopantetheine binding [GO:0031177]	metabolic process [GO:0008152]
Oligoxyloglucan-reducing end-specific xyloglucanase (OREX) (EC 3.2.1.150)	AN1542	XGCA_EMENI	Blue	0	-0.133478	-0.628159	-1.1951	-1.14587	-1.19829	-0.929386	-1.94891	-0.91056	-0.382214	0.189865	0.761944	0.708589	0.002	oligoxyloglucan reducing-end-specific cellobiohydrolase activity [GO:0033945]	cell wall organization [GO:0071555];polysaccharide catabolic process [GO:0000272];xyloglucan metabolic process [GO:0010411]
Uncharacterized protein	AN8556	A0A1U8QPA1_EMENI	Blue	0	-0.755388	-0.564321	-0.957708	-1.41076	-1.56292	-1.38927	-1.75715	-1.23609	-1.87652	-0.920444	-1.02066	0.0537205	0.0017	amino acid transmembrane transporter activity [GO:0015171]
Uncharacterized protein	AN7866	A0A1U8QHF4_EMENI	Blue	0	-0.759893	-1.94525	-2.02114	-1.89155	-1.79208	-2.44904	-1.73308	-2.96253	-1.77235	-2.34459	-0.267965	0.411918	0.0012	substrate-specific transmembrane transporter activity [GO:0022891]
3-hydroxy-3-methylglutaryl coenzyme A reductase (HMG-CoA reductase) (EC 1.1.1.34)	AN1593	Q5BCY7_EMENI	Blue	0	-0.0809661	-0.40319	-0.926744	-1.01369	-1.60895	-1.33545	-1.53181	-2.21544	-2.00289	-0.668307	-0.14495	-0.0735058	0.0007	hydroxymethylglutaryl-CoA reductase (NADPH) activity [GO:0004420];NADP binding [GO:0050661]	coenzyme A metabolic process [GO:0015936];isoprenoid biosynthetic process [GO:0008299]
Uncharacterized protein	AN2010	A0A1U8QER9_EMENI	Blue	0	-0.280624	-0.811929	-1.23092	-1.00959	-1.16892	-1.16989	-0.955554	-0.710262	-1.02056	-0.163145	-0.181501	0.311489	0.0006	transferase activity, transferring hexosyl groups [GO:0016758]	metabolic process [GO:0008152]
Uncharacterized protein	AN5845	A0A1U8QR92_EMENI	Blue	0	-0.548898	-0.74035	-1.26566	-2.29655	-1.84626	-1.88508	-2.06396	-2.17254	-2.1909	-1.41018	-0.531113	-0.364912	0.0005
Hybrid PKS-NRPS synthetase apdA (EC 2.3.1.-) (EC 6.3.2.-) (Aspyridones biosynthesis protein A)	AN8412	APDA_EMENI	Blue	0	-0.222931	-0.540718	-1.34119	-0.779538	-1.10296	-1.41951	-1.0634	-1.70933	-1.69153	-1.3514	-1.22053	-0.393869	0.0003	ligase activity [GO:0016874];methyltransferase activity [GO:0008168];oxidoreductase activity [GO:0016491];phosphopantetheine binding [GO:0031177]	secondary metabolic process [GO:0019748]
Uncharacterized protein	AN8907	Q5AS23_EMENI	Blue	0	-0.581677	-1.5076	-1.21008	-2.24562	-2.27557	-2.06062	-1.79263	-0.592556	-0.0627464	0.964549	0.953889	1.78478	0.0001	iron ion binding [GO:0005506];oxidoreductase activity [GO:0016491]	lipid biosynthetic process [GO:0008610]
Uncharacterized protein	AN6057	A0A1U8QLQ2_EMENI	Blue	0	-0.142994	-0.818905	-1.28673	-1.05217	-0.754346	-0.808198	-1.4667	-1.24333	-1.47081	-0.507571	-0.191059	0.14278	0.0001	heme binding [GO:0020037];iron ion binding [GO:0005506];monooxygenase activity [GO:0004497];oxidoreductase activity, acting on paired donors, with incorporation or reduction of molecular oxygen [GO:0016705]
Acyl-CoA desaturase (EC 1.14.19.1)	AN4135	A0A1U8QUC9_EMENI	Blue	0	-0.388044	-1.17366	-1.27477	-1.58198	-1.76663	-1.47492	-1.41042	-0.999724	-0.239877	0.586012	0.869324	1.2909	0.0001	heme binding [GO:0020037];metal ion binding [GO:0046872];stearoyl-CoA 9-desaturase activity [GO:0004768]	unsaturated fatty acid biosynthetic process [GO:0006636]
Uncharacterized protein	AN9297	A0A1U8QKV8_EMENI	Blue	0	-0.368775	-1.02917	-1.40817	-1.88381	-2.00195	-2.4544	-2.66178	-2.22766	-1.40155	0.250176	1.32323	1.67079	0	FAD binding [GO:0071949];oleate hydratase activity [GO:0050151]	fatty acid metabolic process [GO:0006631]
Uncharacterized protein	AN9263	A0A1U8QLJ0_EMENI	Blue	0	-0.327546	-0.807231	-1.20781	-1.38695	-1.40298	-1.71691	-1.78915	-1.39497	-0.692756	0.414154	0.726707	0.924517	0
Uncharacterized protein	AN8544	Q5AT36_EMENI	Blue	0	-0.247412	-0.172479	-0.72325	-0.55599	-1.0216	-0.988436	-1.80135	-0.986494	-0.902146	-0.0932052	1.13561	1.43581	0
Calcium-transporting ATPase (EC 3.6.3.8)	AN8399	A0A1U8QEP2_EMENI	Blue	0	-0.188822	-0.725728	-1.21949	-1.58403	-1.34622	-1.64549	-1.70351	-1.5198	-1.33914	-0.23206	0.57346	0.910698	0	ATP binding [GO:0005524];calcium-transporting ATPase activity [GO:0005388]
Uncharacterized protein	AN8374	A0A1U8QEZ0_EMENI	Blue	0	0.168062	-1.04833	-2.1644	-1.32039	-1.22092	-0.852278	-1.21259	-0.894084	-0.408865	0.043641	0.723692	1.50491	0		transmembrane transport [GO:0055085]
Uncharacterized protein	AN8314	A0A1U8QQA2_EMENI	Blue	0	-0.263019	-0.784848	-1.43985	-1.17579	-1.4786	-1.6867	-1.75828	-1.5832	-1.71725	-1.26801	-0.916519	-0.513688	0
Probable beta-glucosidase J (EC 3.2.1.21) (Beta-D-glucoside glucohydrolase J) (Cellobiase J) (Gentiobiase J)	AN7865	BGLJ_EMENI	Blue	0	-0.420839	-0.70685	-1.05668	-1.01254	-1.18839	-1.14442	-1.56258	-1.42306	-0.61853	-0.213418	0.250502	0.801034	0	beta-glucosidase activity [GO:0008422];scopolin beta-glucosidase activity [GO:0102483]	cellulose catabolic process [GO:0030245]
Siderophore iron transporter mirA (Enterobactin permease) (Major facilitator iron-regulated transporter A)	AN7800	MIRA_EMENI	Blue	0	-0.633295	-1.25228	-1.03413	-2.08391	-1.6542	-1.31692	-1.42461	-1.13452	-0.653009	-0.104907	-0.16062	0.347882	0	enterobactin transporter activity [GO:0042931];siderophore transmembrane transporter activity [GO:0015343]	iron assimilation by chelation and transport [GO:0033214];iron ion transport [GO:0006826];siderophore transmembrane transport [GO:0044718]
Glutamate decarboxylase (EC 4.1.1.15)	AN7278	A0A1U8QFR7_EMENI	Blue	0	0.0304814	-0.486677	-1.18995	-1.63324	-1.63362	-1.4796	-2.28462	-2.03493	-1.79073	-1.54219	-0.617141	0.569368	0	glutamate decarboxylase activity [GO:0004351];pyridoxal phosphate binding [GO:0030170]	glutamate metabolic process [GO:0006536]
Uncharacterized protein	AN7225	A0A1U8QXW7_EMENI	Blue	0	-0.258092	-0.939039	-0.742908	-1.26107	-1.12027	-1.20463	-1.34947	-1.05568	-0.57712	0.0840054	0.460603	0.625735	0		transmembrane transport [GO:0055085]
Uncharacterized protein	AN7053	A0A1U8QXV4_EMENI	Blue	0	-0.522399	-1.69027	-1.31545	-2.07596	-2.36783	-3.27576	-3.61645	-2.84589	-2.2844	-1.36021	0.0797073	0.715919	0
Uncharacterized protein	AN6810	A0A1U8QM85_EMENI	Blue	0	-0.152305	-0.624134	-0.883156	-1.01015	-1.09165	-1.0883	-1.59023	-1.58402	-1.67128	-1.2216	-0.942411	-0.0973376	0		isoprenoid biosynthetic process [GO:0008299]
Uncharacterized protein	AN6657	A0A1U8QTP3_EMENI	Blue	0	-0.290997	-0.891009	-1.20672	-1.56185	-1.79427	-1.75769	-1.94228	-1.32488	-0.877328	-0.00637549	0.328903	1.06708	0
Carbonic anhydrase (EC 4.2.1.1) (Carbonate dehydratase)	AN5611	A0A1U8QU16_EMENI	Blue	0	-0.157704	-0.642026	-0.905961	-1.05056	-1.56174	-1.35759	-1.98449	-2.03394	-1.75615	-0.550326	0.359191	1.12119	0	carbonate dehydratase activity [GO:0004089];zinc ion binding [GO:0008270]	carbon utilization [GO:0015976]
Uncharacterized protein	AN5556	A0A1U8QNA7_EMENI	Blue	0	-0.450914	-0.723953	-1.21542	-1.09126	-1.14094	-1.29196	-1.22912	-0.717763	-0.941022	-0.210966	0.468763	1.16533	0
Pyruvate decarboxylase (EC 4.1.1.1)	AN4888	PDC_EMENI	Blue	0	-0.208977	-0.696242	-1.02599	-1.32983	-1.53646	-1.67264	-1.8811	-1.53626	-1.0072	0.272504	0.755497	1.32102	0	branched-chain-2-oxoacid decarboxylase activity [GO:0047433];magnesium ion binding [GO:0000287];pyruvate decarboxylase activity [GO:0004737];thiamine pyrophosphate binding [GO:0030976]	aromatic amino acid family catabolic process to alcohol via Ehrlich pathway [GO:0000949];ethanol metabolic process [GO:0006067];L-phenylalanine catabolic process [GO:0006559];pyruvate metabolic process [GO:0006090];tryptophan catabolic process [GO:0006569]
Uncharacterized protein	AN4128	Q5B5Q2_EMENI	Blue	0	-0.203485	-0.313109	-1.12341	-0.986218	-1.096	-0.863247	-1.35934	-1.47347	-1.32211	-0.684285	-0.114902	0.700578	0
Uncharacterized protein	AN4127	Q5B5Q3_EMENI	Blue	0	-0.0625189	-0.441805	-1.14043	-0.884466	-1.17451	-1.12123	-1.66423	-1.25903	-1.17841	-0.863382	-0.500347	0.363834	0
Uncharacterized protein	AN4119	A0A1U8QTE4_EMENI	Blue	0	-0.0494221	-0.975242	-1.47708	-1.85798	-1.97378	-2.39051	-2.29919	-2.43634	-2.17942	-1.41825	-0.671214	0.299604	0		transmembrane transport [GO:0055085]
Uncharacterized protein	AN4051	A0A1U8QSB7_EMENI	Blue	0	-0.478619	-1.73885	-1.58694	-2.68041	-2.89954	-2.56256	-2.19306	-0.311404	0.409722	1.88626	1.79327	2.55789	0
Uncharacterized protein	AN3282	A0A1U8QRP8_EMENI	Blue	0	-0.717387	-1.12877	-1.53913	-1.59347	-1.89389	-2.05357	-2.11159	-1.07191	-0.085387	0.845557	0.585246	1.1111	0
Uncharacterized protein	AN3163	Q5B8G7_EMENI	Blue	0	-0.0333549	-0.553045	-0.361839	-1.1293	-1.14698	-1.14307	-1.32827	-0.836679	-0.550556	-0.0130676	0.0182826	0.999378	0
Uncharacterized protein	AN2943	G5EB47_EMENI	Blue	0	-0.168624	-0.559361	-1.17673	-1.16928	-1.19425	-1.20219	-1.35559	-1.13882	-0.632053	0.0792274	0.523562	1.16857	0	ATP binding [GO:0005524];protein kinase activity [GO:0004672]
Uncharacterized protein	AN2704	A0A1U8QWL3_EMENI	Blue	0	-0.354013	-1.29683	-1.48493	-1.50881	-1.86833	-2.19817	-2.63535	-1.35694	-1.32857	0.27715	0.189309	1.28028	0	flavin adenine dinucleotide binding [GO:0050660];oxidoreductase activity, acting on CH-OH group of donors [GO:0016614]
Uncharacterized protein	AN2488	A0A1U8QUQ5_EMENI	Blue	0	-0.183715	-0.740017	-1.34096	-1.35457	-1.35269	-1.28357	-1.24599	-0.656008	-0.0878512	0.616536	0.7784	1.67292	0
Uncharacterized protein	AN2357	Q5BAS3_EMENI	Blue	0	-0.314906	-0.850941	-0.855175	-1.22953	-1.31496	-1.39545	-1.56677	-1.41083	-1.10852	-0.416523	-0.216932	0.138962	0	carboxy-lyase activity [GO:0016831];pyridoxal phosphate binding [GO:0030170];succinate dehydrogenase activity [GO:0000104]	cellular amino acid metabolic process [GO:0006520]
Alcohol dehydrogenase 3 (EC 1.1.1.1) (Alcohol dehydrogenase III) (ADH III)	AN2286	ADH3_EMENI	Blue	0	-0.18314	-0.556255	-0.823662	-0.969342	-1.07181	-1.19829	-1.66039	-1.8792	-1.67928	-1.16001	-0.421659	-0.0278337	0	alcohol dehydrogenase (NAD) activity [GO:0004022];zinc ion binding [GO:0008270]	ethanol metabolic process [GO:0006067];NADH oxidation [GO:0006116]
Uncharacterized protein	AN1378	A0A1U8QGZ5_EMENI	Blue	0	-0.065503	-0.303304	-0.719107	-0.81922	-1.02579	-1.15603	-1.43388	-1.3562	-1.19265	-0.490475	0.151951	0.568761	0
Uncharacterized protein	AN0214	Q5BGW6_EMENI	Blue	0	-0.256497	-0.594528	-0.706144	-0.967927	-0.867864	-0.986763	-0.828985	-0.800894	-0.433905	-0.0272116	0.193305	0.648814	0
Uncharacterized protein	AN0553	A0A1U8QVU0_EMENI	Blue	0	-0.491292	-1.4858	-1.23119	-3.00105	-2.45739	-2.48441	-2.70424	-2.28954	-1.31435	0.249693	0.759291	1.29597	0
Uncharacterized protein	AN9421	A0A1U8QNW7_EMENI	Purple	0	-0.0960298	-0.0490871	-0.0635595	-0.02449	0.0246988	-0.0245224	0.0247458	0.0314148	0.0786953	0.101972	0.187662	0.133163	0.0099
Uncharacterized protein	AN7561	A0A1U8QMA9_EMENI	Purple	0	-0.102287	-0.0418442	0.087052	-0.00758972	0.031052	0.0852406	0.026956	0.230124	0.255993	0.296316	0.130885	0.00717278	0.0099
Uncharacterized protein	AN2739	A0A1U8QJY0_EMENI	Purple	0	-0.0369295	-0.128932	-0.0278847	-0.0450071	-0.14905	-0.092128	-0.0789972	0.0289837	0.0325247	0.151984	0.192309	0.110939	0.0098	ATP binding [GO:0005524];nucleic acid binding [GO:0003676]
Uncharacterized protein	AN2083	A0A1U8QHV9_EMENI	Purple	0	-0.0935402	0.0289814	0.0392296	-0.0910662	-0.0787085	-0.0907466	0.229473	0.198093	0.150538	0.232648	0.235958	0.193905	0.0098
Uncharacterized protein	AN4161	A0A1U8QHK6_EMENI	Purple	0	0.110753	0.150894	0.167559	0.304187	0.212036	0.385185	0.346412	0.219562	0.266268	0.509912	0.276522	0.377522	0.0097
Mediator of RNA polymerase II transcription subunit 12 (Mediator complex subunit 12)	AN4741	SRB8_EMENI	Purple	0	-0.206249	-0.191639	-0.407002	-0.0604882	-0.119766	-0.361453	-0.173453	-0.0863631	0.200572	0.531962	0.5336	0.661719	0.0095	RNA polymerase II transcription coactivator activity [GO:0001105]	histone deacetylation [GO:0016575];regulation of transcription from RNA polymerase II promoter [GO:0006357]
Uncharacterized protein	AN0446	A0A1U8QF32_EMENI	Purple	0	0.0226566	0.061049	-0.155163	-0.0623359	-0.0351595	-0.216899	-0.131473	-0.220573	-0.066525	0.154669	0.156296	0.39745	0.0095
Uncharacterized protein	AN8869	A0A1U8QHP3_EMENI	Purple	0	-0.117297	-0.0131637	0.0108974	0.116993	0.0546668	0.219193	0.110838	0.27104	0.187374	0.159346	0.0981736	-0.161416	0.0094		nucleoside metabolic process [GO:0009116]
Uncharacterized protein	AN4811	A0A1U8QS07_EMENI	Purple	0	0.261021	-0.409616	-0.259674	-0.0734163	0.105374	-0.117547	0.162861	0.100917	0.387209	0.120868	0.433292	0.463423	0.0094	nitronate monooxygenase activity [GO:0018580]
Uncharacterized protein	AN3687	Q5B6Z3_EMENI	Purple	0	-0.00248809	-0.0257782	0.0323277	0.0292365	0.0523381	0.0384046	0.151783	0.260504	0.337733	0.404403	0.474545	0.436174	0.0094	oxidoreductase activity [GO:0016491]
Uncharacterized protein	AN2338	A0A1U8QR43_EMENI	Purple	0	-0.0831902	0.018352	-0.0944754	-0.0460976	-0.0792413	-0.0919303	0.0623145	0.145823	0.154468	0.143947	0.376763	0.270678	0.0094
Uncharacterized protein	AN6581	A0A1U8QUH8_EMENI	Purple	0	-0.0928159	-0.645217	-0.917061	-0.771474	-0.490714	-0.111157	0.392393	0.187843	0.357934	0.376707	0.796661	0.59782	0.0093	ATPase activity, coupled to transmembrane movement of substances [GO:0042626];ATP binding [GO:0005524]
Uncharacterized protein	AN3220	A0A1U8QWF9_EMENI	Purple	0	0.129791	-0.0493887	0.290773	0.168578	-0.28874	0.0705899	0.311068	0.135719	0.317616	0.366352	0.14982	0.801928	0.0092	substrate-specific transmembrane transporter activity [GO:0022891]
Uncharacterized protein	AN8695	Q5ASN5_EMENI	Purple	0	-0.0847265	0.0740565	0.146708	0.118607	0.154818	0.206714	0.046111	0.145289	0.159958	0.153853	0.128885	0.317065	0.0091
Uncharacterized protein	AN6693	A0A1U8QX69_EMENI	Purple	0	-0.0199263	-0.260813	-0.0879099	-0.6621	-0.433389	-0.178296	-0.535776	-0.311468	-0.22175	0.0698456	0.350708	0.612264	0.0091
Uncharacterized protein	AN1894	A0A1U8QF57_EMENI	Purple	0	-0.547386	-0.272077	-0.25539	-0.256815	-0.401154	-0.43784	-0.221962	-0.0305147	0.0253288	0.168193	0.0892198	0.00137511	0.009
3-methyl-2-oxobutanoate hydroxymethyltransferase (EC 2.1.2.11) (Ketopantoate hydroxymethyltransferase)	AN1778	PANB_EMENI	Purple	0	0.0497852	-0.0797906	-0.186328	-0.0252701	0.0475565	0.292706	0.385785	0.387544	0.443465	0.516486	0.286816	0.239058	0.009	3-methyl-2-oxobutanoate hydroxymethyltransferase activity [GO:0003864]	pantothenate biosynthetic process [GO:0015940]
Uncharacterized protein	AN0219	A0A1U8QHP0_EMENI	Purple	0	0.0487918	0.0454	-0.0702412	0.0522503	0.0721336	0.0385862	0.00591897	-0.0279967	0.18212	0.122314	-0.0762815	-0.250601	0.009
Uncharacterized protein	AN1547	A0A1U8QRV6_EMENI	Purple	0	0.203787	-0.0197186	0.850791	-0.136636	-0.370588	-0.29052	-0.269658	0.0612491	-0.0846449	0.417245	0.645854	0.974026	0.0089	catalytic activity [GO:0003824]	acetyl-CoA metabolic process [GO:0006084]
Uncharacterized protein	AN7454	A0A1U8QPA9_EMENI	Purple	0	-0.0243047	0.0398204	0.0120699	0.0727229	0.153345	0.0907518	-0.124186	-0.00988434	0.14484	0.357015	0.359242	1.07799	0.0088
Uncharacterized protein	AN6186	A0A1U8QUM8_EMENI	Purple	0	0.0304967	-0.0432769	-0.200785	-0.0856251	0.148584	0.111221	0.190113	0.0803528	0.162909	0.289016	0.390356	0.507155	0.0088	damaged DNA binding [GO:0003684]	nucleotide-excision repair [GO:0006289]
Uncharacterized protein	AN5584	A0A1U8QM12_EMENI	Purple	0	-0.408213	0.00197842	-1.42294	-0.0261073	-0.0678018	-0.173791	-0.1405	-0.173753	0.558885	0.687609	0.498714	0.430379	0.0088
Histone H2A.Z	AN8039	H2AZ_EMENI	Purple	0	-0.00850949	-0.0374985	0.0759953	-0.00134204	0.0573981	0.103227	0.0780648	0.18658	0.129646	0.0938783	0.0516009	-0.187207	0.0087	DNA binding [GO:0003677];protein heterodimerization activity [GO:0046982]	chromatin silencing [GO:0006342];covalent chromatin modification [GO:0016569];transcription, DNA-templated [GO:0006351]
Mitochondrial inner membrane protease atp23 (EC 3.4.24.-)	AN5816	ATP23_EMENI	Purple	0	0.021809	0.0550142	0.104939	-0.116657	-0.235196	-0.183912	-0.346758	-0.135429	-0.106679	0.00298173	-0.0388867	0.0182375	0.0087	metal ion binding [GO:0046872];metalloendopeptidase activity [GO:0004222]
Uncharacterized protein	AN1514	A0A1U8QSK8_EMENI	Purple	0	-0.0749024	-0.0791975	-0.195524	0.00477496	-0.0162086	0.055699	0.0691095	0.0546041	0.16907	0.155609	0.186302	0.235445	0.0087	histone binding [GO:0042393]
Uncharacterized protein	AN1368	A0A1U8QZJ7_EMENI	Purple	0	0.0028502	0.0437934	0.0400858	0.125182	0.16842	0.186111	0.184849	0.187394	0.0731088	0.142864	0.182173	0.234183	0.0087	RNA polymerase II transcription factor activity, sequence-specific DNA binding [GO:0000981];zinc ion binding [GO:0008270]
Uncharacterized protein	AN2311	A0A1U8QT89_EMENI	Purple	0	0.0203438	0.0560223	0.179991	0.0560497	0.116921	0.224378	0.277111	0.152313	0.257565	0.336337	0.165495	0.272749	0.0086	ATP binding [GO:0005524];phosphomevalonate kinase activity [GO:0004631]
Uncharacterized protein	AN5932	Q5B0J8_EMENI	Purple	0	0.0191693	0.162709	0.165264	0.0503155	-0.129407	-0.0962754	0.106602	0.107164	0.0645674	0.0445917	-0.0189772	-0.0675918	0.0085	3'-5' exonuclease activity [GO:0008408];DNA binding [GO:0003677];DNA-directed DNA polymerase activity [GO:0003887];nucleoside binding [GO:0001882];nucleotide binding [GO:0000166];phosphomethylpyrimidine kinase activity [GO:0008972]	DNA replication [GO:0006260];thiamine biosynthetic process [GO:0009228]
Uncharacterized protein	AN1686	A0A1U8QPM7_EMENI	Purple	0	-0.170758	-0.454771	-0.168506	-0.578481	-0.389761	-0.083172	-0.212485	-0.0585067	0.0494448	0.252438	0.619148	0.89152	0.0085	transcription factor activity, sequence-specific DNA binding [GO:0003700]
Uncharacterized protein	AN8542	A0A1U8QTS6_EMENI	Purple	0	-0.0190855	-0.0614454	-0.0403133	-0.21967	-0.0158207	-0.239881	0.0234081	0.00954299	-0.139259	0.0448954	0.275885	0.243275	0.0084	catalytic activity [GO:0003824]	nucleoside metabolic process [GO:0009116]
Uncharacterized protein	AN7712	A0A1U8QXD4_EMENI	Purple	0	0.31617	0.120706	-0.0113957	-0.0392558	0.0209725	0.113377	0.0335104	0.157156	0.266315	0.741872	0.711621	0.629167	0.0083
Uncharacterized protein	AN5802	A0A1U8QWE8_EMENI	Purple	0	0.00291593	-0.04286	0.0815755	-0.131419	-0.0871768	-0.0947731	0.0778091	0.268129	0.24566	0.119135	0.0435621	-0.183226	0.008	RNA binding [GO:0003723]
Uncharacterized protein	AN7568	A0A1U8QNV4_EMENI	Purple	0	-0.147787	-0.150235	-0.150982	-0.223163	-0.167796	-0.200881	-0.050935	0.0394659	0.110033	0.22648	0.294703	0.541844	0.0079	oxidoreductase activity [GO:0016491]
Uncharacterized protein	AN6858	A0A1U8QQN7_EMENI	Purple	0	-0.0409932	0.0742093	0.0254016	0.0350579	-0.102871	-0.218424	-0.150716	-0.247913	-0.258114	-0.121001	-0.00787977	0.367574	0.0079
Uncharacterized protein	AN8590	A0A1U8QGF0_EMENI	Purple	0	-0.0952011	-0.159327	-0.186239	-0.196897	-0.0825409	-0.0643556	0.304749	0.234274	0.351834	0.286804	0.266576	-0.0241132	0.0078	DNA binding [GO:0003677];RNA polymerase II transcription factor activity, sequence-specific DNA binding [GO:0000981];zinc ion binding [GO:0008270]	transcription, DNA-templated [GO:0006351]
Cysteine synthase 1 (CS 1) (EC 2.5.1.-) (EC 2.5.1.47) (O-acetylserine (thiol)-lyase 1) (OAS-TL 1) (O-acetylserine sulfhydrylase 1) (O-succinylserine sulfhydrylase)	AN8057	CYSK_EMENI	Purple	0	-0.151666	-0.0959733	0.0606319	-0.0459859	0.0304205	0.125212	0.279691	0.395196	0.529015	0.64019	0.582654	0.407491	0.0078	cysteine synthase activity [GO:0004124];pyridoxal phosphate binding [GO:0030170];transferase activity [GO:0016740]	cellular amino acid biosynthetic process [GO:0008652];cysteine biosynthetic process from serine [GO:0006535]
Uncharacterized protein	AN3604	Q5B776_EMENI	Purple	0	-0.0021135	0.0427253	0.109379	0.0431028	0.044743	0.140696	0.11699	0.254342	0.231537	0.287744	0.260271	0.0669731	0.0078	phosphatase activity [GO:0016791]
Uncharacterized protein	AN1569	Q5BD11_EMENI	Purple	0	0.102203	0.163352	0.349582	0.206659	0.0806579	0.08335	0.218756	0.131715	0.117807	0.109343	0.432799	0.871435	0.0078
Uncharacterized protein	AN7277	Q5AWQ3_EMENI	Purple	0	-0.0338041	0.194882	-0.504027	-0.138168	-0.239257	-0.247642	-0.203801	-0.270113	0.034221	0.243432	0.391073	0.544874	0.0077		transmembrane transport [GO:0055085]
Uncharacterized protein	AN0957	A0A1U8QXV3_EMENI	Purple	0	0.0621802	0.130096	-0.0191938	0.232514	0.21798	0.250525	0.165377	0.41596	0.368469	0.484973	0.558042	0.337198	0.0077		DNA repair [GO:0006281];kinetochore assembly [GO:0051382]
Mannosyl-oligosaccharide alpha-1,2-mannosidase 1B (EC 3.2.1.113) (Class I alpha-mannosidase 1B) (Man(9)-alpha-mannosidase 1B)	AN0787	MNS1B_EMENI	Purple	0	-0.00638938	0.0331108	-0.152873	0.0247792	0.0318291	0.0467769	-0.0287823	-0.0296641	0.0308164	0.181806	0.175928	0.369438	0.0077	calcium ion binding [GO:0005509];mannosyl-oligosaccharide 1,2-alpha-mannosidase activity [GO:0004571]	carbohydrate metabolic process [GO:0005975];endoplasmic reticulum unfolded protein response [GO:0030968];N-glycan processing [GO:0006491];protein glycosylation [GO:0006486];ubiquitin-dependent glycoprotein ERAD pathway [GO:0097466]
Uncharacterized protein	AN0275	A0A1U8QLD5_EMENI	Purple	0	-0.221898	-0.31366	-0.466162	0.0674002	-0.00545463	0.160536	0.203173	0.293835	0.41001	0.574439	0.533821	0.585939	0.0077
Uncharacterized protein	AN4329	A0A1U8QLR5_EMENI	Purple	0	-0.00838565	-0.0499438	-0.242919	-0.0315921	0.052093	0.122434	0.0931675	0.0373558	0.0584446	0.16637	0.352693	0.645937	0.0075
Uncharacterized protein	AN4099	A0A1U8QVN7_EMENI	Purple	0	0.0670651	0.0376635	0.11575	0.206528	0.249607	0.233204	0.278834	0.344176	0.238225	0.295515	0.362516	0.553061	0.0075
Uncharacterized protein	AN0988	Q5BEP2_EMENI	Purple	0	0.217898	0.0815024	0.0467453	0.0552053	0.136222	0.105129	0.210257	0.193436	0.261376	0.258455	0.254537	0.301972	0.0075	ATP binding [GO:0005524];protein kinase activity [GO:0004672]
Uncharacterized protein	AN5796	Q5B0Y4_EMENI	Purple	0	-0.257175	-0.172917	-0.124386	-0.0945936	0.0459226	-8.7142e-05	0.0336814	0.238564	0.336619	0.361643	0.533882	0.402699	0.0074
Uncharacterized protein	AN5145	A0A1U8QQ50_EMENI	Purple	0	-0.146536	-0.377876	-0.344764	-0.385404	-0.385267	-0.394683	-0.452368	-0.209757	-0.00398197	-0.0795333	0.109459	0.255319	0.0074
Uncharacterized protein	AN1163	A0A1U8QU15_EMENI	Purple	0	-0.0550581	-0.072515	-0.276044	-0.0646311	-0.0166975	-0.0254258	0.124857	0.25239	0.387111	0.512985	0.431976	0.602934	0.0074	ATP binding [GO:0005524]
Uncharacterized protein	AN5229	A0A1U8QT18_EMENI	Purple	0	0.119951	0.256176	0.336552	0.140094	-0.0520464	-0.259566	0.140831	0.171066	0.150159	0.1833	0.181858	0.0775404	0.0072
Uncharacterized protein	AN0790	Q5BF90_EMENI	Purple	0	-0.0319861	-0.0373086	0.00366572	-0.172037	-0.1521	-0.124258	-0.157422	-0.0273618	0.0270539	0.104683	0.240179	0.548899	0.0071
Uncharacterized protein	AN4959	A0A1U8QWM1_EMENI	Purple	0	0.0694268	0.0680774	0.0620562	-0.162864	-0.0739275	-0.0841828	0.213591	0.132658	0.204905	0.182589	0.180885	-0.289758	0.007		DNA replication [GO:0006260]
Uncharacterized protein	AN6105	A0A1U8QEN4_EMENI	Purple	0	-0.3348	-0.542373	-0.29142	-0.670312	-0.364843	-0.644125	-0.510308	-0.129811	-0.173017	0.285558	0.173045	0.903008	0.0069	carbon-sulfur lyase activity [GO:0016846]	metabolic process [GO:0008152]
Autophagy-related protein 22-1	AN7437	AT221_EMENI	Purple	0	-0.071415	0.158985	0.0383357	0.260561	0.344094	0.229581	0.218441	0.273076	0.2716	0.264485	0.318757	0.415247	0.0068	transporter activity [GO:0005215]	amino acid transmembrane export from vacuole [GO:0032974];autophagy [GO:0006914]
Uncharacterized protein	AN6316	A0A1U8QEW1_EMENI	Purple	0	0.00165449	0.0643283	-0.12921	0.165387	0.00865175	0.048163	0.0851788	0.218735	0.126132	0.305345	0.29935	0.28183	0.0067	ATP binding [GO:0005524];mismatched DNA binding [GO:0030983]	mismatch repair [GO:0006298]
Uncharacterized protein	AN2257	A0A1U8QYA5_EMENI	Purple	0	0.00242966	-0.0526255	-0.177917	0.0176746	-0.0218333	0.0275734	0.118495	0.0749665	0.118222	0.294232	0.376135	0.628404	0.0067
Uncharacterized protein	AN4738	Q5B3Z2_EMENI	Purple	0	-0.103346	0.0743824	-0.122383	0.00700078	-0.077284	-0.0760178	-0.101979	0.0682725	0.0712635	0.107341	0.120403	0.134971	0.0065
Uncharacterized protein	AN1290	A0A1U8QPT8_EMENI	Purple	0	-0.271849	0.136675	-0.258213	-0.0498053	-0.137207	-0.230155	0.0317315	0.0117042	-0.217404	0.139719	0.13829	0.430127	0.0065	solute:proton antiporter activity [GO:0015299]
Uncharacterized protein	AN0466	A0A1U8QNF9_EMENI	Purple	0	-0.172135	-0.16599	-0.126385	0.0686623	-0.00242898	0.0508672	-0.0983099	-0.0925276	0.112855	0.0837951	0.235753	0.632946	0.0065
Uncharacterized protein	AN3596	A0A1U8QS50_EMENI	Purple	0	0.11346	-0.048857	0.00576891	-0.0504796	-0.0988138	-0.113035	-0.0148759	0.156119	0.259154	0.265942	0.301082	0.244091	0.0064	FMN binding [GO:0010181]
Uncharacterized protein	AN0913	A0A1U8QRH7_EMENI	Purple	0	-0.0583933	-0.127315	-0.344435	-0.271902	-0.313709	-0.274979	-0.36055	-0.226854	-0.184616	0.0137874	0.0231287	0.259737	0.0064	phosphotransferase activity, for other substituted phosphate groups [GO:0016780]	phospholipid biosynthetic process [GO:0008654]
Uncharacterized protein	AN6217	A0A1U8QT70_EMENI	Purple	0	-0.0832755	-0.0390323	0.00783288	-0.0893986	-0.0548308	-0.108277	0.189641	0.0273481	0.141497	0.106874	0.166694	0.173472	0.0063
Uncharacterized protein	AN5156	Q5B2S4_EMENI	Purple	0	-0.111359	-0.145905	-0.132109	-0.187332	-0.157632	-0.159357	-0.153765	-0.0790405	0.0217141	0.0900917	0.125128	0.262461	0.0063	protein kinase binding [GO:0019901]	regulation of cyclin-dependent protein serine/threonine kinase activity [GO:0000079]
Uncharacterized protein	AN0080	A0A1U8QRT3_EMENI	Purple	0	-0.0832823	0.00865768	-0.190358	0.072793	0.0325014	0.0872557	0.0731082	0.348038	0.44688	0.326899	0.35192	0.189467	0.0063	catalytic activity [GO:0003824]	metabolic process [GO:0008152]
Uncharacterized protein	AN7500	Q5AW30_EMENI	Purple	0	0.241961	-0.115965	0.32298	-0.326576	-0.0748469	0.0565881	0.139017	0.35026	0.499143	0.541275	0.329667	0.6387	0.0062	calcium ion binding [GO:0005509];oxidoreductase activity [GO:0016491]
Uncharacterized protein	AN4967	A0A1U8QJM0_EMENI	Purple	0	0.0376794	-0.0978022	-0.019036	-0.15496	-0.0125097	0.0157505	0.10639	0.1957	0.19688	0.37859	0.439277	0.335026	0.0062	hydrolase activity [GO:0016787]	cellular protein modification process [GO:0006464]
Uncharacterized protein	AN2494	A0A1U8QEN1_EMENI	Purple	0	-0.0600842	-0.0571009	-0.397443	-0.123587	-0.0455981	-0.112378	0.0871101	0.00224017	0.30667	0.396025	0.557932	1.16356	0.0062	deaminase activity [GO:0019239]
Uncharacterized protein	AN8043	Q5AUI7_EMENI	Purple	0	-0.377527	-0.528305	-0.438158	-0.487495	-0.367556	-0.362573	-0.31843	-0.0943666	0.0999766	0.438337	0.373916	0.905256	0.0061
Uncharacterized protein	AN7042	A0A1U8QLI5_EMENI	Purple	0	-0.15217	-0.0123817	-0.0163935	-0.377028	-0.570607	-0.326907	0.0712973	0.27946	0.482768	0.725495	0.654545	0.709849	0.0061
Uncharacterized protein	AN4028	A0A1U8QJM5_EMENI	Purple	0	0.0622406	0.0815638	-0.0634313	0.136384	0.0974446	0.0652348	0.163143	0.11957	0.108759	0.238383	0.333027	0.298811	0.0061
Uncharacterized protein	AN2042	Q5BBN8_EMENI	Purple	0	-0.287078	-0.583883	-0.145703	-0.608523	-0.600075	-0.725888	-0.646455	-0.58594	-0.286017	0.0968386	0.0616388	0.564855	0.0061	oxidoreductase activity [GO:0016491]
Beta-hexosaminidase (EC 3.2.1.52)	AN1502	A0A1U8QLR6_EMENI	Purple	0	0.108203	0.138383	-0.0881755	0.105794	0.178347	0.218356	0.2606	0.339321	0.371265	0.38316	0.424436	0.551689	0.0061	beta-N-acetylhexosaminidase activity [GO:0004563];N-acetyl-beta-D-galactosaminidase activity [GO:0102148]	carbohydrate metabolic process [GO:0005975]
Uncharacterized protein	AN5806	A0A1U8QNC9_EMENI	Purple	0	-0.146625	-0.09504	-0.0880349	0.110539	0.163999	0.249938	0.0862548	0.244316	0.285847	0.228307	0.238184	0.305944	0.006	DNA binding [GO:0003677];transcription coactivator activity [GO:0003713]	regulation of transcription, DNA-templated [GO:0006355]
Uncharacterized protein	AN5660	A0A1U8QH73_EMENI	Purple	0	0.0518467	-0.0503895	-0.0563782	-0.0857217	-0.0108666	0.0859628	0.196404	0.160935	0.22574	0.267904	0.297809	0.36068	0.006
Uncharacterized protein	AN4179	Q5B5K1_EMENI	Purple	0	-0.169641	-0.0531302	-0.415167	-0.00688611	0.037482	0.0866169	0.114592	0.0619145	0.163958	0.328955	0.331997	0.625831	0.006	transferase activity, transferring acyl groups other than amino-acyl groups [GO:0016747]	metabolic process [GO:0008152]
Uncharacterized protein	AN3381	A0A1U8QK63_EMENI	Purple	0	-0.0115062	-0.198346	-0.46327	-0.310953	-0.707963	-0.26302	-0.429007	-0.0843545	0.0507046	-0.218825	0.174315	0.456223	0.006	enoyl-[acyl-carrier-protein] reductase (NADH) activity [GO:0004318]	fatty acid biosynthetic process [GO:0006633]
Uncharacterized protein	AN1860	Q5BC70_EMENI	Purple	0	-0.278283	-0.283943	-0.159881	-0.240435	-0.314233	-0.29457	-0.420673	-0.199294	-0.105955	0.309783	0.274732	0.352435	0.006	catalytic activity [GO:0003824];coenzyme binding [GO:0050662]
Uncharacterized protein	AN3936	A0A1U8QXP1_EMENI	Purple	0	-0.0812525	-0.209346	-0.05323	-0.0404078	0.0451367	-0.0921071	-0.0214461	-0.0167942	0.153447	0.148096	0.217506	0.496133	0.0059
Uncharacterized protein	AN0315	A0A1U8QVH1_EMENI	Purple	0	-0.00300851	0.00990872	0.148239	0.0123407	0.187448	0.233057	0.258656	0.233926	0.296086	0.370715	0.337005	0.252373	0.0059
Mitochondrial presequence protease (EC 3.4.24.-)	AN3853	CYM1_EMENI	Purple	0	-0.0571136	-0.162647	-0.0999753	-0.18994	-0.214907	-0.28307	-0.0586977	0.0217817	0.0951458	0.205284	0.263348	0.356235	0.0058	metal ion binding [GO:0046872];metalloendopeptidase activity [GO:0004222]	cellular response to farnesol [GO:0097308];proteolysis involved in cellular protein catabolic process [GO:0051603]
Delta-aminolevulinic acid dehydratase (EC 4.2.1.24)	AN1403	A0A1U8QPT4_EMENI	Purple	0	-0.0835748	-0.0657901	-0.162755	-0.0353476	0.0341947	-0.0152112	0.0808914	0.211171	0.212519	0.239726	0.189726	0.143451	0.0058	metal ion binding [GO:0046872];porphobilinogen synthase activity [GO:0004655]	porphyrin-containing compound biosynthetic process [GO:0006779]
Uncharacterized protein	AN0070	A0A1U8QLX4_EMENI	Purple	0	0.00154284	-0.00900108	-0.00648108	-0.0478158	-0.0832216	0.0340252	-0.0843532	0.0893914	0.278441	0.462376	0.429419	0.600932	0.0058
Uncharacterized protein	AN2987	A0A1U8QNR6_EMENI	Purple	0	-0.0388043	0.000147752	-0.0132059	-0.0576132	0.116782	0.161713	0.236661	0.333422	0.32534	0.449517	0.455666	0.405789	0.0057
Uncharacterized protein	AN3209	Q5B8C1_EMENI	Purple	0	-0.40372	-0.358156	-0.371924	-0.0686788	0.0364887	-0.00724259	0.0681018	0.353843	0.329051	0.265942	0.266161	0.438426	0.0055	copper ion transmembrane transporter activity [GO:0005375]
Uncharacterized protein	AN0416	A0A1U8QW94_EMENI	Purple	0	-0.0560249	0.191106	0.0784688	-0.000601538	-0.1191	-0.240699	-0.141919	-0.0382516	0.0235487	0.0348737	0.136025	0.0297855	0.0055
Uncharacterized protein	AN5856	Q5B0S4_EMENI	Purple	0	0.346452	-0.0248004	-0.0330732	-0.0497815	0.170364	0.248535	0.19724	0.07867	0.126642	0.154656	0.298467	0.601517	0.0054	metal ion transmembrane transporter activity [GO:0046873]
Uncharacterized protein	AN5663	A0A1U8QLT7_EMENI	Purple	0	0.0235491	-0.119103	-0.102847	-0.0786898	-0.0145056	0.0318374	0.0991006	0.348668	0.490533	0.688788	0.483141	0.394458	0.0054
Uncharacterized protein	AN4772	A0A1U8QIH2_EMENI	Purple	0	0.0489046	0.0116565	-0.214946	-0.107924	-0.098252	-0.0329287	0.0520898	0.067786	0.234582	0.429332	0.359774	0.497015	0.0054	deoxyribose-phosphate aldolase activity [GO:0004139]	deoxyribonucleotide catabolic process [GO:0009264];transmembrane transport [GO:0055085]
Uncharacterized protein	AN3987	A0A1U8QZ30_EMENI	Purple	0	-0.189533	-0.24002	-0.226536	-0.643467	-0.76365	-0.574991	-0.537915	-0.231602	0.0935948	0.468791	0.49843	0.61519	0.0052
Uncharacterized protein	AN3890	A0A1U8QGS2_EMENI	Purple	0	0.108901	0.113462	0.192432	0.184888	0.111689	0.236027	0.184358	0.293659	0.213921	0.496924	0.36632	0.239867	0.0052	damaged DNA binding [GO:0003684]	nucleotide-excision repair [GO:0006289]
Mitochondrial distribution and morphology protein 34	AN2055	MDM34_EMENI	Purple	0	0.193343	-0.353154	-0.171813	-0.222296	-0.00861029	0.0214706	0.266409	0.219921	0.462619	0.459245	0.438934	0.50636	0.0052		mitochondrion-endoplasmic reticulum membrane tethering [GO:1990456];mitochondrion organization [GO:0007005];phospholipid transport [GO:0015914]
Uncharacterized protein	AN5423	A0A1U8QP74_EMENI	Purple	0	-0.0569457	0.180503	0.115973	0.19617	0.22724	0.373359	0.366486	0.413241	0.385731	0.499341	0.30922	0.296448	0.0051
Uncharacterized protein	AN2130	A0A1U8QYV9_EMENI	Purple	0	-0.0357947	-0.00961068	-0.203458	0.00274451	-0.0292145	-0.207893	0.052567	-0.0726515	0.142186	0.157259	0.17149	0.486038	0.0051	guanyl-nucleotide exchange factor activity [GO:0005085]	small GTPase mediated signal transduction [GO:0007264]
Uncharacterized protein	AN1915	A0A1U8QLQ4_EMENI	Purple	0	-0.141625	-0.285716	-0.0830266	-0.409154	-0.384299	-0.34564	-0.143089	-0.0104373	0.0693107	0.465501	0.380068	0.425055	0.0051	oxidoreductase activity, acting on the CH-CH group of donors [GO:0016627]	heme a biosynthetic process [GO:0006784]
Uncharacterized protein	AN1655	Q5BCS5_EMENI	Purple	0	-0.0238841	0.0496006	0.043521	0.0101533	-0.00702525	-0.0452281	0.0849273	0.191014	0.328158	0.392512	0.335	0.266832	0.0051	microtubule binding [GO:0008017];transporter activity [GO:0005215]	transmembrane transport [GO:0055085]
Uncharacterized protein	AN8557	A0A1U8QFP7_EMENI	Purple	0	-0.0729732	-0.102464	-0.225829	-0.0791677	-0.100765	-0.0506016	-0.0116703	0.00213685	-0.0151466	0.205299	0.288873	0.304987	0.005	DNA binding [GO:0003677];zinc ion binding [GO:0008270]
Uncharacterized protein	AN6881	A0A1U8QV66_EMENI	Purple	0	-0.417037	-0.55522	-0.462915	-0.663642	-0.96749	-0.580468	-0.615786	0.11095	0.178868	0.24166	0.369667	0.958823	0.005
Uncharacterized protein	AN6733	A0A1U8QJ41_EMENI	Purple	0	-0.0979206	-0.0250411	-0.136722	-0.267481	-0.233685	-0.304803	-0.16844	-0.0582175	-0.0327506	0.201048	0.161363	0.247381	0.005	DNA binding [GO:0003677];zinc ion binding [GO:0008270]	transcription, DNA-templated [GO:0006351]
Lipase (EC 3.1.1.3)	AN1799	A0A1U8QRI9_EMENI	Purple	0	-0.0442384	-0.0935124	-0.46489	0.196777	-0.334566	-0.231878	-0.163697	-0.30175	0.337648	0.581328	0.726998	0.880293	0.005	triglyceride lipase activity [GO:0004806]	lipid catabolic process [GO:0016042]
Uncharacterized protein	AN4973	A0A1U8QG42_EMENI	Purple	0	-0.0970537	-0.332893	-0.597175	-0.235807	-0.0430007	-0.054861	0.0404889	0.0387411	0.1069	0.0711641	0.138183	-0.0867969	0.0049
Transcription factor steA	AN2290	STE12_EMENI	Purple	0	0.0524339	0.0465835	0.0611372	0.0327558	0.103254	0.0482431	0.282334	0.252257	0.243519	0.203136	0.293332	0.379252	0.0049	metal ion binding [GO:0046872];sequence-specific DNA binding [GO:0043565];transcription factor activity, sequence-specific DNA binding [GO:0003700]	negative regulation of transcription, DNA-templated [GO:0045892];negative regulation of transcription from RNA polymerase II promoter [GO:0000122];regulation of secondary metabolite biosynthetic process [GO:1900376];sexual reproduction [GO:0019953];sporocarp development involved in sexual reproduction [GO:0000909];transcription, DNA-templated [GO:0006351]
Uncharacterized protein	AN8764	A0A1U8QKU1_EMENI	Purple	0	-0.280601	-0.308372	-0.628712	-0.500053	-0.495174	-0.331733	-0.421594	-0.00472125	-0.0534367	0.423364	0.687227	0.77631	0.0047	ferrous iron binding [GO:0008198];oxidoreductase activity, acting on single donors with incorporation of molecular oxygen [GO:0016701];zinc ion binding [GO:0008270]	cellular aromatic compound metabolic process [GO:0006725]
Uncharacterized protein	AN5924	A0A1U8QJY3_EMENI	Purple	0	0.066214	-0.0884136	-0.279492	-0.0777492	0.00894385	-0.07627	0.151349	0.129181	0.275611	0.34628	0.339644	0.62025	0.0047	RNA polymerase II transcription factor activity, sequence-specific DNA binding [GO:0000981];zinc ion binding [GO:0008270]
Uncharacterized protein	AN3180	Q5B8F0_EMENI	Purple	0	-0.111907	0.183807	0.228678	0.143111	0.0146641	0.0600533	0.292256	0.314886	0.492778	0.424859	0.293003	0.274478	0.0047
Uncharacterized protein	AN1916	Q5BC14_EMENI	Purple	0	-0.0435833	-0.022164	-0.0332998	-0.0308484	-0.0775632	0.0217149	-0.00868075	0.105499	0.208833	0.181958	0.199991	0.0751638	0.0047	zinc ion binding [GO:0008270]
Uncharacterized protein	AN7751	Q5AVC9_EMENI	Purple	0	-0.171319	-0.3849	-0.203649	-0.427118	-0.461852	-0.479878	-0.399488	-0.246307	-0.0173943	0.30861	0.327541	0.190716	0.0045	FAD binding [GO:0071949];squalene monooxygenase activity [GO:0004506]
Autophagy-related protein 22-2	AN7591	AT222_EMENI	Purple	0	0.108646	-0.0314745	0.0661603	0.0274431	0.068974	0.127872	0.320378	0.337362	0.38624	0.503109	0.449704	0.518848	0.0045	transporter activity [GO:0005215]	amino acid transmembrane export from vacuole [GO:0032974];autophagy [GO:0006914]
Uncharacterized protein	AN5765	A0A1U8QLB9_EMENI	Purple	0	-0.0756744	-1.4693	-1.36742	-1.2396	0.0869003	-0.0377605	0.412477	0.117543	0.465362	0.720959	0.244217	-0.34358	0.0045
Uncharacterized protein	AN4558	A0A1U8QMT7_EMENI	Purple	0	0.0398112	0.0658063	-0.024981	-0.0534179	0.0052605	-0.0897588	-0.026569	-0.186001	-0.119044	-0.088682	0.0679639	0.173209	0.0045	DNA binding [GO:0003677];RNA polymerase II transcription factor activity, sequence-specific DNA binding [GO:0000981];zinc ion binding [GO:0008270]	transcription, DNA-templated [GO:0006351]
Uncharacterized protein	AN4839	Q5B3P1_EMENI	Purple	0	0.147295	0.153947	-0.0755407	-0.0471555	0.090164	0.193277	0.140036	0.20859	0.543566	0.491415	0.550314	0.632407	0.0044
Uncharacterized protein	AN6890	A0A1U8QVN6_EMENI	Purple	0	0.00853749	-0.0576334	-0.037889	0.0995821	-0.087897	0.0434503	-0.0084085	-0.00175054	0.106582	0.257802	0.288873	0.367249	0.0043		positive regulation of autophagy [GO:0010508]
Uncharacterized protein	AN4906	A0A1U8QSM6_EMENI	Purple	0	0.0671927	0.00871692	-0.198391	0.11395	0.141583	0.0850064	0.23028	0.302887	0.312493	0.364179	0.299447	0.119955	0.0043	oxidoreductase activity [GO:0016491]
Uncharacterized protein	AN8339	A0A1U8QVU9_EMENI	Purple	0	-0.0030207	0.0761201	0.142908	0.0871544	-0.0080909	0.113988	0.0810826	0.29401	0.399922	0.551151	0.391573	0.68824	0.0042
Uncharacterized protein	AN5612	Q5B1G8_EMENI	Purple	0	-0.188885	-0.0122233	-0.173796	-0.164932	-0.114782	0.00935404	0.118458	0.0522262	0.198408	0.13934	0.199771	0.189104	0.0042
Uncharacterized protein	AN1201	Q5BE29_EMENI	Purple	0	0.0415909	-0.0623051	0.152075	0.00156663	-0.0362566	0.0457142	0.168678	0.185861	0.187992	0.25796	0.374223	0.291229	0.0042	aminoacyl-tRNA ligase activity [GO:0004812];ATP binding [GO:0005524]	tRNA aminoacylation for protein translation [GO:0006418]
Uncharacterized protein	AN8560	Q5AT20_EMENI	Purple	0	-0.0252467	0.0282179	-0.0705219	0.0870357	0.0715781	0.18086	0.353665	0.23584	0.481904	0.466818	0.528928	0.477531	0.0041		transmembrane transport [GO:0055085]
Uncharacterized protein	AN3344	A0A1U8QT56_EMENI	Purple	0	-0.102825	-0.405328	-0.221187	-0.72867	-0.783405	-0.780592	-0.760182	-0.505832	-0.344063	0.32226	0.353686	0.339071	0.0039	N-acetyltransferase activity [GO:0008080]
Uncharacterized protein	AN2890	A0A1U8QUP0_EMENI	Purple	0	-0.295173	-0.611561	-0.632151	-0.117254	0.154494	0.276685	0.0458504	-0.0208694	0.158779	0.478822	0.71106	1.39931	0.0038	hydrolase activity [GO:0016787]	metabolic process [GO:0008152]
Uncharacterized protein	AN8202	A0A1U8QUI3_EMENI	Purple	0	0.0413441	-0.0791285	-0.240846	-0.268481	-0.190461	-0.170535	-0.079057	-0.0376707	0.0427452	0.127019	0.0925792	0.156456	0.0037
Uncharacterized protein	AN6595	Q5AYN5_EMENI	Purple	0	-0.195642	-0.105298	-0.248494	-0.0148317	-0.0585142	-0.0603175	-0.185303	-0.104883	-0.0500913	0.3293	0.389041	0.438996	0.0037	flavin adenine dinucleotide binding [GO:0050660];oxidoreductase activity, acting on the CH-CH group of donors [GO:0016627]
Uncharacterized protein	AN3131	Q5B8J9_EMENI	Purple	0	-0.162781	-0.16182	-0.0598582	-0.177833	-0.247795	-0.306149	-0.13772	0.0451183	0.14284	0.270561	0.377607	0.278064	0.0037	ATP binding [GO:0005524]	mitochondrial respiratory chain complex III assembly [GO:0034551]
Carboxypeptidase (EC 3.4.16.-)	AN1426	A0A1U8QTN1_EMENI	Purple	0	-0.436835	-0.529548	-0.56631	-0.348686	-0.307547	-0.431391	-0.409241	-0.537365	-0.388083	-0.115191	0.0454649	0.879363	0.0037	serine-type carboxypeptidase activity [GO:0004185]
Uncharacterized protein	AN5557	Q5B1M3_EMENI	Purple	0	0.0327945	-0.0403163	-0.384784	0.0193442	0.153697	0.198392	0.182743	0.140847	0.137508	0.469506	0.589392	0.880347	0.0036
Uncharacterized protein	AN4998	A0A1U8QUL6_EMENI	Purple	0	-0.0979715	-0.0851896	-0.301632	0.00888093	-0.0555896	-0.249291	-0.114519	-0.123665	-0.0646896	-0.0715883	-0.025366	0.320187	0.0036		regulation of GTPase activity [GO:0043087];signal transduction [GO:0007165]
Uncharacterized protein	AN5597	A0A1U8QJF1_EMENI	Purple	0	-0.10798	-0.175527	-0.264486	-0.279994	-0.268711	-0.223206	-0.166126	0.0391725	0.00533001	0.0291197	-0.10569	-0.242895	0.0035	ubiquinol-cytochrome-c reductase activity [GO:0008121]	mitochondrial electron transport, ubiquinol to cytochrome c [GO:0006122]
Uncharacterized protein	AN2255	A0A1U8QNF8_EMENI	Purple	0	-0.286449	0.012756	-0.124631	0.0942869	0.168385	-0.00636832	-0.0527292	-0.0814359	-0.0673913	0.305148	0.401008	0.503879	0.0035	ATP binding [GO:0005524]
Uncharacterized protein	AN3214	A0A1U8QV75_EMENI	Purple	0	-0.0914655	-0.265457	-0.396307	-0.171561	-0.030552	-0.116313	-0.27871	-0.308399	0.0120052	0.523607	0.799513	0.62911	0.0034	phosphorelay sensor kinase activity [GO:0000155]
Uncharacterized protein	AN3092	A0A1U8QXG2_EMENI	Purple	0	-0.0112168	-0.0789943	-0.150802	0.0124572	-0.0153036	-0.172908	0.126659	0.0558717	0.16779	0.143414	0.217051	0.360621	0.0033	guanyl-nucleotide exchange factor activity [GO:0005085]	small GTPase mediated signal transduction [GO:0007264]
Uncharacterized protein	AN8122	Q5AUA8_EMENI	Purple	0	-0.0133778	-0.410036	-0.318907	-0.430535	-0.142568	-0.192897	0.0549788	0.332508	0.533429	0.64803	0.685889	1.05421	0.0031		transmembrane transport [GO:0055085]
Uncharacterized protein	AN1469	A0A1U8QL86_EMENI	Purple	0	-0.01037	-0.126506	-0.0927278	-0.0489749	0.0372167	0.0830186	0.0433055	0.144635	0.162802	0.21364	0.307525	0.381232	0.003	ATPase activator activity [GO:0001671];chaperone binding [GO:0051087]	protein maturation by iron-sulfur cluster transfer [GO:0097428];protein oligomerization [GO:0051259]
Uncharacterized protein	AN8741	A0A1U8QUK1_EMENI	Purple	0	-0.274388	-0.151882	-0.548187	-0.329383	-0.549357	-0.638562	-0.488933	-0.107874	0.216273	0.506728	0.901057	1.0258	0.0027	nucleic acid binding [GO:0003676]
Transcription activator of gluconeogenesis acuK (Acetate non-utilizing mutant protein K)	AN7468	ACUK_EMENI	Purple	0	-0.0153231	-0.0586406	-0.302354	-0.202104	-0.20901	-0.108376	-0.00956831	0.0383428	0.154154	0.159828	0.305785	0.305863	0.0027	RNA polymerase II regulatory region sequence-specific DNA binding [GO:0000977];RNA polymerase II transcription factor activity, sequence-specific DNA binding [GO:0000981];transcription factor activity, sequence-specific DNA binding [GO:0003700];zinc ion binding [GO:0008270]	carbon catabolite regulation of transcription from RNA polymerase II promoter [GO:0000429];carbon utilization [GO:0015976];gluconeogenesis [GO:0006094];positive regulation of gluconeogenesis [GO:0045722];transcription, DNA-templated [GO:0006351]
Uncharacterized protein	AN1024	Q5BEK6_EMENI	Purple	0	0.0535747	0.16689	0.143936	0.0367992	0.00521408	-0.0684128	0.246752	0.341964	0.388069	0.404197	0.474358	0.442697	0.0027	ATP binding [GO:0005524]
Uncharacterized protein	AN6513	A0A1U8QG41_EMENI	Purple	0	-0.191982	-0.0366633	-0.442635	-0.039218	0.0538518	0.240524	0.183776	0.326688	0.307642	0.360532	0.535718	0.242542	0.0026	nucleic acid binding [GO:0003676]	tRNA processing [GO:0008033]
Uncharacterized protein	AN4693	Q5B437_EMENI	Purple	0	-0.0246104	-0.0728764	-0.00408209	-0.0718502	-0.0948291	-0.128093	-0.0331284	0.0280025	0.143193	0.0966281	0.199545	0.238717	0.0026
Uncharacterized protein	AN2872	A0A1U8QIP4_EMENI	Purple	0	-0.099164	-0.0119215	0.00260936	-0.0934507	-0.139745	-0.173967	-0.218109	-0.16297	-0.0913468	0.127115	0.142998	0.209126	0.0026
Uncharacterized protein	AN0604	A0A1U8QFF3_EMENI	Purple	0	0.133291	0.29136	0.649096	0.113152	0.0511713	0.115396	0.300059	0.292427	0.301454	0.442767	0.401865	0.543565	0.0026	endonuclease activity [GO:0004519]	nucleotide-excision repair [GO:0006289];response to UV [GO:0009411]
Uncharacterized protein	AN6831	A0A1U8QYS7_EMENI	Purple	0	-0.0170923	-0.0486786	0.180712	-0.212791	-0.274717	-0.225316	0.0440261	0.0572683	0.153513	0.564876	0.424066	0.519506	0.0025	substrate-specific transmembrane transporter activity [GO:0022891]
NEDD8-activating enzyme E1 regulatory subunit	AN2441	A0A1U8QUS1_EMENI	Purple	0	0.0743221	0.0682036	0.0768833	0.0613911	0.0892589	0.129377	0.268595	0.338806	0.358704	0.379004	0.449508	0.240979	0.0025	NEDD8 activating enzyme activity [GO:0019781]	protein neddylation [GO:0045116]
Uncharacterized protein	AN1102	A0A1U8QTD6_EMENI	Purple	0	-0.21972	-0.31322	-0.224199	-0.162265	-0.240828	-0.404721	-0.185539	-0.138887	-0.0234677	-0.00193305	0.00727768	0.18877	0.0025	catalytic activity [GO:0003824];pyridoxal phosphate binding [GO:0030170]	biosynthetic process [GO:0009058]
Uncharacterized protein	AN5492	Q5B1T8_EMENI	Purple	0	-0.0992861	-0.129212	-0.192314	0.151398	0.055205	-0.0823865	0.140154	0.0575694	0.105487	0.331338	0.274827	0.619189	0.0024	deaminase activity [GO:0019239]
Uncharacterized protein	AN7711	Q5AVG9_EMENI	Purple	0	-0.032186	-0.0383058	-0.0874676	-0.0384287	-0.0160902	0.0860132	-0.0635108	-0.0402482	-0.0319967	0.231166	0.33665	0.560906	0.0023	hydrolase activity [GO:0016787]
Reticulon-like protein	AN5404	Q5B226_EMENI	Purple	0	0.0874981	-0.0436789	-0.116353	-0.22022	-0.119572	-0.0226693	0.00729218	0.0731529	0.161304	0.266671	0.242963	0.378676	0.0023
Uncharacterized protein	AN3569	A0A1U8QK25_EMENI	Purple	0	-0.247423	-0.119724	-0.328044	-0.158586	-0.281834	-0.0638996	-0.189189	-0.142175	-0.0387401	0.130889	0.140012	0.228135	0.0023	FAD binding [GO:0071949]
Uncharacterized protein	AN2340	Q5BAU0_EMENI	Purple	0	0.0771932	-0.271026	0.00236896	-0.578144	-0.516491	-0.80016	-0.346355	-0.4746	-0.411823	0.428995	0.659711	0.618783	0.0023	FAD binding [GO:0071949];oleate hydratase activity [GO:0050151]	fatty acid metabolic process [GO:0006631]
Uncharacterized protein	AN5568	A0A1U8QG57_EMENI	Purple	0	0.0157856	-0.507788	-0.562281	-0.817841	-0.586214	-0.50348	-0.516245	-0.427254	-0.242633	0.0553151	0.162265	0.508033	0.0022
Uncharacterized protein	AN0716	A0A1U8QHS0_EMENI	Purple	0	0.0379876	-0.0277618	0.0368114	-0.0399993	0.0196944	0.0527389	0.0237954	0.172536	0.0931662	0.210509	0.209788	0.095798	0.0022	phosphatidate cytidylyltransferase activity [GO:0004605]	cardiolipin biosynthetic process [GO:0032049]
Uncharacterized protein	AN6994	A0A1U8QNH5_EMENI	Purple	0	-0.262083	-0.0933875	-0.0140305	0.285955	0.104711	0.295276	0.105334	0.398816	0.338999	0.40615	0.447577	0.419877	0.0021
Uncharacterized protein	AN6740	Q5AY90_EMENI	Purple	0	-0.16954	-0.105057	0.00635669	0.044073	0.078239	-0.00810803	-0.0915273	0.0552807	0.252435	0.393534	0.43791	0.601211	0.0021
Uncharacterized protein	AN5780	A0A1U8QLJ4_EMENI	Purple	0	-0.0857009	0.150344	-0.159114	0.114078	0.0809166	-0.0398638	0.0557147	0.0616149	0.0936618	0.257133	0.433009	0.565337	0.0021
Uncharacterized protein	AN3528	A0A1U8QZN0_EMENI	Purple	0	0.00593524	0.131023	-0.12593	0.0625905	0.0300256	0.143565	0.0996702	0.318908	0.172454	0.397172	0.578146	0.673944	0.0021
Uncharacterized protein	AN6250	Q5AZN0_EMENI	Purple	0	-0.0651298	0.0408639	-0.0215352	0.0908453	0.0486152	0.063945	-0.0228268	0.034354	0.0701709	0.0422465	0.00409565	0.325367	0.002	arginyltransferase activity [GO:0004057]	protein arginylation [GO:0016598]
Uncharacterized protein	AN5825	Q5B0V5_EMENI	Purple	0	-0.0272706	-0.107893	0.0207342	-0.121292	-0.0984884	-0.0866502	-0.183907	-0.26872	-0.150037	-0.000762273	0.0824547	0.238542	0.002	protein kinase binding [GO:0019901]	regulation of cyclin-dependent protein serine/threonine kinase activity [GO:0000079]
Uncharacterized protein	AN4935	Q5B3E5_EMENI	Purple	0	0.211801	0.251223	-0.00701325	-0.0325741	-0.005623	-0.0446838	-0.132837	-0.0296839	-0.0257869	0.103343	0.24731	0.397292	0.0019	ATP binding [GO:0005524];protein serine/threonine kinase activity [GO:0004674]
Uncharacterized protein	AN0994	Q5BEN6_EMENI	Purple	0	-0.0270417	0.0425414	0.146624	0.157987	0.253785	0.179509	0.284395	0.326132	0.381782	0.401868	0.115718	0.00535593	0.0019	protein tyrosine/serine/threonine phosphatase activity [GO:0008138]
Uncharacterized protein	AN6763	A0A1U8QJ89_EMENI	Purple	0	-0.0253412	0.124926	-0.140145	0.273688	0.263881	0.174294	0.188815	0.296394	0.201562	0.390911	0.405289	0.501389	0.0018
Carbamoyl-phosphate synthase arginine-specific small chain (CPS-A) (EC 6.3.5.5) (Arginine-specific carbamoyl-phosphate synthetase, glutamine chain)	AN2243	CARA_EMENI	Purple	0	0.0543708	-0.0694177	-0.238614	-0.0172776	0.294278	0.408006	0.601598	0.530429	0.528423	0.347948	0.329784	-0.0189021	0.0018	ATP binding [GO:0005524];carbamoyl-phosphate synthase (glutamine-hydrolyzing) activity [GO:0004088]	'de novo' pyrimidine nucleobase biosynthetic process [GO:0006207];arginine biosynthetic process [GO:0006526];glutamine metabolic process [GO:0006541];urea cycle [GO:0000050]
Uncharacterized protein	AN0864	A0A1U8QM43_EMENI	Purple	0	-0.0943534	0.0367183	-0.12324	-0.0182647	0.0754871	0.0281998	0.112231	0.161729	0.24767	0.236981	0.36748	0.404563	0.0018		proteasome assembly [GO:0043248]
Uncharacterized protein	AN0186	A0A1U8QXZ5_EMENI	Purple	0	-0.186023	-0.184253	-0.281781	-0.133266	-0.161521	-0.210228	-0.16538	0.0543047	0.263331	0.420007	0.439213	0.441271	0.0018
Uncharacterized protein	AN4367	A0A1U8QQ38_EMENI	Purple	0	0.16288	-0.0707057	-0.155993	-0.365167	-0.742834	-0.508058	-0.374512	-0.74199	-0.395976	0.000151818	0.395475	0.388859	0.0018	chitin synthase activity [GO:0004100]	chitin biosynthetic process [GO:0006031]
Uncharacterized protein	AN9075	Q5ARK5_EMENI	Purple	0	0.0577549	0.0604034	-0.153209	-0.00091867	0.11516	0.11902	-0.0219221	-0.0332277	0.234166	0.292399	0.448429	0.60187	0.0017	oxidoreductase activity [GO:0016491];zinc ion binding [GO:0008270]
Uncharacterized protein	AN4241	A0A1U8QWY3_EMENI	Purple	0	-0.276129	-0.378121	-0.365682	-0.150511	0.0731444	0.126899	0.303914	0.517203	0.382941	0.522978	0.532911	0.552004	0.0017	transporter activity [GO:0005215]	transmembrane transport [GO:0055085]
Cysteine synthase 2 (CS 2) (EC 2.5.1.47) (Cysteine synthase-like protein) (CSl) (O-acetylserine (thiol)-lyase 2) (OAS-TL 2) (O-acetylserine sulfhydrylase 2)	AN1513	CYSKL_EMENI	Purple	0	-0.0561218	-0.0124501	-0.185656	0.0633869	0.0798148	0.105383	0.189951	0.139264	0.267512	0.291922	0.296426	0.394579	0.0017	cysteine synthase activity [GO:0004124];pyridoxal phosphate binding [GO:0030170];transferase activity [GO:0016740]
Long-chain-alcohol oxidase (EC 1.1.3.20)	AN0623	A0A1U8QKH4_EMENI	Purple	0	-0.000837591	0.0222653	-0.191645	-0.0508674	-0.00686012	-0.0111909	-0.00146535	0.102273	0.132239	0.244827	0.218297	0.130935	0.0017	flavin adenine dinucleotide binding [GO:0050660];long-chain-alcohol oxidase activity [GO:0046577]
Uncharacterized protein	AN5258	A0A1U8QY03_EMENI	Purple	0	-0.289445	-0.298584	-0.4105	-0.359147	-0.387338	-0.383716	-0.48889	0.188253	0.319266	0.57879	0.494748	0.920795	0.0016	flavin adenine dinucleotide binding [GO:0050660];oxidoreductase activity, acting on CH-OH group of donors [GO:0016614]
Uncharacterized protein	AN6750	A0A1U8QPC1_EMENI	Purple	0	0.144173	-0.248479	-0.427081	-0.183308	-0.172765	-0.220135	0.0085602	0.189105	0.341036	0.64979	0.606512	0.786152	0.0015	FAD binding [GO:0071949]
Uncharacterized protein	AN5860	A0A1U8QR69_EMENI	Purple	0	0.121923	-0.167014	-0.0162037	-0.320824	-0.308828	-0.288373	-0.199086	-0.101366	0.050283	0.109583	0.0799782	0.457783	0.0015	substrate-specific transmembrane transporter activity [GO:0022891]
Uncharacterized protein	AN5349	A0A1U8QUD6_EMENI	Purple	0	0.0826729	-0.289545	-0.0952616	-0.176478	-0.0861707	-0.173356	-0.0513702	-0.0898659	0.0106362	0.121079	0.220732	0.44556	0.0015
Uncharacterized protein	AN0379	A0A1U8QU21_EMENI	Purple	0	-0.0277803	-0.116547	0.0160117	-0.0686518	-0.0610683	-0.110954	-0.0677745	0.127423	0.181887	0.299966	0.347765	0.464225	0.0015
Uncharacterized protein	AN6031	A0A1U8QTL0_EMENI	Purple	0	0.0268411	0.0834765	-0.243286	0.0979097	0.179505	0.322101	0.250471	0.0991022	0.198637	0.419878	0.581758	0.595622	0.0014	nitronate monooxygenase activity [GO:0018580]
Uncharacterized protein	AN3264	A0A1U8QU49_EMENI	Purple	0	-0.0550682	-0.165024	-0.256908	-0.209851	0.00069528	0.0195525	0.155048	0.0710207	0.141725	0.270032	0.566907	0.983084	0.0014		transmembrane transport [GO:0055085]
Uncharacterized protein	AN7470	Q5AW60_EMENI	Purple	0	0.128281	-0.0288341	0.0228556	-0.227347	-0.117277	-0.00255412	-0.129003	0.0301907	0.224012	0.289988	0.251262	0.663067	0.0013
Uncharacterized protein	AN6799	Q5AY31_EMENI	Purple	0	0.00998533	-0.066829	-0.570293	0.039871	0.187033	0.195274	0.209471	0.311862	0.257318	0.430581	0.487458	0.629274	0.0013	nucleic acid binding [GO:0003676]	DNA integration [GO:0015074]
Protein pacG (Nonrepressible acid phosphatase regulator pacG)	AN1414	PHOG_EMENI	Purple	0	-0.132687	0.0970583	-0.0484286	0.241401	0.142975	-0.000159199	0.152641	0.205893	0.341	0.29961	0.292843	0.862205	0.0013	DNA binding [GO:0003677];transcription factor activity, sequence-specific DNA binding [GO:0003700]	positive regulation of transcription from RNA polymerase II promoter [GO:0045944];transcription, DNA-templated [GO:0006351]
Uncharacterized protein	AN0938	A0A1U8QUG4_EMENI	Purple	0	0.0247914	0.155252	0.117126	0.13324	0.112446	-0.0235444	0.0702112	0.164084	0.301228	0.412522	0.416394	0.542677	0.0013	substrate-specific transmembrane transporter activity [GO:0022891]
Uncharacterized protein	AN8753	A0A1U8QWF2_EMENI	Purple	0	-0.236488	-0.0198231	-0.336476	0.06682	0.138492	0.0196831	0.0951585	0.000852865	0.0542477	0.299639	0.445964	0.948147	0.0012	RNA polymerase II transcription factor activity, sequence-specific DNA binding [GO:0000981];zinc ion binding [GO:0008270]
Uncharacterized protein	AN7640	A0A1U8QV17_EMENI	Purple	0	-0.115359	-0.454149	-0.114843	-0.222512	-0.16469	-0.188314	-0.473091	-0.129028	0.089735	0.242017	0.379413	0.510755	0.0012
Uncharacterized protein	AN4784	Q5B3U6_EMENI	Purple	0	0.0279509	0.00772038	-0.1263	0.0958681	0.151178	0.105374	0.299219	0.267189	0.47019	0.42612	0.361607	0.670599	0.0012
Uncharacterized protein	AN1767	A0A1U8QFU3_EMENI	Purple	0	-0.18546	-0.217501	-0.353031	-0.148135	-0.0724032	-0.0564595	0.155594	0.111738	0.263278	0.48212	0.475694	0.521352	0.0012	catalytic activity [GO:0003824]
Uncharacterized protein	AN1465	A0A1U8QMH4_EMENI	Purple	0	-0.180961	-0.0905674	0.00854334	0.056321	-0.0211683	0.00123931	0.204247	0.0787349	0.18385	0.180067	0.25236	0.622822	0.0012
Iron-sulfur clusters transporter atm1, mitochondrial	AN5528	ATM1_EMENI	Purple	0	-0.062889	-0.0993289	0.1015	-0.0921573	-0.127765	-0.0799821	-0.0276237	0.0901362	0.410458	0.662506	0.687681	0.468925	0.0011	ATPase activity, coupled to transmembrane movement of substances [GO:0042626];ATP binding [GO:0005524]	ion transport [GO:0006811];iron ion homeostasis [GO:0055072]
Uncharacterized protein	AN4842	A0A1U8QXX5_EMENI	Purple	0	-0.0910851	-0.339651	-0.187883	-0.296387	-0.408069	-0.348168	-0.532611	-0.31861	-0.22901	-0.0970893	0.0399991	0.0765826	0.0011	copper ion binding [GO:0005507]	cellular copper ion homeostasis [GO:0006878];copper ion transport [GO:0006825];respiratory chain complex IV assembly [GO:0008535]
Uncharacterized protein	AN4242	A0A1U8QRC7_EMENI	Purple	0	-0.601945	-0.633352	-0.780407	-0.770612	-0.56286	-0.375821	0.301922	0.514295	0.0670162	0.688325	0.105529	0.356988	0.0011
Protein rot1	AN6736	ROT1_EMENI	Purple	0	-0.118919	0.0631762	-0.172077	0.0127861	0.200879	-0.0220375	0.0723122	0.0763877	0.326042	0.525967	0.59643	0.739561	0.001	unfolded protein binding [GO:0051082]	'de novo' protein folding [GO:0006458];fungal-type cell wall biogenesis [GO:0009272];protein N-linked glycosylation [GO:0006487];protein O-linked mannosylation [GO:0035269]
Uncharacterized protein	AN6498	Q5AYY2_EMENI	Purple	0	-0.0496003	0.0441279	0.164667	0.0868489	0.0637345	0.0698557	0.100463	0.17601	0.133736	0.225137	0.229631	0.239143	0.001	SUMO transferase activity [GO:0019789];zinc ion binding [GO:0008270]
Uncharacterized protein	AN5853	A0A1U8QIK1_EMENI	Purple	0	-0.0565005	-0.018357	-0.294887	0.111309	0.112401	0.196097	0.183898	0.114563	0.246066	0.444928	0.35049	0.572382	0.001	catalytic activity [GO:0003824]	metabolic process [GO:0008152]
Uncharacterized protein	AN5414	A0A1U8QX09_EMENI	Purple	0	-0.0374509	-0.0728075	-0.0474505	-0.03475	0.00789754	0.00953486	0.0740251	0.116386	0.191595	0.171249	0.13601	0.0248896	0.001	transferase activity, transferring hexosyl groups [GO:0016758]	carbohydrate metabolic process [GO:0005975]
Uncharacterized protein	AN4120	Q5B5R0_EMENI	Purple	0	-0.431409	-0.796307	-0.685959	-0.907426	-0.596755	-0.293176	-0.247538	-0.173484	0.161509	0.0985446	0.388831	0.767322	0.001	nitronate monooxygenase activity [GO:0018580]
Uncharacterized protein	AN0355	A0A1U8QPX5_EMENI	Purple	0	-0.0967887	-0.378985	-0.199848	0.0539469	0.0814184	0.282236	-0.00479374	0.262701	0.302872	0.550254	0.558264	0.634245	0.001
Uncharacterized protein	AN0189	A0A1U8QVA2_EMENI	Purple	0	-0.119716	-0.079473	-0.333088	-0.157537	-0.207993	-0.150459	0.100489	0.181884	0.442646	0.588342	0.435727	0.489973	0.001	ribonuclease P activity [GO:0004526];RNA binding [GO:0003723]	mRNA cleavage [GO:0006379];rRNA processing [GO:0006364];tRNA 5'-leader removal [GO:0001682]
Uncharacterized protein	AN7311	A0A1U8QVH4_EMENI	Purple	0	0.0396813	0.0166605	0.0929311	0.104412	0.106921	0.0329218	0.096246	0.0136921	0.0648668	0.191033	0.360556	0.624723	0.0009
Uncharacterized protein	AN5766	Q5B114_EMENI	Purple	0	-0.0088081	0.183322	0.149519	0.218221	0.223723	0.179015	0.331923	0.234405	0.286746	0.198317	0.374266	0.676503	0.0009	heme binding [GO:0020037];iron ion binding [GO:0005506];oxidoreductase activity, acting on paired donors, with incorporation or reduction of molecular oxygen [GO:0016705]
Uncharacterized protein	AN2246	A0A1U8QN82_EMENI	Purple	0	-0.0864548	-0.00372076	-0.0498382	-0.128039	-0.143484	-0.198509	0.00571381	-0.00254701	0.062522	0.148425	0.288594	0.369706	0.0009	ATP binding [GO:0005524];eukaryotic translation initiation factor 2alpha kinase activity [GO:0004694]	DNA damage checkpoint [GO:0000077]
Uncharacterized protein	AN9384	A0A1U8QXC9_EMENI	Purple	0	-0.0609967	0.122569	-0.141652	-0.0291247	0.099833	0.0904656	0.223896	0.159316	0.200383	0.226929	0.366442	0.584037	0.0008	heme binding [GO:0020037];iron ion binding [GO:0005506];oxidoreductase activity, acting on paired donors, with incorporation or reduction of molecular oxygen, reduced flavin or flavoprotein as one donor, and incorporation of one atom of oxygen [GO:0016712]
Uncharacterized protein	AN8036	A0A1U8QU77_EMENI	Purple	0	-0.103044	-0.0238902	-0.501433	0.0101519	0.212805	0.188627	-0.0179242	0.2155	0.249766	0.523509	0.549643	0.776303	0.0008	oxidoreductase activity [GO:0016491]
Uncharacterized protein	AN4941	A0A1U8QSS6_EMENI	Purple	0	0.276231	0.195952	0.0366025	0.159962	0.133709	0.253119	0.230483	0.304895	0.304185	0.409232	0.392378	0.603543	0.0008
Uncharacterized protein	AN4007	Q5B623_EMENI	Purple	0	0.0292383	-0.167194	-0.205531	-0.0210391	-0.00307511	0.0545429	0.258086	0.179021	0.354473	0.375775	0.457602	0.370838	0.0008	CoA-transferase activity [GO:0008410]	metabolic process [GO:0008152]
Uncharacterized protein	AN3605	A0A1U8QZD9_EMENI	Purple	0	-0.126161	0.0597585	-0.373621	0.00816292	0.0796972	-0.0336915	0.324627	0.347166	0.440643	0.388518	0.426146	0.568491	0.0008	oxidoreductase activity [GO:0016491]
Uncharacterized protein	AN3143	A0A1U8QJU1_EMENI	Purple	0	0.0271377	-0.0757118	-0.192547	-0.073845	-0.0368084	0.000266448	0.181791	0.266556	0.505602	0.504357	0.542669	0.321737	0.0008
Uncharacterized protein	AN0766	A0A1U8QH54_EMENI	Purple	0	-0.0997834	0.00234819	-0.123083	-0.0535341	0.0181551	-0.0348465	0.0725608	0.0625239	0.0997318	0.149803	0.272133	0.444769	0.0008	RNA polymerase II transcription factor activity, sequence-specific DNA binding [GO:0000981];zinc ion binding [GO:0008270]
Uncharacterized protein	AN8190	Q5AU40_EMENI	Purple	0	0.0489987	0.0844545	0.104114	0.0770065	0.0529026	0.0865359	0.117433	0.106504	0.122264	0.239384	0.299501	0.314404	0.0007	ATP binding [GO:0005524];protein kinase activity [GO:0004672]
Uncharacterized protein	AN5530	A0A1U8QYP8_EMENI	Purple	0	-0.0733572	-0.191284	-0.14466	-0.178232	-0.117529	-0.0681571	0.000768667	0.0615594	0.0687918	0.0792251	-0.0243588	-0.381477	0.0007	nucleic acid binding [GO:0003676];zinc ion binding [GO:0008270]
Uncharacterized protein	AN0934	A0A1U8QNY8_EMENI	Purple	0	0.0331683	0.143675	-0.549559	0.126758	0.128439	0.245968	0.163751	0.122411	0.289836	0.198685	0.637993	0.731949	0.0007
Uncharacterized protein	AN0058	Q5BHC2_EMENI	Purple	0	-0.228673	-0.353762	-0.0413835	-0.397499	-0.314503	-0.144376	-0.450219	0.0136547	-0.128443	0.556067	0.386768	0.88731	0.0007	catalytic activity [GO:0003824]
Uncharacterized protein	AN8362	A0A1U8QFX6_EMENI	Purple	0	-0.305628	-0.26887	-0.534208	-0.373881	-0.264036	-0.325106	-0.312351	-0.18472	0.0418009	0.538481	0.402031	0.874969	0.0006
Uncharacterized protein	AN8019	A0A1U8QR98_EMENI	Purple	0	-0.235468	-0.248062	-0.671377	-0.76968	-0.878153	-0.881806	-0.866292	-0.413431	-0.0820119	0.570605	0.492038	0.680961	0.0006	catalytic activity [GO:0003824]	nucleoside metabolic process [GO:0009116]
Uncharacterized protein	AN6601	A0A1U8QUM5_EMENI	Purple	0	-0.0240281	-0.0369212	-0.0375545	-0.0454693	-0.0867151	-0.0536579	0.000249006	0.144916	0.127012	0.213698	0.163427	0.157403	0.0006
Uncharacterized protein	AN6185	A0A1U8QS81_EMENI	Purple	0	0.0101541	0.04916	-0.0640445	0.0243389	0.12706	0.0931543	0.115482	0.218421	0.288674	0.43272	0.454507	0.539004	0.0006	cofactor binding [GO:0048037]
Glutamate decarboxylase (EC 4.1.1.15)	AN5447	A0A1U8QKD6_EMENI	Purple	0	0.00773245	0.0147904	-0.219572	-0.00141989	0.00688163	-0.0523299	-0.122834	-0.160612	-0.0938337	0.283933	0.549713	0.823753	0.0006	glutamate decarboxylase activity [GO:0004351];pyridoxal phosphate binding [GO:0030170]	glutamate metabolic process [GO:0006536]
Uncharacterized protein	AN2888	A0A1U8QVK3_EMENI	Purple	0	0.156788	-0.161111	-0.33305	-0.304547	-0.327706	-0.254372	-0.337983	-0.221761	-0.298809	-0.0151751	0.184039	0.517694	0.0006
Uncharacterized protein	AN1305	A0A1U8QNN1_EMENI	Purple	0	-0.111356	-0.127036	-0.177444	0.0903324	0.0296661	0.241938	-0.0298069	0.259855	0.218119	0.345273	0.381883	0.635207	0.0006	nucleotidyltransferase activity [GO:0016779]
Guanine nucleotide-binding protein subunit alpha	AN0651	GPA1_EMENI	Purple	0	-0.152393	-0.281352	-0.403533	-0.307447	-0.124176	-0.253925	-0.225067	-0.0712172	-0.0820339	-0.0574462	0.0271493	-0.0114077	0.0006	G-protein beta/gamma-subunit complex binding [GO:0031683];G-protein coupled receptor binding [GO:0001664];GTPase activity [GO:0003924];GTP binding [GO:0005525];guanyl nucleotide binding [GO:0019001];metal ion binding [GO:0046872];signal transducer activity [GO:0004871]	adenylate cyclase-modulating G-protein coupled receptor signaling pathway [GO:0007188];cellular response to drug [GO:0035690];conidium formation [GO:0048315];G-protein coupled receptor signaling pathway [GO:0007186];penicillin biosynthetic process [GO:0042318];positive regulation of penicillin biosynthetic process [GO:1900198];regulation of conidium formation [GO:0075306];regulation of secondary …
Uncharacterized protein	AN0438	Q5BG92_EMENI	Purple	0	0.0183694	0.157208	-0.0556314	0.167844	0.133728	0.0888027	0.0282389	0.166097	0.295499	0.331623	0.426956	0.596404	0.0006
Uncharacterized protein	AN8235	A0A1U8QUJ9_EMENI	Purple	0	-0.106268	0.0753514	-0.0301977	0.0546592	0.070873	0.00136567	0.209382	0.105314	0.225044	0.156537	0.290909	0.538181	0.0005
Uncharacterized protein	AN7512	Q5AW18_EMENI	Purple	0	-0.162546	-0.223784	-0.149577	-0.259256	-0.225846	-0.207729	-0.108414	0.0733421	0.123083	0.179884	0.166213	0.144802	0.0005	DNA binding [GO:0003677];zinc ion binding [GO:0008270]	transcription, DNA-templated [GO:0006351];transmembrane transport [GO:0055085]
Uncharacterized protein	AN7138	A0A1U8QR86_EMENI	Purple	0	0.00660382	-0.13508	-0.391658	-0.0972044	-0.0924865	-0.126657	0.0654242	0.347958	0.522542	0.534117	0.396971	0.88261	0.0005		transmembrane transport [GO:0055085]
Malic enzyme	AN6933	A0A1U8QSC3_EMENI	Purple	0	0.113286	-0.176278	-0.285078	-0.274966	-0.226056	0.0906786	-0.0402112	0.232839	0.337042	0.771749	0.73179	0.913024	0.0005	malate dehydrogenase (decarboxylating) (NAD+) activity [GO:0004471];metal ion binding [GO:0046872];NAD binding [GO:0051287]
Uncharacterized protein	AN5012	A0A1U8QV23_EMENI	Purple	0	0.0588083	0.0282584	-0.30371	0.0719551	-0.0234058	-0.00163654	0.0205807	-0.071531	0.134237	0.325774	0.555211	0.795276	0.0005	hydrolase activity, hydrolyzing O-glycosyl compounds [GO:0004553]	carbohydrate metabolic process [GO:0005975]
Uncharacterized protein	AN4863	Q5B3L7_EMENI	Purple	0	-0.0964974	-0.0856719	-0.0626899	-0.0441259	-0.0163715	0.0433875	-0.0871815	0.179174	0.336057	0.711201	0.843802	0.779962	0.0005	copper chaperone activity [GO:0016531]	copper ion transport [GO:0006825]
Uncharacterized protein	AN4514	Q5B4L6_EMENI	Purple	0	0.0442368	-0.0176741	-0.03467	0.0602738	0.12492	0.112957	0.130772	0.274841	0.341353	0.547309	0.514733	0.442807	0.0005	peptide-methionine (S)-S-oxide reductase activity [GO:0008113]
Uncharacterized protein	AN2001	Q5BBS9_EMENI	Purple	0	0.0347874	0.0968471	-0.0897759	0.144161	0.123712	0.08272	0.102542	0.172071	0.237507	0.401746	0.408364	0.580588	0.0005	RNA polymerase II transcription factor activity, sequence-specific DNA binding [GO:0000981];zinc ion binding [GO:0008270]
Uncharacterized protein	AN6816	Q5AY14_EMENI	Purple	0	0.248407	0.0228983	0.097227	0.0993491	0.201553	0.286338	0.371674	0.352249	0.340789	0.48827	0.438616	0.260348	0.0004
Uncharacterized protein	AN6662	Q5AYG8_EMENI	Purple	0	-0.0154992	-0.305882	-0.663641	-0.356323	-0.488454	-0.417158	-0.402855	-0.356161	-0.107452	0.428952	0.640528	0.788977	0.0004	chitin binding [GO:0008061];hydrolase activity, hydrolyzing O-glycosyl compounds [GO:0004553]	carbohydrate metabolic process [GO:0005975]
Uncharacterized protein	AN6588	A0A1U8QUN9_EMENI	Purple	0	0.044623	0.0801612	0.0709999	0.129373	0.144993	0.0937797	0.264425	0.232497	0.329096	0.230987	0.312429	0.265195	0.0004
Mitogen-activated protein kinase mpkC (MAP kinase C) (EC 2.7.11.24)	AN4668	MPKC_EMENI	Purple	0	-0.0634106	-0.190111	-0.104804	-0.0175171	-0.13802	-0.333086	-0.229205	-0.0192154	0.0888872	0.27124	0.282382	0.595751	0.0004	ATP binding [GO:0005524];MAP kinase activity [GO:0004707]	cellular response to organic substance [GO:0071310];cellular response to oxidative stress [GO:0034599];G-protein coupled receptor signaling pathway [GO:0007186];hyperosmotic response [GO:0006972];osmosensory signaling pathway [GO:0007231];protein phosphorylation [GO:0006468];regulation of gene expression [GO:0010468];stress-activated MAPK cascade [GO:0051403]
Uncharacterized protein	AN4074	A0A1U8QZ35_EMENI	Purple	0	-0.146585	-0.103342	-0.216365	-0.0333641	0.0473447	-0.149688	-0.117548	-0.104625	-0.0251242	0.126518	0.132563	0.426286	0.0004
Uncharacterized protein	AN3221	A0A1U8QGW5_EMENI	Purple	0	-0.152154	0.0854421	0.122435	-0.0407344	0.0054041	-0.0334297	0.143163	0.193821	0.405698	0.366265	0.515829	0.616204	0.0004		transmembrane transport [GO:0055085]
Uncharacterized protein	AN7466	A0A1U8QLG3_EMENI	Purple	0	-0.171011	-0.243088	-0.16038	-0.154752	-0.126737	-0.164544	0.161877	0.288897	0.460325	0.387741	0.431978	0.757517	0.0003	transporter activity [GO:0005215]	transmembrane transport [GO:0055085]
Uncharacterized protein	AN5773	Q5B107_EMENI	Purple	0	0.0111021	0.0454704	-0.0246069	0.047808	0.109727	0.00860876	0.160561	0.148382	0.179225	0.27095	0.269219	0.269658	0.0003	ATP binding [GO:0005524]
Uncharacterized protein	AN4230	A0A1U8QSG7_EMENI	Purple	0	-0.0794529	-0.127831	-0.207462	-0.239086	-0.371834	-0.365396	-0.439036	-0.379579	-0.397054	-0.130364	0.0126628	0.323307	0.0003	catalytic activity [GO:0003824]
Transcription factor iws1	AN1065	IWS1_EMENI	Purple	0	-0.0570504	-0.163179	-0.158764	-0.172157	-0.156541	-0.108852	-0.0910897	0.0602221	0.0882428	0.0977124	0.121786	0.0893659	0.0003		regulation of transcription, DNA-templated [GO:0006355];transcription, DNA-templated [GO:0006351]
Uncharacterized protein	AN0939	A0A1U8QL80_EMENI	Purple	0	-0.139955	-0.203243	-0.212607	-0.0585153	-0.123183	-0.111545	-0.0190203	0.0929957	0.326982	0.601336	0.606945	0.77739	0.0003	hydrolase activity [GO:0016787]
Uncharacterized protein	AN9068	A0A1U8QN02_EMENI	Purple	0	-0.0679621	-0.0195915	0.0396483	-0.0259375	0.0419548	-0.00871342	-0.0101373	0.214584	0.246385	0.432368	0.517356	0.601002	0.0002
Uncharacterized protein	AN7589	Q5AVU1_EMENI	Purple	0	0.0865586	0.153517	-0.0266244	0.151089	0.169055	0.164173	0.238577	0.295331	0.256954	0.290618	0.282559	0.361384	0.0002	heme binding [GO:0020037];iron ion binding [GO:0005506];methyltransferase activity [GO:0008168];oxidoreductase activity, acting on paired donors, with incorporation or reduction of molecular oxygen [GO:0016705]
Uncharacterized protein	AN7169	A0A1U8QHP4_EMENI	Purple	0	-0.200204	-0.302632	-0.799612	-0.317349	-0.227295	-0.527135	-0.299913	-0.249168	-0.0771614	0.106356	-0.00633024	0.637237	0.0002	heme binding [GO:0020037];metal ion binding [GO:0046872];oxidoreductase activity [GO:0016491];oxygen transporter activity [GO:0005344]
Uncharacterized protein	AN6721	A0A1U8QHI6_EMENI	Purple	0	0.0762714	-0.0340034	-0.0534436	-0.0414698	0.0327678	0.0837527	0.0805355	0.0644361	0.210144	0.340377	0.42912	0.594942	0.0002	hydrolase activity, acting on carbon-nitrogen (but not peptide) bonds [GO:0016810]
Plasma membrane fusion protein prm1	AN5614	PRM1_EMENI	Purple	0	-0.0597606	0.0752175	0.108476	0.118435	0.254568	0.176571	0.268355	0.313672	0.31545	0.40464	0.497657	0.598964	0.0002		plasma membrane fusion involved in cytogamy [GO:0032220]
Uncharacterized protein	AN5052	Q5B328_EMENI	Purple	0	-0.0683747	-0.130993	-0.1948	-0.122957	-0.13624	-0.198552	-0.111766	-0.111148	-0.083933	0.00935967	0.0897317	0.0535123	0.0002	DNA binding [GO:0003677];zinc ion binding [GO:0008270]	transcription, DNA-templated [GO:0006351]
Glucose-6-phosphate 1-dehydrogenase (G6PD) (EC 1.1.1.49)	AN2981	G6PD_EMENI	Purple	0	-0.106065	-0.235315	-0.337479	-0.351549	-0.264946	-0.26669	-0.23894	-0.274982	-0.281456	-0.0343516	0.148264	0.535474	0.0002	glucose-6-phosphate dehydrogenase activity [GO:0004345];NADP binding [GO:0050661]	glucose metabolic process [GO:0006006];pentose-phosphate shunt [GO:0006098]
Uncharacterized protein	AN8482	Q5AT98_EMENI	Purple	0	-0.0762814	-0.134123	-0.104675	-0.184426	-0.294387	-0.482961	-0.259509	-0.16058	-0.0212416	0.461845	0.947458	0.739334	0.0001	transferase activity, transferring alkyl or aryl (other than methyl) groups [GO:0016765]	alkaloid metabolic process [GO:0009820]
Uncharacterized protein	AN8257	A0A1U8QIK4_EMENI	Purple	0	-0.00610438	-0.14513	-0.232119	-0.0418479	-0.084823	-0.0370647	-0.0803197	0.0471662	0.188819	0.218992	0.406144	0.415821	0.0001
Uncharacterized protein	AN7150	A0A1U8QKT5_EMENI	Purple	0	-0.173164	-0.299037	-0.179265	0.00604803	0.0425217	0.0462419	0.134032	0.169009	0.28198	0.192948	0.274985	0.322647	0.0001	amino acid transmembrane transporter activity [GO:0015171]
Uncharacterized protein	AN7037	Q5AXE3_EMENI	Purple	0	-0.0318626	-0.260296	-0.360868	-0.261207	-0.199704	-0.129633	-0.257085	-0.195166	-0.197134	0.0466614	0.16161	0.420812	0.0001	amidase activity [GO:0004040];phosphatidylinositol-3-phosphate binding [GO:0032266];ubiquitin binding [GO:0043130]
Uncharacterized protein	AN6553	A0A1U8QJ23_EMENI	Purple	0	0.00428964	0.0530778	0.159326	0.0773216	0.0805721	0.0448853	0.137552	0.338631	0.353552	0.487424	0.511207	0.402198	0.0001		mitotic sister chromatid cohesion [GO:0007064]
Uncharacterized protein	AN6530	A0A1U8QRA0_EMENI	Purple	0	0.172941	0.0636225	0.124996	0.0440404	0.0828952	0.256789	0.382693	0.335845	0.339584	0.326536	0.27695	0.14094	0.0001
Uncharacterized protein	AN5335	Q5B295_EMENI	Purple	0	-0.377388	-0.448217	-0.41107	-0.525038	-0.485017	-0.627099	-0.489425	-0.173187	0.262535	0.593706	0.504783	1.18902	0.0001	heme binding [GO:0020037];iron ion binding [GO:0005506];oxidoreductase activity, acting on paired donors, with incorporation or reduction of molecular oxygen [GO:0016705]
Uncharacterized protein	AN0940	A0A1U8QW01_EMENI	Purple	0	-0.27539	-0.166229	-0.354654	-0.138263	-0.097918	-0.00641382	-0.0302021	0.052549	0.463037	0.648032	0.577179	0.864908	0.0001
Uncharacterized protein	AN0884	A0A1U8QQV2_EMENI	Purple	0	-0.249859	-0.146931	-0.539129	-0.0951502	-0.165861	-0.163791	-0.224446	0.0128703	0.181267	0.37226	0.547489	0.734463	0.0001
Uncharacterized protein	AN8798	A0A1U8QTJ0_EMENI	Purple	0	-0.1502	-0.113344	-0.250158	-0.288566	-0.327109	-0.484046	-0.377013	-0.416023	-0.2694	-0.0291847	0.293881	0.843054	0
Uncharacterized protein	AN8797	A0A1U8QK85_EMENI	Purple	0	-0.27694	-0.320848	-0.326939	-0.36906	-0.408854	-0.56584	-0.537381	-0.518215	-0.297799	-0.135104	0.0529146	0.486792	0
Uncharacterized protein	AN8537	Q5AT43_EMENI	Purple	0	-0.12195	-0.0349008	-0.589089	-0.0871122	0.0263526	-0.0508075	0.064748	0.0335939	0.281157	0.583938	0.855106	1.02465	0	flavin adenine dinucleotide binding [GO:0050660];N,N-dimethylaniline monooxygenase activity [GO:0004499];NADP binding [GO:0050661]
Uncharacterized protein	AN8068	A0A1U8QY47_EMENI	Purple	0	-0.240756	-0.31182	-0.336755	-0.590878	-0.591211	-0.384288	-0.460004	-0.273651	0.0524777	0.614196	0.908113	0.92512	0	hydrolase activity, hydrolyzing O-glycosyl compounds [GO:0004553]	carbohydrate metabolic process [GO:0005975]
Uncharacterized protein	AN7779	A0A1U8QT01_EMENI	Purple	0	-0.235207	-0.542848	-0.84648	-0.552886	-0.519362	-0.465018	-0.240674	-0.0559993	0.330971	0.423327	0.385974	0.68176	0		transmembrane transport [GO:0055085]
Uncharacterized protein	AN7713	Q5AVG7_EMENI	Purple	0	0.158129	0.122136	0.00859718	0.0521786	0.142669	0.162668	0.195728	0.255554	0.262383	0.241585	0.453634	0.527402	0
Uncharacterized protein AN7484	AN7484	Y7484_EMENI	Purple	0	-0.129853	-0.214606	-0.196454	-0.282069	-0.339105	-0.179643	-0.221417	-0.0311533	0.134409	0.744438	0.953035	1.235	0		cellular response to osmotic stress [GO:0071470]
Uncharacterized protein	AN7467	A0A1U8QK22_EMENI	Purple	0	-0.36624	-0.388496	-0.534372	-0.132645	-0.0573554	0.145836	0.101367	0.237669	0.379784	0.402647	0.301734	0.706747	0
Uncharacterized protein	AN7226	Q5AWV4_EMENI	Purple	0	-0.0551995	-0.366328	-0.235614	-0.578601	-0.556909	-0.735156	-0.615794	-0.428028	0.0601273	0.636614	0.701623	0.875004	0	DNA binding [GO:0003677];FAD binding [GO:0071949];zinc ion binding [GO:0008270]	transcription, DNA-templated [GO:0006351]
Uncharacterized protein	AN6646	A0A1U8QKK7_EMENI	Purple	0	-0.341276	-0.113953	-0.103871	0.130779	0.125395	-0.0780815	0.242689	0.12631	0.196561	0.329918	0.681054	0.843416	0
Uncharacterized protein	AN6608	A0A1U8QN62_EMENI	Purple	0	0.069343	-0.00418618	-0.197148	-0.00862071	0.0795533	0.0362349	0.224613	0.227313	0.132582	0.32062	0.536594	0.585172	0		regulation of transcription from RNA polymerase II promoter [GO:0006357]
Uncharacterized protein	AN6167	A0A1U8QTW3_EMENI	Purple	0	-0.488113	-0.308601	-0.164114	-0.269737	-0.258267	-0.429653	-0.216455	-0.268984	0.0951937	0.0863557	0.559759	0.948749	0	FMN binding [GO:0010181];oxidoreductase activity [GO:0016491]
Uncharacterized protein	AN6058	A0A1U8QV89_EMENI	Purple	0	0.00990947	-0.247191	-0.501359	-0.507228	-0.455625	-0.33327	-0.380783	-0.385838	-0.249897	0.105759	0.309214	0.776067	0
Mediator of RNA polymerase II transcription subunit 18 (Mediator complex subunit 18)	AN5752	MED18_EMENI	Purple	0	-0.162092	-0.118814	-0.0996934	-0.0448905	0.0156736	0.096434	0.0799523	0.329077	0.334247	0.517507	0.616823	0.65913	0	RNA polymerase II transcription cofactor activity [GO:0001104]	termination of RNA polymerase II transcription [GO:0006369]
Uncharacterized protein	AN5167	A0A1U8QU09_EMENI	Purple	0	-0.0584192	-0.135396	-0.317573	0.0218152	0.0187411	-0.0541903	0.165099	0.256638	0.408096	0.384277	0.479063	0.549308	0
Uncharacterized protein	AN5147	Q5B2T3_EMENI	Purple	0	-0.0937922	-0.00374161	-0.00971965	0.103734	0.0595226	0.142152	0.0117068	0.0825126	0.130943	0.172533	0.258328	0.434625	0	DNA binding [GO:0003677];zinc ion binding [GO:0008270]	transcription, DNA-templated [GO:0006351]
Uncharacterized protein	AN5144	Q5B2T6_EMENI	Purple	0	0.0781507	-0.121465	-0.281106	-0.240949	-0.144927	-0.130354	-0.0563225	0.0171253	0.110372	0.310614	0.291188	0.74334	0	6-phosphofructo-2-kinase activity [GO:0003873];ATP binding [GO:0005524]	fructose 2,6-bisphosphate metabolic process [GO:0006003];fructose metabolic process [GO:0006000]
Uncharacterized protein	AN5143	Q5B2T7_EMENI	Purple	0	-0.0697516	-0.0914419	-0.292148	-0.0382136	-0.0602955	-0.13669	-0.00981732	0.214382	0.222225	0.35822	0.531594	0.803227	0	protein disulfide oxidoreductase activity [GO:0015035]
Uncharacterized protein	AN5051	A0A1U8QY28_EMENI	Purple	0	-0.243148	-0.28003	-0.752831	-0.692621	-0.622704	-0.510989	-0.657907	-0.665349	-0.294957	0.177926	0.290333	0.752441	0
Uncharacterized protein	AN4833	A0A1U8QL00_EMENI	Purple	0	-0.179386	-0.326458	-0.266781	-0.278104	-0.380169	-0.349571	-0.529022	-0.395182	-0.322001	0.151126	0.235653	0.339601	0	hydrolase activity [GO:0016787]	metabolic process [GO:0008152]
Iron-sulfur cluster assembly protein	AN4655	A0A1U8QM65_EMENI	Purple	0	-0.0639781	-0.163363	-0.182493	-0.0377147	0.0680505	0.174527	0.236896	0.195423	0.280436	0.348559	0.458288	0.410409	0	2 iron, 2 sulfur cluster binding [GO:0051537];iron ion binding [GO:0005506]	iron-sulfur cluster assembly [GO:0016226]
Uncharacterized protein	AN4592	Q5B4D8_EMENI	Purple	0	-0.225777	-0.132843	-0.169877	-0.339164	-0.325694	-0.4648	-0.309166	-0.275411	-0.0822589	0.148298	0.13148	0.236016	0	oxidoreductase activity [GO:0016491]	lipid metabolic process [GO:0006629]
Uncharacterized protein	AN4569	Q5B4G1_EMENI	Purple	0	-0.0632186	-0.354201	0.0245296	-0.301991	-0.363774	-0.396094	-0.39262	-0.0501131	-0.0171758	0.325086	0.416452	0.459201	0		oxidation-reduction process [GO:0055114];ubiquinone biosynthetic process [GO:0006744]
Protein yippee-like	AN4539	Q5B4J1_EMENI	Purple	0	0.0768598	-0.0548234	-0.204329	-0.0383574	0.0211931	0.118813	0.0258461	0.121967	0.277752	0.490772	0.454378	0.888775	0	metal ion binding [GO:0046872]
Uncharacterized protein	AN4524	A0A1U8QH00_EMENI	Purple	0	-0.137552	-0.0847215	-0.254773	-0.0711553	0.020928	-0.0512064	0.100866	0.193559	0.322765	0.259235	0.380882	0.585223	0	DNA binding [GO:0003677]
Protoporphyrinogen oxidase (EC 1.3.3.4)	AN3920	A0A1U8QYR4_EMENI	Purple	0	0.0327251	-0.0161566	0.133674	-0.0782857	-0.0674371	-0.0850858	-0.0143596	0.12961	0.142368	0.42003	0.415036	0.463191	0	oxygen-dependent protoporphyrinogen oxidase activity [GO:0004729]	protoporphyrinogen IX biosynthetic process [GO:0006782]
Uncharacterized protein	AN3912	Q5B6B8_EMENI	Purple	0	-0.00233236	0.0713613	-0.167997	0.0317173	0.088174	0.0612991	0.221566	0.119721	0.124409	0.299542	0.234461	0.790325	0	catalytic activity [GO:0003824];DNA binding [GO:0003677];phosphopantetheine binding [GO:0031177];RNA polymerase II transcription factor activity, sequence-specific DNA binding [GO:0000981];zinc ion binding [GO:0008270]	transcription, DNA-templated [GO:0006351]
Uncharacterized protein	AN3881	A0A1U8QHU1_EMENI	Purple	0	-0.191085	-0.00722209	-0.200084	0.0893246	0.178434	0.00788525	0.167904	0.117737	0.151139	0.377518	0.44568	0.765199	0	ADP binding [GO:0043531];catalytic activity [GO:0003824]	nucleoside metabolic process [GO:0009116]
Uncharacterized protein	AN3020	A0A1U8QGL0_EMENI	Purple	0	-0.0803133	-0.147258	-0.217208	-0.10206	-0.0784985	0.0937116	0.0584816	0.275005	0.410136	0.649742	0.67963	0.813472	0	serine-type endopeptidase activity [GO:0004252];transferase activity, transferring glycosyl groups [GO:0016757]
Uncharacterized protein	AN2762	A0A1U8QZ75_EMENI	Purple	0	-0.0778265	-0.206417	-0.297065	-0.223323	-0.22968	-0.308918	-0.319042	-0.376874	-0.346844	-0.0823354	0.0243245	0.414857	0	flavin adenine dinucleotide binding [GO:0050660];oxidoreductase activity, acting on the CH-CH group of donors [GO:0016627]
Phosphotransferase (EC 2.7.1.-)	AN2180	A0A1U8QQU8_EMENI	Purple	0	0.0293184	0.139897	-0.032663	0.0542008	0.0386189	0.0575047	0.278085	0.152873	0.230577	0.33837	0.40784	0.548702	0	ATP binding [GO:0005524];glucose binding [GO:0005536];hexokinase activity [GO:0004396]	cellular glucose homeostasis [GO:0001678];glycolytic process [GO:0006096]
Uncharacterized protein	AN2159	Q5BBC1_EMENI	Purple	0	0.0254619	0.0159603	0.113341	0.145005	0.0253388	0.0645394	0.24311	0.254384	0.358851	0.437699	0.469536	0.357952	0
Uncharacterized protein	AN1995	A0A1U8QV62_EMENI	Purple	0	0.242523	-0.208144	-0.24191	-0.281695	0.0491856	-0.012229	-0.0284902	0.108027	0.127552	0.207579	0.44646	0.523758	0
Uncharacterized protein	AN1647	A0A1U8QMM6_EMENI	Purple	0	0.00500781	-0.520776	-1.12424	-0.397025	-0.386267	-0.373394	0.0433169	-0.125311	0.21462	0.342224	0.55348	0.968036	0
Uncharacterized protein	AN1608	A0A1U8QXF1_EMENI	Purple	0	-0.109565	-0.380761	-0.206858	-0.515505	-0.683315	-0.652289	-0.942339	-0.651925	-0.455495	0.0359081	0.310784	0.685058	0
Uncharacterized protein	AN1510	Q5BD70_EMENI	Purple	0	-0.0290874	-0.230553	-0.440702	-0.331912	-0.326801	-0.476232	-0.354931	-0.194526	0.00733758	0.399338	0.260205	0.726395	0	oxidoreductase activity, acting on a sulfur group of donors, disulfide as acceptor [GO:0016671];protein disulfide isomerase activity [GO:0003756]
Uncharacterized protein	AN1041	A0A1U8QSE0_EMENI	Purple	0	-0.122503	-0.223935	-0.221263	-0.431324	-0.413052	-0.336208	-0.251132	-0.275072	-0.0458281	0.237745	0.344586	0.565659	0
Uncharacterized protein	AN1001	A0A1U8QN40_EMENI	Purple	0	0.00915898	-0.20996	-0.429334	-0.320242	-0.220935	-0.204273	-0.234884	-0.206116	-0.0331701	0.328869	0.503316	0.985516	0
Probable beta-galactosidase B (EC 3.2.1.23) (Lactase B)	AN0980	BGALB_EMENI	Purple	0	0.0783109	0.105282	-0.314325	-0.0773336	0.0441437	-0.0556967	0.109345	0.0967086	0.231746	0.534689	0.728989	0.784437	0	beta-galactosidase activity [GO:0004565]	polysaccharide catabolic process [GO:0000272]
Uncharacterized protein	AN0878	A0A1U8QI30_EMENI	Purple	0	0.0377524	-0.376241	-0.667457	-0.672554	-0.593032	-0.636624	-0.344464	-0.637377	0.0491072	0.0615199	0.580196	0.856596	0	copper ion binding [GO:0005507];oxidoreductase activity [GO:0016491]
Uncharacterized protein	AN0188	Q5BGZ2_EMENI	Purple	0	0.032512	-0.33413	-0.41316	-0.118317	-0.102499	-0.0426367	0.0269636	0.100724	0.301425	0.506871	0.603561	1.05877	0	ATP binding [GO:0005524];oxidoreductase activity [GO:0016491]
Uncharacterized protein	AN5077	A0A1U8QX59_EMENI	Purple	0	-0.050928	0.0387846	0.0432866	-0.00879405	-0.153247	-0.0967756	0.0926807	0.148661	0.315206	0.380314	0.456688	0.718201	0	chitin binding [GO:0008061];hydrolase activity, hydrolyzing O-glycosyl compounds [GO:0004553]	carbohydrate metabolic process [GO:0005975]
Uncharacterized protein	AN0168	A0A1U8QVI0_EMENI	Purple	0	-0.227857	-0.16019	-0.365577	-0.245902	-0.190632	-0.248849	0.0367007	0.129589	0.294648	0.354753	0.471952	0.489429	0
Uncharacterized protein	AN9179	A0A1U8QG71_EMENI	Purple	0	0.102264	0.253429	0.987054	0.00998253	0.0157581	0.264334	0.183624	0.178544	0.456594	0.704569	1.33138	2.3365	0.0099
Uncharacterized protein	AN7406	A0A1U8QZA6_EMENI	Purple	0	-0.0462275	0.728638	0.00106098	0.480045	0.537673	0.135029	-0.330452	0.547413	1.0452	1.56633	1.3642	2.35476	0.0099
Uncharacterized protein	AN2536	Q5BA94_EMENI	Purple	0	-0.0312831	0.159601	0.119604	0.0473516	-0.00729041	0.0743982	0.217173	0.373789	0.683895	0.945683	0.809858	0.528611	0.0098	metal ion binding [GO:0046872];oxidoreductase activity [GO:0016491]
Uncharacterized protein	AN7187	A0A1U8QYV7_EMENI	Purple	0	-0.26096	-0.215748	-0.646342	0.0202421	0.0789746	-0.0387593	0.267651	0.28167	0.505024	0.720351	0.727236	1.09406	0.0096	D-amino-acid oxidase activity [GO:0003884];FAD binding [GO:0071949]	D-amino acid metabolic process [GO:0046416]
Uncharacterized protein	AN6876	A0A1U8QEL3_EMENI	Purple	0	0.183224	0.295945	-0.209294	0.745663	0.698579	0.810149	0.705777	0.747118	0.781501	0.785008	0.839046	1.11854	0.0096	flavin adenine dinucleotide binding [GO:0050660];oxidoreductase activity, acting on CH-OH group of donors [GO:0016614]
Uncharacterized protein	AN5109	A0A1U8QHP7_EMENI	Purple	0	0.0654683	0.166109	0.112257	0.421857	0.262023	0.466068	0.416823	0.473906	0.398335	0.519549	0.695956	0.728675	0.0096	oxidoreductase activity [GO:0016491]
Catalase-peroxidase (CP) (EC 1.11.1.21) (Peroxidase/catalase)	AN7388	KATG_EMENI	Purple	0	0.0427134	0.288689	-1.10942	0.249641	0.299457	0.52026	0.589056	0.23024	0.530002	0.605955	0.760291	1.38394	0.0094	catalase activity [GO:0004096];heme binding [GO:0020037];metal ion binding [GO:0046872]	cellular response to heat [GO:0034605];cellular response to hydrogen peroxide [GO:0070301];cellular response to starvation [GO:0009267];hydrogen peroxide catabolic process [GO:0042744];response to reactive oxygen species [GO:0000302];sexual reproduction [GO:0019953]
Uncharacterized protein	AN1754	A0A1U8QN45_EMENI	Purple	0	0.458469	0.460471	0.763675	0.353519	0.590075	0.900909	0.795816	0.98094	0.843714	0.910826	0.787347	0.948689	0.0092
Uncharacterized protein	AN6836	A0A1U8QX18_EMENI	Purple	0	-0.399106	-0.0785166	0.280603	0.356892	0.393353	-0.23626	0.303975	0.474533	0.407808	1.07264	0.794533	1.56088	0.0091	acetyltransferase activity [GO:0016407]
Uncharacterized protein	AN6666	A0A1U8QJF7_EMENI	Purple	0	-0.0239287	0.193139	-0.583902	0.674372	0.0762581	0.279066	0.282901	0.732402	1.11562	1.016	1.2032	1.45805	0.009
Uncharacterized protein	AN8714	A0A1U8QFX5_EMENI	Purple	0	0.337984	0.296337	0.34902	0.300476	0.397658	0.822461	0.754601	0.863932	0.74833	0.772573	0.748037	0.674633	0.0089
Uncharacterized protein	AN6809	A0A1U8QSM4_EMENI	Purple	0	0.289702	0.644836	0.385536	0.794223	0.811732	0.884082	0.824381	0.785573	0.727427	0.674833	0.640302	0.315058	0.0089
Uncharacterized protein	AN1840	A0A1U8QQ64_EMENI	Purple	0	0.0751854	-0.1211	-1.31507	0.590409	0.782962	0.333879	0.608432	0.660434	0.700421	0.835881	1.05722	1.78461	0.0089	transferase activity, transferring acyl groups other than amino-acyl groups [GO:0016747]	metabolic process [GO:0008152]
Uncharacterized protein	AN2477	A0A1U8QWY4_EMENI	Purple	0	0.656756	0.374334	0.60395	0.0543464	0.25206	0.603641	0.447224	0.651899	0.677005	0.865666	0.549097	0.315203	0.0088
Uncharacterized protein	AN8634	Q5ASU6_EMENI	Purple	0	0.000977347	0.106553	-0.0964497	0.0417165	0.113103	0.162057	0.213604	0.316117	0.446971	0.550617	0.599208	0.606662	0.0087
Uncharacterized protein	AN4625	A0A1U8QTH8_EMENI	Purple	0	0.288269	0.336496	-0.294217	0.730392	0.717255	0.736225	0.753941	0.704941	0.81903	0.887895	1.00288	1.34441	0.0085
Uncharacterized protein	AN1603	A0A1U8QL50_EMENI	Purple	0	0.372564	0.270819	-0.565164	0.0837	0.284988	0.434505	0.622427	0.57208	0.78826	0.913327	0.617465	0.813074	0.0083
Uncharacterized protein	AN7246	A0A1U8QPN5_EMENI	Purple	0	0.153147	0.424173	0.0467186	0.578799	0.520108	0.620512	0.700654	0.447706	0.57733	0.51331	0.611159	0.9171	0.0082	ATP binding [GO:0005524]
Carboxylic ester hydrolase (EC 3.1.1.-)	AN8900	A0A1U8QRL4_EMENI	Purple	0	0.0472058	0.0215873	-0.0955252	0.259471	0.457428	0.450174	0.512177	0.584358	0.611771	1.24575	1.20443	1.31411	0.0081	hydrolase activity [GO:0016787]
Uncharacterized protein	AN4690	A0A1U8QKC7_EMENI	Purple	0	-0.201314	-0.0191251	-0.783758	0.161077	0.421508	0.401206	0.61667	0.513342	0.631414	0.721869	0.737385	0.977636	0.0081	ATP binding [GO:0005524];biotin carboxylase activity [GO:0004075];metal ion binding [GO:0046872]
Uncharacterized protein	AN2979	Q5B901_EMENI	Purple	0	0.25605	0.268201	0.266446	0.538422	0.529407	0.57365	0.555175	0.778133	0.817392	0.666825	0.733123	0.66782	0.0081
Uncharacterized protein	AN8778	Q5ASF2_EMENI	Purple	0	-0.331104	0.105214	-0.350448	0.590162	0.865052	0.847917	0.647819	0.524657	0.674892	0.646258	0.594904	0.918462	0.008	RNA polymerase II transcription factor activity, sequence-specific DNA binding [GO:0000981];zinc ion binding [GO:0008270]	transmembrane transport [GO:0055085]
Amine oxidase (EC 1.4.3.-)	AN6658	A0A1U8QVH3_EMENI	Purple	0	0.109381	-0.489381	-0.670916	-0.392619	-0.259815	0.559665	-0.197397	0.478394	0.93214	1.4755	1.15488	0.699498	0.008	oxidoreductase activity [GO:0016491]
Uncharacterized protein	AN1243	A0A1U8QXU0_EMENI	Purple	0	0.347094	0.24662	0.262271	0.141295	0.441173	0.320101	0.453135	0.770323	0.780034	0.792723	0.906766	0.925328	0.008		transmembrane transport [GO:0055085]
Probable arabinan endo-1,5-alpha-L-arabinosidase A (EC 3.2.1.99) (Endo-1,5-alpha-L-arabinanase A) (ABN A)	AN2534	ABNA_EMENI	Purple	0	0.519917	0.298961	0.444127	0.486782	0.615777	0.743533	1.08074	0.70539	0.867071	0.529321	0.750344	0.657064	0.0079	arabinan endo-1,5-alpha-L-arabinosidase activity [GO:0046558]	arabinan catabolic process [GO:0031222];xylan catabolic process [GO:0045493]
Uncharacterized protein	AN0826	A0A1U8QGX8_EMENI	Purple	0	-0.407699	0.237045	-0.00584192	0.115906	0.464865	0.0110395	0.152034	0.497554	0.935118	0.690811	0.901995	1.22762	0.0078	DNA binding [GO:0003677]
Uncharacterized protein	AN0437	A0A1U8QNY9_EMENI	Purple	0	-0.12733	0.209278	-0.320546	0.361053	0.423203	0.38666	0.468398	0.443897	0.549654	0.61843	0.857189	1.10793	0.0077
Uncharacterized protein	AN7619	A0A1U8QL78_EMENI	Purple	0	0.0512066	0.0969998	-0.474156	0.0362639	0.213489	0.246232	0.425437	0.583479	0.767655	0.860283	0.902159	1.02699	0.0075
Uncharacterized protein	AN3226	Q5B8A4_EMENI	Purple	0	0.0822071	0.100098	0.102342	0.265758	0.259633	0.28301	0.113778	0.24606	0.285747	0.45679	0.53377	0.962556	0.0075
Uncharacterized protein	AN1360	A0A1U8QLF4_EMENI	Purple	0	0.30057	0.22295	0.0439259	0.252584	0.159992	0.395952	0.541693	0.504309	0.510895	0.593743	0.530103	0.606822	0.0075	N-acetyltransferase activity [GO:0008080]
Uncharacterized protein	AN0484	Q5BG46_EMENI	Purple	0	0.0474285	0.169345	-0.599857	0.413885	0.317065	0.28083	0.341349	0.16915	0.191019	0.393128	0.556301	1.24995	0.0075	phosphoric diester hydrolase activity [GO:0008081]	lipid metabolic process [GO:0006629]
Uncharacterized protein	AN4482	A0A1U8QHL3_EMENI	Purple	0	0.406895	0.0778935	-0.18929	-0.161472	-0.163683	-0.100881	-0.0341987	0.106804	0.342932	0.708921	0.808595	1.18706	0.0074		transmembrane transport [GO:0055085]
Uncharacterized protein	AN4608	A0A1U8QHF3_EMENI	Purple	0	-0.113778	0.0470093	-0.447069	0.00751621	0.0302301	0.130699	0.057065	0.255124	0.395089	0.669437	1.03976	1.54207	0.0073
Uncharacterized protein	AN8077	A0A1U8QFM5_EMENI	Purple	0	0.565867	0.0377856	0.218262	0.560631	0.648632	0.743936	0.549651	0.973325	0.91069	1.34534	1.15637	1.45096	0.0071		transmembrane transport [GO:0055085]
Uncharacterized protein	AN1723	A0A1U8QVY7_EMENI	Purple	0	-0.0388664	-0.169244	-0.628185	0.364624	0.363083	0.58082	0.622863	0.652207	0.905557	1.05799	1.05628	1.7087	0.0071	endoribonuclease activity [GO:0004521];RNA binding [GO:0003723]
Uncharacterized protein	AN8536	A0A1U8QWQ7_EMENI	Purple	0	0.0161141	0.347506	0.186428	0.277937	0.238789	0.327438	0.499704	0.482508	0.472607	0.495096	0.475456	0.362051	0.007	metal ion transmembrane transporter activity [GO:0046873]
Uncharacterized protein	AN5324	Q5B2A6_EMENI	Purple	0	0.466333	0.0973757	0.445842	-0.0150907	0.103004	0.38817	0.12882	0.669804	0.691706	1.08883	0.79344	1.62966	0.0069
Uncharacterized protein	AN0053	Q5BHC7_EMENI	Purple	0	-0.0625925	-0.090263	-0.180898	0.117731	0.233479	0.353381	0.289349	0.347383	0.49697	0.50911	0.447787	0.401072	0.0069
Uncharacterized protein	AN3943	A0A1U8QR13_EMENI	Purple	0	0.0392903	0.155995	-0.337084	0.231365	0.354761	0.384091	0.443953	0.416956	0.581918	0.715804	0.665633	0.839698	0.0068	pyroglutamyl-peptidase activity [GO:0016920]
Uncharacterized protein	AN9392	A0A1U8QWC5_EMENI	Purple	0	0.245608	0.615872	-0.0361248	0.781582	0.797466	0.816057	0.925337	0.851006	1.079	1.18095	1.28411	1.56826	0.0066		transmembrane transport [GO:0055085]
Glucosamine-6-phosphate isomerase (EC 3.5.99.6) (Glucosamine-6-phosphate deaminase)	AN1418	Q5BDG2_EMENI	Purple	0	-0.0300593	0.253884	-0.0635805	0.0095692	0.24524	0.00587474	-0.164347	-0.141127	0.345376	0.504181	0.705325	1.26912	0.0064	glucosamine-6-phosphate deaminase activity [GO:0004342];hydrolase activity [GO:0016787]	carbohydrate metabolic process [GO:0005975];N-acetylglucosamine metabolic process [GO:0006044]
Uncharacterized protein	AN7221	A0A1U8QIE6_EMENI	Purple	0	0.41023	0.491807	0.588524	0.82032	0.605122	0.435444	0.599902	0.416009	0.22133	-0.297503	0.676413	1.10762	0.0063
Rhamnogalacturonate lyase A (EC 4.2.2.23)	AN7135	RGLA_EMENI	Purple	0	-0.154527	0.101519	0.170986	0.318736	0.584673	0.318219	0.407886	0.44358	0.460859	0.876387	0.756805	1.01148	0.0063	carbohydrate binding [GO:0030246];carbon-oxygen lyase activity, acting on polysaccharides [GO:0016837];rhamnogalacturonan endolyase activity [GO:0102210]	cell wall organization [GO:0071555];pectin catabolic process [GO:0045490]
Uncharacterized protein	AN6703	A0A1U8QFX3_EMENI	Purple	0	-0.0444841	0.52849	-0.44634	0.831035	0.766301	0.796166	0.737652	0.78499	0.798806	0.910103	1.13524	1.94071	0.0063	transmembrane transporter activity [GO:0022857]
Uncharacterized protein	AN5700	A0A1U8QLR3_EMENI	Purple	0	0.201417	0.0431476	0.156308	0.49416	0.456669	0.493524	0.271321	0.231402	0.226365	0.436636	0.668701	0.721311	0.0063
Uncharacterized protein	AN3530	A0A1U8QMV4_EMENI	Purple	0	0.0784124	0.160978	-0.0163421	0.482388	0.353405	0.524568	0.422756	0.582524	0.654169	0.86354	0.906915	0.928806	0.0063
Uncharacterized protein	AN1691	A0A1U8QKI5_EMENI	Purple	0	-0.183658	-0.0209833	-0.0794506	0.252531	0.286574	0.392876	0.193011	0.771917	0.854704	0.874343	0.966097	0.907062	0.0062		transmembrane transport [GO:0055085]
Uncharacterized protein	AN1071	A0A1U8QUE6_EMENI	Purple	0	0.683555	0.631918	0.336967	0.813966	0.885223	0.850327	1.19749	0.900679	1.02588	1.14727	1.22533	1.46364	0.0062	ADP binding [GO:0043531];microtubule motor activity [GO:0003777]	nucleoside metabolic process [GO:0009116]
Uncharacterized protein	AN8982	A0A1U8QRX1_EMENI	Purple	0	0.17734	0.482373	-0.429449	1.01964	1.14966	1.27065	1.3011	1.30103	1.37076	1.36348	1.07881	0.433639	0.0061	oxidoreductase activity [GO:0016491]
Uncharacterized protein	AN7292	A0A1U8QU46_EMENI	Purple	0	0.113013	0.0353159	-0.190771	0.227543	0.268005	0.436201	0.333657	0.513814	0.430551	0.590849	0.696138	0.765597	0.0061	catalytic activity [GO:0003824]
Uncharacterized protein	AN7114	Q5AX66_EMENI	Purple	0	-0.0315556	-0.166772	-0.559569	-0.101329	0.100915	0.236818	0.578277	0.725318	0.915573	0.984938	1.03586	1.35741	0.0061	ATP binding [GO:0005524];oxidoreductase activity [GO:0016491];protein kinase activity [GO:0004672]
Uncharacterized protein	AN7109	Q5AX71_EMENI	Purple	0	-0.148006	0.04832	-0.195789	0.477539	0.422424	0.453357	0.378716	0.405935	0.596673	0.669654	1.08882	1.41154	0.006
Uncharacterized protein	AN5002	A0A1U8QFR2_EMENI	Purple	0	0.671892	0.469435	-0.206458	0.461895	0.40416	0.437326	0.677004	1.01909	0.616736	1.15466	1.12935	1.7832	0.006
Glutathione S-transferase kappa (EC 2.5.1.18)	AN3849	A0A1U8QXJ8_EMENI	Purple	0	-0.0422181	0.322729	-0.0483505	0.619276	0.708151	0.776865	0.719718	0.860738	0.955199	1.1056	1.22927	1.13533	0.006	glutathione transferase activity [GO:0004364];protein disulfide oxidoreductase activity [GO:0015035]
Uncharacterized protein	AN8814	Q5ASB6_EMENI	Purple	0	0.104894	0.562784	0.0685258	0.286539	0.964564	0.421348	0.55188	0.812322	1.0441	0.878477	0.954206	1.44837	0.0059		transmembrane transport [GO:0055085]
Uncharacterized protein	AN1423	A0A1U8QR51_EMENI	Purple	0	0.164634	0.142691	0.237959	0.223463	0.11006	0.356828	0.442301	0.593226	0.402776	0.560475	0.481729	0.54823	0.0058		transmembrane transport [GO:0055085]
Uncharacterized protein	AN6277	Q5AZK3_EMENI	Purple	0	0.534459	0.491602	0.2997	0.0868082	0.117723	0.353332	0.515584	0.611436	0.696824	0.921599	0.986009	1.42717	0.0056		transmembrane transport [GO:0055085]
Carboxylic ester hydrolase (EC 3.1.1.-)	AN1433	A0A1U8QUX2_EMENI	Purple	0	0.0281641	0.158598	-0.089759	0.229552	0.272396	0.389954	0.388224	0.35504	0.378968	0.556659	0.490112	0.754476	0.0056	hydrolase activity [GO:0016787]
Uncharacterized protein	AN0731	A0A1U8QJV9_EMENI	Purple	0	-0.00517602	-0.0633461	-0.353095	-0.0241791	0.200531	0.0996563	0.261173	0.263197	0.540229	0.667725	0.831433	0.769889	0.0055
Uncharacterized protein	AN6812	A0A1U8QLP5_EMENI	Purple	0	0.396186	0.398	-0.0910677	0.348346	0.578642	0.655847	0.705215	0.873144	1.04315	1.17864	1.10769	1.41169	0.0054	hydrolase activity, acting on carbon-nitrogen (but not peptide) bonds [GO:0016810]	nitrogen compound metabolic process [GO:0006807]
Uncharacterized protein	AN4532	A0A1U8QTG2_EMENI	Purple	0	0.0732265	0.205308	-0.289967	0.0934977	0.163158	-0.0472248	0.00609207	0.336133	0.397075	0.784774	0.796435	0.672742	0.0054	catechol 1,2-dioxygenase activity [GO:0018576];ferric iron binding [GO:0008199]	catechol-containing compound metabolic process [GO:0009712]
Uncharacterized protein	AN3351	A0A1U8QP90_EMENI	Purple	0	0.527686	0.380607	-0.0566776	0.903912	0.41382	0.516339	0.605434	0.284564	0.427841	0.601145	0.836117	1.32663	0.0053	flavin adenine dinucleotide binding [GO:0050660];oxidoreductase activity, acting on CH-OH group of donors [GO:0016614]
Uncharacterized protein	AN7190	Q5AWZ0_EMENI	Purple	0	0.0554047	0.285316	0.182777	0.355066	0.280456	0.258656	0.2641	0.380364	0.272699	0.577003	0.53893	0.854624	0.0052
Uncharacterized protein	AN0427	A0A1U8QFY7_EMENI	Purple	0	0.102695	-0.0920724	-0.0779604	-0.147882	-0.127791	0.00557615	-0.0626637	0.150779	0.714016	0.8584	0.740113	1.11615	0.0052
Uncharacterized protein	AN4688	A0A1U8QUS4_EMENI	Purple	0	-0.227183	0.00535456	-0.636885	0.309341	0.438168	0.554608	0.698533	0.713532	0.689022	0.844796	0.865122	1.14575	0.0051	acyl-CoA dehydrogenase activity [GO:0003995];flavin adenine dinucleotide binding [GO:0050660]
Uncharacterized protein	AN0052	Q5BHC8_EMENI	Purple	0	-0.0178296	-0.0922686	-0.338066	-0.05142	0.0947219	0.269453	0.227054	0.335486	0.462601	0.682971	0.763909	0.875834	0.0051
Phospho-2-dehydro-3-deoxyheptonate aldolase (EC 2.5.1.54)	AN1673	A0A1U8QNG5_EMENI	Purple	0	-0.0154167	-0.0526542	-0.0820168	-0.00552083	0.0588012	0.239702	0.381557	0.482672	0.555319	0.582117	0.582759	0.775462	0.005	3-deoxy-7-phosphoheptulonate synthase activity [GO:0003849]	aromatic amino acid family biosynthetic process [GO:0009073];chorismate biosynthetic process [GO:0009423]
Uncharacterized protein	AN4047	A0A1U8QUN0_EMENI	Purple	0	-0.169587	0.0525313	0.105788	0.372	0.219088	0.115846	0.339832	0.209044	0.0886352	0.360634	0.442933	0.909611	0.0049
Uncharacterized protein	AN2424	A0A1U8QYK5_EMENI	Purple	0	0.348927	0.480707	-0.0488344	0.577736	0.606708	0.780643	0.735635	0.630325	0.862042	0.807325	0.72826	0.923738	0.0048	beta-N-acetylhexosaminidase activity [GO:0004563]	carbohydrate metabolic process [GO:0005975]
Probable beta-galactosidase A (EC 3.2.1.23) (Lactase A)	AN0756	BGALA_EMENI	Purple	0	0.430811	0.537814	0.555873	0.693826	0.728694	0.871543	0.887572	0.721227	0.944446	0.816865	1.23849	1.0138	0.0048	beta-galactosidase activity [GO:0004565]	polysaccharide catabolic process [GO:0000272]
Uncharacterized protein	AN8636	Q5ASU4_EMENI	Purple	0	0.203279	0.0265809	-0.228562	0.397621	0.518038	0.477917	0.396005	0.517909	0.41554	0.508419	0.6005	1.45004	0.0047
Rhamnogalacturonan acetylesterase (RGAE) (EC 3.1.1.86)	AN2528	RHA1_EMENI	Purple	0	0.289651	0.311426	0.305481	0.292547	0.286638	0.390325	0.278422	0.609598	0.483529	0.734183	0.848859	0.888619	0.0047	rhamnogalacturonan acetylesterase activity [GO:0046575]	pectin catabolic process [GO:0045490]
Uncharacterized protein	AN8525	A0A1U8QRB4_EMENI	Purple	0	-0.219193	0.301476	-0.160554	0.623878	0.360815	0.472591	0.42994	0.351386	0.473947	0.531145	0.727361	1.77913	0.0046	oxidoreductase activity [GO:0016491]
Uncharacterized protein	AN5198	A0A1U8QJX5_EMENI	Purple	0	-0.210439	-0.307854	-0.6601	0.0410218	0.187327	0.205825	0.428026	0.404469	0.54355	0.594809	0.558023	0.571046	0.0045		transmembrane transport [GO:0055085]
Uncharacterized protein	AN3971	Q5B659_EMENI	Purple	0	0.103271	0.439508	0.768281	0.804946	0.924016	0.969077	1.2805	1.08708	0.850255	0.708441	0.671993	0.701263	0.0045	oxidoreductase activity [GO:0016491]
Uncharacterized protein	AN7113	A0A1U8QKP4_EMENI	Purple	0	-0.114502	0.110689	-0.277413	0.343077	0.444755	0.336579	0.816282	0.772836	0.695617	0.992533	1.19424	1.25757	0.0044
Uncharacterized protein	AN3889	A0A1U8QIW8_EMENI	Purple	0	0.0176268	0.0831297	-0.169122	0.310787	0.516615	0.729696	0.85557	1.1289	1.31484	1.27751	1.0301	1.11425	0.0044	oxidoreductase activity [GO:0016491]
Uncharacterized protein	AN4113	A0A1U8QQI4_EMENI	Purple	0	0.969521	0.142269	0.434928	-0.101294	0.255036	0.692753	0.465884	0.726749	1.18566	1.43004	1.32522	1.69052	0.0043	phosphorelay sensor kinase activity [GO:0000155]
Uncharacterized protein	AN2746	A0A1U8QF78_EMENI	Purple	0	-0.0568849	-0.263478	-0.439771	-0.28966	-0.0967916	0.105123	0.792032	0.853386	1.17267	1.195	1.39534	1.03616	0.0042		transmembrane transport [GO:0055085]
Uncharacterized protein	AN1834	A0A1U8QTL5_EMENI	Purple	0	0.122006	0.184781	-0.111352	0.232653	0.144694	0.189189	0.298312	0.219355	0.467791	0.452016	0.497423	0.498373	0.0041	acyl-CoA hydrolase activity [GO:0047617]	acyl-CoA metabolic process [GO:0006637]
Uncharacterized protein	AN4791	A0A1U8QTV1_EMENI	Purple	0	0.186345	0.305162	0.239238	0.203717	0.292522	0.248437	0.521228	0.509302	0.447324	0.430862	0.422946	0.469513	0.004
Uncharacterized protein	AN4146	Q5B5N4_EMENI	Purple	0	-0.00685122	-0.0433871	-1.11307	0.0860735	0.305842	0.520585	0.639293	1.08805	1.25112	1.33909	1.2938	1.35556	0.004
Uncharacterized protein	AN3366	A0A1U8QEV5_EMENI	Purple	0	0.0228323	0.0343032	-0.841517	0.194964	0.324797	0.36538	0.401389	0.381695	0.5634	0.764191	1.04716	1.48387	0.0038
Uncharacterized protein	AN4299	A0A1U8QSF6_EMENI	Purple	0	0.367481	0.254657	0.38264	0.180008	0.247129	0.492467	0.580609	0.974827	0.999201	1.18979	1.07593	1.26949	0.0037
Uncharacterized protein	AN7936	Q5AUU4_EMENI	Purple	0	-0.170071	0.0239552	-0.624131	0.178552	0.391466	0.43456	0.838975	0.867634	0.942176	0.962477	0.843526	1.09968	0.0035		transmembrane transport [GO:0055085]
Uncharacterized protein	AN4264	A0A1U8QYQ1_EMENI	Purple	0	-0.00269584	0.292559	-0.260141	0.250155	0.288093	0.215251	0.339523	0.35731	0.418107	0.528332	0.611022	0.782728	0.0035
Uncharacterized protein	AN2425	A0A1U8QN46_EMENI	Purple	0	-0.0806322	0.0121616	-0.590075	0.109702	0.084548	0.016832	0.509992	0.450572	0.909688	0.965165	0.980218	1.64509	0.0035
Uncharacterized protein	AN7149	Q5AX31_EMENI	Purple	0	-0.242307	-0.313617	-0.48443	-0.0785154	-0.0827862	0.0340723	0.20229	0.372435	0.597496	0.627757	0.782342	0.804171	0.0034
Uncharacterized protein	AN5400	A0A1U8QTR9_EMENI	Purple	0	0.228157	0.298605	0.00680136	0.213262	0.319752	0.495694	0.450042	0.530765	0.399333	0.35182	0.374599	0.600634	0.0034
Uncharacterized protein	AN3916	A0A1U8QTH2_EMENI	Purple	0	0.173036	0.338149	0.0214341	0.376063	0.36715	0.529988	0.492926	0.650267	0.520014	0.332489	0.778615	0.817386	0.0034	glycerol kinase activity [GO:0004370]	carbohydrate metabolic process [GO:0005975];glycerol-3-phosphate metabolic process [GO:0006072]
Uncharacterized protein	AN7793	A0A1U8QSN6_EMENI	Purple	0	-0.017586	0.168356	-0.10416	0.162607	0.250615	0.226503	0.234786	0.356736	0.43738	0.453139	0.538606	0.721114	0.0033
Uncharacterized protein	AN3298	A0A1U8QXD2_EMENI	Purple	0	-0.197568	0.112969	-0.310665	0.29343	0.318671	0.638231	0.607806	0.675061	0.75704	1.15364	1.33215	1.56649	0.0033	protein disulfide oxidoreductase activity [GO:0015035]
Uncharacterized protein	AN2209	A0A1U8QNB1_EMENI	Purple	0	0.137051	-0.00206424	0.1423	0.101858	0.136537	0.38775	0.117595	0.419678	0.454658	0.487689	0.628342	0.686448	0.0033
Uncharacterized protein	AN1291	A0A1U8QW86_EMENI	Purple	0	-0.132527	-0.0310559	-0.608873	0.0368322	0.0749249	0.249909	0.246357	0.356914	0.31598	0.485676	0.569855	0.717636	0.0033	carbon-sulfur lyase activity [GO:0016846]	metabolic process [GO:0008152]
Uncharacterized protein	AN1123	Q5BEA7_EMENI	Purple	0	0.49305	0.384729	0.226077	0.337867	0.698703	0.781972	0.496815	0.625689	0.622983	0.970482	0.907477	1.2227	0.0032	DNA binding [GO:0003677];zinc ion binding [GO:0008270]	transcription, DNA-templated [GO:0006351]
Uncharacterized protein	AN9156	A0A1U8QES5_EMENI	Purple	0	-0.251778	-0.102824	-0.479884	0.145867	0.0238269	-0.0199704	0.423959	-0.0392026	0.62807	0.74588	0.619004	1.61686	0.0031
Uncharacterized protein	AN3764	A0A1U8QFB1_EMENI	Purple	0	0.0984099	0.383835	0.0900601	0.480854	0.468278	0.675762	0.719401	0.726683	1.07168	1.22789	1.31051	1.56704	0.003	carbohydrate binding [GO:0030246];catalytic activity [GO:0003824]
Uncharacterized protein	AN1926	A0A1U8QIM9_EMENI	Purple	0	0.0115885	0.0626793	-0.180224	0.236431	0.234903	0.531432	0.305829	0.622343	0.51099	0.546962	0.446005	0.724032	0.003
Probable alpha-galactosidase B (EC 3.2.1.22) (Melibiase B)	AN7624	AGALB_EMENI	Purple	0	-0.135534	0.0591435	-0.668997	-0.0339348	0.151921	-0.153017	-0.129412	0.152909	0.33751	0.887469	0.790582	0.940655	0.0029	alpha-galactosidase activity [GO:0004557];raffinose alpha-galactosidase activity [GO:0052692]	glycoside catabolic process [GO:0016139];glycosylceramide catabolic process [GO:0046477];oligosaccharide metabolic process [GO:0009311]
Uncharacterized protein	AN7280	A0A1U8QMF8_EMENI	Purple	0	0.236655	0.236199	-0.268544	0.228637	0.270404	0.442049	0.439721	0.757365	0.713212	0.833124	0.796094	1.45941	0.0028
Uncharacterized protein	AN7186	A0A1U8QWY2_EMENI	Purple	0	0.067648	-0.0696101	-0.429416	0.215328	0.333829	0.352551	0.48623	0.434159	0.898159	1.00794	1.07197	1.66219	0.0026
Uncharacterized protein	AN5183	A0A1U8QHN1_EMENI	Purple	0	0.0833806	0.185336	0.173948	0.293524	0.225826	0.166675	0.213825	0.186576	0.411275	0.579554	0.677261	0.830231	0.0026	catalytic activity [GO:0003824]
Uncharacterized protein	AN1050	A0A1U8QHF5_EMENI	Purple	0	0.0244398	0.17622	-0.270114	0.238988	0.251013	0.320869	0.293081	0.29623	0.297996	0.476458	0.615739	0.885375	0.0026	transferase activity, transferring acyl groups other than amino-acyl groups [GO:0016747]	metabolic process [GO:0008152]
Uncharacterized protein	AN4800	A0A1U8QX30_EMENI	Purple	0	0.0399857	0.0914173	-0.325955	0.26896	0.341718	0.349224	0.382734	0.226736	0.329069	0.564581	0.733104	0.966452	0.0025
Uncharacterized protein	AN8323	A0A1U8QQM0_EMENI	Purple	0	0.0865254	0.133558	0.256636	0.627445	0.877793	1.17905	0.943702	0.86211	1.11608	0.909885	1.32781	0.929426	0.0024	catalytic activity [GO:0003824]	nucleoside metabolic process [GO:0009116]
Uncharacterized protein	AN7532	A0A1U8QTV6_EMENI	Purple	0	0.05648	0.114007	-0.799664	0.456955	0.581329	0.858927	0.696021	0.960164	1.04901	1.08733	1.00553	1.04505	0.0024
Uncharacterized protein	AN3952	A0A1U8QPG7_EMENI	Purple	0	-0.121523	-0.0957745	-0.356062	0.214556	0.290564	0.206027	-0.0344413	-0.193384	-0.251205	0.530891	0.776855	1.40727	0.0023	ATPase activity, coupled to transmembrane movement of substances [GO:0042626];ATP binding [GO:0005524]
Uncharacterized protein	AN1625	A0A1U8QP59_EMENI	Purple	0	0.273445	-0.140794	-0.0324961	-0.0268802	0.235201	0.169492	0.348787	0.378174	0.54163	0.889707	0.887203	1.20327	0.0023
Uncharacterized protein	AN2701	A0A1U8QWU0_EMENI	Purple	0	0.166968	0.125979	-0.465851	0.104167	0.189137	0.16204	0.338635	0.308304	0.545402	0.748427	0.816264	0.99013	0.0022	transcription cofactor activity [GO:0003712];transcription factor binding [GO:0008134]
Uncharacterized protein	AN0473	A0A1U8QIQ6_EMENI	Purple	0	0.212788	0.565691	0.497363	0.653967	0.571764	0.330446	0.359561	0.48957	1.01686	1.0627	1.14376	2.13704	0.0022		transmembrane transport [GO:0055085]
Uncharacterized protein	AN7766	A0A1U8QU80_EMENI	Purple	0	0.142897	-0.271164	0.140879	0.3677	0.450804	0.305048	0.630656	0.558418	0.608071	0.662196	0.592966	0.6401	0.0021
Uncharacterized protein	AN4638	Q5B492_EMENI	Purple	0	0.0253896	0.0666432	-0.127986	0.153356	0.0972029	0.267995	0.132881	0.402989	0.44909	0.835855	0.677396	0.631465	0.0021
Exo-1,4-beta-xylosidase xlnD (EC 3.2.1.37) (1,4-beta-D-xylan xylohydrolase xlnD) (Beta-xylosidase A) (Beta-xylosidase xlnD) (Xylobiase xlnD)	AN2359	XYND_EMENI	Purple	0	-0.160178	-0.242763	-0.336702	-0.00842828	0.17232	0.107425	0.121244	-0.136878	-0.0761165	0.442	0.771073	1.48737	0.0021	xylan 1,4-beta-xylosidase activity [GO:0009044]	xylan catabolic process [GO:0045493]
Uncharacterized protein	AN0942	A0A1U8QTZ1_EMENI	Purple	0	0.166447	0.201807	-0.326496	0.170465	0.432352	0.369251	0.420242	0.438755	0.560641	0.739554	0.663015	1.08844	0.0021	oxidoreductase activity [GO:0016491];zinc ion binding [GO:0008270]
Uncharacterized protein	AN0221	A0A1U8QSR3_EMENI	Purple	0	-0.179254	0.0551884	-0.273157	0.197016	0.353389	0.233238	0.498401	0.552122	0.601899	0.491291	0.722776	1.0636	0.0021	chitin binding [GO:0008061]	carbohydrate metabolic process [GO:0005975]
Uncharacterized protein	AN7892	A0A1U8QKP9_EMENI	Purple	0	0.118328	0.22889	-0.729569	0.236352	0.24806	0.300163	0.0565561	0.355685	0.4249	0.745215	0.721827	1.34825	0.002
Uncharacterized protein	AN5408	A0A1U8QQV3_EMENI	Purple	0	0.0485333	0.352674	0.108859	0.840404	1.12672	1.09267	0.992733	1.15769	1.01064	0.844461	0.694893	0.154347	0.002	ribonuclease III activity [GO:0004525]	RNA processing [GO:0006396]
Uncharacterized protein	AN4641	Q5B489_EMENI	Purple	0	-0.0359821	0.25662	-0.110523	0.183903	-0.00964609	0.0958752	0.520468	0.32309	0.321696	0.467439	0.765158	1.00517	0.002	heme binding [GO:0020037];iron ion binding [GO:0005506];monooxygenase activity [GO:0004497];oxidoreductase activity, acting on paired donors, with incorporation or reduction of molecular oxygen [GO:0016705]
Uncharacterized protein	AN4574	A0A1U8QRQ9_EMENI	Purple	0	0.0259162	0.324792	-0.148912	0.420093	0.358168	0.326846	0.446053	0.576483	0.545791	0.554253	0.512179	0.449716	0.0019
Uncharacterized protein	AN4305	A0A1U8QTQ3_EMENI	Purple	0	0.0744745	0.143432	0.121581	0.164395	0.199116	0.278557	0.422287	0.436667	0.48645	0.583931	0.668154	0.545752	0.0019	catalytic activity [GO:0003824]
Uncharacterized protein	AN8615	Q5ASW5_EMENI	Purple	0	-0.0595672	0.121353	0.190317	0.132771	-0.338779	-0.24409	-0.104428	0.216222	0.42389	0.863591	0.936903	0.819805	0.0018	heme binding [GO:0020037];iron ion binding [GO:0005506];monooxygenase activity [GO:0004497];oxidoreductase activity, acting on paired donors, with incorporation or reduction of molecular oxygen [GO:0016705]
Uncharacterized protein	AN6807	A0A1U8QQ43_EMENI	Purple	0	0.0131349	0.0199532	0.214621	0.0214991	0.111786	0.059325	0.0716822	0.182353	0.396921	0.62369	0.675882	0.837254	0.0018	flavin adenine dinucleotide binding [GO:0050660];oxidoreductase activity, acting on CH-OH group of donors [GO:0016614]
Uncharacterized protein	AN5550	A0A1U8QU67_EMENI	Purple	0	0.177225	0.00178057	0.550829	0.224866	0.330029	0.103415	0.927423	0.489364	0.961549	1.00597	1.19592	1.53414	0.0018	flavin adenine dinucleotide binding [GO:0050660];oxidoreductase activity, acting on CH-OH group of donors [GO:0016614]
Uncharacterized protein	AN4082	A0A1U8QYX9_EMENI	Purple	0	0.110876	0.302048	-0.0595512	0.206095	0.262186	0.195469	0.394435	0.193714	0.273428	0.411184	0.514935	0.893272	0.0018	transferase activity, transferring glycosyl groups [GO:0016757]
Uncharacterized protein	AN2989	Q5B8Z1_EMENI	Purple	0	0.025891	0.109091	0.10586	0.187323	0.291977	0.31885	0.412054	0.5151	0.569457	0.630483	0.667932	0.710449	0.0018	RNA binding [GO:0003723]
Uncharacterized protein	AN8808	A0A1U8QQL2_EMENI	Purple	0	0.0305153	0.0924159	0.0472564	0.274595	0.19256	0.32465	0.212725	0.501467	0.570973	0.564046	0.691477	0.735145	0.0017	phosphoric diester hydrolase activity [GO:0008081]	lipid metabolic process [GO:0006629]
Uncharacterized protein	AN8538	A0A1U8QZK6_EMENI	Purple	0	-0.168149	-0.0330699	-0.252347	0.121092	0.141319	0.150941	0.519215	0.78783	1.26094	1.48538	1.4074	1.48237	0.0017	amino acid transmembrane transporter activity [GO:0015171]
Uncharacterized protein	AN7188	Q5AWZ2_EMENI	Purple	0	-0.0440198	0.106408	-0.265431	0.322093	0.329854	0.195686	0.509846	0.593654	0.609407	0.573834	0.587962	0.741452	0.0017		transmembrane transport [GO:0055085]
Uncharacterized protein	AN6413	A0A1U8QUF7_EMENI	Purple	0	-0.242379	-0.522991	-0.617459	-0.209276	0.298928	0.522918	0.476703	0.571877	0.980464	1.353	1.89406	0.810812	0.0017
Uncharacterized protein	AN5616	A0A1U8QNT2_EMENI	Purple	0	-0.132946	-0.134624	-0.395576	-0.106624	0.0224163	0.0278321	0.221006	0.392246	0.720307	1.08421	1.15471	1.28593	0.0017	catalytic activity [GO:0003824];pyridoxal phosphate binding [GO:0030170]	biosynthetic process [GO:0009058]
Uncharacterized protein	AN8591	A0A1U8QW59_EMENI	Purple	0	0.0653305	-0.457311	0.367592	-0.275832	0.140767	0.265802	0.531202	0.672675	0.73713	1.32496	1.16209	1.77177	0.0016	calcium ion binding [GO:0005509]
Uncharacterized protein	AN8355	A0A1U8QX16_EMENI	Purple	0	0.147832	0.179177	-0.159903	-0.0055295	0.217259	0.105491	0.506207	0.551667	0.62092	1.12361	1.20676	1.28016	0.0016	DNA binding [GO:0003677];RNA polymerase II transcription factor activity, sequence-specific DNA binding [GO:0000981];zinc ion binding [GO:0008270]	transcription, DNA-templated [GO:0006351]
Uncharacterized protein	AN5947	A0A1U8QZ33_EMENI	Purple	0	0.618859	0.197164	0.0208252	0.052643	0.453161	0.690107	0.3564	0.699699	0.706371	1.19524	1.03863	1.19433	0.0016
Uncharacterized protein	AN3294	Q5B836_EMENI	Purple	0	0.00539243	0.111514	0.401343	0.137952	0.257733	0.432726	0.416905	0.561292	0.573494	0.552281	0.567546	0.506305	0.0016	acetylxylan esterase activity [GO:0046555]	xylan catabolic process [GO:0045493]
Uncharacterized protein	AN1303	Q5BDS7_EMENI	Purple	0	-0.0977317	0.0857325	-0.027434	0.059526	-0.0385572	0.161021	0.310901	0.330871	0.659628	0.830753	1.0145	1.25153	0.0016	DNA binding [GO:0003677];zinc ion binding [GO:0008270]	transcription, DNA-templated [GO:0006351]
Uncharacterized protein	AN6704	A0A1U8QTX3_EMENI	Purple	0	0.500843	0.267483	0.429759	0.517448	0.648241	0.881975	0.951101	0.930883	0.903026	1.11678	1.31049	1.46649	0.0015
Uncharacterized protein	AN5587	A0A1U8QWY5_EMENI	Purple	0	0.0705077	0.285052	-0.0578196	0.054276	0.181702	0.223475	0.442815	0.474848	0.455315	0.395599	0.420934	0.495976	0.0015
Uncharacterized protein	AN5079	Q5B301_EMENI	Purple	0	0.113086	-0.0203656	0.0245338	0.0327153	-0.118554	0.00124007	-0.161115	0.299937	0.420862	0.578079	0.846529	0.921153	0.0015
Uncharacterized protein	AN0895	A0A1U8QYG5_EMENI	Purple	0	-0.0177011	-0.0325259	-0.682857	-0.191336	-0.118318	-0.00990885	0.064776	0.126479	0.308041	0.683477	0.952523	1.13578	0.0015	oxidoreductase activity [GO:0016491]
Uncharacterized protein	AN0788	A0A1U8QW06_EMENI	Purple	0	0.0762255	0.102624	-0.743393	0.339209	0.28957	0.462698	0.682705	0.778979	0.884998	1.28522	1.54226	2.05845	0.0015	catalytic activity [GO:0003824]
Uncharacterized protein	AN0226	A0A1U8QU10_EMENI	Purple	0	0.0255389	0.0899753	-0.201116	0.253461	0.102417	0.0945085	0.141777	0.359026	0.482444	0.674613	0.573198	0.747477	0.0015	ATP binding [GO:0005524]
Uncharacterized protein	AN0034	A0A1U8QU65_EMENI	Purple	0	-0.1457	-0.0348215	-0.703725	0.0484871	0.173488	-0.0564487	0.320296	0.259616	0.431212	0.61912	0.643968	1.11924	0.0015	ATP binding [GO:0005524];glycerone kinase activity [GO:0004371]	glycerol metabolic process [GO:0006071]
Uncharacterized protein	AN8146	A0A1U8QN56_EMENI	Purple	0	0.0235151	0.0711222	-0.324122	0.202912	0.278026	0.330061	0.3302	0.49315	0.592485	0.867597	0.764977	0.928423	0.0014
Uncharacterized protein	AN3608	A0A1U8QHQ1_EMENI	Purple	0	0.155012	0.326948	0.0840222	0.281687	0.293555	0.341697	0.440379	0.424222	0.476083	0.583028	0.593273	0.526919	0.0014	ATPase activity, coupled to transmembrane movement of substances [GO:0042626];ATP binding [GO:0005524]
O-acyltransferase	AN6159	A0A1U8QF91_EMENI	Purple	0	-0.0985635	0.0814846	-0.434114	0.194506	0.140199	0.224366	0.329875	0.255218	0.39384	0.503216	0.546662	0.981892	0.0012	diacylglycerol O-acyltransferase activity [GO:0004144]	triglyceride biosynthetic process [GO:0019432]
Uncharacterized protein	AN4215	A0A1U8QKD0_EMENI	Purple	0	-0.156858	-0.242899	-0.404232	-0.247564	-0.145608	-0.00324646	0.122996	0.302837	0.509857	0.868896	0.975914	0.962031	0.0012	electron carrier activity [GO:0009055];protein disulfide oxidoreductase activity [GO:0015035]	cell redox homeostasis [GO:0045454]
Uncharacterized protein	AN4136	A0A1U8QJH4_EMENI	Purple	0	0.322912	0.389331	0.226671	0.808851	0.840386	0.816312	1.06803	1.05001	1.12787	1.02619	1.4667	1.2365	0.0012
Uncharacterized protein	AN3929	Q5B6A1_EMENI	Purple	0	0.190649	0.206863	0.0128682	0.502337	0.352175	0.504077	0.482009	0.518667	0.554286	0.481904	0.519671	0.510848	0.0012		transmembrane transport [GO:0055085]
Uncharacterized protein	AN8726	A0A1U8QPW9_EMENI	Purple	0	0.125618	0.277992	-0.889455	0.177174	0.298406	0.226529	0.739534	0.816163	1.0028	1.17817	1.06949	1.09665	0.0011	amino acid transmembrane transporter activity [GO:0015171]
Uncharacterized protein	AN7596	Q5AVT4_EMENI	Purple	0	-0.168987	0.139295	-0.176823	0.406125	0.383132	0.385703	0.477637	0.551747	0.557011	0.56217	0.484155	0.472086	0.0011	RNA polymerase II transcription factor activity, sequence-specific DNA binding [GO:0000981];zinc ion binding [GO:0008270]
Uncharacterized protein	AN4041	A0A1U8QG91_EMENI	Purple	0	-0.380725	0.162846	0.0805057	0.110943	0.0685204	0.209582	0.186399	0.294488	0.248153	0.359199	0.696709	1.01325	0.0011
Uncharacterized protein	AN2358	Q5BAS2_EMENI	Purple	0	-0.0340548	-0.0788631	-0.347129	-0.105377	0.134593	0.195459	0.456051	0.492005	0.492486	0.726597	0.75895	1.29668	0.0011		transmembrane transport [GO:0055085]
Uncharacterized protein	AN4795	A0A1U8QXR9_EMENI	Purple	0	0.114408	-0.207518	-0.641976	-0.085393	0.384586	0.226618	0.643498	0.580804	0.897979	0.941646	1.04019	1.35352	0.001	guanyl-nucleotide exchange factor activity [GO:0005085]	small GTPase mediated signal transduction [GO:0007264]
Uncharacterized protein	AN0991	Q5BEN9_EMENI	Purple	0	-0.225195	-0.0365788	-0.425867	0.224051	0.411534	0.426937	0.45192	0.549834	0.595737	0.68759	0.64112	1.12666	0.001	pyridoxal phosphate binding [GO:0030170];transaminase activity [GO:0008483]
Uncharacterized protein	AN5458	A0A1U8QSY8_EMENI	Purple	0	-0.170322	0.253979	-0.168059	0.500159	0.355705	0.524216	0.317397	0.509711	0.73797	0.879845	0.897692	1.18182	0.0009
Uncharacterized protein	AN1848	Q5BC82_EMENI	Purple	0	0.0914527	0.246347	-0.204495	0.375912	0.404794	0.261654	0.527638	0.564197	0.629386	0.667586	0.76115	0.898795	0.0009	RNA polymerase II transcription factor activity, sequence-specific DNA binding [GO:0000981];zinc ion binding [GO:0008270]
Malate synthase, glyoxysomal (EC 2.3.3.9)	AN6653	MASY_EMENI	Purple	0	0.211035	0.313473	-0.140834	0.446347	0.558046	0.620541	0.670267	0.896908	1.07508	1.34845	1.24924	1.22066	0.0008	malate synthase activity [GO:0004474]	acetate catabolic process [GO:0045733];carbon utilization [GO:0015976];fatty acid catabolic process [GO:0009062];glyoxylate cycle [GO:0006097];tricarboxylic acid cycle [GO:0006099]
Uncharacterized protein	AN4286	A0A1U8QHN8_EMENI	Purple	0	0.0570398	0.312695	0.101878	0.61722	0.302639	0.43853	0.472339	0.432897	0.464653	0.600731	0.652619	0.880906	0.0008	serine-type peptidase activity [GO:0008236]
Uncharacterized protein	AN2111	A0A1U8QYS3_EMENI	Purple	0	0.334947	0.258592	0.166804	0.389774	0.458369	0.589286	0.784116	0.896831	1.01688	1.01925	0.872167	0.73218	0.0008
Superoxide dismutase (EC 1.15.1.1)	AN0785	A0A1U8QQ07_EMENI	Purple	0	-0.0687908	-0.671172	-0.312159	-0.103945	0.153503	-0.164153	0.202069	0.703073	0.139743	0.682068	0.931544	1.644	0.0008	metal ion binding [GO:0046872];superoxide dismutase activity [GO:0004784]
Uncharacterized protein	AN7134	Q5AX46_EMENI	Purple	0	-0.016744	0.0706364	-0.111422	0.195986	0.0570754	0.0854079	0.178035	0.250538	0.501073	0.50513	0.615254	0.936929	0.0007	serine-type peptidase activity [GO:0008236]
Uncharacterized protein	AN3672	A0A1U8QNW8_EMENI	Purple	0	-0.256817	0.195115	-0.45495	0.172011	0.299063	0.403992	0.477197	0.727895	0.702668	0.920132	1.17425	1.1342	0.0007	metal ion binding [GO:0046872];oxidoreductase activity [GO:0016491]
Uncharacterized protein	AN2856	A0A1U8QH10_EMENI	Purple	0	0.355794	0.251891	0.60542	0.426301	0.615803	0.484398	0.405378	0.498551	0.314561	0.799186	0.770773	1.02296	0.0007	nucleic acid binding [GO:0003676]
Uncharacterized protein	AN2015	A0A1U8QMY8_EMENI	Purple	0	0.170383	0.255791	0.0937521	0.319208	0.227672	0.239124	0.615918	0.507484	0.556448	0.41625	0.400343	0.220332	0.0007	transferase activity, transferring glycosyl groups [GO:0016757]
Uncharacterized protein	AN2003	Q5BBS7_EMENI	Purple	0	0.328066	0.0938478	0.0548394	0.10985	0.277659	0.594789	0.420052	0.442813	0.473699	0.57524	0.609542	0.745493	0.0007
Kynureninase 2 (EC 3.7.1.3) (Biosynthesis of nicotinic acid protein 5-2) (L-kynurenine hydrolase 2)	AN1857	KYNU2_EMENI	Purple	0	0.125493	0.22866	-0.175316	0.17152	0.301234	0.378714	0.557482	0.551898	0.718762	1.04491	1.43991	2.26719	0.0007	kynureninase activity [GO:0030429];pyridoxal phosphate binding [GO:0030170]	anthranilate metabolic process [GO:0043420];L-kynurenine catabolic process [GO:0097053];NAD biosynthetic process [GO:0009435];tryptophan catabolic process to kynurenine [GO:0019441]
Uncharacterized protein	AN0718	Q5BFG2_EMENI	Purple	0	0.0144394	0.446668	-0.339281	0.667814	0.604804	0.555488	0.463962	0.756492	0.717164	0.81362	1.25906	1.47662	0.0007	DNA binding [GO:0003677];zinc ion binding [GO:0008270]	transcription, DNA-templated [GO:0006351]
Uncharacterized protein	AN9051	A0A1U8QX11_EMENI	Purple	0	-0.0292426	-0.232175	-0.195445	0.0380299	0.22518	0.102228	0.650687	0.617564	0.783147	0.858019	1.16187	1.45809	0.0006
Uncharacterized protein	AN7669	A0A1U8QTE6_EMENI	Purple	0	-0.166001	-0.339415	-0.768057	0.133768	0.316049	0.373065	0.36684	0.443743	0.618854	1.06232	1.0877	1.73738	0.0006	metal ion binding [GO:0046872]
Uncharacterized protein	AN7139	Q5AX41_EMENI	Purple	0	0.47306	0.0348376	0.0116853	-0.0897629	-0.286163	0.371725	0.229213	0.630005	0.932297	1.20305	0.862823	1.70289	0.0006
Acetylxylan esterase A (EC 3.1.1.72)	AN6093	AXE1_EMENI	Purple	0	-0.0772928	0.0437996	0.136829	0.454017	0.541921	0.444099	0.604241	0.419902	0.604815	1.09481	0.909079	1.5195	0.0006	acetylxylan esterase activity [GO:0046555]	cellulose catabolic process [GO:0030245];xylan catabolic process [GO:0045493]
Uncharacterized protein	AN4812	A0A1U8QR99_EMENI	Purple	0	0.611037	0.395053	0.260886	0.581327	0.66454	0.716114	0.810745	0.86601	1.01174	0.955027	1.08805	1.0095	0.0006
Uncharacterized protein	AN3408	A0A1U8QP71_EMENI	Purple	0	-0.390396	-0.172738	-0.405633	0.0781767	0.0687273	-0.050467	0.0742994	0.160252	0.518158	0.558137	0.52269	1.35642	0.0006	transporter activity [GO:0005215]
Uncharacterized protein	AN1563	Q5BD17_EMENI	Purple	0	0.0483421	-0.00202259	0.0625088	0.26708	0.294867	0.311489	0.266571	0.233524	0.328612	0.578027	0.600969	1.12886	0.0006	NAD binding [GO:0051287]	oxidation-reduction process [GO:0055114]
Uncharacterized protein	AN0129	A0A1U8QHM1_EMENI	Purple	0	0.12635	0.338207	-0.115032	0.392654	0.446041	0.436589	0.451832	0.495528	0.568068	0.739164	0.710527	1.00849	0.0006	protein tyrosine/serine/threonine phosphatase activity [GO:0008138];protein tyrosine phosphatase activity [GO:0004725]
Uncharacterized protein	AN9499	A0A1U8QJ93_EMENI	Purple	0	-0.130773	0.184238	0.0599792	0.220355	0.13035	-0.0896944	0.240378	0.0476443	0.109347	0.834801	0.841178	1.44124	0.0005
Uncharacterized protein	AN8929	Q5AS01_EMENI	Purple	0	0.191439	0.307121	-0.208661	0.451723	0.572965	0.746284	0.644777	0.855795	0.785501	0.979314	0.984636	0.941828	0.0005		transmembrane transport [GO:0055085]
Uncharacterized protein	AN8894	A0A1U8QKR3_EMENI	Purple	0	0.355916	0.375721	0.348744	0.248922	0.386454	0.271621	0.559694	0.6594	0.702068	0.874645	1.15956	1.26711	0.0005	DNA binding [GO:0003677];RNA polymerase II transcription factor activity, sequence-specific DNA binding [GO:0000981];zinc ion binding [GO:0008270]	transcription, DNA-templated [GO:0006351]
Uncharacterized protein	AN8754	A0A1U8QX58_EMENI	Purple	0	0.356005	0.331859	-0.0398058	0.437098	0.630032	0.982085	1.27306	1.26274	1.15244	0.960169	0.796128	0.850334	0.0005	asparagine synthase (glutamine-hydrolyzing) activity [GO:0004066];ATP binding [GO:0005524]	asparagine biosynthetic process [GO:0006529];glutamine metabolic process [GO:0006541]
Uncharacterized protein	AN7243	Q5AWT7_EMENI	Purple	0	-0.0776808	-0.113859	-0.432994	4.84288e-07	-0.0755738	0.255413	0.447212	0.343568	0.800955	1.14216	0.944661	1.08967	0.0005	amino acid transmembrane transporter activity [GO:0015171]
Uncharacterized protein	AN6850	A0A1U8QRE5_EMENI	Purple	0	0.388876	0.361387	0.389622	0.654265	0.72807	0.487373	0.557267	0.631776	0.892056	1.10286	1.0712	1.439	0.0005		signal transduction [GO:0007165]
Isocitrate lyase (ICL) (Isocitrase) (Isocitratase) (EC 4.1.3.1) (Methylisocitrate lyase) (MICA) (EC 4.1.3.30) (Threo-D(S)-isocitrate glyoxylate-lyase)	AN5634	ACEA_EMENI	Purple	0	0.38935	-0.176948	0.249598	-0.289277	-0.0842034	0.158047	0.0152369	0.44383	0.547281	1.13704	0.911241	1.6191	0.0005	isocitrate lyase activity [GO:0004451];metal ion binding [GO:0046872];methylisocitrate lyase activity [GO:0046421]	acetate catabolic process [GO:0045733];carbon utilization [GO:0015976];fatty acid catabolic process [GO:0009062];glyoxylate cycle [GO:0006097];tricarboxylic acid cycle [GO:0006099]
Uncharacterized protein	AN2774	Q5B9K6_EMENI	Purple	0	-0.0354549	-0.0257652	-0.0918554	0.184624	0.194131	0.271542	0.298431	0.564215	0.732239	0.90012	0.793154	0.719897	0.0005	transferase activity, transferring glycosyl groups [GO:0016757]
Uncharacterized protein	AN1865	A0A1U8QUX0_EMENI	Purple	0	-0.0197665	0.126167	-0.0607264	0.287261	0.373002	0.38062	0.440819	0.59785	0.659672	0.62607	0.730969	0.398459	0.0005	substrate-specific transmembrane transporter activity [GO:0022891]
Uncharacterized protein	AN1220	A0A1U8QHZ5_EMENI	Purple	0	0.166083	0.242195	0.0634302	0.100743	0.0595623	0.283552	0.707876	0.596485	0.734009	0.675614	0.793825	0.880406	0.0005
Uncharacterized protein	AN6645	Q5AYI5_EMENI	Purple	0	-0.0281116	0.0453921	-0.0712845	0.22329	0.186289	0.163355	0.429826	0.259502	0.415111	0.581106	0.886778	1.09553	0.0004	catalytic activity [GO:0003824];pyridoxal phosphate binding [GO:0030170]	biosynthetic process [GO:0009058]
Uncharacterized protein	AN6412	Q5AZ68_EMENI	Purple	0	0.226809	-0.0237558	0.214477	0.1393	0.531137	0.662467	0.882251	0.798506	0.720999	0.921613	1.08601	1.74962	0.0004		transmembrane transport [GO:0055085]
Uncharacterized protein	AN4503	A0A1U8QSZ2_EMENI	Purple	0	0.012207	-0.0796392	-0.233462	0.172803	0.0131919	0.260087	-0.0714917	0.246571	0.34131	0.513687	0.669368	1	0.0004
Uncharacterized protein	AN3136	Q5B8J4_EMENI	Purple	0	-0.170388	-0.0243613	-0.38114	0.145402	0.312222	0.158879	0.396717	0.376351	0.404337	0.800106	0.765889	1.18533	0.0004
Uncharacterized protein	AN1822	A0A1U8QK80_EMENI	Purple	0	-0.246928	0.171502	-0.413104	0.256938	0.429002	0.448785	0.428833	0.519741	0.512615	0.415484	0.543032	0.97264	0.0004	oxidoreductase activity [GO:0016491]
Uncharacterized protein	AN9289	A0A1U8QKL8_EMENI	Purple	0	0.0787471	0.0918121	-0.120481	0.400153	0.232739	0.39379	0.446124	0.712703	0.688044	0.876824	0.613165	0.814405	0.0003		transmembrane transport [GO:0055085]
Uncharacterized protein	AN8222	A0A1U8QZG9_EMENI	Purple	0	-0.0930832	-0.00267852	-0.0952301	-0.0223259	0.105755	0.264603	0.51918	0.694462	0.925716	1.21725	1.29126	1.01765	0.0003
Uncharacterized protein	AN6495	A0A1U8QY12_EMENI	Purple	0	-0.0678359	-0.0791462	-0.392279	0.0193763	0.17247	0.16973	0.225331	0.353347	0.566357	0.454522	0.603508	0.60102	0.0003
Uncharacterized protein	AN6005	Q5B0C5_EMENI	Purple	0	0.172263	0.011616	0.610084	0.25757	-0.18334	1.00558	0.684346	0.915329	0.687237	1.23082	1.52947	1.63586	0.0003
Uncharacterized protein	AN5791	A0A1U8QTY7_EMENI	Purple	0	0.110868	0.0154378	0.252311	0.00415625	0.279143	0.204337	0.500559	0.880423	0.578081	1.09891	1.06059	1.11942	0.0003
Xanthine dehydrogenase (EC 1.17.1.4) (Purine hydroxylase I)	AN5613	XDH_EMENI	Purple	0	-0.0571079	0.0106715	-0.727437	0.083521	0.147293	0.110156	0.412588	0.493197	0.958144	1.131	1.09063	1.69748	0.0003	2 iron, 2 sulfur cluster binding [GO:0051537];electron carrier activity [GO:0009055];flavin adenine dinucleotide binding [GO:0050660];iron ion binding [GO:0005506];molybdopterin cofactor binding [GO:0043546];oxidoreductase activity, acting on CH-OH group of donors [GO:0016614];oxidoreductase activity, acting on the aldehyde or oxo group of donors [GO:0016903];xanthine dehydrogenase activity [GO:0…	purine nucleobase catabolic process [GO:0006145];xanthine catabolic process [GO:0009115]
Uncharacterized protein	AN3121	A0A1U8QG65_EMENI	Purple	0	-0.100661	0.185258	-0.713752	0.260715	0.315562	0.391076	0.454616	0.612303	0.733837	0.997685	1.1481	1.30968	0.0003
Uncharacterized protein	AN0280	Q5BGQ0_EMENI	Purple	0	0.0230061	0.156392	-0.283977	0.389949	0.536715	0.611815	0.656373	0.693231	0.823097	0.832096	0.889695	0.831052	0.0003	carbohydrate binding [GO:0030246];hydrolase activity, hydrolyzing O-glycosyl compounds [GO:0004553]	carbohydrate metabolic process [GO:0005975]
Uncharacterized protein	AN9376	Q5AQQ4_EMENI	Purple	0	-0.0228756	0.0551298	-0.166373	-0.0221998	0.253686	0.204471	0.443083	0.48903	0.577177	0.62102	0.76685	0.859998	0.0002	DNA binding [GO:0003677];RNA polymerase II transcription factor activity, sequence-specific DNA binding [GO:0000981];zinc ion binding [GO:0008270]	transcription, DNA-templated [GO:0006351]
Uncharacterized protein	AN8166	A0A1U8QGU8_EMENI	Purple	0	0.195408	0.261079	0.00263529	0.333982	0.296465	0.359939	0.352197	0.356829	0.422283	0.629277	0.729234	0.736889	0.0002
Uncharacterized protein	AN8089	A0A1U8QGT8_EMENI	Purple	0	-0.183057	0.283769	-0.274644	0.287681	0.0388685	0.216609	0.135992	0.265405	0.308915	0.433175	0.669308	1.15438	0.0002		transmembrane transport [GO:0055085]
Uncharacterized protein	AN7987	A0A1U8QYH6_EMENI	Purple	0	0.0572828	0.197275	-0.172476	0.493612	0.432158	0.495698	0.643373	0.786201	0.775449	0.806732	0.648835	0.720214	0.0002	hydrolase activity [GO:0016787]
Uncharacterized protein	AN7709	Q5AVH1_EMENI	Purple	0	0.131784	0.109163	-0.131899	0.0465137	0.278518	0.578709	0.782409	1.09293	1.26002	1.48968	1.43632	1.28534	0.0002	tRNA A64-2'-O-ribosylphosphate transferase activity [GO:0043399]	charged-tRNA amino acid modification [GO:0019988]
Non-reducing polyketide synthase aptA (NRPKS) (EC 2.3.1.-) (Asperthecin synthesis protein A)	AN6000	APTA_EMENI	Purple	0	0.0821299	0.120578	-0.162521	0.121061	0.418622	0.282044	0.533855	0.543566	0.646067	0.711494	0.936082	1.05548	0.0002	phosphopantetheine binding [GO:0031177];transferase activity, transferring acyl groups [GO:0016746]	asperthecin biosynthetic process [GO:0036184];secondary metabolic process [GO:0019748]
Uncharacterized protein	AN5649	A0A1U8QFD4_EMENI	Purple	0	0.185645	-0.0236471	-0.230117	-0.0427562	0.0513974	0.133441	0.3148	0.418979	0.511977	0.508213	0.629042	0.595029	0.0002
Uncharacterized protein	AN4691	A0A1U8QR18_EMENI	Purple	0	0.13253	0.244041	-0.0723597	0.608616	0.242578	0.500952	0.750883	1.05291	1.17156	1.10266	1.19346	1.19787	0.0002	oxidoreductase activity [GO:0016491]
Uncharacterized protein	AN4018	A0A1U8QPW7_EMENI	Purple	0	-0.123208	0.0702087	-0.530915	0.208246	0.317207	0.360589	0.66021	0.772923	1.04204	1.2644	1.32096	1.49899	0.0002
IMP-specific 5'-nucleotidase 1 (EC 3.1.3.99)	AN3222	ISN1_EMENI	Purple	0	0.0244962	0.0249855	-0.258911	0.141466	0.112196	0.110268	0.176035	0.206645	0.385884	0.588648	0.578619	0.945765	0.0002	IMP 5'-nucleotidase activity [GO:0050483];magnesium ion binding [GO:0000287]	inosine salvage [GO:0006190];nicotinamide riboside biosynthetic process [GO:0071590];nicotinic acid riboside biosynthetic process [GO:0071592];nucleotide metabolic process [GO:0009117]
Uncharacterized protein	AN3079	Q5B8Q1_EMENI	Purple	0	0.152139	0.100998	-0.316391	0.0385343	0.215102	0.154348	0.447496	0.74681	1.03288	1.41609	1.63261	1.84377	0.0002
Uncharacterized protein	AN2361	A0A1U8QWX5_EMENI	Purple	0	0.347141	0.118707	-0.483085	0.0530592	0.682908	0.751282	0.831204	0.606592	0.896637	1.27619	1.37299	2.02474	0.0002	hydrolase activity, acting on acid halide bonds, in C-halide compounds [GO:0019120]	metabolic process [GO:0008152]
Uncharacterized protein	AN2112	Q5BBG8_EMENI	Purple	0	-0.0439529	-0.0147662	-0.566112	0.142287	0.176648	0.218746	0.398254	0.601622	0.760142	0.992277	0.611606	0.37128	0.0002
Uncharacterized protein	AN1670	Q5BCR0_EMENI	Purple	0	0.126265	0.255603	0.281517	0.253216	0.338486	0.250591	0.266795	0.293312	0.323044	0.377809	0.396365	0.648219	0.0002
Uncharacterized protein	AN1611	A0A1U8QUM1_EMENI	Purple	0	0.251577	0.454148	-0.620575	0.664953	0.685031	0.552312	0.740611	0.582467	0.805814	1.32416	1.60822	1.75524	0.0002
Uncharacterized protein	AN1587	A0A1U8QT02_EMENI	Purple	0	0.178211	0.305343	0.186724	0.283896	0.357479	0.328046	0.393132	0.419694	0.497892	0.657458	0.490255	0.519874	0.0002
Uncharacterized protein	AN1570	Q5BD10_EMENI	Purple	0	0.0189423	0.110048	-0.261552	0.129295	0.119701	0.200719	-0.0215517	-0.0338916	-0.0694874	0.373947	0.882899	1.82394	0.0002
Uncharacterized protein	AN1310	A0A1U8QRK8_EMENI	Purple	0	0.0685487	0.122216	-0.492127	0.0942151	0.185417	0.435639	0.723077	0.855455	0.724097	1.47345	1.32673	1.82342	0.0002	flavin adenine dinucleotide binding [GO:0050660];oxidoreductase activity, acting on CH-OH group of donors [GO:0016614]
Uncharacterized protein	AN1067	A0A1U8QS78_EMENI	Purple	0	0.150941	0.292564	-0.0119366	0.271729	0.280473	0.534265	0.31261	0.47384	0.354712	0.682534	0.714142	1.03285	0.0002
Uncharacterized protein	AN9160	Q5ARC0_EMENI	Purple	0	0.17247	0.370443	-0.365586	0.590845	0.660006	0.739257	0.73878	0.789315	0.829811	1.12376	1.21891	1.64326	0.0001	FAD binding [GO:0071949];oxidoreductase activity [GO:0016491]
Uncharacterized protein	AN8356	A0A1U8QJH3_EMENI	Purple	0	0.0693301	0.292828	0.162025	0.147382	0.493161	0.494881	0.567914	0.483226	0.937277	1.16038	1.26294	1.39065	0.0001	oxidoreductase activity [GO:0016491]
Uncharacterized protein	AN7786	A0A1U8QKG9_EMENI	Purple	0	0.242625	0.379197	-0.153853	0.375048	0.666028	0.612092	0.448961	0.674609	0.655749	0.431047	0.856825	1.05134	0.0001
Uncharacterized protein	AN7703	Q5AVH7_EMENI	Purple	0	0.196802	0.113906	-0.0669393	-0.142077	-0.0940963	0.197049	0.203398	0.244388	0.421523	0.951971	1.27144	1.62604	0.0001	hydrolase activity [GO:0016787]	metabolic process [GO:0008152]
Uncharacterized protein	AN7008	Q5AXH2_EMENI	Purple	0	-0.09554	-0.0652819	-0.23715	-0.0350095	0.127605	0.173147	0.222638	0.346586	0.437515	0.620151	0.62559	0.54273	0.0001	3-hydroxyacyl-CoA dehydrogenase activity [GO:0003857];NAD+ binding [GO:0070403]	fatty acid metabolic process [GO:0006631]
Uncharacterized protein	AN6624	A0A1U8QI41_EMENI	Purple	0	0.00921822	0.388399	-0.167027	0.3682	0.292547	0.409238	0.46657	0.69687	0.849581	1.08215	1.24972	1.46918	0.0001
Uncharacterized protein	AN6532	A0A1U8QJ80_EMENI	Purple	0	0.0631516	0.256728	0.107176	0.276224	0.308685	0.286918	0.476138	0.471145	0.537498	0.633798	0.722096	0.714004	0.0001
Uncharacterized protein	AN6219	Q5AZR1_EMENI	Purple	0	0.0586192	0.0384216	0.111718	0.129703	0.0442715	0.159006	0.0992092	0.485966	0.511129	0.575279	0.430282	0.565436	0.0001		transport [GO:0006810]
Uncharacterized protein	AN6025	A0A1U8QKH2_EMENI	Purple	0	0.0945834	-0.010152	-0.422937	0.546353	0.918653	0.507284	0.523362	0.711969	1.17904	1.24029	1.38984	1.75551	0.0001	pyrroline-5-carboxylate reductase activity [GO:0004735]	proline biosynthetic process [GO:0006561]
Uncharacterized protein	AN5764	A0A1U8QY80_EMENI	Purple	0	0.426967	0.257505	-0.166257	0.161578	0.108487	0.167447	0.382407	0.711382	0.817636	1.19155	1.26192	1.52425	0.0001
Carboxylic ester hydrolase (EC 3.1.1.-)	AN5321	A0A1U8QL39_EMENI	Purple	0	0.196257	0.112056	0.0425326	0.547374	0.247251	0.399564	0.461065	0.778965	0.720201	1.01301	0.987191	1.0913	0.0001	hydrolase activity [GO:0016787]
Uncharacterized protein	AN5004	A0A1U8QP78_EMENI	Purple	0	0.255647	0.234085	0.0671069	-0.125255	-0.197535	0.114125	0.0875192	0.35477	0.548161	0.916928	0.891294	1.22499	0.0001
Uncharacterized protein	AN4702	A0A1U8QST9_EMENI	Purple	0	0.0913463	0.16312	-0.688771	0.400908	0.511018	0.44957	0.637294	0.775773	0.963805	1.09546	1.19126	1.38593	0.0001
Uncharacterized protein	AN4535	A0A1U8QZB3_EMENI	Purple	0	-0.198432	0.108537	-0.409725	0.189439	0.20778	-0.0116562	0.284516	0.185387	0.441693	0.65351	0.861117	1.22591	0.0001
Uncharacterized protein	AN4328	A0A1U8QUS2_EMENI	Purple	0	-0.0670022	-0.101003	-0.30657	0.317924	0.321385	0.388816	0.418012	0.262135	0.243278	0.31626	0.396997	0.648207	0.0001	amino acid transmembrane transporter activity [GO:0015171]
Uncharacterized protein	AN4276	Q5B5A4_EMENI	Purple	0	0.102607	0.366514	0.126952	0.208634	0.286538	0.26303	0.278211	0.287082	0.187388	0.405541	0.498266	0.659455	0.0001	nucleic acid binding [GO:0003676]
Uncharacterized protein	AN4079	A0A1U8QZB8_EMENI	Purple	0	-0.194554	0.248719	-0.268507	0.467419	0.310342	0.605804	0.478988	0.606998	0.625723	0.751921	0.809031	0.72729	0.0001	DNA binding [GO:0003677]
Uncharacterized protein	AN3917	A0A1U8QPQ5_EMENI	Purple	0	0.159438	0.266398	0.237484	0.278865	0.367482	0.432766	0.524758	0.411093	0.464684	0.469185	0.578353	0.655652	0.0001	heme binding [GO:0020037];iron ion binding [GO:0005506];monooxygenase activity [GO:0004497];oxidoreductase activity, acting on paired donors, with incorporation or reduction of molecular oxygen [GO:0016705]
Uncharacterized protein	AN3255	A0A1U8QJ96_EMENI	Purple	0	0.171604	0.34862	0.341315	0.500126	0.763127	0.95735	0.983331	1.05755	1.03831	0.875171	0.718798	0.62806	0.0001
Uncharacterized protein	AN3100	A0A1U8QII0_EMENI	Purple	0	0.163669	0.210311	0.184884	0.530297	0.589041	0.715504	0.640253	0.841751	0.946385	1.18668	1.16865	1.44435	0.0001
Gamma-glutamylcyclotransferase (EC 2.3.2.-)	AN2988	Q5B8Z2_EMENI	Purple	0	-0.0376137	0.00183564	0.0868757	0.0491398	0.0113895	0.224976	0.27483	0.376465	0.625769	0.867054	0.845737	0.792712	0.0001	gamma-glutamylcyclotransferase activity [GO:0003839]	glutathione catabolic process [GO:0006751]
Uncharacterized protein	AN2641	Q5B9Y9_EMENI	Purple	0	0.0560781	0.219814	-0.193842	0.278613	0.386947	0.586669	1.08116	1.12299	1.29719	1.36704	1.35293	1.21841	0.0001	DNA binding [GO:0003677];RNA polymerase II transcription factor activity, sequence-specific DNA binding [GO:0000981];zinc ion binding [GO:0008270]	transcription, DNA-templated [GO:0006351];transmembrane transport [GO:0055085]
Uncharacterized protein	AN2538	A0A1U8QU13_EMENI	Purple	0	0.020057	-0.161674	0.648789	0.474172	0.696733	0.164217	0.492151	0.47036	0.813424	1.23603	1.39702	1.8686	0.0001
Uncharacterized protein	AN1616	A0A1U8QWC4_EMENI	Purple	0	0.224776	-0.379603	0.327763	0.31258	0.232793	0.304857	0.297671	0.192478	0.746576	0.971741	1.59362	2.36146	0.0001
Uncharacterized protein	AN9473	A0A1U8QS28_EMENI	Purple	0	0.0694249	-0.0694144	-0.131892	0.0701603	0.219173	0.261525	0.404522	0.361377	0.492309	0.592579	0.689365	0.787414	0
Uncharacterized protein	AN9393	A0A1U8QSS7_EMENI	Purple	0	0.0359998	-0.202941	-0.221637	-0.0228878	0.0227225	0.273865	0.309301	0.438611	0.523138	0.730682	0.95667	0.941548	0		transmembrane transport [GO:0055085]
Uncharacterized protein	AN8893	A0A1U8QV14_EMENI	Purple	0	0.0902844	-0.0686618	0.402405	0.534544	0.418543	0.561556	0.566883	0.670356	0.723106	0.800097	1.40562	1.64142	0
Uncharacterized protein	AN8884	Q5AS46_EMENI	Purple	0	-0.069871	0.0912035	-0.14962	0.0356784	-0.0534499	-0.161274	0.108493	0.26098	0.349513	0.535322	0.647133	1.17463	0	transferase activity, transferring glycosyl groups [GO:0016757]
Uncharacterized protein	AN8683	Q5ASP7_EMENI	Purple	0	-0.00545342	0.116771	-0.479168	0.284658	0.396774	0.340843	0.723423	0.628875	0.796399	0.832227	0.931005	1.15078	0	ferric-chelate reductase activity [GO:0000293]
Uncharacterized protein	AN8630	A0A1U8QVL7_EMENI	Purple	0	-0.0582815	-0.00668602	-0.273477	0.044941	0.0807703	0.320257	0.354899	0.590297	0.71	1.10245	1.41708	1.4753	0
Uncharacterized protein	AN8386	Q5ATJ4_EMENI	Purple	0	0.3758	0.38343	-0.243007	0.404615	0.601398	0.681669	0.710162	0.998682	0.991755	1.17157	1.31561	1.71661	0	acetyltransferase activity [GO:0016407];oxidoreductase activity [GO:0016491]
Uncharacterized protein	AN7796	Q5AV84_EMENI	Purple	0	-0.0436106	0.262164	0.0952642	0.541403	0.60558	0.685965	0.874053	0.869224	1.02198	1.03717	1.24952	1.3256	0		transmembrane transport [GO:0055085]
Uncharacterized protein	AN7664	Q5AVL6_EMENI	Purple	0	0.12999	0.274376	-0.160458	0.366699	0.361153	0.351255	0.434666	0.444507	0.550004	0.72098	0.74474	0.963966	0	ATP binding [GO:0005524];cation-transporting ATPase activity [GO:0019829]
Uncharacterized protein	AN7622	A0A1U8QIB7_EMENI	Purple	0	-0.0946145	0.0322978	-0.0438614	-0.125653	-0.0631686	-0.0687746	0.126292	0.28504	0.412242	0.8084	1.14595	1.7013	0
Citrate synthase	AN7593	Q5AVT7_EMENI	Purple	0	-0.115924	0.303493	0.0412118	0.369352	0.546513	0.512082	0.592258	0.622359	0.671344	0.991188	1.17526	1.64492	0	transferase activity, transferring acyl groups, acyl groups converted into alkyl on transfer [GO:0046912]	transmembrane transport [GO:0055085]
NAD-specific glutamate dehydrogenase (EC 1.4.1.2)	AN7451	A0A1U8QT13_EMENI	Purple	0	-0.1192	-0.137979	-0.305653	-0.0351031	0.105132	0.131937	0.290654	0.354347	0.474285	0.626593	0.64663	1.19834	0	glutamate dehydrogenase (NAD+) activity [GO:0004352]	glutamate catabolic process to 2-oxoglutarate [GO:0019551]
Uncharacterized protein	AN7033	A0A1U8QMD4_EMENI	Purple	0	0.159629	0.346964	-0.277885	0.351137	0.457587	0.658204	0.845475	0.934858	0.957524	1.14385	1.27209	1.28912	0
Uncharacterized protein	AN6918	A0A1U8QUE7_EMENI	Purple	0	0.336021	0.306978	0.122051	0.330763	0.625904	0.558219	0.849365	0.898253	0.979915	1.12248	1.30306	1.47786	0
Uncharacterized protein	AN6776	A0A1U8QT69_EMENI	Purple	0	-0.0499676	0.286623	-0.0479641	0.452043	0.567993	0.613848	0.785682	1.16344	1.04984	1.17495	1.28004	1.71307	0	hydrolase activity [GO:0016787]
Uncharacterized protein	AN6642	A0A1U8QJX7_EMENI	Purple	0	-0.0455694	0.0901056	-0.436084	0.360691	0.348712	0.386999	0.787301	0.822008	0.917789	1.02958	1.22112	1.55206	0	ATP binding [GO:0005524];cation-transporting ATPase activity [GO:0019829]
Arabinan endo-1,5-alpha-L-arabinosidase B (EC 3.2.1.99) (Endo-1,5-alpha-L-arabinanase B) (ABN B)	AN6352	ABNB_EMENI	Purple	0	0.185475	-0.0418655	-0.116024	0.0204613	0.0692426	0.341982	0.0675491	0.561838	0.811241	1.36361	1.19502	1.23611	0	arabinan endo-1,5-alpha-L-arabinosidase activity [GO:0046558]	arabinan catabolic process [GO:0031222];pectin catabolic process [GO:0045490];xylan catabolic process [GO:0045493]
Uncharacterized protein	AN6327	A0A1U8QRF7_EMENI	Purple	0	-0.28087	-0.0192197	-0.540215	0.205388	0.197714	-0.0339783	0.36532	0.249725	0.594617	0.655588	0.6354	1.00995	0
Uncharacterized protein	AN6314	A0A1U8QU83_EMENI	Purple	0	0.0230994	0.147004	-0.51981	0.122877	0.116553	0.230658	0.203342	0.334445	0.468266	0.652194	0.92601	1.20605	0
Uncharacterized protein	AN6204	Q5AZS6_EMENI	Purple	0	0.549067	0.40498	0.20815	0.542195	0.461168	0.587984	0.501215	0.621907	0.68217	0.984605	0.97832	1.33897	0	DNA binding [GO:0003677];hydrolase activity, hydrolyzing O-glycosyl compounds [GO:0004553];zinc ion binding [GO:0008270]	carbohydrate metabolic process [GO:0005975];transcription, DNA-templated [GO:0006351]
Uncharacterized protein	AN6048	A0A1U8QLZ7_EMENI	Purple	0	-0.0135636	0.0489097	-0.538606	0.107101	0.170464	0.166865	0.293386	0.412063	0.597452	0.992843	1.12963	1.59061	0	pyridoxal phosphate binding [GO:0030170];transaminase activity [GO:0008483]	biosynthetic process [GO:0009058];cellular amino acid metabolic process [GO:0006520]
Uncharacterized protein	AN6046	A0A1U8QGC8_EMENI	Purple	0	0.0637282	0.2025	-0.467429	0.385325	0.528879	0.504346	0.479398	0.769413	0.882981	0.97392	1.05682	1.35024	0
Uncharacterized protein	AN5781	Q5B0Z9_EMENI	Purple	0	0.102871	0.245936	-0.381559	0.194151	0.233226	0.328227	0.2936	0.553564	0.740186	1.05714	1.12897	1.72724	0
Uncharacterized protein	AN5768	A0A1U8QW37_EMENI	Purple	0	0.503939	0.00931477	0.146149	0.283584	0.337074	0.529035	0.333168	0.659226	0.802939	0.928784	1.01616	1.53482	0
Uncharacterized protein	AN5755	A0A1U8QEN3_EMENI	Purple	0	0.0920223	-0.0880803	-0.267328	-0.0101217	0.126534	0.17513	0.387964	0.414193	0.527617	0.587969	0.607384	0.448759	0
Uncharacterized protein	AN5753	A0A1U8QXF4_EMENI	Purple	0	-0.0838683	-0.0278864	-0.373627	0.0921473	0.210294	0.166865	0.153744	0.246038	0.465312	0.703738	0.709891	0.892774	0
Uncharacterized protein	AN5604	A0A1U8QHU9_EMENI	Purple	0	0.142593	-0.0780054	-0.0873081	-0.257119	-0.0579366	0.0116904	0.192263	0.453674	0.767352	0.959223	0.920593	1.43598	0	fructose 1,6-bisphosphate 1-phosphatase activity [GO:0042132]	carbohydrate metabolic process [GO:0005975]
Uncharacterized protein	AN5488	A0A1U8QFZ1_EMENI	Purple	0	0.199708	0.242881	-0.0808443	0.478808	0.546368	0.504916	0.546672	0.625225	0.715142	0.726969	0.780847	0.953722	0
Uncharacterized protein	AN5445	A0A1U8QZM0_EMENI	Purple	0	0.0848579	0.000725659	-0.250775	0.141685	0.306388	0.385386	0.401972	0.559038	0.618226	0.571029	0.672114	0.847633	0
Uncharacterized protein	AN5220	Q5B2L0_EMENI	Purple	0	0.0186314	0.00485847	0.0514507	0.126973	0.0849765	-0.0439319	0.321695	0.382271	0.564857	0.758114	0.649958	0.808204	0	DNA binding [GO:0003677];RNA polymerase II transcription factor activity, sequence-specific DNA binding [GO:0000981];zinc ion binding [GO:0008270]	transcription, DNA-templated [GO:0006351]
Uncharacterized protein	AN5168	A0A1U8QQV0_EMENI	Purple	0	0.0763058	0.338252	0.0263606	0.454069	0.414357	0.473981	0.699912	0.752559	0.925156	1.01419	0.985958	0.985681	0
Uncharacterized protein	AN5050	A0A1U8QNT8_EMENI	Purple	0	0.0337218	0.0139445	-0.353353	-0.0128815	-0.00129086	0.123909	0.157664	0.300951	0.516378	0.884837	0.97133	1.26726	0	substrate-specific transmembrane transporter activity [GO:0022891]
Uncharacterized protein	AN5021	Q5B359_EMENI	Purple	0	0.207111	-0.00145333	0.0769211	-0.190755	-0.148719	0.00720411	0.0389449	0.27028	0.496242	1.11289	1.29524	1.44439	0
Uncharacterized protein	AN4940	Q5B3E0_EMENI	Purple	0	0.532157	0.378824	0.395869	0.196472	0.425499	0.661949	0.653036	1.01695	1.03884	1.3336	1.30656	1.61725	0
Uncharacterized protein	AN4810	A0A1U8QQT6_EMENI	Purple	0	0.0355581	0.0506208	-0.442273	0.200895	0.258241	0.257855	0.364459	0.300494	0.354024	0.520419	0.616222	1.0419	0	metallocarboxypeptidase activity [GO:0004181]
Uncharacterized protein	AN4801	A0A1U8QTV7_EMENI	Purple	0	-0.020724	0.293115	-0.0874475	0.276384	0.3203	0.398267	0.287541	0.286929	0.329019	0.543326	0.802871	0.986496	0	nucleic acid binding [GO:0003676]
Uncharacterized protein	AN4733	Q5B3Z7_EMENI	Purple	0	0.116988	0.176018	0.149488	0.116831	0.149693	0.228129	0.347746	0.402043	0.55625	0.690733	0.812452	0.689678	0
Uncharacterized protein	AN4720	A0A1U8QVZ0_EMENI	Purple	0	-0.638094	-0.0436948	-0.205483	0.365221	0.238469	0.0022023	0.188549	0.41744	0.693007	0.897063	0.979221	1.54617	0	nucleic acid binding [GO:0003676]
Uncharacterized protein	AN4527	Q5B4K3_EMENI	Purple	0	0.166977	0.163293	-0.0137744	0.288444	0.444664	0.698308	0.773725	0.762528	0.625226	0.734101	0.85859	1.09091	0	DNA binding [GO:0003677]
Uncharacterized protein	AN4423	A0A1U8QL69_EMENI	Purple	0	-0.0707045	0.25738	-0.153947	0.558284	0.534609	0.536582	0.634647	0.691168	1.08198	1.22544	0.977278	1.23257	0
Uncharacterized protein	AN4361	A0A1U8QP05_EMENI	Purple	0	-0.015691	0.0360142	0.0844695	0.158631	0.294315	0.476583	0.776149	0.973266	1.14455	1.33665	1.2727	1.48696	0	transcription factor activity, sequence-specific DNA binding [GO:0003700]
Uncharacterized protein	AN4250	Q5B5D0_EMENI	Purple	0	-0.0215032	-0.0339857	0.0486539	0.055719	0.0750957	0.158403	0.142051	0.35381	0.473422	0.718737	0.729376	0.49349	0		transmembrane transport [GO:0055085]
Uncharacterized protein	AN4081	Q5B5U9_EMENI	Purple	0	-0.0582114	-0.108195	-0.663719	0.127506	0.144739	0.0877841	0.166777	0.274676	0.411395	0.773521	0.943792	1.28128	0	iron ion binding [GO:0005506];oxidoreductase activity, acting on single donors with incorporation of molecular oxygen, incorporation of two atoms of oxygen [GO:0016702]
Uncharacterized protein	AN4078	A0A1U8QFD7_EMENI	Purple	0	0.212601	0.149	-0.169457	0.458646	0.541024	0.317049	0.232829	0.827037	0.860231	1.27141	1.38613	1.66313	0
Uncharacterized protein	AN3961	A0A1U8QKN4_EMENI	Purple	0	-0.0108222	0.0777623	-0.135847	0.254022	0.368257	0.489006	0.68192	0.709543	0.925917	1.11313	1.32724	1.95461	0
Uncharacterized protein	AN3624	A0A1U8QMF2_EMENI	Purple	0	-0.0231068	0.101121	-0.103707	0.0953044	-0.0313851	-0.0284677	0.247551	0.351164	0.533406	0.835854	1.06223	1.2363	0	cation-transporting ATPase activity [GO:0019829];copper ion binding [GO:0005507];nucleotide binding [GO:0000166]	metal ion transport [GO:0030001]
Uncharacterized protein	AN3606	A0A1U8QSL3_EMENI	Purple	0	-0.160724	0.107643	-0.451929	0.26852	0.31661	0.309344	0.542682	0.576556	0.723538	0.865414	0.990166	1.21655	0
Uncharacterized protein	AN3194	A0A1U8QWF4_EMENI	Purple	0	-0.0588974	0.135479	0.0692958	0.195887	0.213387	0.238874	0.435939	0.621361	0.97706	1.18802	1.32355	2.19078	0	hydrolase activity, acting on carbon-nitrogen (but not peptide) bonds [GO:0016810]
Uncharacterized protein	AN3138	Q5B8J2_EMENI	Purple	0	0.0434039	0.195491	-0.162205	0.266951	0.40108	0.52562	0.794499	0.817258	0.860619	0.859466	0.887496	0.689812	0
Uncharacterized protein	AN2801	Q5B9H9_EMENI	Purple	0	0.161879	0.239733	-0.026656	0.275145	0.532874	0.702164	0.699576	0.986717	0.9542	1.17733	1.12653	1.12539	0	oxidoreductase activity [GO:0016491]
Uncharacterized protein	AN2668	A0A1U8QUR7_EMENI	Purple	0	0.147192	0.0440676	-0.180718	0.126712	0.0263698	0.267804	0.404269	0.44406	0.670489	0.909874	1.08808	1.17227	0	metal ion binding [GO:0046872];oxidoreductase activity [GO:0016491]
30 kDa heat shock protein	AN2530	HSP30_EMENI	Purple	0	0.0858617	0.210489	-0.592909	0.303662	0.354443	0.514457	0.379549	0.681639	0.890002	1.11198	1.19768	1.768	0		cellular response to farnesol [GO:0097308];cellular response to heat [GO:0034605]
Uncharacterized protein	AN2509	A0A1U8QMI4_EMENI	Purple	0	-0.00243467	0.0889867	-0.151031	0.103422	0.0333421	0.245006	0.448183	0.742724	1.05823	1.27689	1.39735	1.47554	0	heme binding [GO:0020037];metal ion binding [GO:0046872]	tryptophan catabolic process to kynurenine [GO:0019441]
Uncharacterized protein	AN2326	A0A1U8QKE9_EMENI	Purple	0	0.14807	0.260588	0.146885	0.491919	0.80619	0.75523	0.817788	0.92227	0.861361	0.971236	1.24591	1.66218	0
Uncharacterized protein	AN2325	A0A1U8QWN4_EMENI	Purple	0	0.178498	0.0144301	-0.0542266	0.498839	0.517018	0.595279	0.410583	0.628463	0.951019	1.15958	1.23073	1.74743	0	carbohydrate binding [GO:0030246];catalytic activity [GO:0003824]
Uncharacterized protein	AN2230	A0A1U8QIX0_EMENI	Purple	0	0.0214977	0.463361	0.155531	0.574101	0.791496	0.802781	0.77136	0.819291	0.563321	0.837929	0.773131	1.24635	0	oxidoreductase activity [GO:0016491]
Uncharacterized protein	AN2162	A0A1U8QQ70_EMENI	Purple	0	0.0415517	0.120269	-0.210719	0.167274	0.263248	0.189648	0.372049	0.394411	0.402645	0.505205	0.557154	0.620513	0	metal ion binding [GO:0046872]
Uncharacterized protein	AN2114	A0A1U8QY71_EMENI	Purple	0	0.0152038	0.15141	-0.178491	0.168151	0.153441	0.308995	0.377511	0.356448	0.535799	0.781221	0.854619	1.09893	0	FAD binding [GO:0071949]
Fumarylacetoacetase (FAA) (EC 3.7.1.2) (Beta-diketonase) (Fumarylacetoacetate hydrolase)	AN1896	FAAA_EMENI	Purple	0	-0.0919612	-0.0591301	-0.747465	0.27717	0.548509	0.665591	0.778375	0.734877	0.723203	0.877116	1.30545	1.85433	0	fumarylacetoacetase activity [GO:0004334];metal ion binding [GO:0046872]	L-phenylalanine catabolic process [GO:0006559];tyrosine catabolic process [GO:0006572]
Uncharacterized protein	AN1864	A0A1U8QN01_EMENI	Purple	0	-0.0411041	0.257838	0.611174	0.3388	0.18162	0.230172	0.55087	0.684039	0.852274	0.832599	0.647605	0.395566	0
Uncharacterized protein	AN1714	A0A1U8QRF6_EMENI	Purple	0	0.0458935	0.206311	-0.100227	0.274779	0.330135	0.361522	0.359509	0.566084	0.745569	0.821486	0.865695	0.793265	0
Uncharacterized protein	AN1703	Q5BCM7_EMENI	Purple	0	0.129037	0.39067	-0.178166	0.586791	0.510531	0.712327	0.553749	0.53667	0.838219	1.24643	1.42814	1.67053	0	heme binding [GO:0020037];iron ion binding [GO:0005506];oxidoreductase activity, acting on paired donors, with incorporation or reduction of molecular oxygen [GO:0016705]
Uncharacterized protein	AN1680	Q5BCQ0_EMENI	Purple	0	0.184572	0.370459	-0.0114557	0.52463	0.474168	0.633293	0.662269	0.822701	0.889767	0.944193	1.00392	0.883512	0	kinase activity [GO:0016301];phosphopantetheine binding [GO:0031177]	carbohydrate metabolic process [GO:0005975]
Uncharacterized protein	AN1646	A0A1U8QTG6_EMENI	Purple	0	0.0918131	0.0618087	-0.780111	-0.135	-0.110053	-0.054918	0.197694	0.373119	0.570105	0.905031	1.10443	1.35683	0
Uncharacterized protein	AN1509	A0A1U8QNC7_EMENI	Purple	0	0.00185571	-0.0852619	-0.436945	-0.24584	-0.0365089	-0.120722	0.0732166	0.0857671	0.30324	0.700029	0.861772	1.36937	0
Uncharacterized protein	AN1506	Q5BD74_EMENI	Purple	0	0.143729	0.210423	-0.213002	0.360752	0.51587	0.404974	0.492905	0.633403	0.739525	0.945633	1.13486	1.75987	0		transmembrane transport [GO:0055085]
Uncharacterized protein	AN1480	A0A1U8QTJ2_EMENI	Purple	0	0.0790678	0.0169448	-0.161019	-0.04233	0.00724834	0.0654674	0.176975	0.271502	0.603697	0.643522	0.590679	0.9589	0	ureidoglycolate hydrolase activity [GO:0004848];ureidoglycolate lyase activity [GO:0050385]	allantoin catabolic process [GO:0000256]
Uncharacterized protein	AN1338	A0A1U8QVG4_EMENI	Purple	0	0.290372	0.335223	-0.34961	0.531788	0.629859	0.779951	0.951268	1.17518	1.21118	1.25056	1.27391	1.35148	0
Alpha-1,4 glucan phosphorylase (EC 2.4.1.1)	AN1015	Q5BEL5_EMENI	Purple	0	-0.0434566	0.0633153	-0.52124	0.250452	0.250901	0.174664	0.331391	0.398677	0.600009	0.944943	1.08867	1.50469	0	glycogen phosphorylase activity [GO:0008184];linear malto-oligosaccharide phosphorylase activity [GO:0102250];pyridoxal phosphate binding [GO:0030170];SHG alpha-glucan phosphorylase activity [GO:0102499]	carbohydrate metabolic process [GO:0005975]
Uncharacterized protein	AN0930	Q5BEV0_EMENI	Purple	0	0.410099	0.0281235	0.171904	0.0787744	0.160786	0.28602	0.21876	0.395819	0.321734	0.547448	0.626005	0.718612	0		transmembrane transport [GO:0055085]
Uncharacterized protein	AN0858	A0A1U8QZI8_EMENI	Purple	0	0.184411	-0.128807	-0.439228	-0.30052	-0.137394	-0.0404321	-0.0594822	0.250212	0.410526	0.85658	0.920751	1.32175	0	ATP binding [GO:0005524]	protein metabolic process [GO:0019538]
Uncharacterized protein	AN0830	A0A1U8QYZ0_EMENI	Purple	0	0.0701941	0.0638141	-0.0647593	0.31377	0.308508	0.392605	0.587367	0.634271	0.650131	0.734198	0.683871	0.599542	0	transporter activity [GO:0005215]
Uncharacterized protein	AN0764	A0A1U8QZJ9_EMENI	Purple	0	-0.120024	0.311323	-0.518897	0.267666	0.303432	0.421041	0.426615	0.512459	0.668855	1.04296	1.13373	1.29903	0	catechol 1,2-dioxygenase activity [GO:0018576];ferric iron binding [GO:0008199]	catechol-containing compound metabolic process [GO:0009712]
Uncharacterized protein	AN0711	A0A1U8QJG0_EMENI	Purple	0	0.0842119	0.293604	-0.201668	0.372893	0.381024	0.400433	0.597299	0.65817	0.543658	0.755303	0.835629	0.867852	0	catalytic activity [GO:0003824]
Uncharacterized protein	AN0709	A0A1U8QPM4_EMENI	Purple	0	0.39719	-0.14333	-0.431983	-0.251584	-0.259089	-0.0924858	0.286744	0.175323	0.538256	0.529159	0.868625	1.15483	0	nucleic acid binding [GO:0003676]
Uncharacterized protein	AN0675	Q5BFK5_EMENI	Purple	0	0.0342655	0.159029	-0.120136	0.202872	0.222927	0.316763	0.38899	0.592471	0.600324	0.812179	0.88443	0.906466	0
Uncharacterized protein	AN0498	A0A1U8QGW1_EMENI	Purple	0	0.0782401	0.0509403	-0.0938672	0.397125	0.551563	0.691269	0.844651	0.896123	1.05179	1.07406	1.42101	1.54908	0		transmembrane transport [GO:0055085]
Uncharacterized protein	AN0378	A0A1U8QNL0_EMENI	Purple	0	-0.0491124	0.143512	-0.388332	0.20411	0.254132	0.124643	0.475097	0.65207	0.805616	1.45327	1.59627	1.70052	0
Uncharacterized protein	AN0353	A0A1U8QR59_EMENI	Purple	0	0.090417	0.133551	-0.0841065	0.0540243	0.087227	0.0677373	0.22315	0.244589	0.289551	0.779186	0.880437	1.15057	0
Kinase (EC 2.7.-.-)	AN0156	Q5BH24_EMENI	Purple	0	-0.0679939	-0.0284293	-0.161814	-0.0131212	0.0914279	0.0405886	0.202667	0.338236	0.51553	0.689892	0.649858	0.679196	0	inositol-1,4,5-trisphosphate 3-kinase activity [GO:0008440]
Uncharacterized protein	AN0048	A0A1U8QGY3_EMENI	Purple	0	-0.0384117	0.397496	-0.0487131	0.36756	0.405917	0.344724	0.681688	0.638558	0.712855	0.817301	0.895307	1.07726	0
Uncharacterized protein	AN0079	Q5BHA1_EMENI	Purple	0	0.0953362	0.0672092	0.0669726	0.213504	0.294564	0.37219	0.421356	0.435711	0.475509	0.507331	0.482825	0.512867	0	oxidoreductase activity [GO:0016491]	transmembrane transport [GO:0055085]
Uncharacterized protein	AN3017	A0A1U8QVK7_EMENI	Purple	0	0.01604	-0.107072	-1.03059	-0.158313	-0.0192109	0.0389696	0.196823	0.242858	0.30317	0.745401	1.25051	1.7338	0.0095	cis-stilbene-oxide hydrolase activity [GO:0033961]
Uncharacterized protein	AN6969	A0A1U8QID8_EMENI	Purple	0	-0.000665973	-0.476265	-0.110135	-0.45574	-0.329064	-0.0366956	0.22024	0.00917644	0.519142	0.765461	1.29576	1.72128	0.0064
Uncharacterized protein	AN2892	A0A1U8QQM1_EMENI	Purple	0	-0.312558	-0.0610269	-0.719271	-0.188932	-0.206317	0.0355779	-0.136816	0.435517	0.510639	0.815392	1.01183	1.82927	0.0061	transmembrane transporter activity [GO:0022857]
Uncharacterized protein	AN8903	A0A1U8QRV4_EMENI	Purple	0	-0.33273	-0.233798	-1.28567	0.132369	0.127407	0.00360695	0.201288	0.458881	0.964267	1.42454	1.18471	1.57717	0.006	transporter activity [GO:0005215]	oligopeptide transport [GO:0006857]
Phosphoenolpyruvate carboxykinase (ATP) (EC 4.1.1.49)	AN1918	PCKA_EMENI	Purple	0	-0.30934	-0.74201	-0.738913	-1.20585	-1.18101	-0.995399	-0.312576	0.140043	1.06437	1.1496	0.920372	1.96413	0.0056	ATP binding [GO:0005524];phosphoenolpyruvate carboxykinase (ATP) activity [GO:0004612]	acetate metabolic process [GO:0006083];carbon utilization [GO:0015976];gluconeogenesis [GO:0006094]
Ceramide very long chain fatty acid hydroxylase (EC 1.-.-.-)	AN0918	Q5BEW2_EMENI	Purple	0	-0.140143	-0.499344	-0.477793	-0.573497	-0.602923	-0.567543	-0.366618	0.0999611	0.454866	0.887394	0.86301	1.27596	0.0047	fatty acid alpha-hydroxylase activity [GO:0080132];heme binding [GO:0020037];iron ion binding [GO:0005506]	fatty acid biosynthetic process [GO:0006633]
Uncharacterized protein	AN4829	A0A1U8QP39_EMENI	Purple	0	-1.04739	0.250985	-0.51926	-0.41862	0.329138	0.326185	-0.613117	0.126402	0.259939	0.925781	1.68399	3.50881	0.0043	oxidoreductase activity [GO:0016491]
Uncharacterized protein	AN8199	A0A1U8QL35_EMENI	Purple	0	-0.195934	-0.70382	-0.151016	-0.725139	-0.94062	-0.517479	-0.965471	-0.324437	-0.172989	0.424274	0.871157	1.20955	0.0042	FAD binding [GO:0071949]
Uncharacterized protein	AN1841	A0A1U8QLE1_EMENI	Purple	0	-0.178492	-0.14951	-0.718914	-0.179302	-0.0427448	-0.144551	0.0987616	0.292847	0.568347	1.05348	1.56513	1.71673	0.004
Uncharacterized protein	AN3512	Q5B7G8_EMENI	Purple	0	-0.739404	-0.589666	-1.70646	-0.770334	-0.324401	-0.961314	-0.96394	-0.582109	0.0252504	0.698184	0.262663	1.32038	0.0036
Uncharacterized protein	AN6739	A0A1U8QRY0_EMENI	Purple	0	-0.315672	-0.916099	-0.679132	-0.574781	-0.327179	-0.517118	-0.510373	-0.277294	0.257163	0.765521	0.97712	1.86948	0.0032	oxidoreductase activity [GO:0016491]
Uncharacterized protein	AN7621	A0A1U8QPX8_EMENI	Purple	0	-0.242612	-0.347342	-0.864616	-0.257871	-0.0750445	-0.103759	0.279976	0.523183	1.06036	1.47049	1.60015	2.11463	0.0026
Uncharacterized protein	AN7989	Q5AUP1_EMENI	Purple	0	-0.752551	-0.802306	-1.18819	-1.08194	-1.07014	-1.35676	-0.748112	-0.152913	0.866279	1.25529	1.74398	2.54227	0.0024	phosphatidylserine decarboxylase activity [GO:0004609]	phospholipid biosynthetic process [GO:0008654]
Uncharacterized protein	AN6856	A0A1U8QTA0_EMENI	Purple	0	-0.485114	-0.680095	-0.563854	-0.675241	-0.821425	-0.164217	-0.718681	0.509496	0.15287	0.778456	0.535892	1.12476	0.0024
Uncharacterized oxidoreductase AN7799 (EC 1.-.-.-)	AN7799	Y7799_EMENI	Purple	0	-0.115549	0.0695447	-0.978618	0.154285	-0.167255	0.589219	0.262084	0.742401	1.40616	1.03458	1.28519	2.04941	0.0022	oxidoreductase activity [GO:0016491]	cellular response to osmotic stress [GO:0071470]
Uncharacterized protein	AN2310	Q5BAX0_EMENI	Purple	0	-0.066746	-0.394154	-0.316164	-0.623461	-0.431242	-0.406545	-0.0433695	0.0677659	0.557125	0.701793	0.822077	1.29649	0.0021	FMN binding [GO:0010181];pyridoxamine-phosphate oxidase activity [GO:0004733]	pyridoxine biosynthetic process [GO:0008615]
Uncharacterized protein	AN5846	Q5B0T4_EMENI	Purple	0	-0.111483	-0.736004	-1.84435	-0.834194	-0.706003	-0.767825	-0.890577	-0.64523	-0.0763226	0.590275	1.09955	1.34594	0.0016	flavin adenine dinucleotide binding [GO:0050660];oxidoreductase activity, acting on CH-OH group of donors [GO:0016614]
Uncharacterized protein	AN4807	A0A1U8QQE9_EMENI	Purple	0	-0.0285095	-0.433752	-1.07293	-0.128997	0.279454	0.345125	0.282468	0.28933	0.483976	1.00064	1.13778	1.5845	0.0016
Uncharacterized protein	AN1744	A0A1U8QIW4_EMENI	Purple	0	-0.186897	-0.14196	-0.558833	-0.189649	0.053863	-0.0172602	0.218984	0.577532	0.961523	1.28091	1.36351	1.4033	0.0013	carbohydrate derivative binding [GO:0097367]	carbohydrate derivative metabolic process [GO:1901135]
Uncharacterized protein	AN1066	Q5BEG4_EMENI	Purple	0	0.21739	-0.19177	0.0406712	-0.309521	-0.264556	-0.0562307	0.172264	0.804056	1.19432	1.58235	1.40408	1.76629	0.0013
Uncharacterized protein	AN5228	A0A1U8QYP5_EMENI	Purple	0	-0.379249	-0.616364	-1.48814	-0.717947	-0.587363	-0.315905	0.0273344	0.437216	1.08407	1.66873	2.1182	2.31692	0.0012	FMN binding [GO:0010181];oxidoreductase activity [GO:0016491]
Uncharacterized protein	AN4905	G5EAX0_EMENI	Purple	0	-0.108784	-0.0263787	-0.566385	-0.0285021	-0.02632	0.114781	0.166511	0.312852	0.564269	1.04199	1.37104	1.85471	0.0012
Uncharacterized protein	AN0563	A0A1U8QV81_EMENI	Purple	0	0.0214251	-0.0688012	-0.688195	-0.187103	0.093626	-0.461929	-0.123094	-0.01888	0.336808	0.794696	1.2014	1.61713	0.001	hydrolase activity [GO:0016787]	metabolic process [GO:0008152]
Uncharacterized protein	AN6381	A0A1U8QKY0_EMENI	Purple	0	-0.185371	0.00971145	-0.648237	0.0628573	0.00835051	-0.233541	-0.13435	-0.0918936	0.459595	0.90148	0.932159	1.37879	0.0009		transmembrane transport [GO:0055085]
Uncharacterized protein	AN9180	A0A1U8QUL1_EMENI	Purple	0	0.451891	0.0630086	-0.798437	-0.409588	-0.240168	0.27761	0.409315	0.718505	0.845876	1.21888	1.87229	2.51121	0.0008	catalytic activity [GO:0003824]	metabolic process [GO:0008152]
Uncharacterized protein	AN2470	Q5BAG0_EMENI	Purple	0	0.00924981	-0.172169	-1.37638	0.197379	-0.440005	0.0117125	0.0634649	0.222904	0.246392	0.948152	1.31824	1.88448	0.0008	oxidoreductase activity [GO:0016491];zinc ion binding [GO:0008270]
Uncharacterized protein	AN0332	A0A1U8QIF0_EMENI	Purple	0	-0.236368	-0.476002	-0.28713	-0.475196	-0.693309	-0.789829	-0.843821	-0.253399	0.151511	0.961101	0.747409	1.48506	0.0008		transmembrane transport [GO:0055085]
Uncharacterized protein	AN7949	A0A1U8QJF6_EMENI	Purple	0	0.0302892	-0.00564903	-0.318418	-0.0316163	-0.0564706	-0.0677071	0.192133	0.461261	0.763528	1.4708	1.53985	1.61739	0.0007
Uncharacterized protein	AN7515	A0A1U8QXW8_EMENI	Purple	0	-0.926535	-0.823208	-1.2711	-1.12241	-0.746244	0.0252598	-1.2096	-0.430216	0.506967	0.847048	2.23785	3.22388	0.0006	aspartic-type endopeptidase activity [GO:0004190]
Uncharacterized protein	AN2698	A0A1U8QMY1_EMENI	Purple	0	-0.583547	-0.969732	-2.94635	-0.441078	-1.34563	-0.008279	0.443827	0.821779	1.87297	2.56643	2.6929	3.43336	0.0006	oxidoreductase activity [GO:0016491]
Uncharacterized protein	AN2585	Q5BA45_EMENI	Purple	0	-0.15108	-0.0937694	-0.9161	-0.448167	-0.202825	-0.0900093	-0.00110309	0.320998	0.625039	1.03692	1.02341	1.13873	0.0006	substrate-specific transmembrane transporter activity [GO:0022891]
Uncharacterized protein	AN8641	A0A1U8QVG5_EMENI	Purple	0	-0.328672	-0.783627	-0.876138	-1.31387	-1.36904	-1.1189	-1.2864	-0.25733	0.429246	1.55293	1.48899	2.4472	0.0004
Uncharacterized protein	AN8639	A0A1U8QN26_EMENI	Purple	0	0.469322	-0.204687	-0.29867	-0.427675	-0.388677	0.175413	-0.187504	0.60203	0.624826	1.45743	1.26499	2.0363	0.0003	catalytic activity [GO:0003824]	trehalose biosynthetic process [GO:0005992]
Uncharacterized protein	AN4481	A0A1U8QW85_EMENI	Purple	0	0.0795884	-0.107148	-0.412805	-0.30267	-0.22475	-0.139298	0.223344	0.533656	0.625013	0.874063	1.20403	1.44791	0.0003		transmembrane transport [GO:0055085]
Uncharacterized protein	AN2675	A0A1U8QST7_EMENI	Purple	0	-0.126076	-0.281444	-0.846465	-0.325795	-0.197152	-0.150009	-0.109555	0.172705	0.596522	0.899105	1.28601	1.55887	0.0003		transmembrane transport [GO:0055085]
Uncharacterized protein	AN0768	A0A1U8QZ82_EMENI	Purple	0	0.00244178	0.119351	-0.359443	-0.0386989	-0.082519	0.203124	0.135395	0.4007	0.701394	1.22459	1.61179	1.8299	0.0003
Uncharacterized protein	AN0488	Q5BG42_EMENI	Purple	0	-0.282077	-0.504804	-0.662364	-0.0281353	-0.0316052	-0.0519076	0.0351991	0.271641	1.25691	1.41529	1.32408	2.49483	0.0003	oxidoreductase activity [GO:0016491]
Uncharacterized protein	AN5312	A0A1U8QRA1_EMENI	Purple	0	-0.100855	-0.177557	-0.30638	-0.25112	-0.35071	-0.441597	-0.225543	0.263626	0.343287	0.742634	0.777971	1.38409	0.0002
Uncharacterized protein	AN4480	A0A1U8QIY9_EMENI	Purple	0	-0.0450964	-0.918637	-0.393187	-0.427444	-0.271018	-0.496164	-0.00348813	-0.0331119	0.194078	0.846251	1.49058	1.99674	0.0002
Uncharacterized protein	AN7780	A0A1U8QGQ6_EMENI	Purple	0	-0.0725541	-0.253711	-0.93065	-0.12477	0.0326109	0.151715	-0.0899538	0.521454	0.883519	1.43308	1.58242	1.75212	0.0001
Uncharacterized protein	AN7386	A0A1U8QND1_EMENI	Purple	0	-0.0104398	-0.0855821	-0.356792	-0.250304	-0.0527433	-0.100402	0.0177747	0.4293	0.687014	1.23989	1.07353	1.48737	0.0001
Uncharacterized protein	AN7170	Q5AX10_EMENI	Purple	0	-0.657498	-1.2067	-1.65826	-1.51075	-1.48055	-1.34467	-0.626767	0.216254	1.01082	1.5407	1.30976	2.49491	0.0001	protein dimerization activity [GO:0046983]
NADH-cytochrome b5 reductase (EC 1.6.2.2)	AN6386	A0A1U8QK01_EMENI	Purple	0	-0.00267235	0.154243	-0.0258913	-0.057653	-0.177083	-0.151838	-0.393894	0.0710363	0.397783	1.08878	1.14064	1.38515	0.0001	cytochrome-b5 reductase activity, acting on NAD(P)H [GO:0004128]
Uncharacterized protein	AN5130	Q5B2V0_EMENI	Purple	0	-0.347522	-0.734734	-0.643771	-1.01206	-1.04123	-1.09716	-1.12418	-0.596398	-0.192805	0.783007	0.759199	1.35477	0.0001	coproporphyrinogen oxidase activity [GO:0004109]	porphyrin-containing compound biosynthetic process [GO:0006779]
Uncharacterized protein	AN3714	A0A1U8QMQ1_EMENI	Purple	0	-0.0324735	-0.382161	-0.693159	-0.447621	-0.330287	-0.197166	0.0671684	0.519199	0.761028	1.25019	1.0881	1.69886	0.0001
Uncharacterized protein	AN2177	A0A1U8QZC2_EMENI	Purple	0	0.809227	-0.115527	-0.583902	0.197379	-0.290543	0.119022	0.463155	0.819069	0.562236	1.35533	1.90481	2.54229	0.0001	oxidoreductase activity [GO:0016491]
Uncharacterized protein	AN0867	A0A1U8QNI8_EMENI	Purple	0	0.139782	-0.33546	-0.445481	-0.458316	-0.214807	-0.0508445	-0.164717	0.213859	0.694861	1.27439	1.62438	1.7739	0.0001
Uricase (EC 1.7.3.3) (Urate oxidase)	AN9470	URIC_EMENI	Purple	0	-0.131444	-0.520845	-1.36674	-0.566	-0.459129	-0.333728	-0.0719123	0.671901	1.77218	2.31348	2.30884	3.14391	0	urate oxidase activity [GO:0004846]	purine nucleobase catabolic process [GO:0006145];urate catabolic process [GO:0019628]
Uncharacterized protein	AN8616	Q5ASW4_EMENI	Purple	0	-0.198618	-0.268285	-0.40977	-0.3425	-0.145957	-0.0291314	0.0642329	0.248614	0.446697	0.88471	1.07017	1.30387	0
Uncharacterized protein	AN8451	A0A1U8QNC3_EMENI	Purple	0	-0.745095	-1.16578	-2.25301	-1.47432	-1.18043	-1.19261	-0.338861	0.595412	1.65356	2.81517	3.32399	3.49712	0	oxidoreductase activity, acting on paired donors, with incorporation or reduction of molecular oxygen [GO:0016705]
Uncharacterized protein	AN7972	A0A1U8QTA8_EMENI	Purple	0	-1.05274	-0.623845	-1.30574	-0.810964	-0.132504	-0.534007	-0.515355	-0.110577	-0.128414	0.452851	1.01818	1.2007	0		transmembrane transport [GO:0055085]
Uncharacterized protein	AN7683	A0A1U8QMY0_EMENI	Purple	0	-0.131569	-0.497824	-1.31396	-1.06184	-0.932577	-0.729678	-0.605775	0.265476	0.789497	1.57136	1.81527	2.68799	0
Uncharacterized protein	AN7081	A0A1U8QQG5_EMENI	Purple	0	-0.850551	-1.329	-0.996159	-0.8368	-0.684519	-1.22063	-0.404333	-0.474428	0.259797	0.705384	1.0146	1.33554	0	flavin adenine dinucleotide binding [GO:0050660];oxidoreductase activity, acting on CH-OH group of donors [GO:0016614]
Malic enzyme	AN6168	A0A1U8QU74_EMENI	Purple	0	-0.201952	-0.607017	-1.15904	-0.967037	-0.803558	-0.683793	-0.00162082	0.225086	0.864516	1.07444	1.07161	1.61229	0	malate dehydrogenase (decarboxylating) (NAD+) activity [GO:0004471];metal ion binding [GO:0046872];NAD binding [GO:0051287]
Uncharacterized protein	AN3511	Q5B7G9_EMENI	Purple	0	-0.277045	-0.167286	-0.832651	-1.42713	-1.18443	-0.979742	-0.811734	0.313695	0.286511	1.49086	1.29075	2.58405	0
Uncharacterized protein	AN3361	Q5B7W9_EMENI	Purple	0	-0.0448558	-0.33712	-0.73492	-0.649931	-0.636142	-0.317849	-0.279606	0.439192	0.805909	1.5666	1.70552	2.20274	0	ion channel activity [GO:0005216]
HECT-type ubiquitin ligase-interacting protein apyA (Arrestin and PY motif-containing protein A)	AN3265	APYA_EMENI	Purple	0	-0.454287	-0.553169	-0.593768	-0.785679	-0.889832	-0.59468	-0.760739	-0.326016	-0.119847	0.545276	0.893553	1.84408	0		regulation of protein ubiquitination [GO:0031396];response to drug [GO:0042493]
Uncharacterized protein	AN2445	A0A1U8QUF3_EMENI	Purple	0	-0.299915	-0.235492	-0.436174	-0.287431	-0.380012	-0.690095	-0.274766	-0.422313	0.187487	1.00949	1.74528	1.43936	0
Purple acid phosphatase (EC 3.1.3.2)	AN2360	A0A1U8QN50_EMENI	Purple	0	0.0325864	0.0919964	-0.309672	0.152791	0.242085	0.256379	0.344643	0.316673	0.613959	1.19662	1.67122	2.62814	0	acid phosphatase activity [GO:0003993];metal ion binding [GO:0046872]
Uncharacterized protein	AN2199	Q5BB81_EMENI	Purple	0	-0.107542	-0.169981	-0.874395	-0.090937	-0.0596953	0.0732572	0.394893	0.746979	0.884235	0.99168	1.4103	2.30937	0	nutrient reservoir activity [GO:0045735]
Uncharacterized protein	AN1893	Q5BC37_EMENI	Purple	0	-0.0225589	-0.259816	-0.786199	0.0353392	-0.113627	-0.336692	-0.00679346	0.11506	0.332251	0.92399	1.56044	2.14525	0
Uncharacterized protein	AN1607	A0A1U8QKX5_EMENI	Purple	0	0.680547	0.225995	-0.0004673	-0.33656	-0.0448081	-0.0983112	0.0143488	0.597429	0.711661	1.35439	1.39424	2.05324	0	transferase activity, transferring hexosyl groups [GO:0016758]	carbohydrate metabolic process [GO:0005975];lipid glycosylation [GO:0030259]
Uncharacterized protein	AN1605	A0A1U8QLE5_EMENI	Purple	0	-0.187138	-0.501576	-0.807191	-0.937079	-1.02694	-0.872433	-1.09019	-0.306841	0.140977	1.35727	1.205	2.13894	0
Uncharacterized protein	AN1549	A0A1U8QH82_EMENI	Purple	0	-0.451698	-0.739577	-1.25292	-1.01964	-1.19501	-0.971267	-1.51913	-0.693873	0.143014	0.96651	0.994371	1.77269	0
Uncharacterized protein	AN1312	A0A1U8QJW8_EMENI	Purple	0	-0.218916	-0.459827	-0.752115	-0.0181514	0.136845	0.260719	0.480535	0.756159	0.92018	1.63169	1.91097	2.95249	0	oxidoreductase activity [GO:0016491]
Uncharacterized protein	AN1311	A0A1U8QZ99_EMENI	Purple	0	-0.297014	-0.0641029	-0.347138	0.179315	0.058458	0.155417	-0.083762	0.220999	0.435134	1.42312	1.49056	1.70534	0	FAD binding [GO:0071949]
Uncharacterized protein	AN0833	Q5BF47_EMENI	Purple	0	-0.338458	-0.930801	-0.644924	-0.92026	-0.70276	-0.375718	0.31936	0.836076	1.37173	1.67382	1.57735	1.53098	0
Uncharacterized protein	AN0732	G5EAY2_EMENI	Purple	0	-0.409898	-0.565015	-0.979486	-0.352464	-0.187676	-0.0248459	0.490243	0.636896	1.28101	1.1867	1.65105	1.82783	0		transmembrane transport [GO:0055085]
Uncharacterized protein	AN0169	Q5BH11_EMENI	Purple	0	-0.645406	-0.753712	-1.05055	-0.169309	0.178413	-0.21266	0.0795314	0.0182202	0.521228	0.677082	0.847733	1.23639	0
[truncated: 171 more rows]

## Sheet: Red
Enrichment
[truncated: 23 more rows]

## Sheet: Yellow
Enrichment: No significant GO term was found.
[truncated: 21 more rows]

[truncated: 4 more sheets: Green, Blue, Purple, Black]
