# Supplementary material for: Dynamic Transcriptomic and Phosphoproteomic Analysis During Cell Wall Stress in Aspergillus nidulans
Source: Mol Cell Proteomics. 2020 Nov 23;19(8):1310–29. doi: 10.1074/mcp.RA119.001769 (PMC8014999; doi:10.1074/mcp.RA119.001769)
Supplement: Supplementary file 1 [file mmc1.zip › 155660_2_supp_501711_q80cpp.xlsx]

## Sheet: Read Me!
Sheet Name	Description
Overall GO Enrichment	All dynamic genes (total of 1810) were searched against the background A. nidulans genome to find any enriched GO categories (using AspGD Term Finder application). This tells us which categories are significantly more present from this group of genes. The discrepancy between the number of genes searched and number of genes compared to the background (1687) is due to the fact that not all genes ha…
All GO Hits	Like "Overall GO Enrichment", all dynamic genes were uploaded into AspGD. Here, the AspGD Slim Mapper GO tool was used. This searches each GO category for matching genes from the uploaded list.
GO hits by Cluster and Up-Down	AspGD Slim Mapper tool was used to assign GO categories to each cluster (from cluster analysis) separately. This was also completed on genes that were upregulated and genes that were downregulated.
GO Enrichment Up-Down	Enrichment analysis (i.e. AspGD Term Finder analysis) was completed on the upregulated and downregulated genes seperately.

## Sheet: Overall GO Enrichment
GOID	GO_term	Cluster frequency	Background frequency	Corrected P-value	False discovery rate	Gene(s) annotated to the term	Directly Annotated GOID List
7010	cytoskeleton organization	43 out of 1687 genes, 2.5%	132 out of 10988 background genes, 1.2%	0.00103	0	AN0140:AN0290:AN0306:AN0673:capA:benA:budA:AN1462:clipA:plkA:CaM:migA:AN2126:AN2222:sconC:AN2317:AN3124:AN4085:AN4171:AN4270:AN4453:gcpC:AN4919:AN4997:gapA:cdcA:kinA:alpA:AN5677:AN5768:AN5778:fimA:AN5981:AN6341:pphA:actA:AN6736:AN7567:tubB:AN7576:nce102:gcpE:ampB	32467:7010:2000601:16237:43936:51014:6974:98783:916:30042:45010:6890:51726:30036:2001246:45944:1903490:48017:31536:46580:921:30447:2000786:6281:46488:48315:45454:9272:1902542:51016:6458:6338:71846:40009:1902406:753:11:72479:6468:15914:16197:30476:7035:30950:1990813:742:7114:6661:51666:43254:48194:31030:30952:7121:10972:30010:226:1766:32884:1300:86:9847:51229:1990896:7019:1905708:34652:31322:44182…
30036	actin cytoskeleton organization	28 out of 1687 genes, 1.7%	72 out of 10988 background genes, 0.7%	0.00192	0	AN0140:AN0290:AN0306:AN0673:capA:budA:AN1462:AN2126:AN2222:AN2317:AN4171:AN4270:AN4453:AN4919:gapA:cdcA:AN5677:AN5768:AN5778:fimA:AN5981:AN6341:actA:AN6736:AN7567:AN7576:nce102:ampB	32467:2000601:43936:51014:98783:6974:916:30042:45010:6890:30036:1903490:48017:31536:46580:30447:2000786:6281:48315:45454:9272:51016:6458:6338:71846:1902406:753:11:72479:16197:30476:30950:51666:7121:10972:30010:1766:32884:1300:9847:51229:1905708:34652:34975:51017:35269:7059:71470:30037:32005:1903475:147:30836:1990598:32258:34599:9267:52032:1558:31065:16573:7264:110009:30100:1903026:60303:34314:190…
30029	actin filament-based process	28 out of 1687 genes, 1.7%	73 out of 10988 background genes, 0.7%	0.00267	0	AN0140:AN0290:AN0306:AN0673:capA:budA:AN1462:AN2126:AN2222:AN2317:AN4171:AN4270:AN4453:AN4919:gapA:cdcA:AN5677:AN5768:AN5778:fimA:AN5981:AN6341:actA:AN6736:AN7567:AN7576:nce102:ampB	32467:2000601:43936:51014:98783:6974:916:30042:45010:6890:30036:1903490:48017:31536:46580:30447:2000786:6281:48315:45454:9272:51016:6458:6338:71846:1902406:753:11:72479:16197:30476:30950:51666:7121:10972:30010:1766:32884:1300:9847:51229:1905708:34652:34975:51017:35269:7059:71470:30037:32005:1903475:147:30836:1990598:32258:34599:9267:52032:1558:31065:16573:7264:110009:30100:1903026:60303:34314:190…
6790	sulfur compound metabolic process	46 out of 1687 genes, 2.7%	151 out of 10988 background genes, 1.4%	0.00355	0	fadA:AN1092:sD:AN1469:cysF:coaT:AN1680:AN1752:AN1769:AN2295:sconC:AN2311:aatA:pacC:pdhX:AN2988:AN3456:cpcA:mpkB:AN4081:AN4215:AN4297:metR:pycA:AN4655:sC:sA:pdcA:AN5019:pdhB:metZ:AN5528:AN5658:faaA:npgA:AN6399:bioF:metG:AN7600:cysB:trxB:cysD:cysA:AN8859:AN9034:AN9486	6096:60261:45883:1900445:36278:6081:44550:6535:48017:10914:921:30447:9102:6084:1900549:19679:71701:48315:2001310:10034:45454:9272:40009:75306:19346:753:31171:6520:7035:51259:45461:30814:71467:19748:19379:45899:1900599:742:6555:43254:34307:1900821:1900436:15976:1900596:16226:9847:86:6090:6749:1676:165:9108:44182:1903833:34293:1080:6511:9249:71470:82:1900695:42316:6696:10446:6355:71266:6366:43386:1…
30832	regulation of actin filament length	15 out of 1687 genes, 0.9%	28 out of 10988 background genes, 0.3%	0.00577	0	AN0140:AN0290:AN0306:AN0673:capA:budA:AN1462:AN2126:AN2317:ampA:AN4270:AN4919:AN5778:fimA:AN5981	2000601:51014:6974:30042:45010:30036:30447:48315:60988:51016:71846:30476:51666:7121:30010:9847:34652:51017:1903475:147:30836:32258:34599:9267:52032:110009:34314:2000813:7120:90338:36170:9405:97320:71963:110055:30448:34316:30833:902:2000251:70649:44396:31505:31138:51211:30953:44117:36180:1:32880:7118:7265:1904530:7124:30041:1902404:8104:281:6897:51654:51125:7015:35690:16192
8064	regulation of actin polymerization or depolymerization	15 out of 1687 genes, 0.9%	28 out of 10988 background genes, 0.3%	0.00577	0	AN0140:AN0290:AN0306:AN0673:capA:budA:AN1462:AN2126:AN2317:ampA:AN4270:AN4919:AN5778:fimA:AN5981	2000601:51014:6974:30042:45010:30036:30447:48315:60988:51016:71846:30476:51666:7121:30010:9847:34652:51017:1903475:147:30836:32258:34599:9267:52032:110009:34314:2000813:7120:90338:36170:9405:97320:71963:110055:30448:34316:30833:902:2000251:70649:44396:31505:31138:51211:30953:44117:36180:1:32880:7118:7265:1904530:7124:30041:1902404:8104:281:6897:51654:51125:7015:35690:16192
110053	regulation of actin filament organization	15 out of 1687 genes, 0.9%	29 out of 10988 background genes, 0.3%	0.01026	0	AN0140:AN0290:AN0306:AN0673:capA:budA:AN1462:AN2126:AN2317:ampA:AN4270:AN4919:AN5778:fimA:AN5981	2000601:51014:6974:30042:45010:30036:30447:48315:60988:51016:71846:30476:51666:7121:30010:9847:34652:51017:1903475:147:30836:32258:34599:9267:52032:110009:34314:2000813:7120:90338:36170:9405:97320:71963:110055:30448:34316:30833:902:2000251:70649:44396:31505:31138:51211:30953:44117:36180:1:32880:7118:7265:1904530:7124:30041:1902404:8104:281:6897:51654:51125:7015:35690:16192
6534	cysteine metabolic process	11 out of 1687 genes, 0.7%	17 out of 10988 background genes, 0.2%	0.01051	0	sD:cysF:AN1769:cpcA:AN4081:sC:sA:metG:cysB:cysD:cysA	60261:36278:6535:19346:6520:19379:45899:6555:1903833:1080:71470:42316:71266:44030:1900197:96:19451:19344:10134:70887:46854:10691:103:55114:7163:6534:6521:10508:9086:8652:122:71269:35690
6090	pyruvate metabolic process	17 out of 1687 genes, 1.0%	37 out of 10988 background genes, 0.3%	0.01908	0	acuF:gpdC:fbaA:pdhX:pfkA:AN4081:pycA:mccA:pdcA:pdhB:acuG:pdkA:AN5977:maeB:hxkA:glkA:AN8782	6096:6006:51701:6002:16310:6520:6032:15810:15976:6090:46294:19660:32445:19451:46835:1678:42867:51156:6013:44416:55114:42149:6094:6552:6083:6086:46323:6750:6000:30388:7124:1302:46015:9408:9438:42318:6108:72593:43458:6633
30833	regulation of actin filament polymerization	14 out of 1687 genes, 0.8%	27 out of 10988 background genes, 0.2%	0.02048	0	AN0140:AN0290:AN0306:AN0673:budA:AN1462:AN2126:AN2317:ampA:AN4270:AN4919:AN5778:fimA:AN5981	2000601:51014:6974:30042:45010:30036:30447:48315:60988:51016:71846:30476:51666:7121:30010:9847:34652:51017:1903475:147:32258:34599:9267:52032:110009:34314:2000813:7120:90338:36170:9405:97320:71963:110055:30448:34316:30833:2000251:70649:44396:31505:51211:30953:44117:36180:1:32880:7118:1904530:7124:30041:1902404:8104:281:6897:51654:51125:7015:35690:16192
51234	establishment of localization	246 out of 1687 genes, 14.6%	1258 out of 10988 background genes, 11.4%	0.02213	0	AN0068:AN0084:geaA:AN0127:sec23:AN0275:AN0329:AN0332:AN0382:sec61:vcxA:AN0473:AN0498:AN0560:fadA:AN0673:AN0732:AN0770:AN0771:AN0777:AN0819:AN0830:AN0847:AN0922:AN0930:AN0938:AN0993:AN1002:AN10354:AN1117:AN1163:benA:AN1195:AN1211:AN1229:AN1243:AN1282:AN1290:tctexA:kapK:AN1423:nudI:AN1462:clipA:AN1506:AN1631:AN1681:AN1691:AN1865:nudK:AN2014:CaM:bipA:AN2072:migA:AN2164:AN2173:AN2222:atrD:AN2321:AN23…	32467:2000601:7010:32:43162:16237:32581:6974:6006:5979:36278:6890:45324:2001246:1903490:15794:46580:55:30447:6002:6281:31589:16126:6849:46488:71701:48315:55085:110101:316:44090:75306:46942:11:15691:71712:55088:15914:71805:45461:30950:30814:33523:6405:15031:742:51515:1900101:7114:97080:45048:46034:51666:15810:7121:10972:226:71285:6814:70843:98656:43942:16226:70588:101:6893:32220:51229:1903714:7019…
51179	localization	262 out of 1687 genes, 15.5%	1365 out of 10988 background genes, 12.4%	0.04638	0.0033	AN0068:AN0084:geaA:AN0127:AN0140:sec23:AN0275:AN0329:AN0332:AN0382:sec61:vcxA:AN0473:AN0498:AN0560:fadA:AN0673:AN0732:AN0770:AN0771:AN0777:AN0819:AN0830:AN0847:AN0922:AN0930:AN0938:AN0993:AN1002:AN10354:AN1117:AN1158:AN1163:benA:AN1195:AN1211:AN1229:AN1243:AN1282:AN1290:budA:tctexA:kapK:AN1423:nudI:AN1462:clipA:AN1506:AN1631:AN1638:AN1681:AN1691:AN1865:nudK:AN2014:CaM:bipA:AN2072:migA:AN2164:AN21…	2000601:7010:32:16237:32581:5979:36278:43171:45324:15794:31939:30447:6002:48478:31589:6849:55085:110101:16239:44090:15691:55088:1990260:45461:30174:742:1900101:7114:45048:51666:31030:226:71285:6814:70843:45732:43942:101:32220:51229:1903714:7019:19660:1990539:6091:71470:6505:15671:30004:45128:30466:6812:7266:30001:110009:1903026:60303:6616:30242:51598:36177:9651:46835:6865:45332:1678:10603:60003:9…
6810	transport	239 out of 1687 genes, 14.2%	1230 out of 10988 background genes, 11.2%	0.04764	0.0031	AN0068:AN0084:geaA:AN0127:sec23:AN0275:AN0329:AN0332:AN0382:sec61:vcxA:AN0473:AN0498:AN0560:fadA:AN0673:AN0732:AN0770:AN0771:AN0777:AN0819:AN0830:AN0847:AN0922:AN0930:AN0938:AN0993:AN1002:AN10354:AN1117:AN1163:benA:AN1195:AN1211:AN1229:AN1243:AN1282:AN1290:tctexA:kapK:AN1423:nudI:AN1462:clipA:AN1506:AN1631:AN1681:AN1691:AN1865:nudK:AN2014:CaM:bipA:AN2072:AN2164:AN2173:AN2222:atrD:AN2321:AN2326:AN…	2000601:7010:32:16237:5979:36278:45324:15794:30447:6002:31589:6849:55085:110101:44090:15691:55088:45461:742:1900101:7114:45048:51666:226:71285:6814:70843:43942:101:32220:1903714:7019:19660:1990539:6091:6505:15671:30004:6812:7266:30001:110009:60303:6616:30242:36177:9651:46835:6865:45332:1678:10603:60003:9405:71963:31110:743:43935:34316:35336:70887:90518:6631:44416:45117:35652:30970:30833:1990954:4…
1901565	organonitrogen compound catabolic process	73 out of 1687 genes, 4.3%	300 out of 10988 background genes, 2.7%	0.04982	0.0029	uaW:AN0084:AN0221:AN0226:AN0329:AN1092:AN1480:nagA:AN1638:AN1639:AN1675:ssfA:otaA:AN1857:maiA:fahA:hmgA:AN1898:hpdA:bipA:AN2072:papA:AN2148:AN2213:AN2240:cpa:sconC:AN2304:AN2481:AN2509:agaA:AN2904:AN2988:AN3019:cym1:AN3932:AN4081:AN4236:sec13:AN4457:AN4623:mccA:pmtB:AN4775:AN4869:chiB:AN5025:AN5447:prtA:hxA:AN5658:AN5675:AN5710:AN5748:AN5793:AN6075:AN6250:sconB:AN6399:AN6547:acuE:AN6726:AN6815:AN…	32:45324:43171:6147:30447:6002:31589:30174:45899:742:1900101:45329:71285:70843:45732:80129:90368:6662:30466:6616:36177:46835:1678:60542:6790:9405:30970:42219:9448:6540:6526:42438:46685:6097:6998:16485:6895:10620:45861:1900182:36178:6543:44743:1990116:6572:45454:6486:6520:71260:6145:6032:30010:15976:46686:43161:16567:82:31204:6525:9267:6986:46208:32445:19547:10458:6606:31145:36170:6569:101026:256:…
96	sulfur amino acid metabolic process	18 out of 1687 genes, 1.1%	43 out of 10988 background genes, 0.4%	0.05093	0.0027	sD:cysF:AN1769:AN3456:cpcA:AN4081:metR:sC:sA:AN5019:metZ:AN6399:metG:AN7600:cysB:cysD:cysA:AN8859	36278:6535:45899:1903833:71470:96:9405:70887:10691:6534:45883:19346:6520:19379:6555:44030:1900197:10134:46854:55114:6521:10508:9086:71269:60261:1080:6366:19451:6508:103:9088:97:46677:122:43418:70814:9090:42316:6355:71266:19344:7163:8652:35690
32535	regulation of cellular component size	16 out of 1687 genes, 0.9%	36 out of 10988 background genes, 0.3%	0.05827	0.0025	AN0140:AN0290:AN0306:AN0673:capA:budA:AN1462:plkA:AN2126:AN2317:ampA:AN4270:AN4919:AN5778:fimA:AN5981	2000601:51014:30042:30447:51666:110009:90338:9405:71963:110055:34316:30833:1:32880:31031:30041:1902404:22:43936:51016:30476:30010:9847:51017:7059:30836:9267:52032:36170:30448:10971:31505:7265:7124:51125:6974:45944:1903490:48315:1902542:71846:7121:45793:46827:34599:34314:10973:97320:902:2000251:31138:31670:1904530:51455:8104:281:51654:7015:45010:30036:60988:6468:1990813:86:34652:1903475:147:32258:…
90066	regulation of anatomical structure size	16 out of 1687 genes, 0.9%	36 out of 10988 background genes, 0.3%	0.05827	0.0024	AN0140:AN0290:AN0306:AN0673:capA:budA:AN1462:plkA:AN2126:AN2317:ampA:AN4270:AN4919:AN5778:fimA:AN5981	2000601:51014:30042:30447:51666:110009:90338:9405:71963:110055:34316:30833:1:32880:31031:30041:1902404:22:43936:51016:30476:30010:9847:51017:7059:30836:9267:52032:36170:30448:10971:31505:7265:7124:51125:6974:45944:1903490:48315:1902542:71846:7121:45793:46827:34599:34314:10973:97320:902:2000251:31138:31670:1904530:51455:8104:281:51654:7015:45010:30036:60988:6468:1990813:86:34652:1903475:147:32258:…
32271	regulation of protein polymerization	14 out of 1687 genes, 0.8%	29 out of 10988 background genes, 0.3%	0.05847	0.0022	AN0140:AN0290:AN0306:AN0673:budA:AN1462:AN2126:AN2317:ampA:AN4270:AN4919:AN5778:fimA:AN5981	2000601:51014:30042:30447:51666:110009:90338:9405:71963:110055:34316:30833:1:32880:30041:1902404:51016:30476:30010:9847:51017:9267:52032:36170:30448:31505:7124:51125:6974:48315:71846:7121:34599:34314:97320:2000251:1904530:8104:281:51654:7015:45010:30036:60988:34652:1903475:147:32258:2000813:7120:70649:44396:51211:30953:44117:36180:7118:6897:35690:16192
6949	syncytium formation	14 out of 1687 genes, 0.8%	29 out of 10988 background genes, 0.3%	0.05847	0.0021	nudI:nosA:steC:AN2701:mpkB:mkkA:AN4264:AN4702:AN5169:AN5458:AN5614:AN5776:ampB:AN9079	30447:45461:32220:34293:6351:30242:9405:35146:60237:30437:30989:10525:9408:1900445:10914:161:97036:48021:9847:30473:9267:36170:50850:30448:46907:31505:7124:7165:42318:48315:9272:1402:70791:34307:7232:199:43405:44182:34599:747:71507:75296:1990277:42752:750:768:10810:33246:6971:1403:7015:9409:40009:6468:34605:1900436:165:186:1903475:6355:7264:70787:10514:71469:1900376:70370:1900430:36180:909:35690:…
768	syncytium formation by plasma membrane fusion	14 out of 1687 genes, 0.8%	29 out of 10988 background genes, 0.3%	0.05847	0.002	nudI:nosA:steC:AN2701:mpkB:mkkA:AN4264:AN4702:AN5169:AN5458:AN5614:AN5776:ampB:AN9079	30447:45461:32220:34293:6351:30242:9405:35146:60237:30437:30989:10525:9408:1900445:10914:161:97036:48021:9847:30473:9267:36170:50850:30448:46907:31505:7124:7165:42318:48315:9272:1402:70791:34307:7232:199:43405:44182:34599:747:71507:75296:1990277:42752:750:768:10810:33246:6971:1403:7015:9409:40009:6468:34605:1900436:165:186:1903475:6355:7264:70787:10514:71469:1900376:70370:1900430:36180:909:35690:…
1902903	regulation of supramolecular fiber organization	15 out of 1687 genes, 0.9%	33 out of 10988 background genes, 0.3%	0.0746	0.0029	AN0140:AN0290:AN0306:AN0673:capA:budA:AN1462:AN2126:AN2317:ampA:AN4270:AN4919:AN5778:fimA:AN5981	2000601:51014:30042:30447:51666:110009:90338:9405:71963:110055:34316:30833:1:32880:30041:1902404:51016:30476:30010:9847:51017:30836:9267:52032:36170:30448:31505:7265:7124:51125:6974:48315:71846:7121:34599:34314:97320:902:2000251:31138:1904530:8104:281:51654:7015:45010:30036:60988:34652:1903475:147:32258:2000813:7120:70649:44396:51211:30953:44117:36180:7118:6897:35690:16192
43254	regulation of protein complex assembly	20 out of 1687 genes, 1.2%	52 out of 10988 background genes, 0.5%	0.08086	0.0027	AN0140:AN0290:AN0306:AN0673:budA:AN1462:AN2126:sconC:AN2317:ampA:AN2904:cpcA:AN4236:AN4270:AN4919:pkaR:AN5778:fimA:AN5981:H2A.Z	2000601:51014:5979:30042:36278:30447:6325:45899:51666:1903833:30466:110009:10603:60542:90338:6790:9405:71963:110055:34316:70887:10691:30833:5991:43486:1:51447:32880:6998:30041:1902404:6357:43936:51016:30476:30010:9847:51017:82:9267:52032:1900197:10458:34728:36170:101026:30448:51784:1903098:61641:31505:31146:6521:10508:7124:51382:51125:7096:60261:6974:46580:921:48315:71846:43254:7121:6334:46827:10…

## Sheet: All GO Hits
GOID	GO term	Number of Associated Genes	Frequency	Gene(s)
6810	transport	239	239 out of 1679 genes, 14.2%	AN0819 AN0930 vmaA AN5821 AN8365 swoP vmaB AN9289 xtrB AN6770 AN9393 AN4590 AN8018 AN0498 AN6628 AN3345 AN0473 AN8814 AN6033 AN2326 AN2598 AN3221 AN3304 AN2892 AN2164 AN4028 AN8683 AN1282 AN2959 benA AN7972 actA AN1691 pkaR AN3720 AN0993 copA geaA AN7557 AN6779 AN5198 mirB AN9219 kapK AN3209 sec23 AN3747 AN2591 AN1865 AN7936 AN5614 AN4495 AN4171 AN5329 AN8257 rabO AN2173 AN3408 AN7659 AN1002 AN73…
50789	regulation of biological process	223	223 out of 1679 genes, 13.3%	flbC AN5405 AN0140 AN5052 cpcA xprG AN6091 mpkB xlnR AN5981 AN5787 rpdA pkcB AN4236 hk-8-5 H2A.Z AN2304 csnA gprH benA nimE AN7783 actA pkaR agaA AN0306 AN6921 geaA AN6858 metG AN6218 AN0156 AN4558 jlbA phnB AN2856 AN1158 AN4171 AN8257 ranGAP crzA AN1055 pho80 rabO AN11054 pacX AN7592 brlA prtA rgsA pat1 gstA metR AN4745 mkkA AN8894 AN2213 AN4085 AN4215 sconB AN2130 AN5752 AN4842 AN8258 bipA hxkA…
42221	response to chemical	114	114 out of 1679 genes, 6.8%	AN7668 AN8869 vmaA hsp30 cpcA mpkB AN7708 AN3384 AN4105 benA actA pkaR AN5198 AN5971 AN4558 AN0879 kapK phnB hsp104 AN7936 AN4086 AN8257 crzA rabO rgsA sA gstA mkkA AN4215 sconB AN2130 AN4842 AN8258 bipA AN6399 AN5109 AN2072 AN4066 AN8753 plkA AN0771 wscA hacA AN5447 AN2509 AN5815 cnaB AN3029 glnA AN6853 sec13 AN4120 AN4051 ppgA lkh1 trxB fadA atrD AN2240 AN0329 cym1 otaA sltA gstB AN1296 pkfC rc…
6950	response to stress	105	105 out of 1679 genes, 6.3%	AN7668 hsp30 cpcA xprG mpkB AN7708 AN7484 pycA pkcB AN2304 AN1282 csnA nimE actA pkaR mirB AN0879 jlbA kapK hsp104 AN8257 AN1769 cipB brlA rgsA canB gstA AN4745 mkkA AN2798 AN4215 AN2130 AN3508 AN7877 AN4842 AN8258 bipA AN5776 AN5109 clxA AN0771 ran1 xprF wscA flbD AN7799 hacA AN5447 AN5778 AN3890 gcn2 sec13 lkh1 chkA fadA AN7766 AN2240 AN0329 sltA gstB AN1296 csnD AN0604 acuK ppoC nimT rcoA dlpA…
6996	organelle organization	98	98 out of 1679 genes, 5.8%	AN0140 AN6736 AN3131 AN5981 tubB rpdA AN6033 AN4940 H2A.Z AN4597 benA nimE actA vpsA AN0306 copA AN5971 AN4171 AN1055 rabO AN1002 AN1066 AN4297 AN4085 AN4842 AN8258 bipA migA AN2072 AN6553 plkA AN4997 AN2317 AN5677 AN5778 AN1462 AN5815 nudI AN4270 sec13 budA AN2126 fadA gcpE AN4579 AN4402 AN0290 clipA AN4863 AN6515 ampB pphA hosB AN4453 rcoA kinA AN7742 AN6225 AN8374 AN7567 sconC AN7303 AN1229 AN…
5975	carbohydrate metabolic process	93	93 out of 1679 genes, 5.5%	crhA xprG AN7708 xlnR abnB pycA AN8819 btgE axeA aglB AN0484 acuF pkaR lacB mns1B AN0221 AN3916 xlnD pmeA AN0487 xgeA AN3294 AN11054 exgB gfdB AN0034 crhC nagA AN2424 bipA hxkA AN3764 AN0779 xkiA AN3531 xprF manA abnA acuD AN1744 mns1C AN8068 abnC AN4829 bglJ AN4082 cut2 AN2325 AN1607 pfkA AN1680 gpdC AN0280 sunA AN5586 AN4691 acuE AN0688 mndA amyG cpeA AN8639 agdE AN6819 pdhB gsdA rglA chiB exgD…
32502	developmental process	89	89 out of 1679 genes, 5.3%	flbC vmaA AN2701 gmcA samB mpkB tubB rpdA AN5458 csnA actA pkaR AN9079 mns1B AN2856 AN5614 AN8257 crzA sgdD pho80 brlA rgsA mkkA AN2130 argB hxkA AN5776 steA calA plkA ran1 AN4997 wscA AN5021 flbD AN4264 nudI cnaB gcn2 budA chkA fadA sltA AN5586 csnD ssoA sfgA sgdC ampB ppoC nosA rcoA AN1311 kinA fhbA AN6225 cnaA npgA nudK AN5169 nsdC AN8273 AN9116 rglA chiB gprD pbcR AN4702 aroC gapA steC AN7884…
30447	filamentous growth	72	72 out of 1679 genes, 4.3%	AN6058 vmaA swoP AN2701 swoK mesA mpkB actA pkaR vpsA agaA copA AN11054 AN4745 mkkA AN2130 msbA plkA ran1 wscA manA AN6487 AN1573 AN2509 AN5778 AN1462 cnaB gcn2 budA AN3841 fadA AN7766 sunA AN0290 csnD AN5220 ssoA acuK ampB pphA AN1123 nosA rcoA kinA AN6225 cnaA AN3646 pdhB nudK AN7576 AN4702 steC AN0673 AN6341 CaM chsB cdcA AN1418 pmtB AN2222 cmkA vps36 fimA yvc1 AN3636 AN5748 ampA AN6046 hypA A…
6629	lipid metabolic process	71	71 out of 1679 genes, 4.2%	AN0918 AN6530 AN8530 AN1671 easC AN6534 AN2326 AN0484 AN5402 AN1855 AN1330 AN0156 AN1840 AN4592 sidD AN1769 AN0487 AN4258 AN3276 AN0716 AN5379 CYP677A1 AN1799 AN4997 AN7575 AN2481 acuD AN8053 cut2 AN9486 AN6853 AN1607 hadA AN3841 AN2684 AN2240 AN3132 acuE AN8907 AN2311 coaT AN8046 AN7385 AN0913 ppoC AN1102 AN5600 AN2407 AN7880 AN6159 scfA CYP617D1 AN6810 AN1050 AN7989 AN7650 AN5321 AN5228 AN9297 …
7049	cell cycle	66	66 out of 1679 genes, 3.9%	AN0140 samB mpkB tubB rpdA AN4940 H2A.Z AN4597 benA nimE actA AN2856 AN4085 sconB migA AN6553 plkA ran1 AN4997 AN2317 AN5778 AN5815 nudI AN4270 gcn2 budA AN2126 chkA fadA AN4961 sltA AN0290 AN0084 AN2148 ampB pphA ppoC nimT nosA AN4453 fhbA cnaA sconC nsdC AN7576 AN3124 gprD AN1207 steC AN0226 AN0673 alpA sldB CaM cdcA candA-C gcpC AN2222 agsA cmkA AN2419 AN5910 tctexA AN4265 esdC chsC
6520	cellular amino acid metabolic process	62	62 out of 1679 genes, 3.7%	cpcA AN1857 cpa maeB AN8060 AN6048 AN7876 agaA AN1201 metG sD AN1809 AN4086 AN1769 AN5444 sA metR cysA argB AN6399 maiA AN3456 AN5447 AN2509 glnA hmgA AN7479 AN8754 AN7600 otaA AN4217 AN5019 sgdC AN1898 cysB AN7278 cysF AN9034 AN6075 AN3748 dps1 AN7451 aroC AN5426 apnA AN1673 AN8859 sC hpdA AN7564 AN8709 metZ AN5644 AN6025 idpA mccA AN7878 cysD AN5200 AN4081 fahA AN9157
6464	cellular protein modification process	55	55 out of 1679 genes, 3.3%	AN6736 AN6250 mpkB rpdA pkcB csnA actA pkaR mns1B AN3747 mkkA sconB AN1326 AN2072 plkA AN6913 ran1 manA AN5815 AN9486 gcn2 AN4775 lkh1 chkA AN2240 AN5586 csnD pphA nimT hosB ppsA sconC stk47 AN7650 mpkC nnaA AN1969 AN0770 hk-8-2 steC AN0226 swoF cdcA AN3255 AN4623 pmtB AN10266 cmkA AN4967 rfeA AN5748 AN5910 ptcE ksg1 AN7709
19748	secondary metabolic process	55	55 out of 1679 genes, 3.3%	cpcA mpkB easC AN3384 pkhA AN2039 AN5258 aptA sidD brlA ivoB AN6791 pkhB pdcA afoC inpB apdA AN2030 AN5415 aatA trxB AN2064 AN1680 fadA AN2037 AN7600 sltA pacC AN2038 pkfC dbaA AN6239 AN1898 ppoC rcoA dlpA fhbA npgA AN8199 AN9034 AN7838 mdpE AN5228 AN9005 stcF AN7884 pkiC AN2036 AN4481 candA-C hpdA agsA AN2031 AN2924 AN1593
16070	RNA metabolic process	54	54 out of 1679 genes, 3.2%	AN5052 AN6091 xlnR rpdA AN4976 H2A.Z AN1201 AN4558 AN0879 AN2856 AN0189 AN0161 AN4086 AN4714 pat1 AN8045 metR AN8894 AN2213 AN5752 AN5155 AN7028 AN8636 AN7479 AN0329 AN6733 sltA AN0560 AN1296 AN5220 AN1385 dbaA AN0059 sgdC AN1123 AN4821 AN8590 AN5408 nosA AN8355 AN2769 scfA AN0718 AN1065 AN4585 dps1 AN4655 AN6513 AN2036 AN8596 AN5910 AN7447 AN7709 AN9157
16192	vesicle-mediated transport	50	50 out of 1679 genes, 3%	swoP AN6628 AN6033 AN4028 actA AN3720 copA geaA sec23 AN3747 AN4495 AN4171 rabO AN1002 AN7302 AN2072 AN4997 AN4951 AN0127 AN1462 AN3643 AN4270 AN3029 sec13 AN4890 AN0560 AN2518 ssoA AN3080 kinA AN5972 AN4463 AN1229 AN6210 AN5215 AN0770 AN1117 AN4547 AN0673 CaM AN7016 AN2222 vps36 fimA AN5224 AN6257 AN0922 ampA hypA AN5710
7010	cytoskeleton organization	43	43 out of 1679 genes, 2.6%	AN0140 AN6736 AN5981 tubB benA actA AN0306 AN4171 AN4085 migA plkA AN4997 AN2317 AN5677 AN5778 AN1462 AN4270 budA AN2126 gcpE AN0290 clipA ampB pphA AN4453 kinA AN7567 sconC AN7576 AN3124 gapA AN0673 alpA AN6341 CaM AN4919 cdcA gcpC capA nce102 AN2222 fimA AN5768
30436	asexual sporulation	43	43 out of 1679 genes, 2.6%	flbC vmaA mpkB rpdA csnA pkaR AN9079 mns1B crzA pho80 brlA rgsA mkkA argB plkA ran1 wscA AN5021 flbD cnaB budA fadA sltA csnD ssoA sfgA ppoC nosA AN1311 cnaA nudK nsdC AN8273 pbcR steC AN6341 chsB nce102 hexA cmkA AN6046 esdC chsC
7165	signal transduction	41	41 out of 1679 genes, 2.4%	mpkB AN5787 hk-8-5 pkaR rabO rgsA AN4745 mkkA AN2130 bipA plkA AN4795 AN6487 hacA AN5677 AN1573 gcn2 ppgA chkA fadA AN0329 AN1296 AN0084 rcnA ampB nimT cnaA AN3092 AN6210 AN7650 mpkC AN7576 AN4733 AN0770 AN4167 hk-8-2 gapA steC sldB capA AN5768
30163	protein catabolic process	38	38 out of 1679 genes, 2.3%	AN3019 AN6250 papA AN4236 AN2304 prtA AN2213 sconB AN8258 bipA AN2072 AN6547 AN6913 AN4869 sec13 AN5793 AN4775 AN6726 AN2240 AN0329 cym1 AN5675 AN0084 AN2148 AN3932 sconC AN8002 ssfA AN0226 AN1639 AN2904 AN4457 AN4623 AN7721 pmtB vps36 AN5748 AN5710
9405	pathogenesis	33	33 out of 1679 genes, 2%	vmaB mpkB pkaR AN4592 aptA AN1158 crzA metR AN4215 nagA acuD hacA cnaB AN3841 acuK rcoA AN7170 cnaA gprD AN7884 AN0673 AN8122 AN4300 AN1418 nce102 pmtB AN2222 fimA nha1 yvc1 metZ ampA mtfA
6351	transcription, DNA-templated	27	27 out of 1679 genes, 1.6%	AN5052 AN6091 xlnR rpdA AN4976 AN4558 AN0879 metR AN8894 AN5752 AN8636 AN6733 sltA AN5220 dbaA AN1123 AN4821 AN8590 nosA AN8355 AN2769 scfA AN0718 AN1065 AN2036 AN8596 AN5910
19725	cellular homeostasis	26	26 out of 1679 genes, 1.5%	vmaB mirB pho80 AN4215 AN2130 AN4842 hxkA AN2072 xprF cnaB vcxA sltA AN4402 AN8374 AN7567 sconC AN5633 AN1195 AN5856 AN4655 AN7884 ygA AN1639 nha1 yvc1 glkA
34293	sexual sporulation	22	22 out of 1679 genes, 1.3%	samB mpkB tubB actA AN2856 ran1 AN4997 fadA sltA ppoC nosA fhbA nsdC gprD steC AN0673 CaM candA-C cmkA AN2419 esdC chsC
910	cytokinesis	18	18 out of 1679 genes, 1.1%	AN0140 actA AN4085 plkA AN2317 AN5778 AN4270 budA AN2126 AN0290 ampB pphA AN4453 cnaA AN7576 cdcA agsA chsC
9404	toxin metabolic process	17	17 out of 1679 genes, 1.0%	mpkB AN3384 brlA AN5415 trxB fadA AN7600 sltA ppoC rcoA dlpA fhbA npgA mdpE stcF AN7884 candA-C
6259	DNA metabolic process	14	14 out of 1679 genes, 0.8%	rpdA AN4976 AN4940 AN2304 actA AN6694 sconB AN8479 AN3890 chkA AN0604 AN1024 AN5910 AN6186
6412	translation	13	13 out of 1679 genes, 0.8%	AN1201 AN4086 AN8832 AN7659 AN0889 AN7479 AN4470 AN6922 sgdC AN3646 dps1 AN4742 AN9157
746	conjugation	11	11 out of 1679 genes, 0.7%	mpkB AN5614 AN2130 bipA fadA clipA exgD gapA steC CaM tctexA
6997	nucleus organization	11	11 out of 1679 genes, 0.7%	rpdA bipA AN5815 sec13 fadA sconC AN5404 AN6689 CaM AN6257 tctexA
45333	cellular respiration	8	8 out of 1679 genes, 0.5%	AN5971 AN2295 AN1469 AN1003 AN0357 AN2099 AN1915 idpA
6457	protein folding	7	7 out of 1679 genes, 0.4%	AN6736 AN6921 phnB hsp104 clxA AN1469 AN1510
7155	cell adhesion	5	5 out of 1679 genes, 0.3%	AN1199 msbA rcoA AN9116 pmtB
6766	vitamin metabolic process	4	4 out of 1679 genes, 0.2%	AN0270 bioF AN5025 pantoB
42254	ribosome biogenesis	3	3 out of 1679 genes, 0.2%	AN0189 mexA AN5910
51650	establishment of vesicle localization	1	1 out of 1679 genes, 0.1%	AN6033
40023	establishment of nucleus localization	1	1 out of 1679 genes, 0.1%	kinA
32196	transposition	1	1 out of 1679 genes, 0.1%	AN4976
other	other	221	221 out of 1679 genes, 13.2%	AN8330 AN6124 AN2648 CYP548C1 AN9180 AN2393 AN2801 ungA AN5616 AN2494 AN7187 AN7267 AN0774 AN0058 AN8341 AN0623 AN5556 AN8764 AN2230 AN1781 AN1310 AN3889 AN8155 AN8451 AN6931 AN7229 AN3321 pdhX AN2582 AN5658 sodM AN4018 AN2704 AN2320 AN8445 AN5700 CYP665A1 AN8525 AN6314 AN5276 pdkA AN3547 AN1426 AN7299 AN2387 AN2890 CYP662A1 prtB AN2682 AN2698 AN4070 AN6386 AN3887 AN5449 AN2110 pepAc AN2116 AN388…
not_yet_annotated	not_yet_annotated	5	5 out of 1679 genes, 0.3%	AN6994 AN0010 AN0011 AN2199 AN2920
8150	biological_process_unknown	676	676 out of 1679 genes, 40.3%	AN6944 AN7266 AN1941 AN0826 AN0438 AN3998 AN2392 AN1116 AN7654 AN8714 AN1819 AN7532 AN5753 AN8661 AN6337 AN6856 AN8429 AN4078 AN4720 AN3512 AN5175 AN0045 apyA AN1305 AN3286 AN2140 AN5841 AN2888 AN0234 AN2045 AN7018 AN4039 AN7467 ngn19 AN2023 AN6495 AN7760 AN4021 AN7941 AN7130 nsfA AN3627 AN1603 AN5509 AN1053 AN4418 AN9421 AN0378 AN5705 AN3425 AN1767 AN3528 AN7976 AN2112 AN0750 AN5437 AN6413 AN483…
	No data could be retrieved	103		AN0079 AN0188 AN2159 AN2357 AN2454 AN3138 AN3511 AN3912 AN4128 AN4183 AN4420 AN5143 AN5147 AN5537 AN5697 AN5794 AN6204 AN7082 AN7226 AN7514 AN7593 AN7664 AN8386 AN8440 AN8884 AN9155 AN9271 AN0503 AN2641 AN5645 AN6219 AN7703 AN8482 AN8873 AN9160 AN1570 AN7589 AN9376 AN0488 AN5773 AN7882 AN5286 AN6662 AN1991 AN4514 AN5085 AN5783 AN7512 AN8929 AN2003 AN7134 AN4007 AN4856 AN5766 AN1044 AN1692 AN6498 …
	Total unknown	1005
	Total Genes	1810
	Total Genes with Putative Process Annotation	805

## Sheet: GO hits by Cluster and Up-Down
	GO term	# Genes	Red	Yellow	Green	Blue	Purple	Black
	Total Genes	1810	64	82	762	48	683	170
	TOTAL ANNOTATED	1687	60	81	717	44	614	161
	transport	239	16	5	112	9	76	21
	regulation of biological process	223	1	4	130	3	73	12
	response to chemical	114	1	2	63	2	37	9
	response to stress	105	1	3	59	2	36	4
	organelle organization	98			81	1	16
	carbohydrate metabolic process	93		5	33	4	42	9
	developmental process	89	1	3	57		25	3
	filamentous growth	72		1	52		18	1
	lipid metabolic process	71	1	1	33	5	28	3
	cell cycle	66		1	52		10	3
	cellular amino acid metabolic process	62	3	3	28	1	17	10
	cellular protein modification process	55			38	1	14	2
	secondary metabolic process	55	3	5	22	4	11	9
	RNA metabolic process	54		2	28		23	1
	vesicle-mediated transport	50			48		2
	cytoskeleton organization	43			39		4
	asexual sporulation	43	1		30		11	1
	signal transduction	41			27		13	1
	protein catabolic process	38			32		4	2
	pathogenesis	33		2	18		12	1
	transcription, DNA-templated	27		2	9		15	1
	cellular homeostasis	26		1	15	2	8
	sexual sporulation	22		1	15		5	1
	cytokinesis	18			17			1
	toxin metabolic process	17	1	2	9		3	2
	DNA metabolic process	14			8		5	1
	translation	13			12		1
	conjugation	11			7		4
	nucleus organization	11			9		2
	cellular respiration	8			5		2	1
	protein folding	7			3		4
	cell adhesion	5			4			1
	vitamin metabolic process	4			2		2
	ribosome biogenesis	3			2		1
	establishment of vesicle localization	1			1
	establishment of nucleus localization	1			1
	transposition	1			1
	GO term	# Genes	Up	Down
	Total Genes	1810	917	892
	TOTAL ANNOTATED	1687	835	842
	transport	239	113	126
	regulation of biological process	223	86	137
	response to chemical	114	47	67
	response to stress	105	41	64
	organelle organization	98	16	82
	carbohydrate metabolic process	93	51	42
	developmental process	89	29	60
	filamentous growth	72	19	53
	lipid metabolic process	71	32	39
	cell cycle	66	13	53
	cellular amino acid metabolic process	62	30	32
	cellular protein modification process	55	16	39
	secondary metabolic process	55	23	31
	RNA metabolic process	54	24	30
	vesicle-mediated transport	50	2	48
	cytoskeleton organization	43	4	39
	asexual sporulation	43	13	30
	signal transduction	41	14	27
	protein catabolic process	38	6	32
	pathogenesis	33	13	20
	transcription, DNA-templated	27	16	11
	cellular homeostasis	26	8	18
	sexual sporulation	22	6	16
	cytokinesis	18	1	17
	toxin metabolic process	17	6	11
	DNA metabolic process	14	6	8
	translation	13	1	12
	conjugation	11	4	7
	nucleus organization	11	2	9
	cellular respiration	8	3	5
	protein folding	7	4	3
	cell adhesion	5	1	4
	vitamin metabolic process	4	2	2
	ribosome biogenesis	3	1	2
	establishment of vesicle localization	1	0	1
	establishment of nucleus localization	1	0	1
	transposition	1	0	1

## Sheet: GO Enrichment Up-Down
	UP
	Terms from the Process Ontology
	Gene Ontology term	Cluster frequency	Background frequency	Corrected P-value	False discovery rate	Genes annotated to the term
	transmembrane transport | AmiGO	98 out of 846 genes, 11.6%	722 out of 10988 background genes, 6.6%	1.16e-05	0	AN0332, AN0473, AN0498, AN0732, AN0830, AN0930, AN0938, AN0993, AN1243, AN1290, AN1423, AN1506, AN1631, AN1681, AN1691, AN1865, AN2321, AN2468, AN2477, AN2585, AN2591, AN2598, AN2675, AN2746, AN2781, AN2892, AN2959, AN3209, AN3220, AN3221, AN3304, AN3408, AN3888, AN3952, AN4019, AN4106, AN4129, AN4173, AN4241, AN4250, AN4328, AN4481, AN4482, AN4590, AN5050, AN5083, AN5198, AN5329, AN5528, AN5856,…
	oxidation-reduction process | AmiGO	108 out of 846 genes, 12.8%	856 out of 10988 background genes, 7.8%	0.0001	0	AN0215, AN0623, AN0764, AN0895, AN0918, AN1015, AN1310, AN1312, AN1469, AN1510, AN1563, AN1752, AN1781, AN1915, AN2042, AN2099, AN2110, AN2197, AN2230, AN2320, AN2470, AN2576, AN2668, AN2698, AN2762, AN2801, AN2960, AN3043, AN3139, AN3339, AN3351, AN3596, AN3605, AN3672, AN3887, AN3920, AN4081, AN4082, AN4111, AN4120, AN4532, AN4569, AN4592, AN4811, AN4829, AN4906, AN5109, AN5130, AN5228, AN5258,…
	DOWN
	Terms from the Process Ontology
	Gene Ontology term	Cluster frequency	Background frequency	Corrected P-value	False discovery rate	Genes annotated to the term
	cellular localization | AmiGO	95 out of 841 genes, 11.3%	551 out of 10988 background genes, 5.0%	2.69e-11	0	AN0068, AN0084, AN0127, AN0140, AN0329, AN0560, AN0673, AN0777, AN0819, AN0847, AN0922, AN1002, AN10354, AN1117, AN1158, AN1195, AN1282, AN1638, AN2014, AN2164, AN2213, AN2222, AN2518, AN3029, AN3080, AN3124, AN3589, AN3643, AN3720, AN3747, AN4085, AN4167, AN4171, AN4265, AN4463, AN4495, AN4547, AN4919, AN4951, AN4997, AN5215, AN5710, AN5776, AN5815, AN5972, AN6033, AN6210, AN6257, AN6515, AN6628…
	cytoskeleton organization | AmiGO	39 out of 841 genes, 4.6%	132 out of 10988 background genes, 1.2%	9.62e-11	0	AN0140, AN0290, AN0306, AN0673, AN1462, AN2126, AN2222, AN2317, AN3124, AN4085, AN4171, AN4270, AN4453, AN4919, AN4997, AN5677, AN5778, AN5981, AN6341, AN7567, AN7576, CaM, actA, alpA, ampB, benA, budA, capA, cdcA, clipA, fimA, gcpC, gcpE, kinA, migA, plkA, pphA, sconC, tubB
	vesicle-mediated transport | AmiGO	48 out of 841 genes, 5.7%	231 out of 10988 background genes, 2.1%	1.84e-07	0	AN0127, AN0560, AN0673, AN0770, AN0922, AN1002, AN1117, AN1229, AN1462, AN2072, AN2222, AN2518, AN3029, AN3080, AN3643, AN3720, AN3747, AN4171, AN4270, AN4463, AN4495, AN4547, AN4890, AN4951, AN4997, AN5215, AN5224, AN5710, AN5972, AN6033, AN6210, AN6257, AN6628, AN7016, AN7302, CaM, actA, ampA, copA, fimA, geaA, hypA, kinA, rabO, sec13, sec23, ssoA, swoP
	establishment of localization in cell | AmiGO	71 out of 841 genes, 8.4%	421 out of 10988 background genes, 3.8%	1.99e-07	0	AN0068, AN0084, AN0127, AN0329, AN0777, AN0819, AN0847, AN0922, AN10354, AN1117, AN1195, AN1282, AN2014, AN2164, AN2222, AN3029, AN3080, AN3124, AN3589, AN3643, AN3720, AN3747, AN4171, AN4265, AN4463, AN4495, AN4547, AN4951, AN4997, AN5215, AN5710, AN5776, AN5815, AN5972, AN6033, AN6257, AN6515, AN6628, AN6922, AN7016, AN7302, AN7659, AN7721, AN9460, CaM, alpA, arp11, benA, bipA, cdcA, clipA, cop…
	regulation of actin filament length | AmiGO	15 out of 841 genes, 1.8%	28 out of 10988 background genes, 0.3%	3.64e-07	0	AN0140, AN0290, AN0306, AN0673, AN1462, AN2126, AN2317, AN4270, AN4919, AN5778, AN5981, ampA, budA, capA, fimA
	regulation of actin polymerization or depolymerization | AmiGO	15 out of 841 genes, 1.8%	28 out of 10988 background genes, 0.3%	3.64e-07	0	AN0140, AN0290, AN0306, AN0673, AN1462, AN2126, AN2317, AN4270, AN4919, AN5778, AN5981, ampA, budA, capA, fimA
	actin cytoskeleton organization | AmiGO	24 out of 841 genes, 2.9%	72 out of 10988 background genes, 0.7%	4.25e-07	0	AN0140, AN0290, AN0306, AN0673, AN1462, AN2126, AN2222, AN2317, AN4171, AN4270, AN4453, AN4919, AN5677, AN5778, AN5981, AN6341, AN7567, AN7576, actA, ampB, budA, capA, cdcA, fimA
	actin filament-based process | AmiGO	24 out of 841 genes, 2.9%	73 out of 10988 background genes, 0.7%	5.88e-07	0	AN0140, AN0290, AN0306, AN0673, AN1462, AN2126, AN2222, AN2317, AN4171, AN4270, AN4453, AN4919, AN5677, AN5778, AN5981, AN6341, AN7567, AN7576, actA, ampB, budA, capA, cdcA, fimA
	regulation of actin filament organization | AmiGO	15 out of 841 genes, 1.8%	29 out of 10988 background genes, 0.3%	7.02e-07	0	AN0140, AN0290, AN0306, AN0673, AN1462, AN2126, AN2317, AN4270, AN4919, AN5778, AN5981, ampA, budA, capA, fimA
	regulation of actin filament polymerization | AmiGO	14 out of 841 genes, 1.7%	27 out of 10988 background genes, 0.2%	2.6e-06	0	AN0140, AN0290, AN0306, AN0673, AN1462, AN2126, AN2317, AN4270, AN4919, AN5778, AN5981, ampA, budA, fimA
	regulation of cellular component size | AmiGO	16 out of 841 genes, 1.9%	36 out of 10988 background genes, 0.3%	3.2e-06	0	AN0140, AN0290, AN0306, AN0673, AN1462, AN2126, AN2317, AN4270, AN4919, AN5778, AN5981, ampA, budA, capA, fimA, plkA
	regulation of anatomical structure size | AmiGO	16 out of 841 genes, 1.9%	36 out of 10988 background genes, 0.3%	3.2e-06	0	AN0140, AN0290, AN0306, AN0673, AN1462, AN2126, AN2317, AN4270, AN4919, AN5778, AN5981, ampA, budA, capA, fimA, plkA
	regulation of cellular component organization | AmiGO	49 out of 841 genes, 5.8%	262 out of 10988 background genes, 2.4%	5.19e-06	0	AN0127, AN0140, AN0290, AN0306, AN0673, AN1158, AN1462, AN2126, AN2317, AN2904, AN4085, AN4167, AN4171, AN4236, AN4270, AN4775, AN4919, AN5778, AN5815, AN5910, AN5981, AN6341, AN6921, AN7567, AN7576, AN8002, AN8374, CaM, actA, alpA, ampA, benA, budA, capA, cdcA, chkA, clipA, cnaA, cpcA, fimA, gcpC, mkkA, nimT, pkaR, plkA, pphA, rpdA, sconC, sldB
	regulation of protein complex assembly | AmiGO	19 out of 841 genes, 2.3%	52 out of 10988 background genes, 0.5%	5.38e-06	0	AN0140, AN0290, AN0306, AN0673, AN1462, AN2126, AN2317, AN2904, AN4236, AN4270, AN4919, AN5778, AN5981, ampA, budA, cpcA, fimA, pkaR, sconC
	regulation of supramolecular fiber organization | AmiGO	15 out of 841 genes, 1.8%	33 out of 10988 background genes, 0.3%	7.01e-06	0	AN0140, AN0290, AN0306, AN0673, AN1462, AN2126, AN2317, AN4270, AN4919, AN5778, AN5981, ampA, budA, capA, fimA
	regulation of protein polymerization | AmiGO	14 out of 841 genes, 1.7%	29 out of 10988 background genes, 0.3%	8.69e-06	0	AN0140, AN0290, AN0306, AN0673, AN1462, AN2126, AN2317, AN4270, AN4919, AN5778, AN5981, ampA, budA, fimA
	intracellular transport | AmiGO	62 out of 841 genes, 7.4%	382 out of 10988 background genes, 3.5%	1.45e-05	0	AN0068, AN0084, AN0127, AN0329, AN0777, AN0819, AN0847, AN0922, AN10354, AN1117, AN1282, AN2014, AN2164, AN2222, AN3029, AN3080, AN3589, AN3643, AN3720, AN3747, AN4171, AN4463, AN4495, AN4547, AN4951, AN4997, AN5215, AN5710, AN5776, AN5972, AN6033, AN6257, AN6515, AN6628, AN6922, AN7016, AN7302, AN7659, AN7721, AN9460, CaM, alpA, arp11, benA, bipA, clipA, copA, kapF, kapH, kapK, kinA, mexA, nudI,…
	regulation of actin cytoskeleton organization | AmiGO	19 out of 841 genes, 2.3%	56 out of 10988 background genes, 0.5%	2.23e-05	0	AN0140, AN0290, AN0306, AN0673, AN1462, AN2126, AN2317, AN4085, AN4270, AN4919, AN5778, AN5981, ampA, budA, capA, cdcA, cnaA, fimA, plkA
	regulation of actin filament-based process | AmiGO	19 out of 841 genes, 2.3%	56 out of 10988 background genes, 0.5%	2.23e-05	0	AN0140, AN0290, AN0306, AN0673, AN1462, AN2126, AN2317, AN4085, AN4270, AN4919, AN5778, AN5981, ampA, budA, capA, cdcA, cnaA, fimA, plkA
	macromolecule localization | AmiGO	70 out of 841 genes, 8.3%	461 out of 10988 background genes, 4.2%	2.69e-05	0	AN0068, AN0084, AN0127, AN0329, AN0560, AN0673, AN0771, AN0777, AN0819, AN0847, AN0922, AN10354, AN1158, AN1282, AN1638, AN2014, AN2164, AN2213, AN2222, AN3029, AN3080, AN3643, AN3720, AN3747, AN4085, AN4167, AN4171, AN4463, AN4547, AN4951, AN4997, AN5710, AN5815, AN5972, AN6210, AN6257, AN6515, AN6689, AN6853, AN6922, AN7016, AN7567, AN7659, AN7721, AN9460, CaM, actA, alpA, bipA, budA, cdcA, chk…
	protein localization | AmiGO	66 out of 841 genes, 7.8%	427 out of 10988 background genes, 3.9%	3.48e-05	0	AN0068, AN0084, AN0127, AN0329, AN0560, AN0673, AN0777, AN0819, AN0847, AN0922, AN10354, AN1282, AN1638, AN2014, AN2164, AN2213, AN2222, AN3029, AN3080, AN3643, AN3720, AN3747, AN4085, AN4167, AN4171, AN4463, AN4547, AN4951, AN4997, AN5710, AN5815, AN5972, AN6210, AN6257, AN6515, AN6689, AN6922, AN7016, AN7567, AN7659, AN7721, AN9460, CaM, actA, alpA, bipA, budA, cdcA, chkA, clipA, copA, geaA, ka…
	positive regulation of organelle organization | AmiGO	23 out of 841 genes, 2.7%	82 out of 10988 background genes, 0.7%	4.22e-05	0	AN0127, AN0140, AN0290, AN0306, AN0673, AN2126, AN2317, AN4270, AN4775, AN4919, AN5778, AN5815, AN5910, AN6921, AN7567, AN8002, budA, capA, cdcA, cnaA, nimT, plkA, pphA
	proteolysis | AmiGO	47 out of 841 genes, 5.6%	262 out of 10988 background genes, 2.4%	4.27e-05	0	AN0084, AN0127, AN0329, AN0369, AN0770, AN10354, AN1638, AN1639, AN2072, AN2148, AN2213, AN2240, AN2304, AN2572, AN2904, AN3019, AN3321, AN3882, AN3932, AN4236, AN4457, AN4623, AN4775, AN4869, AN4925, AN5675, AN5710, AN5748, AN5793, AN6487, AN6547, AN6726, AN6913, AN7721, AN8002, AN8258, AN9460, bipA, csnA, csnD, papA, pepAc, pmtB, prtB, sconC, sec13, ssfA
	Golgi vesicle transport | AmiGO	26 out of 841 genes, 3.1%	102 out of 10988 background genes, 0.9%	4.68e-05	0	AN0560, AN0922, AN1002, AN1117, AN1229, AN2222, AN3080, AN3720, AN3747, AN4495, AN4890, AN4997, AN5710, AN5972, AN6033, AN6210, AN6257, AN6628, AN7302, copA, geaA, hypA, rabO, sec13, sec23, swoP
	positive regulation of cytoskeleton organization | AmiGO	13 out of 841 genes, 1.5%	28 out of 10988 background genes, 0.3%	5.59e-05	0	AN0140, AN0290, AN0306, AN0673, AN2126, AN2317, AN4270, AN4919, AN5778, budA, capA, cdcA, cnaA
Genes	Up	Down
	AN2110	AN8365
	AN8348	AN2532
	AN8349	AN5690
	AN0231	AN7884
	AN5546	AN7232
	AN9004	AN6239
	AN4129	AN8137
	AN8594	AN7896
	AN2598	AN2583
	AN8341	AN0933
	AN6281	AN2574
	AN1261	AN6621
	AN2558	AN9210
	AN2781	AN5276
	AN4106	AN3508
	AN8904	AN2572
	AN8595	AN6833
	AN8342	AN8134
	AN8084	AN5370
	AN2959	AN0402
	AN7955	AN9001
	AN7385	AN5659
	AN2571	AN1813
	AN2187	AN1747
	AN9490	AN9032
	AN9191	AN8135
	AN4770	AN4640
	AN4173	AN9242
	AN4111	AN5069
	AN2960	AN9262
	AN2186	AN7233
	AN1677	AN8102
	AN8995	AN2798
	AN8597	AN2319
	AN8593	AN9243
	AN7952	AN3403
	AN6949	AN2727
	AN5449	AN7882
	AN9375	AN0011
	AN9219	AN8149
	AN8060	AN7229
	AN7954	AN3387
	AN7953	AN2682
	AN7557	AN3384
	AN7268	AN2864
	AN5841	AN2036
	AN5487	AN9205
	AN3996	AN8548
	AN3339	AN8547
	AN2469	AN7883
	AN2321	AN7881
	AN2320	AN7879
	AN2197	AN7878
	AN2118	AN7876
	AN2116	AN7875
	AN1941	AN6535
	AN1899	AN5944
	AN1600	AN5467
	AN1548	AN5410
	AN1322	AN5053
	AN0993	AN4642
	AN0973	AN4372
	AN1604	AN4049
	AN0215	AN3573
	AN9421	AN3531
	AN7561	AN3347
	AN2739	AN3321
	AN2083	AN3286
	AN4161	AN3285
	AN4741	AN3175
	AN0446	AN2928
	AN8869	AN2901
	AN4811	AN2821
	AN3687	AN2649
	AN2338	AN2648
	AN6581	AN2392
	AN3220	AN2387
	AN8695	AN1803
	AN6693	AN0392
	AN1894	AN0010
	AN1778	AN0393
	AN0219	AN0009
	AN1547	AN7850
	AN7454	AN2684
	AN6186	AN8831
	AN5584	AN8120
	AN8039	AN3526
	AN5816	AN3425
	AN1514	AN1757
	AN1368	AN1451
	AN2311	AN2516
	AN5932	AN0983
	AN1686	AN1846
	AN8542	AN7369
	AN7712	AN6361
	AN5802	AN2427
	AN7568	AN2302
	AN6858	AN0419
	AN8590	AN7528
	AN8057	AN3751
	AN3604	AN0471
	AN1569	AN0386
	AN7277	AN2148
	AN0957	AN8334
	AN0787	AN3792
	AN0275	AN3671
	AN4329	AN2045
	AN4099	AN2578
	AN0988	AN7261
	AN5796	AN0456
	AN5145	AN0412
	AN1163	AN5793
	AN5229	AN2548
	AN0790	AN1229
	AN4959	AN8479
	AN6105	AN2046
	AN7437	AN8278
	AN6316	AN5415
	AN2257	AN8837
	AN4738	AN4249
	AN1290	AN1656
	AN0466	AN7145
	AN3596	AN6791
	AN0913	AN1675
	AN6217	AN0329
	AN5156	AN7577
	AN0080	AN2737
	AN7500	AN1819
	AN4967	AN7760
	AN2494	AN6409
	AN8043	AN4457
	AN7042	AN8358
	AN4028	AN8123
	AN2042	AN6487
	AN1502	AN7818
	AN5806	AN1478
	AN5660	AN0791
	AN4179	AN9373
	AN3381	AN0777
	AN1860	AN3287
	AN3936	AN6377
	AN0315	AN5855
	AN3853	AN1871
	AN1403	AN5675
	AN0070	AN9330
	AN2987	AN8530
	AN3209	AN7329
	AN0416	AN5213
	AN5856	AN0617
	AN5663	AN2510
	AN4772	AN1676
	AN3987	AN7166
	AN3890	AN2300
	AN2055	AN2919
	AN5423	AN1330
	AN2130	AN0620
	AN1915	AN6944
	AN1655	AN4930
	AN8557	AN4281
	AN6881	AN1836
	AN6733	AN1053
	AN1799	AN1556
	AN4973	AN2173
	AN2290	AN0328
	AN8764	AN9486
	AN5924	AN6534
	AN3180	AN4425
	AN1916	AN4139
	AN7751	AN2092
	AN7591	AN9070
	AN5765	AN6943
	AN4558	AN6726
	AN4839	AN4775
	AN6890	AN1855
	AN4906	AN1278
	AN8339	AN3932
	AN5612	AN7074
	AN1201	AN2837
	AN8560	AN2030
	AN3344	AN0127
	AN2890	AN7564
	AN8202	AN4379
	AN6595	AN0325
	AN3131	AN5783
	AN1426	AN4976
	AN5557	AN2805
	AN4998	AN7759
	AN5597	AN4909
	AN2255	AN2695
	AN3214	AN4950
	AN3092	AN1331
	AN8122	AN7594
	AN1469	AN5509
	AN8741	AN5018
	AN7468	AN0600
	AN1024	AN9049
	AN6513	AN5465
	AN4693	AN5357
	AN2872	AN4695
	AN0604	AN4167
	AN6831	AN0869
	AN2441	AN2029
	AN1102	AN8136
	AN5492	AN9105
	AN7711	AN3567
	AN5404	AN5074
	AN3569	AN2588
	AN2340	AN8005
	AN5568	AN8994
	AN0716	AN6801
	AN6994	AN8429
	AN6740	AN8532
	AN5780	AN4121
	AN3528	AN2623
	AN6250	AN2032
	AN5825	AN8300
	AN4935	AN3509
	AN0994	AN3244
	AN6763	AN8003
	AN2243	AN3496
	AN0864	AN0750
	AN0186	AN3520
	AN4367	AN3279
	AN9075	AN2844
	AN4241	AN1935
	AN1513	AN7334
	AN0623	AN4870
	AN5258	AN5402
	AN6750	AN3310
	AN5860	AN5505
	AN5349	AN7245
	AN0379	AN0487
	AN6031	AN7530
	AN3264	AN4852
	AN7470	AN3998
	AN6799	AN2035
	AN1414	AN8608
	AN0938	AN7175
	AN8753	AN9371
	AN7640	AN4418
	AN4784	AN7549
	AN1767	AN5608
	AN1465	AN6931
	AN5528	AN6378
	AN4842	AN4373
	AN4242	AN8771
	AN6736	AN1884
	AN6498	AN8148
	AN5853	AN8062
	AN5414	AN7130
	AN4120	AN2913
	AN0355	AN8428
	AN0189	AN7191
	AN7311	AN6075
	AN5766	AN2827
	AN2246	AN4871
	AN9384	AN1810
	AN8036	AN1599
	AN4941	AN6655
	AN4007	AN6337
	AN3605	AN3976
	AN3143	AN3513
	AN0766	AN4566
	AN8190	AN7732
	AN5530	AN0644
	AN0934	AN7714
	AN0058	AN1801
	AN8362	AN0539
	AN8019	AN8986
	AN6601	AN7880
	AN6185	AN7214
	AN5447	AN5426
	AN2888	AN2037
	AN1305	AN2031
	AN0651	AN0364
	AN0438	AN6249
	AN8235	AN3415
	AN7512	AN1620
	AN7138	AN8963
	AN6933	AN8326
	AN5012	AN5372
	AN4863	AN5082
	AN4514	AN3481
	AN2001	AN0493
	AN6816	AN9271
	AN6662	AN9206
	AN6588	AN9155
	AN4668	AN8964
	AN4074	AN8961
	AN3221	AN8545
	AN7466	AN8395
	AN5773	AN8218
	AN4230	AN8103
	AN1065	AN8008
	AN0939	AN7944
	AN9068	AN7942
	AN7589	AN7941
	AN7169	AN7877
	AN6721	AN7541
	AN5614	AN6952
	AN5052	AN6819
	AN2981	AN5945
	AN8482	AN5468
	AN8257	AN5379
	AN7150	AN5019
	AN7037	AN4183
	AN6553	AN4171
	AN6530	AN4151
	AN5335	AN3636
	AN0940	AN3566
	AN0884	AN3543
	AN8798	AN3524
	AN8797	AN3497
	AN8537	AN2826
	AN8068	AN2582
	AN7779	AN2454
	AN7713	AN2412
	AN7484	AN2408
	AN7467	AN2038
	AN7226	AN2023
	AN6646	AN2022
	AN6608	AN1606
	AN6167	AN1586
	AN6058	AN0512
	AN5752	AN3777
	AN5167	AN9094
	AN5147	AN2081
	AN5144	AN0060
	AN5143	AN7479
	AN5051	AN7207
	AN4833	AN6921
	AN4655	AN5405
	AN4592	AN7783
	AN4569	AN4274
	AN4539	AN3709
	AN4524	AN5152
	AN3920	AN5205
	AN3912	AN4850
	AN3881	AN4495
	AN3020	AN8689
	AN2762	AN8167
	AN2180	AN5115
	AN2159	AN4952
	AN1995	AN2349
	AN1647	AN2213
	AN1608	AN0115
	AN1510	AN0078
	AN1041	AN8604
	AN1001	AN1812
	AN0980	AN1194
	AN0878	AN2769
	AN0188	AN2091
	AN5077	AN0560
	AN0168	AN8663
	AN9179	AN7299
	AN7406	AN2269
	AN2536	AN0291
	AN7187	AN3346
	AN6876	AN0267
	AN5109	AN7538
	AN7388	AN8820
	AN1754	AN2072
	AN6836	AN9438
	AN6666	AN3126
	AN8714	AN7976
	AN6809	AN8053
	AN1840	AN4497
	AN2477	AN3592
	AN8634	AN0382
	AN4625	AN8574
	AN1603	AN2597
	AN7246	AN0296
	AN8900	AN7303
	AN4690	AN4664
	AN2979	AN5036
	AN8778	AN3155
	AN6658	AN7738
	AN1243	AN5642
	AN2534	AN1463
	AN0826	AN9034
	AN0437	AN8500
	AN7619	AN4470
	AN3226	AN8461
	AN1360	AN6989
	AN0484	AN3841
	AN4482	AN0998
	AN4608	AN8832
	AN8077	AN2999
	AN1723	AN0667
	AN8536	AN7610
	AN5324	AN4997
	AN0053	AN3678
	AN3943	AN2106
	AN9392	AN1728
	AN1418	AN6515
	AN7221	AN4951
	AN7135	AN8718
	AN6703	AN7895
	AN5700	AN7028
	AN3530	AN5848
	AN1691	AN1769
	AN1071	AN0071
	AN8982	AN7658
	AN7292	AN8782
	AN7114	AN4190
	AN7109	AN4159
	AN5002	AN8942
	AN3849	AN8565
	AN8814	AN4066
	AN1423	AN3110
	AN6277	AN5971
	AN1433	AN4808
	AN0731	AN1768
	AN6812	AN0847
	AN4532	AN8258
	AN3351	AN5821
	AN7190	AN1325
	AN0427	AN0369
	AN4688	AN5815
	AN0052	AN1324
	AN1673	AN4745
	AN4047	AN3738
	AN2424	AN3589
	AN0756	AN3941
	AN8636	AN0888
	AN2528	AN6225
	AN8525	AN5184
	AN5198	AN4409
	AN3971	AN0995
	AN7113	AN6779
	AN3889	AN5630
	AN4113	AN4729
	AN2746	AN4086
	AN1834	AN2751
	AN4791	AN0279
	AN4146	AN9157
	AN3366	AN4402
	AN4299	AN3517
	AN7936	AN2295
	AN4264	AN7775
	AN2425	AN2479
	AN7149	AN1299
	AN5400	AN0773
	AN3916	AN0442
	AN7793	AN6218
	AN3298	AN5403
	AN2209	AN4393
	AN1291	AN1462
	AN1123	AN1055
	AN9156	AN6853
	AN3764	AN6341
	AN1926	AN5658
	AN7624	AN4312
	AN7280	AN4297
	AN7186	AN1385
	AN5183	AN8210
	AN1050	AN4902
	AN4800	AN2596
	AN8323	AN0084
	AN7532	AN7937
	AN3952	AN4021
	AN1625	AN8478
	AN2701	AN7544
	AN0473	AN6232
	AN7766	AN5633
	AN4638	AN5221
	AN2359	AN1674
	AN0942	AN1539
	AN0221	AN7742
	AN7892	AN7438
	AN5408	AN5787
	AN4641	AN5187
	AN4574	AN1736
	AN4305	AN1296
	AN8615	AN5981
	AN6807	AN5910
	AN5550	AN1449
	AN4082	AN7511
	AN2989	AN3643
	AN8808	AN2421
	AN8538	AN0770
	AN7188	AN9116
	AN6413	AN6059
	AN5616	AN6391
	AN8591	AN2896
	AN8355	AN2165
	AN5947	AN5803
	AN3294	AN2174
	AN1303	AN2523
	AN6704	AN8361
	AN5587	AN5123
	AN5079	AN5057
	AN0895	AN7925
	AN0788	AN6899
	AN0226	AN4910
	AN0034	AN2519
	AN8146	AN0068
	AN3608	AN8861
	AN6159	AN5494
	AN4215	AN5028
	AN4136	AN4070
	AN3929	AN3726
	AN8726	AN1639
	AN7596	AN1258
	AN4041	AN9515
	AN2358	AN4925
	AN4795	AN3747
	AN0991	AN2317
	AN5458	AN1610
	AN1848	AN6922
	AN6653	AN1218
	AN4286	AN0207
	AN2111	AN8859
	AN0785	AN8790
	AN7134	AN8045
	AN3672	AN7177
	AN2856	AN5025
	AN2015	AN3547
	AN2003	AN2920
	AN1857	AN2868
	AN0718	AN9079
	AN9051	AN7367
	AN7669	AN5352
	AN7139	AN3718
	AN6093	AN0774
	AN4812	AN3480
	AN3408	AN2880
	AN1563	AN0266
	AN0129	AN6533
	AN9499	AN3529
	AN8929	AN0357
	AN8894	AN0268
	AN8754	AN2875
	AN7243	AN1282
	AN6850	AN0866
	AN5634	AN7250
	AN2774	AN6068
	AN1865	AN3124
	AN1220	AN0849
	AN6645	AN8528
	AN6412	AN6210
	AN4503	AN4266
	AN3136	AN3276
	AN1822	AN2462
	AN9289	AN2240
	AN8222	AN1987
	AN6495	AN0889
	AN6005	AN4862
	AN5791	AN1401
	AN5613	AN0358
	AN3121	AN7623
	AN0280	AN7019
	AN9376	AN6222
	AN8166	AN5748
	AN8089	AN4623
	AN7987	AN4189
	AN7709	AN1805
	AN6000	AN1671
	AN5649	AN0806
	AN4691	AN9143
	AN4018	AN6734
	AN3222	AN4890
	AN3079	AN3719
	AN2361	AN2439
	AN2112	AN4926
	AN1670	AN8049
	AN1611	AN7659
	AN1587	AN5889
	AN1570	AN4493
	AN1310	AN2738
	AN1067	AN1554
	AN9160	AN6866
	AN8356	AN5644
	AN7786	AN0059
	AN7703	AN5722
	AN7008	AN4714
	AN6624	AN4550
	AN6532	AN2062
	AN6219	AN1117
	AN6025	AN7228
	AN5764	AN5058
	AN5321	AN4561
	AN5004	AN4258
	AN4702	AN8800
	AN4535	AN6694
	AN4328	AN5416
	AN4276	AN3345
	AN4079	AN1475
	AN3917	AN0270
	AN3255	AN0063
	AN3100	AN7706
	AN2988	AN5929
	AN2641	AN4869
	AN2538	AN0951
	AN1616	AN6798
	AN9473	AN6140
	AN9393	AN5973
	AN8893	AN3014
	AN8884	AN1454
	AN8683	AN4653
	AN8630	AN3456
	AN8386	AN2100
	AN7796	AN7533
	AN7664	AN3309
	AN7622	AN7575
	AN7593	AN7570
	AN7451	AN7462
	AN7033	AN6566
	AN6918	AN3882
	AN6776	AN3578
	AN6642	AN0031
	AN6352	AN6124
	AN6327	AN5515
	AN6314	AN5448
	AN6204	AN2481
	AN6048	AN2167
	AN6046	AN1931
	AN5781	AN1287
	AN5768	AN1207
	AN5755	AN0688
	AN5753	AN8739
	AN5604	AN5343
	AN5488	AN4979
	AN5445	AN3599
	AN5220	AN2164
	AN5168	AN2101
	AN5050	AN1572
	AN5021	AN1044
	AN4940	AN0505
	AN4810	AN0417
	AN4801	AN5224
	AN4733	AN4919
	AN4720	AN4742
	AN4527	AN4462
	AN4423	AN4395
	AN4361	AN3218
	AN4250	AN1912
	AN4081	AN1560
	AN4078	AN1121
	AN3961	AN9460
	AN3624	AN8462
	AN3606	AN7721
	AN3194	AN7017
	AN3138	AN5807
	AN2801	AN5776
	AN2668	AN5600
	AN2530	AN4856
	AN2509	AN4597
	AN2326	AN4585
	AN2325	AN2414
	AN2230	AN1528
	AN2162	AN8169
	AN2114	AN7447
	AN1896	AN4961
	AN1864	AN4236
	AN1714	AN3646
	AN1703	AN0999
	AN1680	AN0200
	AN1646	AN8240
	AN1509	AN7650
	AN1506	AN5586
	AN1480	AN5512
	AN1338	AN4300
	AN1015	AN3185
	AN0930	AN1491
	AN0858	AN1182
	AN0830	AN0771
	AN0764	AN8021
	AN0711	AN7041
	AN0709	AN5670
	AN0675	AN5521
	AN0498	AN2940
	AN0378	AN2904
	AN0353	AN2222
	AN0156	AN1991
	AN0048	AN1195
	AN0079	AN1002
	AN3017	AN0879
	AN6969	AN7567
	AN2892	AN7016
	AN8903	AN4053
	AN1918	AN3748
	AN0918	AN3019
	AN4829	AN2140
	AN8199	AN1953
	AN1841	AN0161
	AN3512	AN0140
	AN6739	AN9061
	AN7621	AN8812
	AN7989	AN8273
	AN6856	AN8002
	AN7799	AN7443
	AN2310	AN6503
	AN5846	AN5778
	AN4807	AN5175
	AN1744	AN5141
	AN1066	AN4579
	AN5228	AN4453
	AN4905	AN4270
	AN0563	AN4265
	AN6381	AN3675
	AN9180	AN3648
	AN2470	AN3518
	AN0332	AN2964
	AN7949	AN2056
	AN7515	AN1873
	AN2698	AN1333
	AN2585	AN0286
	AN8641	AN0242
	AN8639	AN8129
	AN4481	AN7502
	AN2675	AN7141
	AN0768	AN6689
	AN0488	AN6625
	AN5312	AN5834
	AN4480	AN4761
	AN7780	AN4317
	AN7386	AN4039
	AN7170	AN3089
	AN6386	AN2659
	AN5130	AN1809
	AN3714	AN1158
	AN2177	AN0112
	AN0867	AN8710
	AN9470	AN2385
	AN8616	AN9397
	AN8451	AN8873
	AN7972	AN8819
	AN7683	AN8023
	AN7081	AN7576
	AN6168	AN6815
	AN3511	AN6542
	AN3361	AN6257
	AN3265	AN6033
	AN2445	AN6014
	AN2360	AN5705
	AN2199	AN5645
	AN1893	AN5621
	AN1607	AN5215
	AN1605	AN5193
	AN1549	AN5162
	AN1312	AN4867
	AN1311	AN4821
	AN0833	AN4546
	AN0732	AN4263
	AN0169	AN4193
	AN0400	AN4024
	AN8941	AN4011
	AN7136	AN3839
	AN1681	AN3258
	AN2941	AN3223
	AN1574	AN3098
	AN8661	AN2419
	AN2779	AN2304
	AN3299	AN2047
	AN8463	AN2014
	AN3139	AN0819
	AN9006	AN0673
	AN8330	AN0503
	AN8155	AN0306
	AN3043	AN0171
	AN6963	AN6697
	AN2407	AN9067
	AN2778	AN8945
	AN2468	AN8924
	AN6770	AN8709
	AN7018	AN8440
	AN4879	AN8246
	AN5664	AN8217
	AN8613	AN8072
	AN2591	AN7680
	AN5444	AN7654
	AN4590	AN7514
	AN3304	AN7459
	AN2064	AN7302
	AN7051	AN6913
	AN5636	AN6888
	AN6116	AN6742
	AN3021	AN6628
	AN9351	AN6547
	AN6024	AN6505
	AN8366	AN6344
	AN8277	AN6091
	AN9324	AN6007
	AN3303	AN5972
	AN8740	AN5794
	AN8596	AN5744
	AN0693	AN5726
	AN3872	AN5710
	AN0045	AN5697
	AN7407	AN5677
	AN9139	AN5575
	AN7708	AN5200
	AN0941	AN5155
	AN0694	AN4987
	AN8659	AN4547
	AN2351	AN4463
	AN5056	AN4420
	AN5017	AN4217
	AN9165	AN4085
	AN9163	AN4025
	AN7110	AN3906
	AN2924	AN3821
	AN8082	AN3819
	AN1752	AN3720
	AN0723	AN3716
	AN3627	AN3628
	AN0148	AN3417
	AN3331	AN3416
	AN2537	AN3080
	AN5218	AN3029
	AN5083	AN3026
	AN3888	AN2970
	AN2921	AN2855
	AN3132	AN2851
	AN1692	AN2702
	AN6930	AN2683
	AN2640	AN2518
	AN2557	AN2458
	AN7797	AN2166
	AN7635	AN2126
	AN8018	AN2021
	AN4257	AN1911
	AN1895	AN1688
	AN1631	AN1638
	AN5085	AN1561
	AN5286	AN1328
	AN5169	AN1326
	AN9005	AN1262
	AN8968	AN1211
	AN4769	AN1167
	AN1969	AN1116
	AN1032	AN1115
	AN9332	AN1003
	AN8116	AN0922
	AN7266	AN0495
	AN6399	AN0365
	AN5338	AN0290
	AN3414	AN0261
	AN2404	AN0246
	AN0610	AN0109
	AN8727	AN3914
	AN8619	AN0779
	AN8085	AN1551
	AN7992	AN3390
	AN7600	AN7867
	AN6359	AN7838
	AN5977	AN5843
	AN5976	AN7836
	AN5329	AN6648
	AN4806	AN8540
	AN2228	AN6236
	AN0964	AN1542
	AN9285	AN8556
	AN9220	AN7866
	AN9174	AN1593
	AN9121	AN2010
	AN8781	AN5845
	AN8610	AN8412
	AN8445	AN8907
	AN8392	AN6057
	AN8370	AN4135
	AN8327	AN9297
	AN8262	AN9263
	AN8046	AN8544
	AN8007	AN8399
	AN7999	AN8374
	AN7668	AN8314
	AN7592	AN7865
	AN7333	AN7800
	AN7295	AN7278
	AN7267	AN7225
	AN7263	AN7053
	AN7217	AN6810
	AN7082	AN6657
	AN7058	AN5611
	AN6941	AN5556
	AN6847	AN4888
	AN6792	AN4128
	AN6315	AN4127
	AN6018	AN4119
	AN5665	AN4051
	AN5558	AN3282
	AN5537	AN3163
	AN5437	AN2943
	AN5424	AN2704
	AN4195	AN2488
	AN4105	AN2357
	AN4019	AN2286
	AN3887	AN1378
	AN3433	AN0214
	AN3234	AN0553
	AN3203
	AN3130
	AN3023
	AN2576
	AN2393
	AN2099
	AN2039
	AN1898
	AN1897
	AN1781
	AN1742
	AN1664
	AN1614
	AN1573
	AN1304
	AN1302
	AN1199
	AN1184
	AN1092
	AN0860
	AN0468
	AN0467
	AN0234
	AN5885
	AN0230
