# Supplementary material for: Dynamic Transcriptomic and Phosphoproteomic Analysis During Cell Wall Stress in Aspergillus nidulans
Source: Mol Cell Proteomics. 2020 Nov 23;19(8):1310–29. doi: 10.1074/mcp.RA119.001769 (PMC8014999; doi:10.1074/mcp.RA119.001769)
Supplement: Supplementary file 1 [file mmc1.zip › 155660_2_supp_501712_q80ccc.xlsx]

## Sheet: Sheet1
Gene	ANID	Left Primer (Forward)	Right Primer (Reverse)
agnE	AN1604	CACATTCGAGGGCTTTGAGG	GCCTAGGAGCGACATGTACT
brlA	AN0973	CACAGGTCATCAAGCAGGTG	CCGTTTGCTATGGGTCTTCG
	AN3339	CATTGCAGGTGTTATCCGGG	TTCTCAACAGTGCCAGCAAC
	AN2116	CGTCAAAGAAGGGTACAGCG	CTCCTGGTACGGCTTGGTAA
H2B, histone	AN3469	CACCCGGACACTGGTATCTC	GAATACTTCGTAACGGCCTTGG
